# Supplementary material for: Engineering Af1521 improves ADP-ribose binding and identification of ADP-ribosylated proteins
Source: Nat Commun. 2020 Oct 15;11:5199. doi: 10.1038/s41467-020-18981-w (PMC7566600; doi:10.1038/s41467-020-18981-w)
Supplement: Supplementary file 4 — Supplementary Data 1 [file 41467_2020_18981_MOESM4_ESM.xlsx]

## Sheet: Legend
MS1 intensities from label-free quantification ADP-ribosylome analysis of H2O2- and untreated Hela cell lysate enriched either with WT Af1521 or eAf1521
WT Af H2O2	H2O2-treated HeLa sample enriched with WT Af1521
eAf H2O2	H2O2-treated HeLa sample enriched with eAf1521
WT Af UT	Untreated HeLa sample enriched with WT Af1521
eAf UT	Untreated HeLa sample enriched with eAf1521

## Sheet: MS1 inte
																	Normalized abundance												Raw abundance
							Best identification										WT Af H2O2			eAf H2O2			WT Af UT			eAf UT			WT Af H2O2			eAf H2O2			WT Af UT			eAf UT
Peptide identifier	Ions used in quantitation	Ions	Deconvoluted peptide ions	Deconvoluted charges	Retention time (min)	Neutral mass	Score	Sequence	Modifications	Accession	Description	Max fold change	Highest mean condition	Lowest mean condition	Anova	Maximum CV	20190828_008_S203258_Af_2_H2O2_condition	20190828_017_S203257_Af_1_H2O2_condition	20190828_018_S203259_Af_3_H2O2_condition	20190828_004_S203261_SB_2_H2O2_condition	20190828_012_S203262_SB_3_H2O2_condition	20190828_014_S203260_SB_1_H2O2_condition	20190828_003_S203256_Af_3_UT_condition	20190828_007_S203255_Af_2_UT_condition	20190828_019_S203254_Af_1_UT_condition	20190828_002_S203265_SB_3_UT_condition	20190828_009_S203263_SB_1_UT_condition	20190828_023_S203264_SB_2_UT_condition	20190828_008_S203258_Af_2_H2O2_condition	20190828_017_S203257_Af_1_H2O2_condition	20190828_018_S203259_Af_3_H2O2_condition	20190828_004_S203261_SB_2_H2O2_condition	20190828_012_S203262_SB_3_H2O2_condition	20190828_014_S203260_SB_1_H2O2_condition	20190828_003_S203256_Af_3_UT_condition	20190828_007_S203255_Af_2_UT_condition	20190828_019_S203254_Af_1_UT_condition	20190828_002_S203265_SB_3_UT_condition	20190828_009_S203263_SB_1_UT_condition	20190828_023_S203264_SB_2_UT_condition
65.06_3238.3255n	1	1	#43889	3	65.0614	3238.33	0.966	SRPNASGGAACSGPGPEPAVFCEPVVK	[2] ADP-Ribosyl-EThcD (SRDEKY) (+541.06)	sp|Q6L8Q7|PDE12_HUMAN	2',5'-phosphodiesterase 12 OS=Homo sapiens OX=9606 GN=PDE12 PE=1 SV=2	164.401	eAf H2O2	WT Af UT	0.949287	162.088	5235.43	131.046	103.039	0	205534	124685	317.098	570.452	1121.07	300.556	1031.35	1151.89	4808.02	102.318	150.104	0	133507	50663.8	258.597	1978.27	1121.07	434.261	913.929	1245.48
60.68_1775.7543n	2	2	#187315;#61240	2;3	60.6842	1775.75	0.621	YELVKALANSK	[10] ADPr_HCD_249_347_583 (DEKRSY) (+541.06)	sp|Q16401|PSMD5_HUMAN	26S proteasome non-ATPase regulatory subunit 5 OS=Homo sapiens OX=9606 GN=PSMD5 PE=1 SV=3	40.7872	eAf H2O2	WT Af UT	0.0106316	106.592	8494.63	2817.45	4638.46	8840.53	83612.9	47340.6	798.535	133.638	2495.23	315.473	857.706	3151.76	7801.15	2199.8	6757.2	4449.79	54311.6	19236.1	651.215	463.442	2495.23	455.814	760.056	3407.85
70.87_4295.0748n	1	1	#113009	4	70.8666	4295.07	0.36	EGQEKEESKKDRK	[1] ADPr_HCD_249_347_583 (DEKRSY) (+541.06)|[10] ADPr_HCD_249_347_583 (DEKRSY) (+541.06)|[11] ADPr_HCD_249_347_583 (DEKRSY) (+541.06)|[12] ADPr_HCD_249_347_583 (DEKRSY) (+541.06)|[13] ADPr_HCD_249_347_583 (DEKRSY) (+541.06)	sp|P51665|PSMD7_HUMAN	26S proteasome non-ATPase regulatory subunit 7 OS=Homo sapiens OX=9606 GN=PSMD7 PE=1 SV=2	Infinity	eAf UT	eAf H2O2	0.698793	173.205	0	1196.43	0	0	0	0	0	35190.3	0	0	36816.1	5.91483	0	934.148	0	0	0	0	0	122037	0	0	32624.6	6.39543
16.71_2219.0112n	0	2	#31379;#6684	3;4	16.7067	2219.01	0.267	RISYAKTKTRAEVR	[1] ADPr_HCD_249_347_583 (DEKRSY) (+541.06)	sp|Q9BYD3|RM04_HUMAN	39S ribosomal protein L4, mitochondrial OS=Homo sapiens OX=9606 GN=MRPL4 PE=1 SV=1	375.836	eAf H2O2	eAf UT	0.876636	172.765	49913.7	3428.2	1626.21	1.1025e+06	1872.58	0	4862.39	8.67323	2355.47	1491.38	1004.07	442.999	45838.9	2676.66	2369.02	554933	1216.35	0	3965.33	30.0779	2355.47	2154.84	889.755	478.994
7.94_1820.7733n	0	2	#17246;#62944	3;4	7.93825	1820.77	0.537	SRPETGRPRPK	[1] ADPr_HCD_249_347_583 (DEKRSY) (+541.06)	sp|P46783|RS10_HUMAN	40S ribosomal protein S10 OS=Homo sapiens OX=9606 GN=RPS10 PE=1 SV=1	2004	eAf H2O2	WT Af UT	0.303266	172.971	0	60.354	7.06224	122688	33.5689	76.8517	53.9154	0	7.36103	340.665	0	28.3156	0	47.1231	10.2881	61753.6	21.805	31.2275	43.9687	0	7.36103	492.212	0	30.6163
11.68_1885.7516n	0	1	#37077	3	11.6754	1885.75	0.997	KTSYAQHQQVR	[1] ADPr_HCD_249_347_583 (DEKRSY) (+541.06)	sp|P61247|RS3A_HUMAN	40S ribosomal protein S3a OS=Homo sapiens OX=9606 GN=RPS3A PE=1 SV=2	1174.81	WT Af H2O2	WT Af UT	0.898879	173.205	43290.9	0	0	24956.2	0	0	36.8493	0	0	75.9831	0	0	39756.7	0	0	12561.5	0	0	30.0511	0	0	109.785	0	0
9.25_1885.7509n	0	1	#16016	3	9.25417	1885.75	0.964	KTSYAQHQQVR	[1] ADPr_HCD_249_347_583 (DEKRSY) (+541.06)	sp|P61247|RS3A_HUMAN	40S ribosomal protein S3a OS=Homo sapiens OX=9606 GN=RPS3A PE=1 SV=2	Infinity	eAf H2O2	WT Af UT	0.531253	173.205	0	33.9091	0	90560.7	0	0	0	0	0	0	0	0	0	26.4755	0	45582.8	0	0	0	0	0	0	0	0
19.84_1440.5218n	0	1	#38259	3	19.8355	1440.52	0.99	YLPHSAGR	[1] ADPr_HCD_249_347_583 (DEKRSY) (+541.06)	sp|P46782|RS5_HUMAN	40S ribosomal protein S5 OS=Homo sapiens OX=9606 GN=RPS5 PE=1 SV=4	13.8549	eAf H2O2	WT Af UT	0.239839	82.9586	3001.93	13049.6	4857.88	871.386	29378	30742.8	1995.52	210.09	2196.62	4421.04	2821.15	3317.06	2756.86	10188.8	7076.84	438.603	19082.8	12491.9	1627.37	728.57	2196.62	6387.78	2499.96	3586.58
19.84_1440.5236n	0	1	#38230	2	19.8355	1440.52	0.974	YLPHSAGR	[1] ADPr_HCD_249_347_583 (DEKRSY) (+541.06)	sp|P46782|RS5_HUMAN	40S ribosomal protein S5 OS=Homo sapiens OX=9606 GN=RPS5 PE=1 SV=4	3.56584	WT Af UT	eAf UT	0.699262	170.184	5513.73	25320.8	16460.1	832.013	40974.7	39429.8	86763.3	138.814	883.661	21781.2	2297.17	540.191	5063.6	19769.9	23978.6	418.785	26615.5	16021.7	70756.5	481.394	883.661	31470.7	2035.64	584.084
17.25_1440.5218n	0	1	#50305	3	17.2511	1440.52	0.933	YLPHSAGR	[1] ADPr_HCD_249_347_583 (DEKRSY) (+541.06)	sp|P46782|RS5_HUMAN	40S ribosomal protein S5 OS=Homo sapiens OX=9606 GN=RPS5 PE=1 SV=4	43.1837	eAf H2O2	eAf UT	0.535851	171.525	19.6881	981.057	0	41640.7	149.634	121.407	890.215	0	506.483	245.529	453.761	271.257	18.0808	765.988	0	20959.4	97.1965	49.332	725.98	0	506.483	354.754	402.101	293.297
18.83_1440.5194n	0	1	#135512	3	18.8309	1440.52	0.844	YLPHSAGR	[1] ADPr_HCD_249_347_583 (DEKRSY) (+541.06)	sp|P46782|RS5_HUMAN	40S ribosomal protein S5 OS=Homo sapiens OX=9606 GN=RPS5 PE=1 SV=4	37.3536	WT Af H2O2	eAf H2O2	0.307146	145.631	15063.2	1389.7	417.476	294.689	1.1562	155.794	2181.87	4.16326	1098.74	877.683	462.838	617.604	13833.5	1085.05	608.169	148.329	0.751025	63.3044	1779.34	14.4378	1098.74	1268.13	410.144	667.787
39.59_1113.4508n	0	1	#25952	2	39.5915	1113.45	0.1	LLLSK	[5] ADPr_HCD_249_347_583 (DEKRSY) (+541.06)	sp|P62753|RS6_HUMAN	40S ribosomal protein S6 OS=Homo sapiens OX=9606 GN=RPS6 PE=1 SV=1	73.2267	eAf H2O2	eAf UT	0.623754	171.374	62393.9	691.888	956.529	161537	377.892	768.882	1073.32	735.497	496.588	1384.28	360.245	477.128	57300.2	540.211	1393.45	81308.2	245.464	312.423	875.304	2550.63	496.588	2000.08	319.231	515.897
40.81_1113.4505n	0	1	#6338	2	40.8105	1113.45	0.1	LLLSK	[5] ADPr_HCD_249_347_583 (DEKRSY) (+541.06)	sp|P62753|RS6_HUMAN	40S ribosomal protein S6 OS=Homo sapiens OX=9606 GN=RPS6 PE=1 SV=1	158.885	eAf H2O2	eAf UT	0.0945669	115.504	1442.89	63635.9	18418.2	1870.53	380022	143007	1507.85	1540.21	2817.32	1218.52	901.816	1183.31	1325.1	49685.5	26831.2	941.513	246847	58108.8	1229.67	5341.29	2817.32	1760.59	799.144	1279.46
93.90_4779.1067n	0	1	#99623	4	93.9031	4779.11	0.312	ASKEGMEAAVEKQR	[3] ADPr_HCD_249_347_583 (DEKRSY) (+541.06)|[4] ADPr_HCD_249_347_583 (DEKRSY) (+541.06)|[7] ADPr_HCD_249_347_583 (DEKRSY) (+541.06)|[11] ADPr_HCD_249_347_583 (DEKRSY) (+541.06)|[12] ADPr_HCD_249_347_583 (DEKRSY) (+541.06)|[14] ADPr_HCD_249_347_583 (DEKRSY) (+541.06)	sp|Q9H0D6|XRN2_HUMAN	5'-3' exoribonuclease 2 OS=Homo sapiens OX=9606 GN=XRN2 PE=1 SV=1	44.6819	eAf UT	eAf H2O2	0.337383	173.205	738.722	1564.02	61158.4	2182.33	0	0	1434.83	3764.96	560.07	96169	0	1341.36	678.414	1221.15	89094.1	1098.45	0	0	1170.12	13056.5	560.07	138951	0	1450.35
38.65_1119.3785n	0	1	#18286	2	38.6546	1119.38	0.1	SFGIR	[1] ADPr_HCD_249_347_583 (DEKRSY) (+541.06)	sp|P62913|RL11_HUMAN	60S ribosomal protein L11 OS=Homo sapiens OX=9606 GN=RPL11 PE=1 SV=2	17.7087	eAf H2O2	WT Af UT	0.000998133	69.5658	35667.3	26048.6	11403.4	60063	145007	60041	5250.96	1395.72	8323.98	5478.9	5641.74	4181.97	32755.5	20338.2	16612.2	30232.1	94190.8	24396.7	4282.21	4840.2	8323.98	7916.22	4999.42	4521.77
50.27_2140.0376n	1	1	#1673	3	50.2692	2140.04	0.997	IAPRPASGPIRPIVR	[7] ADP-Ribosyl-EThcD (SRDEKY) (+541.06)	sp|P26373|RL13_HUMAN	60S ribosomal protein L13 OS=Homo sapiens OX=9606 GN=RPL13 PE=1 SV=4	7.81409	eAf H2O2	WT Af UT	0.00173136	96.2894	223126	258000	176652	907091	1.41543e+06	1.19425e+06	72483.7	316682	60888.5	144236	202428	170541	204910	201441	257342	456575	919406	485263	59111.3	1.09822e+06	60888.5	208400	179382	184398
47.03_2296.1356n	0	2	#50745;#15288	3;4	47.0332	2296.14	0.997	RIAPRPASGPIRPIVR	[8] ADP-Ribosyl-EThcD (SRDEKY) (+541.06)	sp|P26373|RL13_HUMAN	60S ribosomal protein L13 OS=Homo sapiens OX=9606 GN=RPL13 PE=1 SV=4	48.9329	eAf H2O2	WT Af UT	0.000203377	110.663	37133.1	24989.4	16241.5	208608	341860	172928	1731.54	11224.5	1827.41	9117.54	6397.1	3071.01	34101.7	19511.2	23660.2	105001	222059	70266.4	1412.09	38925.4	1827.41	13173.5	5668.79	3320.54
50.27_2140.0334n	0	1	#39344	4	50.2692	2140.03	0.968	IAPRPASGPIRPIVR	[7] ADP-Ribosyl-EThcD (SRDEKY) (+541.06)	sp|P26373|RL13_HUMAN	60S ribosomal protein L13 OS=Homo sapiens OX=9606 GN=RPL13 PE=1 SV=4	44.4445	eAf H2O2	eAf UT	1.2718e-06	40.889	4872.26	5105.45	2395.21	34539.6	58666.8	27298.1	923.141	1073.51	722.015	778.882	935.973	996.493	4474.5	3986.22	3489.28	17385.1	38107.6	11092.1	752.832	3722.83	722.015	1125.37	829.412	1077.46
80.56_1856.7928n	0	1	#128377	3	80.5609	1856.79	0.997	KSAEFLLHMLK	[1] ADP-Ribosyl-EThcD (SRDEKY) (+541.06)	sp|P18621|RL17_HUMAN	60S ribosomal protein L17 OS=Homo sapiens OX=9606 GN=RPL17 PE=1 SV=3	10.1833	eAf H2O2	WT Af UT	0.202416	88.7962	4323.85	791.552	1379.35	1672	17852.4	32388.4	2521.5	93.3917	2482.97	1870	1729.61	1930.8	3970.86	618.026	2009.4	841.586	11596.2	13160.5	2056.31	323.873	2482.97	2701.89	1532.69	2087.68
33.16_1733.8280n	0	1	#17461	3	33.1608	1733.83	0.997	IVKPVKVSAPR	[8] ADP-Ribosyl-EThcD (SRDEKY) (+541.06)	sp|P83731|RL24_HUMAN	60S ribosomal protein L24 OS=Homo sapiens OX=9606 GN=RPL24 PE=1 SV=1	35.1085	eAf H2O2	WT Af H2O2	0.504845	173.205	437.718	2652.12	8218.34	397012	0	0	17868.7	272.198	4772.87	12347.5	4296.45	5382.24	401.984	2070.71	11972.3	199832	0	0	14572.1	943.957	4772.87	17840.4	3807.3	5819.57
35.27_1733.8247n	0	1	#24235	3	35.2742	1733.82	0.997	IVKPVKVSAPR	[8] ADP-Ribosyl-EThcD (SRDEKY) (+541.06)	sp|P83731|RL24_HUMAN	60S ribosomal protein L24 OS=Homo sapiens OX=9606 GN=RPL24 PE=1 SV=1	87.4755	eAf H2O2	WT Af H2O2	0.994946	163.74	357.087	1657.36	666.123	0	8626.75	225858	6127.51	1466.85	331.103	13023.8	210.159	983.182	327.935	1294.03	970.391	0	5603.6	91773.7	4997.05	5086.89	331.103	18817.6	186.233	1063.07
34.56_1733.8273n	0	1	#11530	3	34.5614	1733.83	0.997	IVKPVKVSAPR	[8] ADP-Ribosyl-EThcD (SRDEKY) (+541.06)	sp|P83731|RL24_HUMAN	60S ribosomal protein L24 OS=Homo sapiens OX=9606 GN=RPL24 PE=1 SV=1	12.5331	eAf H2O2	WT Af UT	0.999015	170.963	2719.46	18911.7	11823.6	1259.75	299919	1350.82	12776.1	7948.07	3414.29	54302.4	2634.73	4534.07	2497.45	14765.8	17224.4	634.081	194816	548.886	10419.1	27563.1	3414.29	78459.2	2334.77	4902.48
58.70_1729.6085n	0	1	#67295	2	58.7041	1729.61	0.997	VELCSFSGYK	[2] ADP-Ribosyl-EThcD (SRDEKY) (+541.06)	sp|P83731|RL24_HUMAN	60S ribosomal protein L24 OS=Homo sapiens OX=9606 GN=RPL24 PE=1 SV=1	469.319	eAf H2O2	WT Af UT	0.0273333	102.568	13219.1	13706.5	5783.65	407.717	100309	45603.5	141.23	0	170.541	686.604	436.741	449.278	12140	10701.8	8425.48	205.22	65156.6	18530.3	115.175	0	170.541	992.045	387.018	485.783
65.11_1988.7449n	0	1	#38246	2	65.1127	1988.74	0.997	MKVELCSFSGYK	[2] ADP-Ribosyl-EThcD (SRDEKY) (+541.06)	sp|P83731|RL24_HUMAN	60S ribosomal protein L24 OS=Homo sapiens OX=9606 GN=RPL24 PE=1 SV=1	Infinity	eAf H2O2	eAf UT	0.04277	127.414	35451.2	68302.5	26311.7	0	190420	85793.5	148.958	0	641.382	0	0	0	32557	53329.1	38330.3	0	123689	34860.8	121.477	0	641.382	0	0	0
15.28_1157.3465n	0	1	#154549	2	15.2765	1157.35	0.1	SGYYK	[1] ADPr_HCD_249_347_583 (DEKRSY) (+541.06)	sp|P46776|RL27A_HUMAN	60S ribosomal protein L27a OS=Homo sapiens OX=9606 GN=RPL27A PE=1 SV=2	159.397	WT Af H2O2	WT Af UT	0.260352	173.205	16685	253.541	218.536	937.722	0	628.874	107.638	0	0	67.3472	0	194.859	15322.9	197.959	318.358	471.993	0	255.533	87.78	0	0	97.3071	0	210.692
60.14_1713.7178n	0	1	#46013	2	60.1395	1713.72	0.978	IKSVGGACVLVA	[3] ADP-Ribosyl-EThcD (SRDEKY) (+541.06)	sp|P46776|RL27A_HUMAN	60S ribosomal protein L27a OS=Homo sapiens OX=9606 GN=RPL27A PE=1 SV=2	34.4981	eAf H2O2	WT Af UT	0.195846	97.5321	2802.09	14379.1	5780.32	884.133	120648	62690.9	2016.11	887.151	2436.82	130.892	1833.85	3375.8	2573.33	11226.9	8420.63	445.019	78368	25473.5	1644.16	3076.55	2436.82	189.12	1625.06	3650.1
14.46_1157.3470n	0	1	#77133	2	14.4643	1157.35	0.1	SGYYK	[1] ADPr_HCD_249_347_583 (DEKRSY) (+541.06)	sp|P46776|RL27A_HUMAN	60S ribosomal protein L27a OS=Homo sapiens OX=9606 GN=RPL27A PE=1 SV=2	466.257	eAf H2O2	WT Af UT	0.13245	172.163	234.299	623.856	122.452	38681.9	28.1618	127.712	0	0.504539	82.7925	125.58	22.2374	137.842	215.172	487.093	178.386	19470.2	18.2928	51.8939	0	1.74969	82.7925	181.445	19.7057	149.042
21.56_1550.5795n	1	1	#28416	2	21.5609	1550.58	0.675	SQRYESLK	[5] ADPr_HCD_249_347_583 (DEKRSY) (+541.06)	sp|P47914|RL29_HUMAN	60S ribosomal protein L29 OS=Homo sapiens OX=9606 GN=RPL29 PE=1 SV=2	598.397	eAf H2O2	WT Af UT	0.0767725	149.262	0	7457.21	5244.52	50300.6	104551	53299.2	314.883	0	32.9643	0	287.714	97.9104	0	5822.43	7640.08	25318.3	67912	21657.3	256.79	0	32.9643	0	254.958	105.866
21.63_1550.5799n	1	1	#24045	3	21.6335	1550.58	0.99	SQRYESLK	[1] ADP-Ribosyl-EThcD (SRDEKY) (+541.06)	sp|P47914|RL29_HUMAN	60S ribosomal protein L29 OS=Homo sapiens OX=9606 GN=RPL29 PE=1 SV=2	39.9644	eAf H2O2	eAf UT	0.0283887	164.737	4066.29	5624.54	3025.79	49046.1	71829.7	54879.2	22168.6	145.51	603.89	367.466	2507.41	1522.91	3734.33	4391.51	4407.9	24686.9	46657.8	22299.3	18078.7	504.615	603.89	530.937	2221.94	1646.66
61.32_1523.5941n	0	2	#36324;#77264	2;3	61.3248	1523.59	0.981	HGSLGFLPR	[3] ADPr_HCD_249_347_583 (DEKRSY) (+541.06)	sp|P39023|RL3_HUMAN	60S ribosomal protein L3 OS=Homo sapiens OX=9606 GN=RPL3 PE=1 SV=2	4.56717	eAf H2O2	WT Af H2O2	0.63013	162.326	13903.7	6678.81	3500.38	47082.5	44459.3	18449.1	448.101	81525.7	3138.52	7.59051	73604.7	8442.72	12768.7	5214.66	5099.26	23698.5	28879	7496.49	365.432	282723	3138.52	10.9672	65224.8	9128.72
61.51_1523.5942n	0	1	#77131	3	61.5058	1523.59	0.938	HGSLGFLPR	[3] ADPr_HCD_249_347_583 (DEKRSY) (+541.06)	sp|P39023|RL3_HUMAN	60S ribosomal protein L3 OS=Homo sapiens OX=9606 GN=RPL3 PE=1 SV=2	35.1458	eAf H2O2	eAf UT	0.0227501	143.103	1391.2	587.655	216.897	2498.36	18394	10500.6	116.082	1680.49	104.166	50.7622	553.202	289.259	1277.62	458.828	315.97	1257.52	11948	4266.77	94.6665	5827.79	104.166	73.3442	490.22	312.762
33.46_1528.5961n	0	1	#43443	2	33.4632	1528.6	0.997	SAINEVVTR	[1] ADPr_HCD_249_347_583 (DEKRSY) (+541.06)	sp|P62899|RL31_HUMAN	60S ribosomal protein L31 OS=Homo sapiens OX=9606 GN=RPL31 PE=1 SV=1	Infinity	eAf H2O2	eAf UT	0.311826	173.205	15.2868	53.9851	64.1784	246105	9.86253	0	0	0	31.3677	0	0	0	14.0388	42.1504	93.4935	123875	6.40631	0	0	0	31.3677	0	0	0
35.30_1528.5981n	0	1	#10365	2	35.2972	1528.6	0.996	SAINEVVTR	[1] ADPr_HCD_249_347_583 (DEKRSY) (+541.06)	sp|P62899|RL31_HUMAN	60S ribosomal protein L31 OS=Homo sapiens OX=9606 GN=RPL31 PE=1 SV=1	3009.84	eAf H2O2	eAf UT	0.0062281	173.205	45898.7	7378.7	16732.2	57242.8	368008	14766.8	0	1553.94	0	0	0	146.193	42151.7	5761.12	24375	28812.6	239044	6000.28	0	5388.92	0	0	0	158.072
35.01_1643.5846n	0	2	#76800;#52192	2;3	35.0063	1643.58	0.997	SNYNLPMHK	[1] ADP-Ribosyl-EThcD (SRDEKY) (+541.06)	sp|P36578|RL4_HUMAN	60S ribosomal protein L4 OS=Homo sapiens OX=9606 GN=RPL4 PE=1 SV=5	39.0437	eAf H2O2	WT Af H2O2	0.372828	173.205	678.878	648.505	1872.6	0	124939	0	11316.7	981.922	2341.44	20518.7	2878.2	3640.48	623.456	506.338	2727.96	0	81155.7	0	9228.9	3405.21	2341.44	29646.6	2550.52	3936.28
35.50_1643.5814n	0	1	#70889	3	35.499	1643.58	0.989	SNYNLPMHK	[1] ADPr_HCD_249_347_583 (DEKRSY) (+541.06)	sp|P36578|RL4_HUMAN	60S ribosomal protein L4 OS=Homo sapiens OX=9606 GN=RPL4 PE=1 SV=5	18.2964	eAf H2O2	WT Af H2O2	0.968314	167.295	700.556	2488.81	571.474	35.2098	1538.46	67236.2	3512.01	727.418	1793.51	13763	1310.21	706.391	643.364	1943.21	832.509	17.7225	999.324	27320.4	2864.09	2522.61	1793.51	19885.6	1161.04	763.788
35.56_1724.5471n	0	1	#149231	2	35.5603	1724.55	0.994	SGQGAFGNMCR	[1] ADPr_HCD_249_347_583 (DEKRSY) (+541.06)	sp|P36578|RL4_HUMAN	60S ribosomal protein L4 OS=Homo sapiens OX=9606 GN=RPL4 PE=1 SV=5	175.635	eAf H2O2	WT Af UT	0.979508	173.205	3243.29	0	0	37763.7	0	0	0	0	215.012	17020.4	0	0	2978.51	0	0	19008	0	0	0	0	215.012	24592	0	0
36.89_1724.5460n	0	1	#49287	2	36.8891	1724.55	0.993	SGQGAFGNMCR	[1] ADPr_HCD_249_347_583 (DEKRSY) (+541.06)	sp|P36578|RL4_HUMAN	60S ribosomal protein L4 OS=Homo sapiens OX=9606 GN=RPL4 PE=1 SV=5	2277.44	eAf H2O2	WT Af UT	0.429807	173.205	0	3082.72	2267.89	0	118467	92545.8	92.6535	0	0	0	0	971.416	0	2406.92	3303.81	0	76951.3	37604.5	75.56	0	0	0	0	1050.35
35.48_1643.5808n	0	1	#202500	2	35.4751	1643.58	0.423	SNYNLPMHK	[3] ADPr_HCD_249_347_583 (DEKRSY) (+541.06)	sp|P36578|RL4_HUMAN	60S ribosomal protein L4 OS=Homo sapiens OX=9606 GN=RPL4 PE=1 SV=5	Infinity	eAf H2O2	WT Af UT	0.581272	173.205	0	621.091	0	0	0	24809.5	0	0	0	0	0	0	0	484.934	0	0	0	10081	0	0	0	0	0	0
29.66_1261.4881n	0	1	#45620	2	29.6633	1261.49	0.5	KASFLR	[1] ADPr_HCD_249_347_583 (DEKRSY) (+541.06)	sp|P46777|RL5_HUMAN	60S ribosomal protein L5 OS=Homo sapiens OX=9606 GN=RPL5 PE=1 SV=3	43999.1	eAf H2O2	WT Af H2O2	0.759387	173.205	0	0	2.27135	0	0	99937.3	35.29	0	3805.84	2117.74	0	0	0	0	3.30884	0	0	40608	28.7794	0	3805.84	3059.84	0	0
80.56_1624.7097n	0	1	#52208	2	80.5609	1624.71	0.445	QRLLARAEK	[9] ADPr_HCD_249_347_583 (DEKRSY) (+541.06)	sp|P62424|RL7A_HUMAN	60S ribosomal protein L7a OS=Homo sapiens OX=9606 GN=RPL7A PE=1 SV=2	2.32382	eAf UT	WT Af H2O2	0.166968	86.5667	28347.6	9690.93	4897.17	30135.3	13327	20761.3	52541	17330.9	29541.5	43078.7	31339.8	25356.5	26033.4	7566.47	7134.07	15168.3	8656.71	8436.02	42847.8	60101.7	29541.5	62242.7	27771.8	27416.8
34.89_2356.9731n	0	1	#29455	3	34.8854	2356.97	0.997	ASGNYATVISHNPETKK	[2] ADP-Ribosyl-EThcD (SRDEKY) (+541.06)	sp|P62917|RL8_HUMAN	60S ribosomal protein L8 OS=Homo sapiens OX=9606 GN=RPL8 PE=1 SV=2	16.7522	eAf UT	WT Af H2O2	0.858541	165.804	3053.53	6957.29	6371.95	6916.83	202355	1303.32	131174	15015.7	3464.71	266630	3747.51	4071.22	2804.25	5432.1	9282.49	3481.52	131442	529.582	106974	52073	3464.71	385242	3320.85	4402.03
40.65_2228.8781n	0	1	#49747	2	40.6469	2228.88	0.958	ASGNYATVISHNPETK	[5] ADPr_HCD_249_347_583 (DEKRSY) (+541.06)	sp|P62917|RL8_HUMAN	60S ribosomal protein L8 OS=Homo sapiens OX=9606 GN=RPL8 PE=1 SV=2	Infinity	eAf H2O2	WT Af H2O2	2.23908e-05	110.456	0	0	0	943.166	162671	58925.5	0	0	0	0	0	0	0	0	0	474.733	105665	23943.5	0	0	0	0	0	0
40.65_2228.8780n	1	1	#3471	3	40.6538	2228.88	0.997	ASGNYATVISHNPETK	[2] ADP-Ribosyl-EThcD (SRDEKY) (+541.06)	sp|P62917|RL8_HUMAN	60S ribosomal protein L8 OS=Homo sapiens OX=9606 GN=RPL8 PE=1 SV=2	2403.84	eAf H2O2	WT Af UT	0.0011983	158.035	459.338	3588.98	2465.38	40799.6	959189	495212	198.078	379.01	44.9171	10.2538	58.7021	1102.58	421.839	2802.2	3591.51	20536.1	623051	201222	161.535	1314.37	44.9171	14.8153	52.0188	1192.17
40.28_2228.8786n	0	2	#116782;#17774	2;3	40.2791	2228.88	0.997	ASGNYATVISHNPETK	[2] ADP-Ribosyl-EThcD (SRDEKY) (+541.06)	sp|P62917|RL8_HUMAN	60S ribosomal protein L8 OS=Homo sapiens OX=9606 GN=RPL8 PE=1 SV=2	3402.23	eAf H2O2	WT Af UT	0.522324	173.205	4936.89	15.2465	751.592	459984	910.159	0	69.3707	0	66.0976	719.866	0	0	4533.85	11.9041	1094.9	231528	591.203	0	56.5726	0	66.0976	1040.1	0	0
26.36_1361.5165n	0	1	#33541	2	26.3642	1361.52	0.99	KGAGSVFR	[1] ADP-Ribosyl-EThcD (SRDEKY) (+541.06)	sp|P62917|RL8_HUMAN	60S ribosomal protein L8 OS=Homo sapiens OX=9606 GN=RPL8 PE=1 SV=2	Infinity	eAf H2O2	WT Af UT	0.584297	173.205	0	0	0.989696	106561	0	0	0	0	0	0	0	156.861	0	0	1.44176	53636.6	0	0	0	0	0	0	0	169.606
24.38_1239.4580n	1	1	#32702	2	24.3815	1239.46	0.9	SSPLPAK	[2] ADPr_HCD_249_347_583 (DEKRSY) (+541.06)	sp|Q7L2J0|MEPCE_HUMAN	7SK snRNA methylphosphate capping enzyme OS=Homo sapiens OX=9606 GN=MEPCE PE=1 SV=1	260.185	eAf H2O2	eAf UT	0.28042	173.205	0	664.636	0	113280	418.672	438.618	220.956	0	776.378	319.482	119.198	0	0	518.933	0	57018.6	271.953	178.226	180.192	0	776.378	461.606	105.627	0
51.84_1736.6260n	1	1	#55969	2	51.836	1736.63	0.993	SCFPASLTASR	[1] ADPr_HCD_249_347_583 (DEKRSY) (+541.06)	sp|Q7L2J0|MEPCE_HUMAN	7SK snRNA methylphosphate capping enzyme OS=Homo sapiens OX=9606 GN=MEPCE PE=1 SV=1	5997.5	eAf H2O2	eAf UT	0.00427421	123.221	5112.99	2274.01	2921.71	67073.7	161601	32827	216.087	0	823.707	0.0235418	26.2643	17.3139	4695.58	1775.5	4256.27	33760.9	104969	13338.7	176.221	0	823.707	0.0340145	23.2741	18.7207
62.91_2055.8029n	0	2	#152377;#7424	2;3	62.908	2055.8	0.976	IWHHTFYNELR	[7] ADPr_HCD_249_347_583 (DEKRSY) (+541.06)	sp|P68032|ACTC_HUMAN	Actin, alpha cardiac muscle 1 OS=Homo sapiens OX=9606 GN=ACTC1 PE=1 SV=1 [sp|P68032|ACTC_HUMAN,sp|P68133|ACTS_HUMAN]	293.086	eAf UT	WT Af H2O2	0.000463576	82.0002	933.366	3183.51	1370.33	4842.39	107209	124301	2526.61	493.712	2537.39	329600	732976	545649	857.168	2485.62	1996.26	2437.37	69638.8	50507.6	2060.48	1712.14	2537.39	476226	649526	589985
62.17_2055.8017n	0	1	#42652	3	62.1664	2055.8	0.969	IWHHTFYNELR	[7] ADPr_HCD_249_347_583 (DEKRSY) (+541.06)	sp|P68032|ACTC_HUMAN	Actin, alpha cardiac muscle 1 OS=Homo sapiens OX=9606 GN=ACTC1 PE=1 SV=1 [sp|P68032|ACTC_HUMAN,sp|P68133|ACTS_HUMAN]	Infinity	eAf H2O2	eAf UT	0.384884	173.205	14.0298	0	135.852	140123	0	0	75.4761	836.772	71.335	0	0	0	12.8844	0	197.906	70529.7	0	0	61.5516	2901.84	71.335	0	0	0
62.91_2055.8029n	0	2	#152377;#7424	2;3	62.908	2055.8	0.976	IWHHTFYNELR	[7] ADPr_HCD_249_347_583 (DEKRSY) (+541.06)	sp|P60709|ACTB_HUMAN	Actin, cytoplasmic 1 OS=Homo sapiens OX=9606 GN=ACTB PE=1 SV=1	293.086	eAf UT	WT Af H2O2	0.000463576	82.0002	933.366	3183.51	1370.33	4842.39	107209	124301	2526.61	493.712	2537.39	329600	732976	545649	857.168	2485.62	1996.26	2437.37	69638.8	50507.6	2060.48	1712.14	2537.39	476226	649526	589985
72.77_2494.1187n	0	1	#18989	3	72.7669	2494.12	0.995	VAPEEHPVLLTEAPLNPK	[5] ADP-Ribosyl-EThcD (SRDEKY) (+541.06)	sp|P60709|ACTB_HUMAN	Actin, cytoplasmic 1 OS=Homo sapiens OX=9606 GN=ACTB PE=1 SV=1	116.826	eAf UT	WT Af UT	0.032532	94.2783	5968.44	1394.17	3884.71	157390	137433	202420	4041.54	3505.51	2545.55	2259.31	739324	437497	5481.19	1088.54	5659.14	79220.5	89271	82250.1	3295.92	12156.8	2545.55	3264.39	655151	473045
71.92_2494.1184n	0	1	#50661	3	71.9221	2494.12	0.997	VAPEEHPVLLTEAPLNPK	[5] ADP-Ribosyl-EThcD (SRDEKY) (+541.06)	sp|P60709|ACTB_HUMAN	Actin, cytoplasmic 1 OS=Homo sapiens OX=9606 GN=ACTB PE=1 SV=1	42.3397	eAf UT	WT Af UT	0.0867296	156.878	2382.83	3789.43	3139.29	1982.47	3243.56	6198.07	1295.64	1889.99	1703	193961	8162.18	4860.07	2188.31	2958.7	4573.25	997.856	2106.89	2518.49	1056.61	6554.3	1703	280246	7232.91	5254.96
62.17_2055.8017n	0	1	#42652	3	62.1664	2055.8	0.969	IWHHTFYNELR	[7] ADPr_HCD_249_347_583 (DEKRSY) (+541.06)	sp|P60709|ACTB_HUMAN	Actin, cytoplasmic 1 OS=Homo sapiens OX=9606 GN=ACTB PE=1 SV=1	Infinity	eAf H2O2	eAf UT	0.384884	173.205	14.0298	0	135.852	140123	0	0	75.4761	836.772	71.335	0	0	0	12.8844	0	197.906	70529.7	0	0	61.5516	2901.84	71.335	0	0	0
62.91_2055.8029n	0	2	#152377;#7424	2;3	62.908	2055.8	0.976	IWHHTFYNELR	[7] ADPr_HCD_249_347_583 (DEKRSY) (+541.06)	sp|P63261|ACTG_HUMAN	Actin, cytoplasmic 2 OS=Homo sapiens OX=9606 GN=ACTG1 PE=1 SV=1	293.086	eAf UT	WT Af H2O2	0.000463576	82.0002	933.366	3183.51	1370.33	4842.39	107209	124301	2526.61	493.712	2537.39	329600	732976	545649	857.168	2485.62	1996.26	2437.37	69638.8	50507.6	2060.48	1712.14	2537.39	476226	649526	589985
72.77_2494.1187n	0	1	#18989	3	72.7669	2494.12	0.995	VAPEEHPVLLTEAPLNPK	[5] ADP-Ribosyl-EThcD (SRDEKY) (+541.06)	sp|P63261|ACTG_HUMAN	Actin, cytoplasmic 2 OS=Homo sapiens OX=9606 GN=ACTG1 PE=1 SV=1	116.826	eAf UT	WT Af UT	0.032532	94.2783	5968.44	1394.17	3884.71	157390	137433	202420	4041.54	3505.51	2545.55	2259.31	739324	437497	5481.19	1088.54	5659.14	79220.5	89271	82250.1	3295.92	12156.8	2545.55	3264.39	655151	473045
71.92_2494.1184n	0	1	#50661	3	71.9221	2494.12	0.997	VAPEEHPVLLTEAPLNPK	[5] ADP-Ribosyl-EThcD (SRDEKY) (+541.06)	sp|P63261|ACTG_HUMAN	Actin, cytoplasmic 2 OS=Homo sapiens OX=9606 GN=ACTG1 PE=1 SV=1	42.3397	eAf UT	WT Af UT	0.0867296	156.878	2382.83	3789.43	3139.29	1982.47	3243.56	6198.07	1295.64	1889.99	1703	193961	8162.18	4860.07	2188.31	2958.7	4573.25	997.856	2106.89	2518.49	1056.61	6554.3	1703	280246	7232.91	5254.96
62.17_2055.8017n	0	1	#42652	3	62.1664	2055.8	0.969	IWHHTFYNELR	[7] ADPr_HCD_249_347_583 (DEKRSY) (+541.06)	sp|P63261|ACTG_HUMAN	Actin, cytoplasmic 2 OS=Homo sapiens OX=9606 GN=ACTG1 PE=1 SV=1	Infinity	eAf H2O2	eAf UT	0.384884	173.205	14.0298	0	135.852	140123	0	0	75.4761	836.772	71.335	0	0	0	12.8844	0	197.906	70529.7	0	0	61.5516	2901.84	71.335	0	0	0
69.83_5098.0429n	1	1	#76354	4	69.8316	5098.04	0.376	TQARPVGVKIPTCKITLKETFLTSPEELYR	[14] ADPr_HCD_249_347_583 (DEKRSY) (+541.06)|[18] ADPr_HCD_249_347_583 (DEKRSY) (+541.06)|[19] ADPr_HCD_249_347_583 (DEKRSY) (+541.06)	sp|O95433|AHSA1_HUMAN	Activator of 90 kDa heat shock protein ATPase homolog 1 OS=Homo sapiens OX=9606 GN=AHSA1 PE=1 SV=1	4.72335	WT Af UT	eAf H2O2	0.103804	108.707	12357.7	3808.71	602.847	9709.91	5535.66	1155.26	13393.7	50847	13226.1	16283.2	46420.9	13064.2	11348.8	2973.76	878.213	4887.39	3595.74	469.421	10922.7	176332	13226.1	23526.9	41135.9	14125.7
26.64_1715.6947n	1	1	#116133	2	26.6364	1715.69	0.99	SSPQAAVPYKK	[2] ADPr_HCD_249_347_583 (DEKRSY) (+541.06)	sp|Q9H2P0|ADNP_HUMAN	Activity-dependent neuroprotector homeobox protein OS=Homo sapiens OX=9606 GN=ADNP PE=1 SV=1	Infinity	eAf H2O2	WT Af H2O2	0.441099	173.205	0	0	0	35406.8	0	0	0	0	0	0	0	0	0	0	0	17821.6	0	0	0	0	0	0	0	0
38.98_1895.6901n	2	2	#21965;#52025	2;3	38.9848	1895.69	0.997	SVGQGYSVGQSMR	[1] ADP-Ribosyl-EThcD (SRDEKY) (+541.06)	sp|Q9H2P0|ADNP_HUMAN	Activity-dependent neuroprotector homeobox protein OS=Homo sapiens OX=9606 GN=ADNP PE=1 SV=1	855.882	eAf H2O2	WT Af UT	1.87506e-05	103.101	13195.4	4537.97	5469.27	186464	416094	273489	379.098	93.9011	550.562	2543.58	398.481	545.035	12118.1	3543.14	7967.49	93854.6	270278	111128	309.159	325.64	550.562	3675.11	353.114	589.321
24.91_1715.6949n	2	2	#61432;#23589	2;3	24.9144	1715.69	0.997	SSPQAAVPYKK	[2] ADP-Ribosyl-EThcD (SRDEKY) (+541.06)	sp|Q9H2P0|ADNP_HUMAN	Activity-dependent neuroprotector homeobox protein OS=Homo sapiens OX=9606 GN=ADNP PE=1 SV=1	126.271	eAf H2O2	WT Af UT	0.192662	96.8358	4371.92	2144.44	321.07	397.779	155459	111703	1447.22	572.715	99.0046	592.286	2496.68	1363.26	4015.01	1674.33	467.726	200.218	100980	45388.8	1180.22	1986.12	99.0046	855.768	2212.43	1474.03
11.02_1196.4381n	1	1	#651	2	11.0221	1196.44	0.1	REPVR	[1] ADPr_HCD_249_347_583 (DEKRSY) (+541.06)	sp|P49753|ACOT2_HUMAN	Acyl-coenzyme A thioesterase 2, mitochondrial OS=Homo sapiens OX=9606 GN=ACOT2 PE=1 SV=6	224095	eAf H2O2	WT Af H2O2	0.859289	173.205	0	1.66769	24.4466	5.85207e+06	0	0	0	154.629	28.4629	3407.01	0	36.1952	0	1.30209	35.6132	2.94558e+06	0	0	0	536.239	28.4629	4922.65	0	39.1362
13.06_1196.4378n	0	1	#12242	2	13.0631	1196.44	0.1	REPVR	[1] ADPr_HCD_249_347_583 (DEKRSY) (+541.06)	sp|P49753|ACOT2_HUMAN	Acyl-coenzyme A thioesterase 2, mitochondrial OS=Homo sapiens OX=9606 GN=ACOT2 PE=1 SV=6	577.836	WT Af H2O2	eAf UT	0.439799	173.205	154821	80.9514	137.693	1201.99	0	0	300.632	146.508	0	124.15	144.16	0	142181	63.205	200.587	605.011	0	0	245.169	508.077	0	179.38	127.747	0
46.89_2188.8732n	0	1	#159958	3	46.8899	2188.87	0.96	GISEETTTGVHNLYK	[5] ADPr_HCD_249_347_583 (DEKRSY) (+541.06)	sp|P23526|SAHH_HUMAN	Adenosylhomocysteinase OS=Homo sapiens OX=9606 GN=AHCY PE=1 SV=4	489.993	eAf UT	WT Af H2O2	0.00792791	173.205	0	0	100.582	8981.2	9500.05	3469.51	0	0	126.01	196.485	27628	21460	0	0	146.525	4520.6	6170.86	1409.78	0	0	126.01	283.892	24482.6	23203.8
41.37_1518.5900n	1	1	#129904	2	41.3672	1518.59	0.876	TYKNPSLR	[6] ADPr_HCD_249_347_583 (DEKRSY) (+541.06)	sp|P40123|CAP2_HUMAN	Adenylyl cyclase-associated protein 2 OS=Homo sapiens OX=9606 GN=CAP2 PE=1 SV=1	Infinity	WT Af UT	WT Af H2O2	0.278083	173.205	0	0	0	0	0	221.566	1522.92	27283.1	0	761.997	289.548	0	0	0	0	0	0	90.0297	1241.96	94615.2	0	1100.98	256.583	0
109.27_3471.8748n	1	1	#109563	4	109.273	3471.87	0.477	DYDSALLQEVR	[2] ADPr_HCD_249_347_583 (DEKRSY) (+541.06)|[3] ADPr_HCD_249_347_583 (DEKRSY) (+541.06)|[4] ADPr_HCD_249_347_583 (DEKRSY) (+541.06)|[11] ADPr_HCD_249_347_583 (DEKRSY) (+541.06)	sp|Q08043|ACTN3_HUMAN	Alpha-actinin-3 OS=Homo sapiens OX=9606 GN=ACTN3 PE=1 SV=2	271.034	eAf H2O2	WT Af H2O2	0.923815	173.205	28.5934	0	280.615	0	0	83805.8	0	248.498	32239.2	0	9394.57	1189.1	26.2591	0	408.793	0	0	34053.2	0	861.766	32239.2	0	8325	1285.72
104.62_3471.8915n	1	1	#168999	4	104.618	3471.89	0.259	DYDSALLQEVR	[2] ADPr_HCD_249_347_583 (DEKRSY) (+541.06)|[3] ADPr_HCD_249_347_583 (DEKRSY) (+541.06)|[4] ADPr_HCD_249_347_583 (DEKRSY) (+541.06)|[11] ADPr_HCD_249_347_583 (DEKRSY) (+541.06)	sp|Q08043|ACTN3_HUMAN	Alpha-actinin-3 OS=Homo sapiens OX=9606 GN=ACTN3 PE=1 SV=2	Infinity	WT Af H2O2	WT Af UT	0.158769	173.205	21006.2	0	5783.8	0	0	6.99749	0	0	0	0	845.169	396.27	19291.3	0	8425.69	0	0	2.84332	0	0	0	0	748.946	428.469
19.63_1261.4630n	1	1	#54896	2	19.6289	1261.46	0.9	SSLVTSK	[2] ADPr_HCD_249_347_583 (DEKRSY) (+541.06)	sp|O43768|ENSA_HUMAN	Alpha-endosulfine OS=Homo sapiens OX=9606 GN=ENSA PE=1 SV=1	74.7413	WT Af H2O2	WT Af UT	0.0909216	166.777	202.481	219.894	16647.6	923.856	828.593	13297.5	198.955	29.433	0	201.435	3865.24	2844.83	185.951	171.688	24251.9	465.014	538.221	5403.22	162.25	102.071	0	291.044	3425.18	3075.98
17.00_1261.4625n	1	1	#11624	2	17.0008	1261.46	0.9	SSLVTSK	[2] ADPr_HCD_249_347_583 (DEKRSY) (+541.06)	sp|O43768|ENSA_HUMAN	Alpha-endosulfine OS=Homo sapiens OX=9606 GN=ENSA PE=1 SV=1	5851.83	eAf H2O2	eAf UT	0.0486671	170.527	0	245.141	67.4974	306020	167.038	4781.35	147.364	100.534	128.227	52.5911	0	0.549281	0	191.401	98.3286	154032	108.501	1942.83	120.177	348.642	128.227	75.9866	0	0.593912
64.78_2464.0535n	1	1	#61515	3	64.7786	2464.05	0.996	AKYPSLGQKPGGSDFLMK	[2] ADP-Ribosyl-EThcD (SRDEKY) (+541.06)	sp|O43768|ENSA_HUMAN	Alpha-endosulfine OS=Homo sapiens OX=9606 GN=ENSA PE=1 SV=1	192.722	eAf H2O2	eAf UT	1.78327e-05	70.0466	284.39	1241.42	760.133	27101	72774.9	59871.3	357.567	336.432	1053.46	333.016	330.6	165.284	261.173	969.272	1107.34	13641	47271.7	24327.8	291.6	1166.71	1053.46	481.161	292.961	178.713
43.49_1683.6697n	0	1	#125179	3	43.4907	1683.67	0.992	IGAEVYHNLK	[4] ADPr_HCD_249_347_583 (DEKRSY) (+541.06)	sp|P06733|ENOA_HUMAN	Alpha-enolase OS=Homo sapiens OX=9606 GN=ENO1 PE=1 SV=2	22.4465	eAf UT	WT Af H2O2	0.520474	146.351	651.71	312.808	689.163	4021.84	10886.9	0	8917.13	192.195	850.098	3456.28	21618.1	12045	598.506	244.234	1003.96	2024.35	7071.69	0	7272.02	666.512	850.098	4993.84	19156.9	13023.7
44.77_1606.6373n	0	1	#186255	2	44.766	1606.64	0.313	AKFAGRNFR	[6] ADPr_HCD_249_347_583 (DEKRSY) (+541.06)	sp|P06733|ENOA_HUMAN	Alpha-enolase OS=Homo sapiens OX=9606 GN=ENO1 PE=1 SV=2	Infinity	WT Af UT	eAf UT	0.307779	173.205	7.54694	266.134	0	38.2955	1361.5	27.8041	0	4190.62	0	0	0	0	6.93082	207.792	0	19.2757	884.377	11.2978	0	14532.7	0	0	0	0
53.70_2309.9508n	1	1	#136308	3	53.696	2309.95	0.987	SNIHSSVMASPGGLSAVR	[1] ADP-Ribosyl-EThcD (SRDEKY) (+541.06)	sp|Q9NQW6|ANLN_HUMAN	Anillin OS=Homo sapiens OX=9606 GN=ANLN PE=1 SV=2	Infinity	eAf H2O2	eAf UT	0.2876	173.205	171.299	0	0	35754.4	0	1.01297	126.57	727.006	58.2547	0	0	0	157.314	0	0	17996.6	0	0.411606	103.219	2521.19	58.2547	0	0	0
53.95_2309.9491n	1	1	#216850	3	53.9498	2309.95	0.997	SNIHSSVMASPGGLSAVR	[1] ADP-Ribosyl-EThcD (SRDEKY) (+541.06)	sp|Q9NQW6|ANLN_HUMAN	Anillin OS=Homo sapiens OX=9606 GN=ANLN PE=1 SV=2	269.296	eAf H2O2	eAf UT	0.0935087	173.205	0.0055488	73.0499	207.264	418.684	23923.7	40732.7	103.24	0	548.108	241.649	0	0	0.00509581	57.0357	301.937	210.741	15539.9	16551.1	84.1936	0	548.108	349.148	0	0
65.08_2650.9675n	0	3	#199668;#2108;#7676	2;3;4	65.0751	2650.97	0.414	YIATITDKEMLKK	[9] ADPr_HCD_249_347_583 (DEKRSY) (+541.06)|[10] Oxidation (+15.99)|[13] ADPr_HCD_249_347_583 (DEKRSY) (+541.06)	sp|O75179|ANR17_HUMAN	Ankyrin repeat domain-containing protein 17 OS=Homo sapiens OX=9606 GN=ANKRD17 PE=1 SV=3	305.795	eAf H2O2	WT Af UT	6.77387e-08	36.5646	292688	293207	141821	2.00289e+06	4.26589e+06	4.11763e+06	13429	9711.92	10824.3	9836.65	15188.2	12492.3	268794	228930	206601	1.00813e+06	2.77095e+06	1.67313e+06	10951.5	33680	10824.3	14212.6	13459	13507.3
14.34_1055.3725n	1	1	#3918	2	14.337	1055.37	0.1	SLAPK	[1] ADPr_HCD_249_347_583 (DEKRSY) (+541.06)	REV_sp|Q8N7J2|AMER2_HUMAN	APC membrane recruitment protein 2 OS=Homo sapiens OX=9606 GN=AMER2 PE=1 SV=3	466.157	eAf H2O2	WT Af UT	0.566484	172.82	26106.5	516.592	2737.87	820597	289.386	928.697	950.255	221.084	591.616	711.075	1009.32	707.52	23975.2	403.344	3988.46	413039	187.974	377.361	774.944	766.698	591.616	1027.4	894.409	765.008
19.49_2613.1116n	1	1	#108588	4	19.4867	2613.11	0.302	RRCVGVSAGAGGRESVAGGGGR	[15] ADPr_HCD_249_347_583 (DEKRSY) (+541.06)	REV_sp|Q8N7J2|AMER2_HUMAN	APC membrane recruitment protein 2 OS=Homo sapiens OX=9606 GN=AMER2 PE=1 SV=3	7.10618	eAf H2O2	eAf UT	0.957357	149.204	4541.62	0	1349.36	4763.55	0	14036.8	136.392	5046.35	380.669	286.702	1812.81	546.123	4170.86	0	1965.72	2397.69	0	5703.64	111.229	17500.2	380.669	414.244	1606.42	590.498
65.63_1798.7175n	1	1	#97384	2	65.6286	1798.72	0.994	SGVSITIDDPVR	[1] ADPr_HCD_249_347_583 (DEKRSY) (+541.06)	sp|Q9UKV3|ACINU_HUMAN	Apoptotic chromatin condensation inducer in the nucleus OS=Homo sapiens OX=9606 GN=ACIN1 PE=1 SV=2	134.927	eAf H2O2	WT Af UT	0.0140475	173.205	756.59	827.631	366.095	19605.7	41972.6	11394.5	0	0	540.832	285.566	334.998	6.64686	694.824	646.196	533.318	9868.33	27263.8	4629.98	0	0	540.832	412.603	296.858	7.18695
38.04_2063.8608n	2	2	#16901;#9848	3;4	38.0444	2063.86	0.997	KSGPTSYLHQIRH	[1] ADP-Ribosyl-EThcD (SRDEKY) (+541.06)	sp|Q5T686|AVPI1_HUMAN	Arginine vasopressin-induced protein 1 OS=Homo sapiens OX=9606 GN=AVPI1 PE=1 SV=3	146.504	eAf H2O2	WT Af UT	0.000114617	86.6018	15296.4	7877.97	5522.68	120943	375224	166579	2238.71	349.727	1935.3	3420.59	748.297	969.15	14047.7	6150.94	8045.3	60875.4	243731	67686.7	1825.69	1212.82	1935.3	4942.26	663.103	1047.9
54.10_1798.7073n	1	1	#34327	3	54.1042	1798.71	0.997	SGPTSYLHQIR	[1] ADP-Ribosyl-EThcD (SRDEKY) (+541.06)	sp|Q5T686|AVPI1_HUMAN	Arginine vasopressin-induced protein 1 OS=Homo sapiens OX=9606 GN=AVPI1 PE=1 SV=3	89.3586	eAf H2O2	WT Af UT	0.00335914	91.2238	3652.41	23992.9	7739.08	5524.69	115483	81424.4	471.905	1005.55	787.936	1302.45	554.067	871.863	3354.24	18733.1	11274.1	2780.79	75013	33085.5	384.844	3487.14	787.936	1881.86	490.986	942.705
54.13_1798.7073n	0	1	#80086	2	54.1328	1798.71	0.997	SGPTSYLHQIR	[1] ADP-Ribosyl-EThcD (SRDEKY) (+541.06)	sp|Q5T686|AVPI1_HUMAN	Arginine vasopressin-induced protein 1 OS=Homo sapiens OX=9606 GN=AVPI1 PE=1 SV=3	491.681	eAf H2O2	WT Af UT	0.11781	173.205	0	9546.18	8482.84	469.764	63878	25398.8	182.53	0	0	0	0	297.889	0	7453.45	12357.6	236.451	41492.6	10320.4	148.855	0	0	0	0	322.094
44.42_1926.8030n	0	1	#38987	3	44.4223	1926.8	0.997	KSGPTSYLHQIR	[1] ADP-Ribosyl-EThcD (SRDEKY) (+541.06)	sp|Q5T686|AVPI1_HUMAN	Arginine vasopressin-induced protein 1 OS=Homo sapiens OX=9606 GN=AVPI1 PE=1 SV=3	964.713	eAf H2O2	WT Af UT	0.0249822	173.205	92.2382	3121.82	2293.49	560.666	108674	62598.7	39.8083	9.71256	128.598	0	0	365.015	84.7081	2437.45	3341.1	282.206	70590.1	25436	32.4641	33.6822	128.598	0	0	394.673
47.46_1935.7663n	2	2	#74332;#3167	2;3	47.4638	1935.77	0.997	SGPTSYLHQIRH	[1] ADP-Ribosyl-EThcD (SRDEKY) (+541.06)	sp|Q5T686|AVPI1_HUMAN	Arginine vasopressin-induced protein 1 OS=Homo sapiens OX=9606 GN=AVPI1 PE=1 SV=3	560.73	eAf H2O2	eAf UT	1.2857e-07	88.3797	377115	328649	214917	449118	736808	629523	542.976	646.901	2450.09	930.507	1137.98	1169.17	346329	256602	313086	226059	478602	255797	442.803	2243.39	2450.09	1344.45	1008.42	1264.17
53.73_1798.7090n	0	1	#61927	3	53.7259	1798.71	0.997	SGPTSYLHQIR	[1] ADP-Ribosyl-EThcD (SRDEKY) (+541.06)	sp|Q5T686|AVPI1_HUMAN	Arginine vasopressin-induced protein 1 OS=Homo sapiens OX=9606 GN=AVPI1 PE=1 SV=3	151.596	eAf H2O2	eAf UT	0.549473	149.173	46632.3	5792.8	1040.66	71172.4	7482.58	0	769.095	16.1979	391.385	106.253	257.674	154.92	42825.3	4522.89	1516	35823.9	4860.39	0	627.206	56.1729	391.385	153.52	228.337	167.508
44.88_1926.8036n	0	1	#153001	3	44.8836	1926.8	0.997	KSGPTSYLHQIR	[1] ADP-Ribosyl-EThcD (SRDEKY) (+541.06)	sp|Q5T686|AVPI1_HUMAN	Arginine vasopressin-induced protein 1 OS=Homo sapiens OX=9606 GN=AVPI1 PE=1 SV=3	295.211	eAf H2O2	eAf UT	0.481549	173.205	2023.96	128.928	207.296	46623.5	314.626	0	175.433	0	359.676	158.999	0	0	1858.73	100.664	301.983	23467.5	204.368	0	143.067	0	359.676	229.73	0	0
19.63_1703.6813n	2	2	#23774;#108515	3;4	19.6289	1703.68	0.996	HSILDTHGRK	[5] ADP-Ribosyl-EThcD (SRDEKY) (+541.06)	sp|Q7Z6K5|ARPIN_HUMAN	Arpin OS=Homo sapiens OX=9606 GN=ARPIN PE=1 SV=1	670.325	eAf UT	WT Af H2O2	0.0858082	129.791	622.82	288.016	0	662.138	3062.83	0	735.622	63.2396	827.229	6676.48	258513	345367	571.975	224.877	0	333.281	1989.49	0	599.908	219.309	827.229	9646.56	229081	373430
18.51_1703.6811n	1	1	#24456	3	18.5062	1703.68	0.996	HSILDTHGRK	[5] ADP-Ribosyl-EThcD (SRDEKY) (+541.06)	sp|Q7Z6K5|ARPIN_HUMAN	Arpin OS=Homo sapiens OX=9606 GN=ARPIN PE=1 SV=1	1064.39	eAf UT	WT Af H2O2	0.265321	173.069	0	423.47	1.86005	795.955	160.474	500.256	203.732	165.807	720.354	452479	39.805	197.275	0	330.636	2.70968	400.636	104.237	203.271	166.146	575.001	720.354	653768	35.2732	213.305
23.98_1575.5871n	0	1	#179606	2	23.9825	1575.59	0.948	HSILDTHGR	[2] ADPr_HCD_249_347_583 (DEKRSY) (+541.06)	sp|Q7Z6K5|ARPIN_HUMAN	Arpin OS=Homo sapiens OX=9606 GN=ARPIN PE=1 SV=1	Infinity	eAf UT	WT Af H2O2	0.168398	173.205	0	0	0	0	2675.2	0	0	0	0	19506.8	27121.4	0	0	0	0	0	1737.71	0	0	0	0	28184.6	24033.6	0
17.11_1703.6812n	1	1	#26113	3	17.115	1703.68	0.994	HSILDTHGRK	[2] ADPr_HCD_249_347_583 (DEKRSY) (+541.06)	sp|Q7Z6K5|ARPIN_HUMAN	Arpin OS=Homo sapiens OX=9606 GN=ARPIN PE=1 SV=1	677.881	eAf H2O2	WT Af UT	0.92481	173.205	373.575	558.096	0	125513	0	0	28.3777	0	156.777	359.076	53.936	146.63	343.077	435.749	0	63175.6	0	0	23.1423	0	156.777	518.814	47.7953	158.544
77.32_2425.0785n	1	1	#22751	3	77.3206	2425.08	0.995	QQFLGHMRGSLLTLQR	[8] ADP-Ribosyl-EThcD (SRDEKY) (+541.06)	sp|Q12797|ASPH_HUMAN	Aspartyl/asparaginyl beta-hydroxylase OS=Homo sapiens OX=9606 GN=ASPH PE=1 SV=3	1.67022	WT Af H2O2	eAf H2O2	0.654772	90.382	200993	107119	46189.1	60654.6	64869	86604.5	110208	22157.3	137992	628.946	136537	93316.8	184584	83636	67287.2	30529.9	42136.3	35190.4	89876.2	76839.3	137992	908.738	120993	100899
21.18_1491.5185n	1	1	#29959	2	21.1778	1491.52	0.995	YLGGSGGAGGR	[1] ADP-Ribosyl-EThcD (SRDEKY) (+541.06)	sp|Q6SPF0|SAMD1_HUMAN	Atherin OS=Homo sapiens OX=9606 GN=SAMD1 PE=1 SV=1	668.242	eAf H2O2	eAf UT	0.0107326	159.084	622.37	10554.7	4258.08	12786.2	115901	95724.9	334.641	0	19.5447	0	242.6	93.2244	571.561	8240.89	6203.06	6435.8	75284.5	38896.3	272.903	0	19.5447	0	214.98	100.799
16.71_2219.0112n	0	2	#31379;#6684	3;4	16.7067	2219.01	0.261	DVVKHRTSIFIAHR	[8] ADPr_HCD_249_347_583 (DEKRSY) (+541.06)	sp|O75027|ABCB7_HUMAN	ATP-binding cassette sub-family B member 7, mitochondrial OS=Homo sapiens OX=9606 GN=ABCB7 PE=1 SV=2	375.836	eAf H2O2	eAf UT	0.876636	172.765	49913.7	3428.2	1626.21	1.1025e+06	1872.58	0	4862.39	8.67323	2355.47	1491.38	1004.07	442.999	45838.9	2676.66	2369.02	554933	1216.35	0	3965.33	30.0779	2355.47	2154.84	889.755	478.994
21.77_2021.7935n	0	2	#137810;#8344	2;3	21.7666	2021.79	0.703	QMEYERQVASLK	[10] ADPr_HCD_249_347_583 (DEKRSY) (+541.06)	sp|Q8NE71|ABCF1_HUMAN	ATP-binding cassette sub-family F member 1 OS=Homo sapiens OX=9606 GN=ABCF1 PE=1 SV=2	1045.13	eAf H2O2	WT Af UT	0.35184	95.8368	45.8992	28945.1	18638.7	9.5268	394428	224917	330.544	0	262.067	3778.45	7284.05	6202.06	42.1521	22599.7	27152.4	4.79522	256205	91391.5	269.562	0	262.067	5459.32	6454.75	6706
73.30_2253.9948n	0	1	#155327	3	73.3032	2253.99	0.658	LGYDTRVTVLGHVQR	[15] ADPr_HCD_249_347_583 (DEKRSY) (+541.06)	sp|P08237|PFKAM_HUMAN	ATP-dependent 6-phosphofructokinase, muscle type OS=Homo sapiens OX=9606 GN=PFKM PE=1 SV=2	57.0643	eAf H2O2	WT Af UT	0.334589	153.425	7908.77	3698.53	3515.73	0	5458.27	18682.5	390.416	28.8636	3.76489	25.6927	226.804	211.165	7263.12	2887.73	5121.62	0	3545.47	7591.33	318.389	100.096	3.76489	37.1223	200.983	228.323
25.04_1674.6109n	1	1	#42878	2	25.0358	1674.61	0.975	AANMLQQSGSK	[8] ADP-Ribosyl-EThcD (SRDEKY) (+541.06)	sp|P46063|RECQ1_HUMAN	ATP-dependent DNA helicase Q1 OS=Homo sapiens OX=9606 GN=RECQL PE=1 SV=3	Infinity	eAf H2O2	WT Af UT	0.198523	173.205	109.448	0	0	0	124468	95615.4	0	0	0	633.703	0	0	100.513	0	0	0	80849.8	38851.8	0	0	0	915.611	0	0
17.57_1471.4441n	0	1	#137378	2	17.5668	1471.44	0.971	YDNGSGYR	[2] ADPr_HCD_249_347_583 (DEKRSY) (+541.06)	sp|Q08211|DHX9_HUMAN	ATP-dependent RNA helicase A OS=Homo sapiens OX=9606 GN=DHX9 PE=1 SV=4	203.979	eAf H2O2	eAf UT	0.736683	173.205	0	6099.22	0	0	21669.4	20365.8	167.704	0	417.97	139.462	0	66.6138	0	4762.14	0	0	14075.6	8275.31	136.765	0	417.97	201.502	0	72.0264
14.07_1128.4618n	0	1	#54546	2	14.0689	1128.46	0.1	SILKK	[1] ADPr_HCD_249_347_583 (DEKRSY) (+541.06)	sp|Q9NVP1|DDX18_HUMAN	ATP-dependent RNA helicase DDX18 OS=Homo sapiens OX=9606 GN=DDX18 PE=1 SV=2	4.09581e+09	eAf H2O2	WT Af H2O2	0.617613	173.205	0	0	1.31671e-05	53930	0	0	51.7067	0	29.2875	700.824	0	42.6116	0	0	1.91815e-05	27145.1	0	0	42.1674	0	29.2875	1012.59	0	46.0739
42.85_1621.5734n	0	1	#137278	2	42.8523	1621.57	0.994	SESALSCLSK	[2] ADPr_HCD_249_347_583 (DEKRSY) (+541.06)	sp|Q9GZR7|DDX24_HUMAN	ATP-dependent RNA helicase DDX24 OS=Homo sapiens OX=9606 GN=DDX24 PE=1 SV=1	Infinity	eAf H2O2	WT Af H2O2	0.572604	173.205	0	0	0	0	18987.8	0	0	0	0	0	230.576	0	0	0	0	0	12333.7	0	0	0	0	0	204.325	0
51.86_2539.1746n	1	1	#26721	3	51.8606	2539.17	0.997	TKYPTQSGKPPLLVSAPSK	[3] ADP-Ribosyl-EThcD (SRDEKY) (+541.06)	sp|Q9GZR7|DDX24_HUMAN	ATP-dependent RNA helicase DDX24 OS=Homo sapiens OX=9606 GN=DDX24 PE=1 SV=1	554.231	eAf H2O2	WT Af UT	0.00539399	108.523	454.343	18640.9	14146	133816	327425	178688	47.1194	851.908	255.597	5.13733	870.342	527.829	417.251	14554.4	20607.5	67355.1	212682	72607.2	38.4264	2954.33	255.597	7.42271	771.254	570.717
66.57_3601.6736n	1	1	#6780	4	66.5696	3601.67	0.997	TKYPTQSGKPPLLVSAPSKSESALSCLSK	[2] ADP-Ribosyl-EThcD (SRDEKY) (+541.06)	sp|Q9GZR7|DDX24_HUMAN	ATP-dependent RNA helicase DDX24 OS=Homo sapiens OX=9606 GN=DDX24 PE=1 SV=1	190.773	eAf H2O2	eAf UT	0.000630046	142.808	24622.9	11308.5	11483.6	708447	1.02548e+06	560856	1626.94	16453.5	573.583	6768.97	4545.4	714.453	22612.7	8829.45	16729	356589	666109	227895	1326.78	57059	573.583	9780.19	4027.9	772.505
68.00_3601.6769n	1	1	#24320	4	67.9997	3601.68	0.997	TKYPTQSGKPPLLVSAPSKSESALSCLSK	[3] ADP-Ribosyl-EThcD (SRDEKY) (+541.06)	sp|Q9GZR7|DDX24_HUMAN	ATP-dependent RNA helicase DDX24 OS=Homo sapiens OX=9606 GN=DDX24 PE=1 SV=1	2727.8	eAf H2O2	eAf UT	0.000499791	173.205	57878.6	26387.1	17904.4	302491	356886	248049	721.725	855.044	1176.35	0	332.659	0	53153.5	20602.4	26082.7	152256	231819	100791	588.575	2965.21	1176.35	0	294.785	0
70.27_3601.6767n	0	1	#88525	4	70.2739	3601.68	0.965	TKYPTQSGKPPLLVSAPSKSESALSCLSK	[3] ADPr_HCD_249_347_583 (DEKRSY) (+541.06)	sp|Q9GZR7|DDX24_HUMAN	ATP-dependent RNA helicase DDX24 OS=Homo sapiens OX=9606 GN=DDX24 PE=1 SV=1	21.3346	eAf H2O2	eAf UT	0.0295264	138.442	7183.36	5163.88	8847.64	42131	38716.2	54725	31115.8	785.4	4133.71	5389.78	653.201	311.582	6596.93	4031.84	12889	21206.2	25148.5	22236.6	25375.3	2723.69	4133.71	7787.46	578.834	336.899
47.46_1836.6856n	0	1	#89008	3	47.4571	1836.69	0.997	GSYVSIHSSGFR	[3] ADP-Ribosyl-EThcD (SRDEKY) (+541.06)	sp|O00148|DX39A_HUMAN	ATP-dependent RNA helicase DDX39A OS=Homo sapiens OX=9606 GN=DDX39A PE=1 SV=2	4.37993	eAf H2O2	WT Af UT	0.115481	151.836	6781.75	3304.98	2204.42	13734.4	23487.9	16311.2	801.877	211.534	11209	1715.18	8227.67	6770.07	6228.1	2580.45	3211.35	6913.07	15256.8	6627.82	653.94	733.579	11209	2478.2	7290.95	7320.16
86.36_3281.2791n	1	1	#34038	4	86.3576	3281.28	0.997	KGADSLEDFLYHEGYACTSIHGDR	[1] ADP-Ribosyl-EThcD (SRDEKY) (+541.06)	sp|O00571|DDX3X_HUMAN	ATP-dependent RNA helicase DDX3X OS=Homo sapiens OX=9606 GN=DDX3X PE=1 SV=3	38.931	eAf H2O2	WT Af H2O2	0.319831	161.637	0	12098.9	1191.77	762.638	249782	266875	941.326	353.256	27709.4	2424.87	315347	12679.8	0	9446.56	1736.13	383.866	162249	108440	767.662	1225.06	27709.4	3503.6	279445	13710.1
85.95_3281.2810n	1	1	#43293	4	85.9515	3281.28	0.997	KGADSLEDFLYHEGYACTSIHGDR	[1] ADP-Ribosyl-EThcD (SRDEKY) (+541.06)	sp|O00571|DDX3X_HUMAN	ATP-dependent RNA helicase DDX3X OS=Homo sapiens OX=9606 GN=DDX3X PE=1 SV=3	5.50212	eAf UT	WT Af UT	0.679857	166.149	97606.9	62173.8	27461.5	212693	5110.61	849.692	42065.2	10479.3	21864.5	69618.9	3617.09	336172	89638.5	48544	40005.1	107057	3319.65	345.259	34304.7	36341.3	21864.5	100589	3205.28	363487
67.50_1774.7003n	2	2	#14675;#64813	2;3	67.4958	1774.7	0.996	SAPPQLPSFYK	[1] ADP-Ribosyl-EThcD (SRDEKY) (+541.06)	sp|Q86XP3|DDX42_HUMAN	ATP-dependent RNA helicase DDX42 OS=Homo sapiens OX=9606 GN=DDX42 PE=1 SV=1	283.279	eAf H2O2	WT Af UT	0.0130863	86.7874	140391	73118.5	37480.6	580004	966565	576160	3911.48	1.99711	3579.95	3523.92	8545.31	2439.2	128930	57089.3	54600.7	291939	627842	234114	3189.85	6.92578	3579.95	5091.56	7572.43	2637.39
19.00_1717.6390n	2	2	#83009;#10210	2;3	18.9995	1717.64	0.997	LSDEFSKSHK	[8] ADP-Ribosyl-EThcD (SRDEKY) (+541.06)	sp|Q9BQ39|DDX50_HUMAN	ATP-dependent RNA helicase DDX50 OS=Homo sapiens OX=9606 GN=DDX50 PE=1 SV=1	619.434	eAf H2O2	WT Af UT	0.595252	172.856	52429.9	326.349	97.0986	436786	187.442	400.806	83.7937	101.112	521.18	1137.18	86.9897	296.22	48149.7	254.806	141.451	219852	121.755	162.861	68.3347	350.648	521.18	1643.07	77.0859	320.289
16.89_1276.3913n	1	1	#22120	2	16.8924	1276.39	0.9	SGWSSGR	[1] ADPr_HCD_249_347_583 (DEKRSY) (+541.06)	sp|Q9BQ39|DDX50_HUMAN	ATP-dependent RNA helicase DDX50 OS=Homo sapiens OX=9606 GN=DDX50 PE=1 SV=1	15200.4	eAf H2O2	WT Af UT	0.401821	173.007	2552.61	59.3119	1430	632025	0	481.661	3.61078	0	38.0004	107.329	76.7698	263.44	2344.22	46.3094	2083.18	318123	0	195.715	2.94464	0	38.0004	155.075	68.0296	284.846
18.51_1276.3911n	1	1	#16203	2	18.5062	1276.39	0.9	SGWSSGR	[1] ADPr_HCD_249_347_583 (DEKRSY) (+541.06)	sp|Q9BQ39|DDX50_HUMAN	ATP-dependent RNA helicase DDX50 OS=Homo sapiens OX=9606 GN=DDX50 PE=1 SV=1	475.653	eAf H2O2	WT Af UT	0.00879228	158.944	45923.8	17344.5	53099.7	1972.98	18688.8	352029	292.652	174.96	315.923	4416.36	2952.74	925.393	42174.7	13542.2	77354.4	993.081	12139.5	143041	238.661	606.745	315.923	6381.01	2616.57	1000.58
20.29_1717.6390n	0	1	#36152	3	20.2858	1717.64	0.997	LSDEFSKSHK	[8] ADP-Ribosyl-EThcD (SRDEKY) (+541.06)	sp|Q9BQ39|DDX50_HUMAN	ATP-dependent RNA helicase DDX50 OS=Homo sapiens OX=9606 GN=DDX50 PE=1 SV=1	38.6301	WT Af H2O2	eAf UT	0.346544	170.955	453.313	1013.5	34604.8	4127.25	1796.68	17188.6	128.705	14850.1	1.27692	61.4163	500.196	372.159	416.305	791.322	50411.4	2077.41	1167.05	6984.33	104.96	51498.6	1.27692	88.7378	443.248	402.398
17.64_1276.3907n	0	1	#46383	2	17.6412	1276.39	0.9	SGWSSGR	[1] ADPr_HCD_249_347_583 (DEKRSY) (+541.06)	sp|Q9BQ39|DDX50_HUMAN	ATP-dependent RNA helicase DDX50 OS=Homo sapiens OX=9606 GN=DDX50 PE=1 SV=1	850.412	WT Af H2O2	eAf UT	0.344869	169.122	137230	164.587	2032.84	23634.3	0	1711.88	133.643	0	112.131	76.6985	0	87.2545	126027	128.506	2961.39	11896.1	0	695.594	108.987	0	112.131	110.818	0	94.3442
44.36_1932.7503n	0	1	#45924	3	44.3638	1932.75	0.997	SSDNKLEETLTR	[1] ADP-Ribosyl-EThcD (SRDEKY) (+541.06)	sp|Q9BQ39|DDX50_HUMAN	ATP-dependent RNA helicase DDX50 OS=Homo sapiens OX=9606 GN=DDX50 PE=1 SV=1	247.881	eAf H2O2	eAf UT	0.000342857	91.3026	726.888	496.032	185.794	19682.7	55643	36974.8	929.057	1358.78	321.159	292.029	16.4997	144.514	667.547	387.291	270.659	9907.11	36143.5	15024.1	757.657	4712.12	321.159	421.941	14.6212	156.256
19.63_1543.5743n	2	2	#33058;#15604	2;3	19.6289	1543.57	0.99	YISSSYKR	[1] ADP-Ribosyl-EThcD (SRDEKY) (+541.06)	sp|Q8TDD1|DDX54_HUMAN	ATP-dependent RNA helicase DDX54 OS=Homo sapiens OX=9606 GN=DDX54 PE=1 SV=2	69.9395	eAf H2O2	WT Af UT	0.0161296	92.2178	15334.7	33481.8	15303.3	11181.7	115295	183409	1966.1	698.152	1766.51	546.667	12657.9	6496.35	14082.8	26141.9	22293.4	5628.18	74891.1	74525.2	1603.38	2421.12	1766.51	789.856	11216.8	7024.2
17.18_1543.5735n	1	1	#35224	3	17.1775	1543.57	0.99	YISSSYKR	[1] ADP-Ribosyl-EThcD (SRDEKY) (+541.06)	sp|Q8TDD1|DDX54_HUMAN	ATP-dependent RNA helicase DDX54 OS=Homo sapiens OX=9606 GN=DDX54 PE=1 SV=2	8234.08	eAf H2O2	WT Af UT	0.194269	173.205	0	193.849	0	83948.9	0	154.517	10.2141	0	0	286.769	796.197	670.468	0	151.353	0	42254.8	0	62.7856	8.32968	0	0	414.34	705.549	724.946
23.88_1597.6066n	2	2	#20184;#11014	2;3	23.8809	1597.61	0.981	FRPGSGPPSR	[2] ADP-Ribosyl-EThcD (SRDEKY) (+541.06)	sp|Q9H6R0|DHX33_HUMAN	ATP-dependent RNA helicase DHX33 OS=Homo sapiens OX=9606 GN=DHX33 PE=1 SV=2	98.199	eAf H2O2	eAf UT	0.964379	163.14	5031.49	6942.1	12104	0	456753	204097	548.968	42100.1	1150.01	718.811	5343.65	667.248	4620.73	5420.24	17632.8	0	296689	82931.7	447.69	145999	1150.01	1038.58	4735.27	721.464
25.34_1597.6080n	2	2	#29254;#16159	2;3	25.3426	1597.61	0.991	FRPGSGPPSR	[5] ADP-Ribosyl-EThcD (SRDEKY) (+541.06)	sp|Q9H6R0|DHX33_HUMAN	ATP-dependent RNA helicase DHX33 OS=Homo sapiens OX=9606 GN=DHX33 PE=1 SV=2	170.23	eAf H2O2	eAf UT	0.31777	170.378	703.266	2683.44	1738.79	316529	2756.47	728.696	8490.92	239.372	837.323	453.655	23.815	1402.42	645.853	2095.17	2533.02	159321	1790.49	296.094	6924.44	830.117	837.323	655.467	21.1036	1516.38
52.17_1877.8121n	1	1	#32327	3	52.1724	1877.81	0.997	KKSNWYLGTIK	[1] ADP-Ribosyl-EThcD (SRDEKY) (+541.06)	sp|Q6PL18|ATAD2_HUMAN	ATPase family AAA domain-containing protein 2 OS=Homo sapiens OX=9606 GN=ATAD2 PE=1 SV=1	571.741	eAf H2O2	WT Af UT	0.351866	171.471	0	177.208	662.733	417.066	136841	502.404	53.0572	66.5173	121.374	0	372.42	479.882	0	138.36	965.452	209.926	88886.3	204.144	43.2688	230.675	121.374	0	330.02	518.874
52.90_1877.8105n	1	1	#25305	3	52.8986	1877.81	0.997	KKSNWYLGTIK	[1] ADP-Ribosyl-EThcD (SRDEKY) (+541.06)	sp|Q6PL18|ATAD2_HUMAN	ATPase family AAA domain-containing protein 2 OS=Homo sapiens OX=9606 GN=ATAD2 PE=1 SV=1	173.375	eAf H2O2	WT Af UT	0.023702	86.0755	34066.1	34726.5	10559.7	102015	461.815	106028	685.797	284.015	232.81	750.91	536.981	343.801	31285	27113.7	15383.2	51348.4	299.977	43082.6	559.275	984.936	232.81	1084.96	475.846	371.736
56.49_1749.7167n	0	1	#107989	3	56.493	1749.72	0.997	SNWYLGTIKK	[1] ADP-Ribosyl-EThcD (SRDEKY) (+541.06)	sp|Q6PL18|ATAD2_HUMAN	ATPase family AAA domain-containing protein 2 OS=Homo sapiens OX=9606 GN=ATAD2 PE=1 SV=1	87.8806	eAf H2O2	WT Af UT	0.779013	173.205	383.896	184.051	803.498	31642.2	0	0	48.0703	0	311.988	495.201	149.005	0	352.556	143.703	1170.52	15926.8	0	0	39.2019	0	311.988	715.495	132.041	0
57.55_1749.7167n	1	1	#43504	3	57.5547	1749.72	0.996	SNWYLGTIKK	[1] ADP-Ribosyl-EThcD (SRDEKY) (+541.06)	sp|Q6PL18|ATAD2_HUMAN	ATPase family AAA domain-containing protein 2 OS=Homo sapiens OX=9606 GN=ATAD2 PE=1 SV=1	70.1036	eAf H2O2	eAf UT	0.939066	110.232	684.622	5250.52	1002.72	0	52256.6	24293.3	305.523	457.174	564.552	571.464	272.49	248.001	628.731	4099.49	1460.74	0	33943.8	9871.21	249.158	1585.44	564.552	825.684	241.467	268.152
9.32_1483.5871n	2	2	#11;#8	2;3	9.3203	1483.59	0.83	KNMRAAPR	[1] ADPr_HCD_249_347_583 (DEKRSY) (+541.06)	REV_sp|Q9Y5Q5|CORIN_HUMAN	Atrial natriuretic peptide-converting enzyme OS=Homo sapiens OX=9606 GN=CORIN PE=1 SV=2	103074	eAf H2O2	WT Af H2O2	0.842221	173.205	80.2346	994.086	231.43	1.34589e+08	59.6884	240.996	8675.34	61.2823	812.682	1.21356e+06	0	175.137	73.6845	776.161	337.141	6.77441e+07	38.7712	97.9251	7074.84	212.521	812.682	1.75342e+06	0	189.367
11.15_1355.4908n	1	1	#813	3	11.1545	1355.49	0.734	NMRAAPR	[3] ADPr_HCD_249_347_583 (DEKRSY) (+541.06)	REV_sp|Q9Y5Q5|CORIN_HUMAN	Atrial natriuretic peptide-converting enzyme OS=Homo sapiens OX=9606 GN=CORIN PE=1 SV=2	2134.77	eAf H2O2	WT Af H2O2	0.959386	173.193	748.147	148.928	115.399	2.1613e+06	0	104.244	297.615	5696.15	95.389	17339.5	0	64.5027	687.07	116.28	168.111	1.08787e+06	0	42.3581	242.709	19753.7	95.389	25053.1	0	69.7438
11.80_1483.5885n	0	2	#372;#221	2;3	11.8049	1483.59	0.834	KNMRAAPR	[1] ADPr_HCD_249_347_583 (DEKRSY) (+541.06)	REV_sp|Q9Y5Q5|CORIN_HUMAN	Atrial natriuretic peptide-converting enzyme OS=Homo sapiens OX=9606 GN=CORIN PE=1 SV=2	1030.22	WT Af H2O2	WT Af UT	0.819332	173.184	4.9821e+06	289.118	112.949	560358	0.618306	982.121	3226.09	1003.19	607.072	14088.5	0	140.458	4.57538e+06	225.737	164.541	282050	0.401627	399.07	2630.91	3478.96	607.072	20355.9	0	151.871
15.28_1483.5848n	2	2	#34866;#24269	2;3	15.2828	1483.58	0.833	KNMRAAPR	[1] ADPr_HCD_249_347_583 (DEKRSY) (+541.06)	REV_sp|Q9Y5Q5|CORIN_HUMAN	Atrial natriuretic peptide-converting enzyme OS=Homo sapiens OX=9606 GN=CORIN PE=1 SV=2	100.43	eAf H2O2	eAf UT	0.0256068	129.832	3519.64	8982.89	245.748	20814.4	118070	669561	2638.62	10365.8	8481.69	501.793	4470.78	3077.26	3232.3	7013.64	358	10476.7	76693.7	272066	2151.82	35947.7	8481.69	725.019	3961.78	3327.3
13.88_1483.5874n	0	1	#109161	3	13.8807	1483.59	0.646	KNMRAAPR	[1] ADPr_HCD_249_347_583 (DEKRSY) (+541.06)	REV_sp|Q9Y5Q5|CORIN_HUMAN	Atrial natriuretic peptide-converting enzyme OS=Homo sapiens OX=9606 GN=CORIN PE=1 SV=2	238.472	eAf H2O2	eAf UT	0.269127	173.205	1069.58	54.1998	2150.11	12997.7	0	110.308	31.7847	672.214	90.8658	54.9664	0	0	982.265	42.318	3132.22	6542.24	0	44.8221	25.9208	2331.17	90.8658	79.4187	0	0
19.03_1737.6756n	1	1	#48619	2	19.0299	1737.68	0.996	SNVQPTAAPGQK	[1] ADP-Ribosyl-EThcD (SRDEKY) (+541.06)	sp|Q96GD4|AURKB_HUMAN	Aurora kinase B OS=Homo sapiens OX=9606 GN=AURKB PE=1 SV=3	787.681	eAf H2O2	WT Af UT	0.383179	173.205	0	270.882	0	0	69710.1	33764.4	0	0	131.366	0	133.827	20.6328	0	211.498	0	0	45281	13719.6	0	0	131.366	0	118.59	22.3093
7.40_1724.6328n	1	1	#39842	3	7.39585	1724.63	0.997	STASGHDRPTR	[1] ADPr_HCD_249_347_583 (DEKRSY) (+541.06)	sp|Q99933|BAG1_HUMAN	BAG family molecular chaperone regulator 1 OS=Homo sapiens OX=9606 GN=BAG1 PE=1 SV=4	Infinity	eAf H2O2	WT Af H2O2	0.441099	173.205	0	0	0	48370.5	0	0	0	0	0	0	0	0	0	0	0	24346.8	0	0	0	0	0	0	0	0
36.45_1628.6498n	2	2	#64557;#25326	2;3	36.4493	1628.65	0.675	GPPPSGRPPAR	[7] ADPr_HCD_249_347_583 (DEKRSY) (+541.06)	sp|Q99933|BAG1_HUMAN	BAG family molecular chaperone regulator 1 OS=Homo sapiens OX=9606 GN=BAG1 PE=1 SV=4	15.7456	eAf H2O2	WT Af UT	0.705992	172.009	95926.7	1253.98	852.564	239626	209.092	899.903	13576.1	0.119238	1712.7	19255.7	2106.91	1555.47	88095.5	979.081	1241.99	120613	135.818	365.662	11071.5	0.413506	1712.7	27821.8	1867.04	1681.85
14.78_1682.6810n	2	2	#44876;#14972	2;3	14.7823	1682.68	0.996	QQKPTLSGQR	[7] ADP-Ribosyl-EThcD (SRDEKY) (+541.06)	sp|Q7L1Q6|BZW1_HUMAN	Basic leucine zipper and W2 domain-containing protein 1 OS=Homo sapiens OX=9606 GN=BZW1 PE=1 SV=1	36.9456	eAf H2O2	eAf UT	0.995404	172.598	9705.21	753.903	2967.57	370359	182.08	685.475	1086.81	6604.24	3831.87	505.318	4752.34	4790.25	8912.9	588.631	4323.08	186416	118.272	278.532	886.303	22902.9	3831.87	730.113	4211.28	5179.47
17.50_1682.6808n	0	1	#91096	3	17.5013	1682.68	0.995	QQKPTLSGQR	[7] ADP-Ribosyl-EThcD (SRDEKY) (+541.06)	sp|Q7L1Q6|BZW1_HUMAN	Basic leucine zipper and W2 domain-containing protein 1 OS=Homo sapiens OX=9606 GN=BZW1 PE=1 SV=1	24.0304	eAf UT	eAf H2O2	0.113939	173.205	0	112.266	0.557607	0	46.2169	0	15.7163	0	112.501	356.343	297.869	456.398	0	87.6548	0.812308	0	30.0207	0	12.8168	0	112.501	514.864	263.957	493.482
22.83_1485.5904n	0	2	#34260;#45534	2;3	22.8296	1485.59	0.902	KSVLADQGK	[1] ADPr_HCD_249_347_583 (DEKRSY) (+541.06)	sp|Q9NYF8|BCLF1_HUMAN	Bcl-2-associated transcription factor 1 OS=Homo sapiens OX=9606 GN=BCLAF1 PE=1 SV=2	191.218	eAf H2O2	WT Af H2O2	2.82659e-05	94.3172	1024.91	1134.25	264.733	200865	100828	161798	1262.66	1172.58	1957.83	5954.15	1164.19	1437.82	941.235	885.595	385.657	101104	65493.8	65744.2	1029.72	4066.4	1957.83	8602.9	1031.65	1554.64
43.81_1865.7129n	0	1	#26305	2	43.8074	1865.71	0.997	EYSGFAGVSRPR	[1] ADP-Ribosyl-EThcD (SRDEKY) (+541.06)	sp|Q9NYF8|BCLF1_HUMAN	Bcl-2-associated transcription factor 1 OS=Homo sapiens OX=9606 GN=BCLAF1 PE=1 SV=2	4138.41	eAf H2O2	WT Af UT	0.464743	173.205	579.85	0	6188.35	0	185325	44994.5	55.6542	0	0	1151.87	0	21.6756	532.512	0	9015.04	0	120380	18282.8	45.3866	0	0	1664.29	0	23.4368
19.49_1357.4954n	1	1	#29873	2	19.4867	1357.5	0.99	SVLADQGK	[1] ADP-Ribosyl-EThcD (SRDEKY) (+541.06)	sp|Q9NYF8|BCLF1_HUMAN	Bcl-2-associated transcription factor 1 OS=Homo sapiens OX=9606 GN=BCLAF1 PE=1 SV=2	438.715	eAf H2O2	WT Af UT	0.0197886	103.512	5287.28	10500.8	6350.68	52606.4	95953.4	149092	350.699	4.66714	323.097	0	1252.09	565.183	4855.64	8198.76	9251.51	26478.9	62327.5	60581.3	285.999	16.1852	323.097	0	1109.54	611.106
20.85_1485.5904n	0	2	#85569;#78436	2;3	20.848	1485.59	0.952	KSVLADQGK	[2] ADPr_HCD_249_347_583 (DEKRSY) (+541.06)	sp|Q9NYF8|BCLF1_HUMAN	Bcl-2-associated transcription factor 1 OS=Homo sapiens OX=9606 GN=BCLAF1 PE=1 SV=2	56.2931	eAf H2O2	WT Af UT	0.288381	162.482	1082.89	555.304	31.3843	2824.07	402.465	74458.5	967.742	46.4213	365.847	4729.87	869.969	320.92	994.487	433.569	45.7198	1421.47	261.426	30255	789.205	160.985	365.847	6833.99	770.922	346.996
43.90_1865.7134n	1	1	#9914	3	43.9049	1865.71	0.997	EYSGFAGVSRPR	[1] ADP-Ribosyl-EThcD (SRDEKY) (+541.06)	sp|Q9NYF8|BCLF1_HUMAN	Bcl-2-associated transcription factor 1 OS=Homo sapiens OX=9606 GN=BCLAF1 PE=1 SV=2	15.0811	eAf H2O2	eAf UT	0.010073	120.778	60432.2	38471.3	26066.1	151196	277402	160589	1230.95	8574.82	36707.9	11237.3	10251.1	17579.5	55498.7	30037.5	37972.4	76102.9	180190	65252.9	1003.86	29736.6	36707.9	16236.3	9084.01	19007.9
16.84_1171.4313n	1	1	#24902	2	16.8403	1171.43	0.5	SGLVQK	[1] ADPr_HCD_249_347_583 (DEKRSY) (+541.06)	sp|A2AJT9|BCLA3_HUMAN	BCLAF1 and THRAP3 family member 3 OS=Homo sapiens OX=9606 GN=BCLAF3 PE=1 SV=1	1527.87	eAf H2O2	WT Af H2O2	0.231106	172.725	7.70384	173.526	0	276382	47.5708	464.178	1641.36	32.0181	76.3586	8.49639	75.2413	103.803	7.07492	135.485	0	139114	30.9001	188.611	1338.55	111.035	76.3586	12.2761	66.675	112.237
38.73_1362.5257n	1	1	#44156	2	38.7274	1362.53	0.9	SLYIQAK	[1] ADPr_HCD_249_347_583 (DEKRSY) (+541.06)	sp|A2AJT9|BCLA3_HUMAN	BCLAF1 and THRAP3 family member 3 OS=Homo sapiens OX=9606 GN=BCLAF3 PE=1 SV=1	9.10987	eAf H2O2	WT Af H2O2	0.822943	169.692	6346.26	1304.63	1615.17	83267.1	1145.54	0	9257.39	0	8702.37	7744.12	2400.3	5702.14	5828.16	1018.63	2352.94	41911.6	744.099	0	7549.5	0	8702.37	11189.2	2127.03	6165.46
17.11_1171.4309n	0	1	#161237	2	17.115	1171.43	0.5	SGLVQK	[1] ADPr_HCD_249_347_583 (DEKRSY) (+541.06)	sp|A2AJT9|BCLA3_HUMAN	BCLAF1 and THRAP3 family member 3 OS=Homo sapiens OX=9606 GN=BCLAF3 PE=1 SV=1	170.379	WT Af H2O2	eAf UT	0.637535	173.205	17248	0	688.13	36.229	707.57	0.885641	140.27	73.723	0	105.272	0	0	15839.9	0	1002.45	18.2355	459.609	0.359866	114.392	255.664	0	152.103	0	0
39.71_1362.5247n	1	1	#28474	2	39.7107	1362.52	0.9	SLYIQAK	[1] ADPr_HCD_249_347_583 (DEKRSY) (+541.06)	sp|A2AJT9|BCLA3_HUMAN	BCLAF1 and THRAP3 family member 3 OS=Homo sapiens OX=9606 GN=BCLAF3 PE=1 SV=1	88.4691	eAf H2O2	eAf UT	0.794516	150.732	389.325	14132.8	10115.4	0	157792	79230.8	561.993	0	5769.05	1284.74	726.363	668.058	357.542	11034.5	14735.8	0	102495	32194.2	458.312	0	5769.05	1856.26	643.666	722.34
18.06_1171.4308n	0	1	#197409	2	18.0631	1171.43	0.5	SGLVQK	[1] ADPr_HCD_249_347_583 (DEKRSY) (+541.06)	sp|A2AJT9|BCLA3_HUMAN	BCLAF1 and THRAP3 family member 3 OS=Homo sapiens OX=9606 GN=BCLAF3 PE=1 SV=1	Infinity	WT Af H2O2	eAf H2O2	0.105893	173.205	148.438	0.914408	3474.79	0	0	0	0	0	0	73.0535	0	0	136.32	0.71395	5061.99	0	0	0	0	0	0	105.552	0	0
30.24_1484.5591n	1	1	#11765	2	30.236	1484.56	0.267	NEAVVISGR	[2] ADPr_HCD_249_347_583 (DEKRSY) (+541.06)	sp|P13995|MTDC_HUMAN	Bifunctional methylenetetrahydrofolate dehydrogenase/cyclohydrolase, mitochondrial OS=Homo sapiens OX=9606 GN=MTHFD2 PE=1 SV=2	457.83	eAf H2O2	WT Af UT	0.496907	173.205	0	0	1160.12	0	315442	58468.8	0	816.703	0	40.5705	831.267	0	0	0	1690.04	0	204899	23757.9	0	2832.25	0	58.6186	736.627	0
42.52_1891.7778n	1	1	#111062	3	42.5163	1891.78	0.997	HLVSAGYVHVNR	[4] ADP-Ribosyl-EThcD (SRDEKY) (+541.06)	sp|Q96T60|PNKP_HUMAN	Bifunctional polynucleotide phosphatase/kinase OS=Homo sapiens OX=9606 GN=PNKP PE=1 SV=1	657.879	eAf H2O2	WT Af UT	0.0163089	114.155	6668.8	6077.98	5222.23	16308.6	35772.3	28058.4	91.1063	0	30.7084	0	827.355	600.835	6124.38	4745.55	7607.62	8208.77	23236.3	11401.1	74.2982	0	30.7084	0	733.16	649.656
26.73_2692.0634n	1	1	#6911	3	26.7296	2692.06	0.997	SSSIIGSSSASHTSQATSGANSK	[3] ADP-Ribosyl-EThcD (SRDEKY) (+541.06)	sp|P54132|BLM_HUMAN	Bloom syndrome protein OS=Homo sapiens OX=9606 GN=BLM PE=1 SV=1	Infinity	eAf H2O2	WT Af UT	0.000629651	87.4606	0	6234.33	5295	587970	690054	511255	0	0	0	0	0	0	0	4867.62	7713.62	295949	448232	207741	0	0	0	0	0	0
25.01_2692.0633n	1	1	#59021	3	25.0083	2692.06	0.997	SSSIIGSSSASHTSQATSGANSK	[2] ADP-Ribosyl-EThcD (SRDEKY) (+541.06)	sp|P54132|BLM_HUMAN	Bloom syndrome protein OS=Homo sapiens OX=9606 GN=BLM PE=1 SV=1	Infinity	eAf H2O2	WT Af UT	0.109147	121.023	1431.27	399.487	0	0	106246	59404	0	0	0	0	0	0	1314.42	311.911	0	0	69012.9	24137.9	0	0	0	0	0	0
23.59_2921.2076n	1	1	#27117	3	23.594	2921.21	0.997	TKSSSIIGSSSASHTSQATSGANSK	[2] ADP-Ribosyl-EThcD (SRDEKY) (+541.06)	sp|P54132|BLM_HUMAN	Bloom syndrome protein OS=Homo sapiens OX=9606 GN=BLM PE=1 SV=1	590.241	eAf H2O2	WT Af UT	0.687062	165.376	3855.11	0	2337.94	0	286032	36535.3	529.901	16.5997	0	153.357	427.409	0	3540.39	0	3405.85	0	185795	14845.5	432.14	57.566	0	221.58	378.748	0
66.42_2164.9633n	1	1	#70990	3	66.4156	2164.96	0.996	LEVSMVKPTPGLTPR	[2] ADP-Ribosyl-EThcD (SRDEKY) (+541.06)	sp|Q53HL2|BOREA_HUMAN	Borealin OS=Homo sapiens OX=9606 GN=CDCA8 PE=1 SV=2	40.5791	eAf H2O2	WT Af UT	0.168646	120.553	607.847	0	1511.33	19976.8	29560.4	18419.4	369.195	0	1305.47	1812.59	49.5423	896.753	558.224	0	2201.67	10055.1	19201.3	7484.45	301.083	0	1305.47	2618.94	43.9019	969.618
50.16_2010.9066n	1	1	#15996	3	50.1569	2010.91	0.997	LTAEAIQTPLKSAK	[12] ADP-Ribosyl-EThcD (SRDEKY) (+541.06)	sp|Q53HL2|BOREA_HUMAN	Borealin OS=Homo sapiens OX=9606 GN=CDCA8 PE=1 SV=2	7.96945	eAf H2O2	eAf UT	0.0488292	137.595	162076	140594	107270	152315	183169	207212	2552.2	18266.9	93115.9	1657.71	7853.75	58585.6	148844	109773	156268	76666.1	118979	84197.5	2081.34	63347.8	93115.9	2395.16	6959.6	63345.9
20.02_2062.7230n	1	1	#89960	3	20.021	2062.72	0.98	DSRPMAHPDEDPR	[11] ADPr_HCD_249_347_583 (DEKRSY) (+541.06)	sp|Q15018|ABRX2_HUMAN	BRISC complex subunit Abraxas 2 OS=Homo sapiens OX=9606 GN=ABRAXAS2 PE=1 SV=2	Infinity	eAf UT	WT Af H2O2	0.000728566	173.205	0	0	0	3204.48	5955.57	30210.8	0	0	45.8424	146.585	34939.5	30734.2	0	0	0	1612.94	3868.5	12275.7	0	0	45.8424	211.795	30961.7	33231.5
16.55_2078.7190n	1	1	#212411	3	16.5503	2078.72	0.751	DSRPMAHPDEDPR	[5] Oxidation (+15.99)|[11] ADPr_HCD_249_347_583 (DEKRSY) (+541.06)	sp|Q15018|ABRX2_HUMAN	BRISC complex subunit Abraxas 2 OS=Homo sapiens OX=9606 GN=ABRAXAS2 PE=1 SV=2	Infinity	eAf UT	WT Af H2O2	0.0627176	173.205	0	0	0	0	8829.1	0	21.976	0	0.741819	105.578	5045.64	16252.5	0	0	0	0	5735.03	0	17.9217	0	0.741819	152.545	4471.2	17573.1
65.22_1774.6999n	1	1	#97673	2	65.2188	1774.7	0.976	SLPMLSSGLTGR	[1] ADPr_HCD_249_347_583 (DEKRSY) (+541.06)|[4] Oxidation (+15.99)	sp|Q8TBE0|BAHD1_HUMAN	Bromo adjacent homology domain-containing 1 protein OS=Homo sapiens OX=9606 GN=BAHD1 PE=1 SV=2	14365	eAf H2O2	WT Af UT	0.00574035	173.205	1948.53	0	312.408	13629.4	60823.9	16752.9	0	0	6.34918	101.837	179.451	139.792	1789.45	0	455.108	6860.2	39508.8	6807.28	0	0	6.34918	147.141	159.021	151.15
77.05_1758.7043n	1	1	#82685	2	77.054	1758.7	0.994	SLPMLSSGLTGR	[1] ADPr_HCD_249_347_583 (DEKRSY) (+541.06)	sp|Q8TBE0|BAHD1_HUMAN	Bromo adjacent homology domain-containing 1 protein OS=Homo sapiens OX=9606 GN=BAHD1 PE=1 SV=2	684.294	eAf H2O2	eAf UT	0.451069	173.205	6253.09	0	728.917	0	51390.6	34313.1	0	0	409.456	0	125.244	0	5742.6	0	1061.87	0	33381.3	13942.6	0	0	409.456	0	110.985	0
27.34_1595.5987n	0	1	#72787	2	27.3353	1595.6	0.984	GKLSSSFSSR	[2] ADPr_HCD_249_347_583 (DEKRSY) (+541.06)	sp|Q9NRL2|BAZ1A_HUMAN	Bromodomain adjacent to zinc finger domain protein 1A OS=Homo sapiens OX=9606 GN=BAZ1A PE=1 SV=2	Infinity	eAf H2O2	WT Af H2O2	0.052224	99.0092	0	0	0	0	17935.7	34810	0	0	0	0	0	0	0	0	0	0	11650.3	14144.5	0	0	0	0	0	0
38.86_1234.4310n	0	1	#25757	2	38.8552	1234.43	0.5	SLAFEK	[1] ADPr_HCD_249_347_583 (DEKRSY) (+541.06)	sp|Q9NRL2|BAZ1A_HUMAN	Bromodomain adjacent to zinc finger domain protein 1A OS=Homo sapiens OX=9606 GN=BAZ1A PE=1 SV=2	117.236	eAf H2O2	WT Af UT	0.995785	172.477	50051.5	85.2457	55.3956	163917	0	2199.17	1070.93	172.892	173.114	1639.78	327.458	385.005	45965.4	66.5579	80.699	82505.8	0	893.597	873.356	599.572	173.114	2369.25	290.177	416.289
40.09_1234.4303n	1	1	#9408	2	40.0915	1234.43	0.5	SLAFEK	[1] ADPr_HCD_249_347_583 (DEKRSY) (+541.06)	sp|Q9NRL2|BAZ1A_HUMAN	Bromodomain adjacent to zinc finger domain protein 1A OS=Homo sapiens OX=9606 GN=BAZ1A PE=1 SV=2	117.518	eAf H2O2	WT Af UT	0.107201	99.5263	490.844	69931.1	34247.7	4047.06	390853	218553	1706.09	315.867	3198.1	2144.2	1433.89	1750.79	450.773	54600.7	49891.1	2037.05	253883	88805.5	1391.33	1095.39	3198.1	3098.07	1270.64	1893.04
27.60_1378.4958n	0	1	#34579	2	27.5991	1378.5	0.69	QTLASYR	[5] ADPr_HCD_249_347_583 (DEKRSY) (+541.06)	sp|Q9NRL2|BAZ1A_HUMAN	Bromodomain adjacent to zinc finger domain protein 1A OS=Homo sapiens OX=9606 GN=BAZ1A PE=1 SV=2	Infinity	eAf H2O2	WT Af UT	0.167751	172.882	0	209.494	328.984	160173	199.79	0	0	0	0	0	0	0	0	163.568	479.256	80621.6	129.776	0	0	0	0	0	0	0
30.24_1378.4952n	1	1	#10929	2	30.236	1378.5	0.669	QTLASYR	[5] ADPr_HCD_249_347_583 (DEKRSY) (+541.06)	sp|Q9NRL2|BAZ1A_HUMAN	Bromodomain adjacent to zinc finger domain protein 1A OS=Homo sapiens OX=9606 GN=BAZ1A PE=1 SV=2	Infinity	eAf H2O2	WT Af UT	0.0128558	173.205	0	6751.02	2.14336	27361.2	284145	196408	0	0	0	1576.41	0	0	0	5271.05	3.12239	13772	184569	79807.2	0	0	0	2277.69	0	0
61.21_2345.8724n	2	2	#68023;#19925	2;3	61.2058	2345.87	0.997	SANNTPENSPNFPNFR	[1] ADP-Ribosyl-EThcD (SRDEKY) (+541.06)	sp|Q9NRL2|BAZ1A_HUMAN	Bromodomain adjacent to zinc finger domain protein 1A OS=Homo sapiens OX=9606 GN=BAZ1A PE=1 SV=2	443.112	eAf H2O2	WT Af UT	0.00135324	90.2567	2561.61	4206.1	2902.88	14003.8	531019	341201	529.115	145.641	1325.24	513.542	595.903	1342.8	2352.48	3284.03	4228.85	7048.69	344929	138641	431.499	505.069	1325.24	741.995	528.059	1451.91
60.21_2345.8751n	0	1	#65574	3	60.2126	2345.88	0.997	SANNTPENSPNFPNFR	[1] ADP-Ribosyl-EThcD (SRDEKY) (+541.06)	sp|Q9NRL2|BAZ1A_HUMAN	Bromodomain adjacent to zinc finger domain protein 1A OS=Homo sapiens OX=9606 GN=BAZ1A PE=1 SV=2	63.0569	eAf H2O2	WT Af UT	0.2035	152.185	11885.9	7912.82	4900.03	166906	7019.65	7673.42	1444.35	0.0923639	1435.48	17.7014	6045.78	4699.51	10915.6	6178.16	7138.25	84010.5	4559.69	3117.97	1177.88	0.320309	1435.48	25.5761	5357.47	5081.36
16.85_1942.7363n	0	1	#85392	3	16.8472	1942.74	0.988	GQQQEPGRYPSR	[11] ADP-Ribosyl-EThcD (SRDEKY) (+541.06)	sp|Q9NRL2|BAZ1A_HUMAN	Bromodomain adjacent to zinc finger domain protein 1A OS=Homo sapiens OX=9606 GN=BAZ1A PE=1 SV=2	437.753	eAf H2O2	WT Af UT	0.189178	173.205	883.615	0	0	49090.6	3141.08	52.4298	0	5.6115	113.826	0	96.118	39.6867	811.478	0	0	24709.2	2040.32	21.304	0	19.4601	113.826	0	85.1749	42.9114
60.21_2345.8739n	0	1	#151426	2	60.2126	2345.87	0.795	SANNTPENSPNFPNFR	[1] ADPr_HCD_249_347_583 (DEKRSY) (+541.06)	sp|Q9NRL2|BAZ1A_HUMAN	Bromodomain adjacent to zinc finger domain protein 1A OS=Homo sapiens OX=9606 GN=BAZ1A PE=1 SV=2	184.227	eAf H2O2	eAf UT	0.100269	173.205	1623.16	17346.7	9926.29	88468.4	977.313	461.982	1971.12	0	804.715	0	488.027	0	1490.65	13543.9	14460.4	44529.7	634.824	187.719	1607.47	0	804.715	0	432.465	0
49.92_2084.7619n	2	2	#53886;#10863	2;3	49.9187	2084.76	0.997	SGYSLNFSEGDGRR	[1] ADP-Ribosyl-EThcD (SRDEKY) (+541.06)	sp|Q9UIF9|BAZ2A_HUMAN	Bromodomain adjacent to zinc finger domain protein 2A OS=Homo sapiens OX=9606 GN=BAZ2A PE=1 SV=4	212.696	eAf H2O2	WT Af UT	6.87231e-05	88.0068	132191	155983	76946.2	295320	493161	503659	1065.83	4081.33	927.894	1216.68	11103.7	9565.16	121400	121788	112093	148646	320338	204654	869.196	14153.7	927.894	1757.93	9839.53	10342.4
55.87_1928.6623n	1	1	#67567	2	55.8677	1928.66	0.997	SGYSLNFSEGDGR	[1] ADP-Ribosyl-EThcD (SRDEKY) (+541.06)	sp|Q9UIF9|BAZ2A_HUMAN	Bromodomain adjacent to zinc finger domain protein 2A OS=Homo sapiens OX=9606 GN=BAZ2A PE=1 SV=4	136.234	eAf H2O2	WT Af UT	0.660777	173.181	85228	2593.93	262.672	241695	22.2098	0	856.915	0	917.374	1846.82	641.077	1013.63	78270.2	2025.28	382.653	121655	14.4266	0	698.824	0	917.374	2668.4	568.09	1095.99
42.62_2212.8557n	0	1	#74593	3	42.6205	2212.86	0.943	RKSGYSLNFSEGDGR	[5] ADPr_HCD_249_347_583 (DEKRSY) (+541.06)	sp|Q9UIF9|BAZ2A_HUMAN	Bromodomain adjacent to zinc finger domain protein 2A OS=Homo sapiens OX=9606 GN=BAZ2A PE=1 SV=4	186.445	eAf H2O2	WT Af UT	0.0157498	139.549	2548.58	2933	311.639	23784.5	52316.1	35799.2	519.003	0	81.1734	1305.91	68.4278	134.935	2340.52	2290.02	453.988	11971.7	33982.5	14546.5	423.253	0	81.1734	1886.85	60.6372	145.899
58.10_1928.6602n	2	2	#16478;#52149	2;3	58.0992	1928.66	0.997	SGYSLNFSEGDGR	[3] ADP-Ribosyl-EThcD (SRDEKY) (+541.06)	sp|Q9UIF9|BAZ2A_HUMAN	Bromodomain adjacent to zinc finger domain protein 2A OS=Homo sapiens OX=9606 GN=BAZ2A PE=1 SV=4	368.621	eAf H2O2	eAf UT	0.0672176	93.0367	5426.78	76078.1	54219.1	1106.74	639533	399059	2452.69	1148.35	1573.28	1030.25	603.765	1186.49	4983.75	59400.1	78985.1	557.066	415416	162151	2000.2	3982.38	1573.28	1488.57	535.026	1282.9
48.13_2056.7561n	0	2	#162270;#61922	2;3	48.1297	2056.76	0.997	KSGYSLNFSEGDGR	[2] ADP-Ribosyl-EThcD (SRDEKY) (+541.06)	sp|Q9UIF9|BAZ2A_HUMAN	Bromodomain adjacent to zinc finger domain protein 2A OS=Homo sapiens OX=9606 GN=BAZ2A PE=1 SV=4	108.869	eAf H2O2	eAf UT	2.80352e-05	78.5905	2809.89	3705.13	5935.43	45820.2	83940.2	64121.1	586.554	212.149	1289.79	519.319	289.506	972.04	2580.49	2892.89	8646.58	23063.1	54524.3	26054.6	478.341	735.713	1289.79	750.342	256.545	1051.02
4.53_1486.6203n	0	1	#39293	3	4.52567	1486.62	0.825	GKSSPKKSK	[2] ADPr_HCD_249_347_583 (DEKRSY) (+541.06)	REV_sp|Q9ULD4|BRPF3_HUMAN	Bromodomain and PHD finger-containing protein 3 OS=Homo sapiens OX=9606 GN=BRPF3 PE=1 SV=2	Infinity	eAf H2O2	WT Af H2O2	0.103871	173.205	0	0	0	0	89659.1	126936	0	0	26.1091	0	0	10.9542	0	0	0	0	58239	51578.3	0	0	26.1091	0	0	11.8443
36.89_1628.6491n	2	2	#11906;#3826	2;3	36.8891	1628.65	0.667	EQLLDLTTR	[5] ADPr_HCD_249_347_583 (DEKRSY) (+541.06)	REV_sp|Q9ULD4|BRPF3_HUMAN	Bromodomain and PHD finger-containing protein 3 OS=Homo sapiens OX=9606 GN=BRPF3 PE=1 SV=2	250.4	eAf H2O2	WT Af UT	0.0478038	126.63	9101.95	99280.6	46933.9	31544.8	733936	437321	3192.5	0	1611.03	10957.5	916.363	1487.19	8358.89	77516.1	68372.1	15877.8	476736	177699	2603.52	0	1611.03	15832.1	812.035	1608.03
14.34_1055.3725n	1	1	#3918	2	14.337	1055.37	0.1	SLAPK	[1] ADPr_HCD_249_347_583 (DEKRSY) (+541.06)	REV_sp|Q9ULD4|BRPF3_HUMAN	Bromodomain and PHD finger-containing protein 3 OS=Homo sapiens OX=9606 GN=BRPF3 PE=1 SV=2	466.157	eAf H2O2	WT Af UT	0.566484	172.82	26106.5	516.592	2737.87	820597	289.386	928.697	950.255	221.084	591.616	711.075	1009.32	707.52	23975.2	403.344	3988.46	413039	187.974	377.361	774.944	766.698	591.616	1027.4	894.409	765.008
83.07_2747.3032n	0	1	#53634	4	83.0651	2747.3	0.758	SLHSAGPPLLAVTAAPPAQPLAK	[1] ADPr_HCD_249_347_583 (DEKRSY) (+541.06)	sp|P25440|BRD2_HUMAN	Bromodomain-containing protein 2 OS=Homo sapiens OX=9606 GN=BRD2 PE=1 SV=2	3.2883	eAf H2O2	WT Af UT	0.137432	154.24	8011.26	24476.2	6355.14	9000.44	17461.9	30929.3	916.648	362.325	16174.3	10543.2	7826.55	20979.5	7357.23	19110.5	9258.01	4530.28	11342.6	12567.6	747.537	1256.51	16174.3	15233.4	6935.49	22684.2
49.94_3014.3159n	0	1	#36685	4	49.9431	3014.32	0.997	KASGSGGGSAALGPSGFGPSGGSGTKLPK	[1] ADP-Ribosyl-EThcD (SRDEKY) (+541.06)	sp|P25440|BRD2_HUMAN	Bromodomain-containing protein 2 OS=Homo sapiens OX=9606 GN=BRD2 PE=1 SV=2	263.69	eAf H2O2	WT Af UT	1.83552e-05	84.9841	3158.54	7613.81	3710.96	101992	206343	69945.5	302.244	942.896	189.423	735.822	884.731	235.771	2900.68	5944.7	5406.03	51336.6	134032	28421.2	246.483	3269.87	189.423	1063.16	784.004	254.929
54.72_2886.2212n	0	1	#98344	3	54.7218	2886.22	0.996	ASGSGGGSAALGPSGFGPSGGSGTKLPK	[8] ADP-Ribosyl-EThcD (SRDEKY) (+541.06)	sp|P25440|BRD2_HUMAN	Bromodomain-containing protein 2 OS=Homo sapiens OX=9606 GN=BRD2 PE=1 SV=2	2141.6	eAf H2O2	WT Af UT	0.00615762	173.205	3501.33	1091.4	1947.48	11364.3	65487.1	59979.1	43.9467	0	19.9451	0	726.979	0	3215.49	852.139	2837.05	5720.13	42537.8	24371.6	35.839	0	19.9451	0	644.212	0
83.02_2747.3079n	1	1	#9204	3	83.0197	2747.31	0.997	SLHSAGPPLLAVTAAPPAQPLAK	[1] ADP-Ribosyl-EThcD (SRDEKY) (+541.06)	sp|P25440|BRD2_HUMAN	Bromodomain-containing protein 2 OS=Homo sapiens OX=9606 GN=BRD2 PE=1 SV=2	204.566	eAf H2O2	eAf UT	2.76795e-05	118.964	149471	128872	45956.5	694159	625508	732582	1903.65	15083.9	2077.12	3338.9	4296.54	2396.76	137268	100620	66948.3	349398	406305	297673	1552.45	52309.5	2077.12	4824.24	3807.37	2591.5
81.48_2747.3071n	0	1	#116044	3	81.4774	2747.31	0.991	SLHSAGPPLLAVTAAPPAQPLAK	[4] ADP-Ribosyl-EThcD (SRDEKY) (+541.06)	sp|P25440|BRD2_HUMAN	Bromodomain-containing protein 2 OS=Homo sapiens OX=9606 GN=BRD2 PE=1 SV=2	313.977	eAf H2O2	eAf UT	0.0982189	173.205	0	594.488	640.255	1011.91	19351.5	35532.8	1039.33	0	0	0	178.027	0	0	464.163	932.708	509.334	12570	14438.2	847.586	0	0	0	157.758	0
83.00_2747.3060n	0	1	#58260	4	82.9985	2747.31	0.907	SLHSAGPPLLAVTAAPPAQPLAK	[1] ADPr_HCD_249_347_583 (DEKRSY) (+541.06)	sp|P25440|BRD2_HUMAN	Bromodomain-containing protein 2 OS=Homo sapiens OX=9606 GN=BRD2 PE=1 SV=2	23.5507	eAf H2O2	eAf UT	0.0122257	109.366	16184.8	4061.26	3341.3	49338.2	42947.8	29417.1	26123	6969.02	1925.91	606.739	1410.25	3150.71	14863.5	3170.94	4867.53	24833.9	27897.2	11953.2	21303.6	24167.9	1925.91	876.651	1249.69	3406.72
49.94_3014.3139n	1	1	#32513	3	49.9431	3014.31	0.996	KASGSGGGSAALGPSGFGPSGGSGTKLPK	[1] ADP-Ribosyl-EThcD (SRDEKY) (+541.06)	sp|P25440|BRD2_HUMAN	Bromodomain-containing protein 2 OS=Homo sapiens OX=9606 GN=BRD2 PE=1 SV=2	287.556	eAf H2O2	eAf UT	0.0134581	120.96	51625.5	31531.6	19710.8	24662.4	288383	310852	2115.55	826.122	204.669	1695.83	473.136	0.687897	47410.9	24619.1	28714.2	12413.6	187322	126310	1725.26	2864.91	204.669	2450.23	419.269	0.743792
50.41_3014.3181n	0	1	#36104	3	50.4094	3014.32	0.997	KASGSGGGSAALGPSGFGPSGGSGTKLPK	[1] ADP-Ribosyl-EThcD (SRDEKY) (+541.06)	sp|P25440|BRD2_HUMAN	Bromodomain-containing protein 2 OS=Homo sapiens OX=9606 GN=BRD2 PE=1 SV=2	1457.74	eAf H2O2	eAf UT	0.0830219	88.363	1121.86	0	1360.98	241790	136864	23136.3	1122.57	1420.07	0	123.705	151.921	0	1030.27	0	1982.65	121703	88901.7	9401.09	915.47	4924.66	0	178.735	134.624	0
49.56_3014.3123n	0	1	#69569	4	49.5566	3014.31	0.994	KASGSGGGSAALGPSGFGPSGGSGTKLPK	[5] ADP-Ribosyl-EThcD (SRDEKY) (+541.06)	sp|P25440|BRD2_HUMAN	Bromodomain-containing protein 2 OS=Homo sapiens OX=9606 GN=BRD2 PE=1 SV=2	105.472	eAf H2O2	eAf UT	0.882307	163.328	26867.3	906.689	762.994	7359.37	0	167701	128.612	4160.03	36.3365	768.006	127.852	763.922	24674	707.923	1111.51	3704.27	0	68142.6	104.885	14426.6	36.3365	1109.66	113.296	825.993
53.88_2886.2228n	1	1	#32635	3	53.875	2886.22	0.997	ASGSGGGSAALGPSGFGPSGGSGTKLPK	[8] ADP-Ribosyl-EThcD (SRDEKY) (+541.06)	sp|P25440|BRD2_HUMAN	Bromodomain-containing protein 2 OS=Homo sapiens OX=9606 GN=BRD2 PE=1 SV=2	698.762	eAf H2O2	eAf UT	0.0448748	173.205	0	10719.1	3190.89	73886.8	199315	138476	15.9488	52.0476	916.429	0	589.153	0	0	8369.25	4648.4	37190.2	129467	56267.4	13.0065	180.496	916.429	0	522.077	0
53.70_2886.2232n	0	1	#81713	3	53.696	2886.22	0.997	ASGSGGGSAALGPSGFGPSGGSGTKLPK	[4] ADP-Ribosyl-EThcD (SRDEKY) (+541.06)	sp|P25440|BRD2_HUMAN	Bromodomain-containing protein 2 OS=Homo sapiens OX=9606 GN=BRD2 PE=1 SV=2	Infinity	eAf H2O2	eAf UT	0.0193368	173.205	16650.5	2075.18	271.567	121469	2410.3	5.95437	0	53.6858	0	0	0	0	15291.2	1620.25	395.611	61140	1565.63	2.41947	0	186.177	0	0	0	0
38.15_1542.6373n	0	1	#85249	3	38.1473	1542.64	0.377	KVTSANRAR	[4] ADPr_HCD_249_347_583 (DEKRSY) (+541.06)	sp|Q9NYQ7|CELR3_HUMAN	Cadherin EGF LAG seven-pass G-type receptor 3 OS=Homo sapiens OX=9606 GN=CELSR3 PE=1 SV=2	50.3868	eAf UT	WT Af H2O2	0.519975	148.85	921.557	159.448	185.676	11138.8	0	10307.8	2251.45	0	240.345	22291.4	503.259	41029.3	846.323	124.493	270.488	5606.59	0	4188.41	1836.08	0	240.345	32207.8	445.963	44363.1
58.72_4642.2490n	1	1	#200996	4	58.7182	4642.25	0.54	DANSAISYQITGGNTRNR	[4] ADPr_HCD_249_347_583 (DEKRSY) (+541.06)|[7] ADPr_HCD_249_347_583 (DEKRSY) (+541.06)|[8] ADPr_HCD_249_347_583 (DEKRSY) (+541.06)|[16] ADPr_HCD_249_347_583 (DEKRSY) (+541.06)|[18] ADPr_HCD_249_347_583 (DEKRSY) (+541.06)	sp|Q9NYQ7|CELR3_HUMAN	Cadherin EGF LAG seven-pass G-type receptor 3 OS=Homo sapiens OX=9606 GN=CELSR3 PE=1 SV=2	Infinity	eAf UT	WT Af H2O2	0.757777	173.205	0	0	0	706.682	0	0	81.7244	0	0	9869.45	0	0	0	0	0	355.701	0	0	66.6472	0	0	14260	0	0
51.13_1383.4894n	1	1	#15118	2	51.1302	1383.49	0.9	SYSFIAR	[1] ADPr_HCD_249_347_583 (DEKRSY) (+541.06)	sp|Q8IWX8|CHERP_HUMAN	Calcium homeostasis endoplasmic reticulum protein OS=Homo sapiens OX=9606 GN=CHERP PE=1 SV=3	807.07	eAf H2O2	WT Af UT	0.000148914	91.7183	3320.27	57652.2	28007.6	98698.6	193468	129382	241.164	21.2614	259.895	294.621	458.004	79.223	3049.21	45013.6	40800.7	49678.9	125669	52572.3	196.672	73.7325	259.895	425.686	405.86	85.6602
36.22_1248.4575n	0	1	#964	2	36.2245	1248.46	0.5	SYLGLR	[1] ADPr_HCD_249_347_583 (DEKRSY) (+541.06)	REV_sp|P98194|AT2C1_HUMAN	Calcium-transporting ATPase type 2C member 1 OS=Homo sapiens OX=9606 GN=ATP2C1 PE=1 SV=3	118.11	eAf H2O2	WT Af UT	0.0457278	119.725	28963.1	488547	367955	32538.5	2.30119e+06	1.55179e+06	25608.3	244.234	7044.81	31632.9	16712.9	10155.4	26598.6	381446	536027	16377.9	1.49476e+06	630547	20883.9	846.98	7044.81	45705.1	14810.1	10980.5
34.56_1248.4580n	0	1	#3263	2	34.5614	1248.46	0.5	SYLGLR	[1] ADPr_HCD_249_347_583 (DEKRSY) (+541.06)	REV_sp|P98194|AT2C1_HUMAN	Calcium-transporting ATPase type 2C member 1 OS=Homo sapiens OX=9606 GN=ATP2C1 PE=1 SV=3	26.6452	eAf H2O2	WT Af UT	0.758409	171.225	849918	6813.42	4458.33	984169	3455.01	4104.11	31665	348.621	5206.08	142575	11732	6172.49	780533	5319.77	6494.79	495371	2244.24	1667.64	25823.2	1208.98	5206.08	206001	10396.3	6674.03
49.02_2531.1442n	1	1	#79599	3	49.0163	2531.14	0.994	SAKPTKPAASDLPVPAEGVR	[3] ADP-Ribosyl-EThcD (SRDEKY) (+541.06)	sp|Q05682|CALD1_HUMAN	Caldesmon OS=Homo sapiens OX=9606 GN=CALD1 PE=1 SV=3	4333.54	eAf H2O2	WT Af H2O2	0.0175794	173.205	0	16.8705	0	2371.53	37476.1	33261.3	0	2548.31	0	770.252	237.436	152.301	0	13.1721	0	1193.69	24343	13515.2	0	8837.28	0	1112.91	210.404	164.676
49.37_2531.1456n	1	1	#208557	3	49.3721	2531.15	0.997	SAKPTKPAASDLPVPAEGVR	[3] ADP-Ribosyl-EThcD (SRDEKY) (+541.06)	sp|Q05682|CALD1_HUMAN	Caldesmon OS=Homo sapiens OX=9606 GN=CALD1 PE=1 SV=3	Infinity	eAf H2O2	WT Af H2O2	0.141894	173.205	0	0	0	31918	2212.04	0	0	0	0	0	0	267.037	0	0	0	16065.6	1436.85	0	0	0	0	0	0	288.735
52.90_2311.9299n	0	1	#106135	3	52.8986	2311.93	0.546	ALRMCHPSIEGFTPR	[10] ADPr_HCD_249_347_583 (DEKRSY) (+541.06)	sp|P31327|CPSM_HUMAN	Carbamoyl-phosphate synthase [ammonia], mitochondrial OS=Homo sapiens OX=9606 GN=CPS1 PE=1 SV=2	119.248	eAf H2O2	WT Af UT	0.367596	149.662	0	963.341	366.914	45329.6	293.879	4326.89	337.627	0	81.2508	0	466.943	838.085	0	752.156	534.511	22816.2	190.892	1758.17	275.338	0	81.2508	0	413.781	906.182
20.67_2043.8338n	2	2	#6818;#57469	3;4	20.6718	2043.83	0.651	SSNVSYKYSKVNK	[1] ADPr_HCD_249_347_583 (DEKRSY) (+541.06)	sp|P11717|MPRI_HUMAN	Cation-independent mannose-6-phosphate receptor OS=Homo sapiens OX=9606 GN=IGF2R PE=1 SV=3	80.5256	eAf H2O2	WT Af UT	0.000800108	117.792	3064.27	1897.29	18199.7	195295	492168	298836	6797.46	983.56	4467.25	2484.08	3631.81	11771.7	2814.11	1481.36	26512.8	98299.7	319693	121427	5543.41	3410.89	4467.25	3589.15	3218.33	12728.2
58.06_1802.7481n	0	1	#140189	3	58.0623	1802.75	0.978	STSQVAASLLASK	[3] ADP-Ribosyl-EThcD (SRDEKY) (+541.06)	sp|Q9NXV6|CARF_HUMAN	CDKN2A-interacting protein OS=Homo sapiens OX=9606 GN=CDKN2AIP PE=1 SV=3	2569.62	eAf H2O2	WT Af H2O2	0.391296	173.205	0	0	4.57576	0	6050.44	5707.53	739.012	0	0	65.334	44.7105	0	0	0	6.66586	0	3930.13	2319.16	602.672	0	0	94.3983	39.6202	0
21.04_1877.7079n	1	1	#22621	2	21.0443	1877.71	0.996	SSSQTSTSQLPSK	[2] ADP-Ribosyl-EThcD (SRDEKY) (+541.06)	sp|Q9NXV6|CARF_HUMAN	CDKN2A-interacting protein OS=Homo sapiens OX=9606 GN=CDKN2AIP PE=1 SV=3	357.9	eAf H2O2	WT Af UT	0.0943624	172.352	1384.68	2729.64	3957.22	75834.4	186603	65010.9	0	911.91	3.00759	0	22386.5	33557.8	1271.63	2131.25	5764.78	38170.5	121210	26416.2	0	3162.41	3.00759	0	19837.7	36284.5
17.92_2076.7261n	0	1	#86845	3	17.918	2076.73	0.994	SSVNSHMTQSTDSR	[2] ADP-Ribosyl-EThcD (SRDEKY) (+541.06)	sp|Q9NXV6|CARF_HUMAN	CDKN2A-interacting protein OS=Homo sapiens OX=9606 GN=CDKN2AIP PE=1 SV=3	332.321	eAf H2O2	WT Af UT	0.415399	173.205	0	811.209	0	0	16861.4	14794.7	95.2575	0	0	92.6626	23.3699	401.87	0	633.374	0	0	10952.5	6011.57	77.6835	0	0	133.884	20.7092	434.524
58.29_1802.7473n	1	1	#50678	2	58.2926	1802.75	0.993	STSQVAASLLASK	[3] ADP-Ribosyl-EThcD (SRDEKY) (+541.06)	sp|Q9NXV6|CARF_HUMAN	CDKN2A-interacting protein OS=Homo sapiens OX=9606 GN=CDKN2AIP PE=1 SV=3	676.954	eAf H2O2	eAf UT	0.0624276	173.205	3018.4	350.184	5226.13	639.351	129175	74637	636.252	0	1480.17	0	0	302.016	2771.99	273.416	7613.3	321.811	83906.8	30327.6	518.871	0	1480.17	0	0	326.556
57.06_1847.6800n	1	1	#168857	2	57.0595	1847.68	0.997	SSQESIVCELR	[2] ADP-Ribosyl-EThcD (SRDEKY) (+541.06)	sp|Q9NXV6|CARF_HUMAN	CDKN2A-interacting protein OS=Homo sapiens OX=9606 GN=CDKN2AIP PE=1 SV=3	299.203	eAf H2O2	eAf UT	0.706938	173.205	36.0218	1872.84	0	42505.4	3903.3	0	0	0	1332.33	0	82.1726	72.9352	33.0811	1462.27	0	21394.7	2535.43	0	0	0	1332.33	0	72.8172	78.8614
22.42_1535.6173n	1	1	#85435	2	22.4177	1535.62	0.934	IVSQPQPAR	[3] ADPr_HCD_249_347_583 (DEKRSY) (+541.06)	sp|Q8IX12|CCAR1_HUMAN	Cell division cycle and apoptosis regulator protein 1 OS=Homo sapiens OX=9606 GN=CCAR1 PE=1 SV=2	485.024	eAf H2O2	WT Af UT	0.526947	173.205	212	0	0	44905	0	937.321	93.3957	0	1.1199	0	305.863	0	194.693	0	0	22602.5	0	380.866	76.1652	0	1.1199	0	271.041	0
21.77_1535.6173n	1	1	#47177	2	21.7666	1535.62	0.815	IVSQPQPAR	[3] ADPr_HCD_249_347_583 (DEKRSY) (+541.06)	sp|Q8IX12|CCAR1_HUMAN	Cell division cycle and apoptosis regulator protein 1 OS=Homo sapiens OX=9606 GN=CCAR1 PE=1 SV=2	226.14	eAf H2O2	eAf UT	0.687709	162.52	72.9891	3200.46	1076.21	0	81207.8	38916.5	1678.95	56.1715	16.0938	0	101.766	429.428	67.0304	2498.85	1567.8	0	52749.4	15813.1	1369.2	194.797	16.0938	0	90.1803	464.32
20.02_1324.4850n	1	1	#30657	2	20.021	1324.48	0.787	SARPPEK	[1] ADPr_HCD_249_347_583 (DEKRSY) (+541.06)	sp|Q96GN5|CDA7L_HUMAN	Cell division cycle-associated 7-like protein OS=Homo sapiens OX=9606 GN=CDCA7L PE=1 SV=2	1830.66	eAf H2O2	WT Af UT	0.00672261	173.205	266.45	0	0	67418	11864.5	29631.7	0	0	59.4944	2.56866	73.861	0	244.698	0	0	33934.2	7706.73	12040.4	0	0	59.4944	3.71135	65.4519	0
20.85_1324.4853n	1	1	#24199	2	20.848	1324.49	0.836	SARPPEK	[1] ADPr_HCD_249_347_583 (DEKRSY) (+541.06)	sp|Q96GN5|CDA7L_HUMAN	Cell division cycle-associated 7-like protein OS=Homo sapiens OX=9606 GN=CDCA7L PE=1 SV=2	673.053	eAf H2O2	eAf UT	0.0341197	173.205	71.5137	316.644	153.806	1237.22	121107	73906	1091.67	9.19186	0	0	0	291.582	65.6755	247.228	224.061	622.742	78666.3	30030.5	890.27	31.8765	0	0	0	315.274
35.91_1548.5645n	1	1	#193588	2	35.9137	1548.56	0.981	AFSEGQITR	[3] ADPr_HCD_249_347_583 (DEKRSY) (+541.06)	sp|Q96GN5|CDA7L_HUMAN	Cell division cycle-associated 7-like protein OS=Homo sapiens OX=9606 GN=CDCA7L PE=1 SV=2	Infinity	eAf H2O2	eAf UT	0.556275	173.205	1764.23	1103.97	0	14812.5	0	0	1528.84	0	0	0	0	0	1620.2	861.957	0	7455.7	0	0	1246.78	0	0	0	0	0
22.80_1224.4097n	1	1	#34336	2	22.8029	1224.41	0.5	SSSYLK	[1] ADPr_HCD_249_347_583 (DEKRSY) (+541.06)	sp|Q69YH5|CDCA2_HUMAN	Cell division cycle-associated protein 2 OS=Homo sapiens OX=9606 GN=CDCA2 PE=1 SV=2	3090.59	eAf H2O2	WT Af UT	0.00133271	173.205	209.191	3743.65	3113.68	4193.38	68582.7	74576.9	47.6779	0	0	124.812	17.9752	122.224	192.114	2922.96	4535.93	2110.7	44548.6	30303.1	38.8819	0	0	180.336	15.9288	132.155
54.36_2254.9176n	0	1	#105969	3	54.3556	2254.92	0.995	LGSGYFSSNGKLEEVK	[5] ADP-Ribosyl-EThcD (SRDEKY) (+541.06)	sp|Q69YH5|CDCA2_HUMAN	Cell division cycle-associated protein 2 OS=Homo sapiens OX=9606 GN=CDCA2 PE=1 SV=2	Infinity	eAf H2O2	WT Af UT	0.340196	173.205	0	414.645	0	38712.6	304.986	0	0	0	0	1009.89	0	377.377	0	323.746	0	19485.6	198.107	0	0	0	0	1459.14	0	408.041
49.08_2188.9044n	0	1	#101521	3	49.0757	2188.9	0.997	SSLNGKGESSLTALER	[2] ADP-Ribosyl-EThcD (SRDEKY) (+541.06)	sp|Q69YH5|CDCA2_HUMAN	Cell division cycle-associated protein 2 OS=Homo sapiens OX=9606 GN=CDCA2 PE=1 SV=2	Infinity	eAf H2O2	WT Af UT	2.40988e-05	109.586	4965.91	3655.83	1260.9	1108.02	22614.5	16759.4	0	0	0	1608.6	113.078	433.791	4560.5	2854.39	1836.85	557.711	14689.5	6809.91	0	0	0	2324.2	100.204	469.038
67.85_1781.6728n	1	1	#50993	2	67.8537	1781.67	0.997	SFCISTLANTK	[1] ADPr_HCD_249_347_583 (DEKRSY) (+541.06)	sp|Q69YH5|CDCA2_HUMAN	Cell division cycle-associated protein 2 OS=Homo sapiens OX=9606 GN=CDCA2 PE=1 SV=2	1340.22	eAf H2O2	eAf UT	0.00435703	94.955	18799.8	15260.8	9537.69	78676.8	153462	89479.7	616.403	0	362.316	107.431	125.943	6.60121	17265	11915.3	13894.3	39601.2	99682.7	36358.7	502.683	0	362.316	155.222	111.604	7.13758
55.84_2254.9157n	1	1	#71129	3	55.8361	2254.92	0.997	LGSGYFSSNGKLEEVK	[5] ADPr_HCD_249_347_583 (DEKRSY) (+541.06)	sp|Q69YH5|CDCA2_HUMAN	Cell division cycle-associated protein 2 OS=Homo sapiens OX=9606 GN=CDCA2 PE=1 SV=2	80.8542	eAf H2O2	eAf UT	0.00601685	89.6129	319.945	2843.91	3063.23	4250.78	50215.6	46304.7	1227.21	228.878	360.053	580.042	256.667	409.622	293.825	2220.46	4462.44	2139.59	32618.1	18815.2	1000.8	793.728	360.053	838.079	227.445	442.905
29.97_3067.2863n	1	1	#46812	4	29.971	3067.29	0.964	KKGQEADLEAGGEEVPEANGSAGKR	[17] ADPr_HCD_249_347_583 (DEKRSY) (+541.06)	sp|Q9NX58|LYAR_HUMAN	Cell growth-regulating nucleolar protein OS=Homo sapiens OX=9606 GN=LYAR PE=1 SV=2	Infinity	eAf H2O2	WT Af H2O2	0.0520699	94.1206	0	0	0	0	28566.5	47180.2	0	0	0	0	0	0	0	0	0	0	18555.7	19170.9	0	0	0	0	0	0
40.37_1664.6587n	1	1	#57833	2	40.3656	1664.66	0.995	SVPVNNLPER	[1] ADPr_HCD_249_347_583 (DEKRSY) (+541.06)	sp|P49454|CENPF_HUMAN	Centromere protein F OS=Homo sapiens OX=9606 GN=CENPF PE=1 SV=3	Infinity	eAf H2O2	WT Af UT	0.177018	173.205	3097.23	0.194423	137.672	0	79910.4	53375	0	0	0	33.5792	0	0	2844.37	0.151801	200.557	0	51906.6	21688.1	0	0	0	48.5172	0	0
39.66_1664.6605n	0	1	#157454	2	39.6635	1664.66	0.969	SVPVNNLPER	[1] ADPr_HCD_249_347_583 (DEKRSY) (+541.06)	sp|P49454|CENPF_HUMAN	Centromere protein F OS=Homo sapiens OX=9606 GN=CENPF PE=1 SV=3	63565.9	eAf H2O2	WT Af UT	0.594462	173.205	0	1583.76	246.361	41167.2	0	0	0.647631	0	0	0	149.663	46.1265	0	1236.57	358.893	20721.1	0	0	0.52815	0	0	0	132.624	49.8744
45.59_1953.8609n	1	1	#27523	3	45.5914	1953.86	0.634	QIEKLEQELKR	[6] ADPr_HCD_249_347_583 (DEKRSY) (+541.06)	sp|P49454|CENPF_HUMAN	Centromere protein F OS=Homo sapiens OX=9606 GN=CENPF PE=1 SV=3	222.343	eAf H2O2	eAf UT	5.14516e-07	56.4747	6962.06	5981.63	5207.38	127453	188708	129112	1826.89	671.441	829.532	1068.09	535.257	399.297	6393.7	4670.32	7585.97	64152.3	122577	52462.6	1489.85	2328.49	829.532	1543.23	474.318	431.742
57.55_2525.0566n	0	1	#30098	3	57.5547	2525.06	0.997	SGASGASAAPAASAAAALAPSATR	[7] ADP-Ribosyl-EThcD (SRDEKY) (+541.06)	sp|Q7Z7K6|CENPV_HUMAN	Centromere protein V OS=Homo sapiens OX=9606 GN=CENPV PE=1 SV=1	94.4183	eAf H2O2	WT Af H2O2	0.254586	110.079	2170.56	992.557	834.14	580.484	235630	141203	3036.05	21014.9	3717.52	3593.21	618.618	4092.9	1993.36	774.967	1215.15	292.181	153056	57375.7	2475.93	72877.7	3717.52	5191.67	548.188	4425.47
58.56_2525.0584n	0	1	#34647	2	58.5625	2525.06	0.997	SGASGASAAPAASAAAALAPSATR	[7] ADP-Ribosyl-EThcD (SRDEKY) (+541.06)	sp|Q7Z7K6|CENPV_HUMAN	Centromere protein V OS=Homo sapiens OX=9606 GN=CENPV PE=1 SV=1	822.191	eAf H2O2	WT Af H2O2	0.97811	173.205	256.406	210.39	501.751	796330	0	0	1817.09	0	425.649	3865.02	437.32	1.39914	235.473	164.268	730.938	400825	0	0	1481.86	0	425.649	5584.4	387.531	1.51283
17.11_1992.8342n	0	1	#13572	3	17.115	1992.83	0.997	SQAVEKPPSEKPR	[1] ADP-Ribosyl-EThcD (SRDEKY) (+541.06)	sp|Q7Z7K6|CENPV_HUMAN	Centromere protein V OS=Homo sapiens OX=9606 GN=CENPV PE=1 SV=1	97.2173	eAf H2O2	WT Af H2O2	0.270239	142.413	163.161	390.788	253.215	3113.76	6223.88	69132.6	1409.68	0	240.86	0	2398.16	1213.25	149.841	305.118	368.877	1567.28	4042.79	28091	1149.61	0	240.86	0	2125.13	1311.83
56.52_2525.0580n	0	1	#82854	3	56.5217	2525.06	0.997	SGASGASAAPAASAAAALAPSATR	[7] ADP-Ribosyl-EThcD (SRDEKY) (+541.06)	sp|Q7Z7K6|CENPV_HUMAN	Centromere protein V OS=Homo sapiens OX=9606 GN=CENPV PE=1 SV=1	326.075	eAf H2O2	WT Af UT	0.484758	173.205	301.016	1203.22	30.2793	140959	0	341.922	0	0	433.339	1541.17	140.062	446.18	276.442	939.45	44.1102	70950.4	0	138.935	0	0	433.339	2226.77	124.116	482.434
54.41_2681.1580n	0	1	#25220	3	54.4147	2681.16	0.997	RSGASGASAAPAASAAAALAPSATR	[5] ADP-Ribosyl-EThcD (SRDEKY) (+541.06)	sp|Q7Z7K6|CENPV_HUMAN	Centromere protein V OS=Homo sapiens OX=9606 GN=CENPV PE=1 SV=1	862.377	eAf H2O2	WT Af UT	0.0289959	162.798	799.964	605.831	0	14563.9	339395	264332	29.0332	0	687.929	570.463	444.715	216.52	734.656	473.019	0	7330.61	220458	107407	23.6769	0	687.929	824.239	394.084	234.113
53.79_2681.1597n	0	1	#44956	3	53.7882	2681.16	0.997	RSGASGASAAPAASAAAALAPSATR	[8] ADP-Ribosyl-EThcD (SRDEKY) (+541.06)	sp|Q7Z7K6|CENPV_HUMAN	Centromere protein V OS=Homo sapiens OX=9606 GN=CENPV PE=1 SV=1	1659.91	eAf H2O2	WT Af UT	0.077333	173.205	1035.59	0	0	257046	27829.8	199.122	0	171.741	0	177.948	0	3.35025	951.051	0	0	129381	18077.1	80.9102	0	595.58	0	257.11	0	3.62247
16.71_1992.8335n	0	1	#43477	3	16.7067	1992.83	0.997	SQAVEKPPSEKPR	[1] ADP-Ribosyl-EThcD (SRDEKY) (+541.06)	sp|Q7Z7K6|CENPV_HUMAN	Centromere protein V OS=Homo sapiens OX=9606 GN=CENPV PE=1 SV=1	812.715	WT Af H2O2	eAf UT	0.718429	173.205	0	173.496	89980.7	2488.36	0	0	180.144	0	0	77.1687	0	33.761	0	135.462	131082	1252.49	0	0	146.91	0	0	111.498	0	36.5042
59.70_2525.0583n	2	2	#6768;#580	2;3	59.7012	2525.06	0.997	SGASGASAAPAASAAAALAPSATR	[4] ADP-Ribosyl-EThcD (SRDEKY) (+541.06)	sp|Q7Z7K6|CENPV_HUMAN	Centromere protein V OS=Homo sapiens OX=9606 GN=CENPV PE=1 SV=1	100.182	eAf H2O2	eAf UT	0.00440846	100.775	339477	350360	226065	463760	1.14792e+07	4.61749e+06	93292.8	10760.4	100603	57855.5	42830.2	64617.8	311763	273553	329325	233429	7.45642e+06	1.87624e+06	76081.3	37316.2	100603	83593	37954	69868.2
58.56_2525.0592n	1	1	#2485	3	58.5625	2525.06	0.997	SGASGASAAPAASAAAALAPSATR	[1] ADP-Ribosyl-EThcD (SRDEKY) (+541.06)	sp|Q7Z7K6|CENPV_HUMAN	Centromere protein V OS=Homo sapiens OX=9606 GN=CENPV PE=1 SV=1	4402.09	eAf H2O2	eAf UT	0.09777	172.215	1255.95	1023.58	912.61	4.06367e+06	10936.8	4617.49	661.099	0	696.414	430.024	1.14102	495.49	1153.42	799.19	1329.47	2.0454e+06	7104.13	1876.24	539.134	0	696.414	621.324	1.01112	535.751
14.51_1992.8359n	2	2	#3373;#52161	3;4	14.5071	1992.84	0.997	SQAVEKPPSEKPR	[1] ADP-Ribosyl-EThcD (SRDEKY) (+541.06)	sp|Q7Z7K6|CENPV_HUMAN	Centromere protein V OS=Homo sapiens OX=9606 GN=CENPV PE=1 SV=1	591.565	eAf H2O2	eAf UT	0.72077	173.031	80485.9	2415.98	1172.99	2.15692e+06	352.403	1097.88	1393.98	2112.1	1922.95	415.362	1673.15	1560.07	73915.2	1886.35	1708.78	1.08566e+06	228.907	446.104	1136.8	7324.54	1922.95	600.138	1482.66	1686.83
14.07_1128.4618n	0	1	#54546	2	14.0689	1128.46	0.1	SILKK	[1] ADPr_HCD_249_347_583 (DEKRSY) (+541.06)	sp|Q9P2H0|CE126_HUMAN	Centrosomal protein of 126 kDa OS=Homo sapiens OX=9606 GN=CEP126 PE=1 SV=3	4.09581e+09	eAf H2O2	WT Af H2O2	0.617613	173.205	0	0	1.31671e-05	53930	0	0	51.7067	0	29.2875	700.824	0	42.6116	0	0	1.91815e-05	27145.1	0	0	42.1674	0	29.2875	1012.59	0	46.0739
69.88_1604.6270n	1	1	#215729	2	69.8795	1604.63	0.646	SSIFRTPEK	[1] ADPr_HCD_249_347_583 (DEKRSY) (+541.06)	sp|Q66GS9|CP135_HUMAN	Centrosomal protein of 135 kDa OS=Homo sapiens OX=9606 GN=CEP135 PE=1 SV=2	Infinity	eAf H2O2	WT Af H2O2	0.0213816	173.205	0	0	0	296.639	1890.34	20262.1	21.5592	0	798.625	99.097	0	0	0	0	0	149.31	1227.89	8233.18	17.5818	0	798.625	143.181	0	0
25.55_1438.5532n	1	1	#24797	2	25.5463	1438.55	0.994	SLPATPQGK	[1] ADPr_HCD_249_347_583 (DEKRSY) (+541.06)	sp|Q13111|CAF1A_HUMAN	Chromatin assembly factor 1 subunit A OS=Homo sapiens OX=9606 GN=CHAF1A PE=1 SV=3	Infinity	eAf H2O2	WT Af UT	0.219056	173.205	0	328.819	0	0	179033	102592	0	0	0	1089.83	0	1138.8	0	256.735	0	0	116292	41686.6	0	0	0	1574.65	0	1231.33
78.47_1900.6589n	2	2	#38640;#140070	2;3	78.466	1900.66	0.997	SAGSMCITQFMK	[1] ADP-Ribosyl-EThcD (SRDEKY) (+541.06)	sp|Q13111|CAF1A_HUMAN	Chromatin assembly factor 1 subunit A OS=Homo sapiens OX=9606 GN=CHAF1A PE=1 SV=3	130.344	eAf H2O2	WT Af UT	0.0061855	91.3382	32436.8	27758.3	5814.02	31815.5	227533	380337	1804.56	64.5162	3038.58	521.13	3213.39	1797.96	29788.7	21673.1	8469.72	16014	147797	154544	1471.64	223.736	3038.58	752.959	2847.54	1944.05
78.04_1900.6604n	0	1	#47644	2	78.0388	1900.66	0.996	SAGSMCITQFMK	[1] ADP-Ribosyl-EThcD (SRDEKY) (+541.06)	sp|Q13111|CAF1A_HUMAN	Chromatin assembly factor 1 subunit A OS=Homo sapiens OX=9606 GN=CHAF1A PE=1 SV=3	383.187	eAf H2O2	WT Af UT	0.672386	173.205	1454.46	0	2384.27	249505	7928.98	0	671.824	0	0	616.198	685.689	0	1335.72	0	3473.35	125586	5150.35	0	547.88	0	0	890.319	607.623	0
50.18_2338.9725n	1	1	#50705	3	50.184	2338.97	0.736	QHSSTSPFPTSTPLRR	[3] ADPr_HCD_249_347_583 (DEKRSY) (+541.06)	sp|Q13111|CAF1A_HUMAN	Chromatin assembly factor 1 subunit A OS=Homo sapiens OX=9606 GN=CHAF1A PE=1 SV=3	997.411	eAf H2O2	WT Af UT	0.00138695	118.995	33720.5	38774.2	20374.7	57359.9	68741.1	37512.7	73.6506	0	90.3879	4.84838	136.307	486.465	30967.6	30274.1	29681.3	28871.5	44651.5	15242.7	60.0629	0	90.3879	7.00522	120.789	525.992
63.41_1916.6532n	0	1	#107875	2	63.4063	1916.65	0.992	SAGSMCITQFMK	[1] ADP-Ribosyl-EThcD (SRDEKY) (+541.06)|[5] Oxidation (+15.99)	sp|Q13111|CAF1A_HUMAN	Chromatin assembly factor 1 subunit A OS=Homo sapiens OX=9606 GN=CHAF1A PE=1 SV=3	67.2617	eAf H2O2	WT Af UT	0.000239975	91.0942	9678.85	5021.26	10812.3	36168.3	83654.3	68598.8	1863.23	194.054	744.031	2440.85	735.807	751.637	8888.69	3920.49	15751	18204.9	54338.5	27874	1519.49	672.96	744.031	3526.68	652.035	812.71
58.27_2182.8719n	0	1	#63060	3	58.2672	2182.87	0.997	QHSSTSPFPTSTPLR	[3] ADPr_HCD_249_347_583 (DEKRSY) (+541.06)	sp|Q13111|CAF1A_HUMAN	Chromatin assembly factor 1 subunit A OS=Homo sapiens OX=9606 GN=CHAF1A PE=1 SV=3	171.01	eAf H2O2	eAf UT	0.0232094	173.205	12036.7	8277.3	7222.55	291.345	77386.7	24914	361.946	185.972	1052.55	0	0	599.918	11054.1	6462.73	10521.6	146.646	50267.3	10123.4	295.171	644.934	1052.55	0	0	648.664
57.17_2182.8729n	0	1	#155887	3	57.1666	2182.87	0.995	QHSSTSPFPTSTPLR	[3] ADPr_HCD_249_347_583 (DEKRSY) (+541.06)	sp|Q13111|CAF1A_HUMAN	Chromatin assembly factor 1 subunit A OS=Homo sapiens OX=9606 GN=CHAF1A PE=1 SV=3	108.228	eAf H2O2	eAf UT	0.0659493	173.205	13.2074	597.373	171.669	30719.6	2228.27	874.03	0	0	342.85	0	0.0455925	312.461	12.1292	466.415	250.084	15462.4	1447.4	355.148	0	0	342.85	0	0.0404018	337.849
9.88_1228.4277n	1	1	#6459	2	9.87557	1228.43	0.5	SNIQAR	[1] ADPr_HCD_249_347_583 (DEKRSY) (+541.06)	sp|Q9Y3Y2|CHTOP_HUMAN	Chromatin target of PRMT1 protein OS=Homo sapiens OX=9606 GN=CHTOP PE=1 SV=2	Infinity	eAf H2O2	WT Af UT	0.445836	173.205	0.246186	0	0	377036	0	0	0	0	0	0	0	0	0.226088	0	0	189777	0	0	0	0	0	0	0	0
12.24_1228.4281n	0	1	#56721	2	12.2393	1228.43	0.5	SNIQAR	[1] ADPr_HCD_249_347_583 (DEKRSY) (+541.06)	sp|Q9Y3Y2|CHTOP_HUMAN	Chromatin target of PRMT1 protein OS=Homo sapiens OX=9606 GN=CHTOP PE=1 SV=2	161.995	WT Af H2O2	eAf UT	0.830497	173.205	25751.5	0	32.8612	8728.89	0	0	220.057	0	0	159.167	0	0	23649.2	0	47.8714	4393.6	0	0	179.459	0	0	229.974	0	0
20.70_1526.6273n	1	1	#1499	3	20.7035	1526.63	0.997	LGKSNIQAR	[3] ADPr_HCD_249_347_583 (DEKRSY) (+541.06)	sp|Q9Y3Y2|CHTOP_HUMAN	Chromatin target of PRMT1 protein OS=Homo sapiens OX=9606 GN=CHTOP PE=1 SV=2	543.538	eAf H2O2	eAf UT	9.14663e-05	130.328	5486.17	17027.4	9342.96	577881	671814	511659	7814.16	285.427	1303.05	622.122	1230.48	1387.93	5038.29	13294.6	13610.6	290871	436384	207905	6372.53	989.833	1303.05	898.877	1090.39	1500.7
20.70_1526.6276n	1	1	#1841	2	20.7035	1526.63	0.996	LGKSNIQAR	[3] ADPr_HCD_249_347_583 (DEKRSY) (+541.06)	sp|Q9Y3Y2|CHTOP_HUMAN	Chromatin target of PRMT1 protein OS=Homo sapiens OX=9606 GN=CHTOP PE=1 SV=2	3791.3	eAf H2O2	eAf UT	0.00180559	173.187	4963.11	23814.5	11418.4	341755	957991	304664	370.354	18114.3	481.178	0.028669	0	423.153	4557.94	18593.9	16634.1	172019	622273	123795	302.028	62818.6	481.178	0.0414227	0	457.536
21.92_1310.5423n	2	2	#6889;#25488	2;3	21.9248	1310.54	0.9	RPVSLAK	[7] ADPr_HCD_249_347_583 (DEKRSY) (+541.06)	sp|Q14781|CBX2_HUMAN	Chromobox protein homolog 2 OS=Homo sapiens OX=9606 GN=CBX2 PE=1 SV=2	149.792	eAf H2O2	eAf UT	0.00970705	147.05	1136.34	1421.53	22840.8	651211	91288	38453.5	2951.66	7928.87	794.032	2419.63	1335.34	1458.63	1043.57	1109.9	33274	327781	59297.1	15625	2407.11	27496.5	794.032	3496.02	1183.31	1577.15
22.80_1680.6042n	2	2	#67819;#53925	2;3	22.8029	1680.6	0.991	KLTAMSSCSR	[1] ADPr_HCD_249_347_583 (DEKRSY) (+541.06)	sp|Q14781|CBX2_HUMAN	Chromobox protein homolog 2 OS=Homo sapiens OX=9606 GN=CBX2 PE=1 SV=2	152.355	eAf H2O2	eAf UT	0.318853	109.442	1.13524	2716.45	2253.41	262.999	71059.9	48383.4	153.778	1093.36	202.705	539.667	131.643	114.398	1.04257	2120.95	3282.72	132.378	46157.7	19659.8	125.408	3791.68	202.705	779.741	116.656	123.693
20.36_1310.5417n	1	1	#92010	3	20.3576	1310.54	0.9	RPVSLAK	[7] ADPr_HCD_249_347_583 (DEKRSY) (+541.06)	sp|Q14781|CBX2_HUMAN	Chromobox protein homolog 2 OS=Homo sapiens OX=9606 GN=CBX2 PE=1 SV=2	36.9853	WT Af H2O2	eAf H2O2	0.167319	169.77	28379	286.104	94.509	736.15	0	41.4457	3138.14	5345.65	1038.53	4769.17	1072.89	706.144	26062.2	223.383	137.678	370.534	0	16.8408	2559.19	18538.2	1038.53	6890.78	950.737	763.52
47.46_2417.0079n	2	2	#17230;#141027	3;4	47.4571	2417.01	0.997	SKKVEEAEPEEFVVEK	[3] ADP-Ribosyl-EThcD (SRDEKY) (+541.06)	sp|Q13185|CBX3_HUMAN	Chromobox protein homolog 3 OS=Homo sapiens OX=9606 GN=CBX3 PE=1 SV=4	636.652	eAf H2O2	WT Af UT	0.000920065	91.5874	10924.7	5180.93	2790.04	126516	264653	224914	436.911	96.1005	434.68	6.00389	450.882	711.239	10032.8	4045.16	4064.46	63680.7	171908	91390.1	356.306	333.267	434.68	8.67476	399.548	769.03
30.96_1737.5915n	0	1	#3879	2	30.9564	1737.59	0.997	SNFSNSADDIK	[1] ADP-Ribosyl-EThcD (SRDEKY) (+541.06)	sp|P45973|CBX5_HUMAN	Chromobox protein homolog 5 OS=Homo sapiens OX=9606 GN=CBX5 PE=1 SV=1	Infinity	eAf H2O2	WT Af H2O2	0.441099	173.205	0	0	0	0	541843	0	0	0	0	0	0	0	0	0	0	0	351960	0	0	0	0	0	0	0
32.09_1737.5907n	0	1	#6979	2	32.0871	1737.59	0.997	SNFSNSADDIK	[1] ADP-Ribosyl-EThcD (SRDEKY) (+541.06)	sp|P45973|CBX5_HUMAN	Chromobox protein homolog 5 OS=Homo sapiens OX=9606 GN=CBX5 PE=1 SV=1	Infinity	eAf H2O2	WT Af H2O2	0.441099	173.205	0	0	0	0	0	389853	0	0	0	0	0	0	0	0	0	0	0	158411	0	0	0	0	0	0
26.64_1865.6870n	0	2	#70035;#54273	2;3	26.6432	1865.69	0.997	KSNFSNSADDIK	[2] ADP-Ribosyl-EThcD (SRDEKY) (+541.06)	sp|P45973|CBX5_HUMAN	Chromobox protein homolog 5 OS=Homo sapiens OX=9606 GN=CBX5 PE=1 SV=1	Infinity	eAf H2O2	WT Af H2O2	0.556261	173.205	0	0	0	157786	0	0	0	0	0	200.736	0	0	0	0	0	79419.7	0	0	0	0	0	290.035	0	0
29.01_1737.5918n	1	1	#13256	2	29.0133	1737.59	0.997	SNFSNSADDIK	[1] ADP-Ribosyl-EThcD (SRDEKY) (+541.06)	sp|P45973|CBX5_HUMAN	Chromobox protein homolog 5 OS=Homo sapiens OX=9606 GN=CBX5 PE=1 SV=1	Infinity	eAf H2O2	WT Af UT	0.578771	173.205	0	0	4011.05	714467	0	0	0	0	0	0	0	0	0	0	5843.2	359620	0	0	0	0	0	0	0	0
21.77_2021.7935n	0	2	#137810;#8344	2;3	21.7666	2021.79	0.997	RKSNFSNSADDIK	[3] ADP-Ribosyl-EThcD (SRDEKY) (+541.06)	sp|P45973|CBX5_HUMAN	Chromobox protein homolog 5 OS=Homo sapiens OX=9606 GN=CBX5 PE=1 SV=1	1045.13	eAf H2O2	WT Af UT	0.35184	95.8368	45.8992	28945.1	18638.7	9.5268	394428	224917	330.544	0	262.067	3778.45	7284.05	6202.06	42.1521	22599.7	27152.4	4.79522	256205	91391.5	269.562	0	262.067	5459.32	6454.75	6706
22.86_2021.7910n	0	1	#26831	3	22.8562	2021.79	0.997	RKSNFSNSADDIK	[3] ADP-Ribosyl-EThcD (SRDEKY) (+541.06)	sp|P45973|CBX5_HUMAN	Chromobox protein homolog 5 OS=Homo sapiens OX=9606 GN=CBX5 PE=1 SV=1	440.091	eAf H2O2	WT Af UT	0.955912	172.978	31.5515	366.48	175.093	246401	0	216.054	362.501	111.016	86.8592	494.498	1301.18	189.941	28.9757	286.14	255.07	124023	0	87.7903	295.624	384.992	86.8592	714.479	1153.04	205.374
20.50_2080.8137n	1	1	#8873	3	20.5037	2080.81	0.997	KSNFSNSADDIKSK	[14] ADP-Ribosyl-EThcD (SRDEKY) (+541.06)	sp|P45973|CBX5_HUMAN	Chromobox protein homolog 5 OS=Homo sapiens OX=9606 GN=CBX5 PE=1 SV=1	947.903	eAf H2O2	WT Af UT	0.0284369	134.319	2444.18	38991.9	21271.1	210094	280975	182302	112.069	0	598.311	0	2384.4	1739.14	2244.64	30444	30987.3	105748	182510	74075.7	91.3933	0	598.311	0	2112.94	1880.45
24.94_1865.6863n	0	2	#32553;#27318	2;3	24.9394	1865.69	0.997	KSNFSNSADDIK	[2] ADP-Ribosyl-EThcD (SRDEKY) (+541.06)	sp|P45973|CBX5_HUMAN	Chromobox protein homolog 5 OS=Homo sapiens OX=9606 GN=CBX5 PE=1 SV=1	75.3951	eAf H2O2	WT Af UT	0.215736	134.586	50610.9	24549.1	1854.09	895.612	306917	187777	5543.89	0	1029.34	2251.14	972.274	4025.97	46479.1	19167.4	2701	450.797	199361	76300.2	4521.11	0	1029.34	3252.57	861.58	4353.1
24.38_1952.7190n	0	1	#39394	3	24.3815	1952.72	0.996	SNFSNSADDIKSK	[12] ADP-Ribosyl-EThcD (SRDEKY) (+541.06)	sp|P45973|CBX5_HUMAN	Chromobox protein homolog 5 OS=Homo sapiens OX=9606 GN=CBX5 PE=1 SV=1	450.478	eAf H2O2	WT Af UT	0.150346	173.205	15202.3	12328.7	6028.74	0	58970.8	34645	207.814	0	0	615.577	57.5662	268.815	13961.3	9625.95	8782.52	0	38305.1	14077.5	169.475	0	0	889.421	51.0123	290.657
30.45_1737.5911n	0	1	#81251	2	30.4482	1737.59	0.997	SNFSNSADDIK	[1] ADP-Ribosyl-EThcD (SRDEKY) (+541.06)	sp|P45973|CBX5_HUMAN	Chromobox protein homolog 5 OS=Homo sapiens OX=9606 GN=CBX5 PE=1 SV=1	Infinity	WT Af H2O2	eAf H2O2	0.441099	173.205	26971.1	0	0	0	0	0	0	0	0	0	0	0	24769.2	0	0	0	0	0	0	0	0	0	0	0
20.78_2021.7882n	0	1	#135385	3	20.7755	2021.79	0.997	RKSNFSNSADDIK	[3] ADP-Ribosyl-EThcD (SRDEKY) (+541.06)	sp|P45973|CBX5_HUMAN	Chromobox protein homolog 5 OS=Homo sapiens OX=9606 GN=CBX5 PE=1 SV=1	Infinity	WT Af H2O2	eAf H2O2	0.708524	173.205	33243.5	0	0	0	0	0	0	0	186.364	129.07	4.13189	0	30529.6	0	0	0	0	0	0	0	186.364	186.487	3.66147	0
45.02_2384.0085n	1	1	#47790	3	45.0172	2384.01	0.982	ISDVHFSVKPSASASSPK	[11] ADPr_HCD_249_347_583 (DEKRSY) (+541.06)	sp|O95503|CBX6_HUMAN	Chromobox protein homolog 6 OS=Homo sapiens OX=9606 GN=CBX6 PE=1 SV=1	3.39151e+06	eAf H2O2	WT Af UT	7.04631e-05	173.205	2982.05	642.12	419.298	59734.9	105430	47279.3	0.0626401	0	0	98.7023	0.0603121	0	2738.6	501.353	610.823	30066.9	68483.2	19211.2	0.0510837	0	0	142.611	0.0534455	0
12.24_1517.5807n	1	1	#47120	3	12.2393	1517.58	0.976	LHSSAAVHR	[3] ADP-Ribosyl-EThcD (SRDEKY) (+541.06)	sp|O95503|CBX6_HUMAN	Chromobox protein homolog 6 OS=Homo sapiens OX=9606 GN=CBX6 PE=1 SV=1	95.4125	WT Af H2O2	eAf UT	0.772472	172.574	24605.4	16.6802	43.2844	1272.52	0	37.2992	0	48.8694	236.449	189.393	0	69.1205	22596.7	13.0235	63.0556	640.51	0	15.156	0	169.474	236.449	273.646	0	74.7368
23.77_1601.5757n	1	1	#45745	2	23.7657	1601.58	0.997	SPQDLASTSR	[1] ADP-Ribosyl-EThcD (SRDEKY) (+541.06)	sp|Q9HC52|CBX8_HUMAN	Chromobox protein homolog 8 OS=Homo sapiens OX=9606 GN=CBX8 PE=1 SV=3	253.774	eAf H2O2	WT Af H2O2	0.0235437	173.205	0	1360.39	0	96882.4	176674	71675.9	8.11133	1535.21	0	93.9698	439.525	3488.21	0	1062.16	0	48764.7	114760	29124.4	6.61488	5323.97	0	135.773	389.485	3771.64
62.05_2905.3166n	1	1	#53627	4	62.046	2905.32	0.997	KLDDTPSGAGKFPAGHSVIQLAR	[1] ADP-Ribosyl-EThcD (SRDEKY) (+541.06)	sp|Q9HC52|CBX8_HUMAN	Chromobox protein homolog 8 OS=Homo sapiens OX=9606 GN=CBX8 PE=1 SV=3	88.9378	eAf H2O2	WT Af UT	0.0450746	115.013	1010.57	1512.79	1122.31	22876.5	79515.7	50638.6	163.358	634.81	922.481	0	1613.4	531.279	928.07	1181.16	1634.96	11514.6	51650.3	20576.2	133.22	2201.46	922.481	0	1429.71	574.448
8.01_1848.7537n	1	1	#1315	3	8.00522	1848.75	0.991	LSHRPSDPGKSK	[11] ADP-Ribosyl-EThcD (SRDEKY) (+541.06)	sp|Q8N8U2|CDYL2_HUMAN	Chromodomain Y-like protein 2 OS=Homo sapiens OX=9606 GN=CDYL2 PE=1 SV=2	Infinity	eAf H2O2	WT Af H2O2	0.245041	173.205	0	0	0	613723	0	419.2	0	0.155959	0	3634.11	0	0	0	0	0	308911	0	170.335	0	0.54085	0	5250.77	0	0
8.38_1835.6868n	1	1	#2023	3	8.38227	1835.69	0.997	KGYSGKPSSGGDR	[1] ADP-Ribosyl-EThcD (SRDEKY) (+541.06)	sp|Q8N8U2|CDYL2_HUMAN	Chromodomain Y-like protein 2 OS=Homo sapiens OX=9606 GN=CDYL2 PE=1 SV=2	Infinity	eAf H2O2	WT Af H2O2	0.236513	173.205	0	0	0	367411	0	37.8139	0	0	49.098	0	0	0	0	0	0	184932	0	15.3651	0	0	49.098	0	0	0
16.02_2363.7965n	0	1	#181567	3	16.02	2363.8	0.404	SQNGMENGDAGSEKDER	[1] ADPr_HCD_249_347_583 (DEKRSY) (+541.06)	sp|Q8N8U2|CDYL2_HUMAN	Chromodomain Y-like protein 2 OS=Homo sapiens OX=9606 GN=CDYL2 PE=1 SV=2	Infinity	eAf H2O2	WT Af H2O2	0.567256	173.205	0	0	0	0	11161.3	0	0	0	0	114.272	0	0	0	0	0	0	7249.95	0	0	0	0	165.107	0	0
10.88_1848.7566n	0	1	#187666	3	10.8788	1848.76	0.969	LSHRPSDPGKSK	[11] ADP-Ribosyl-EThcD (SRDEKY) (+541.06)	sp|Q8N8U2|CDYL2_HUMAN	Chromodomain Y-like protein 2 OS=Homo sapiens OX=9606 GN=CDYL2 PE=1 SV=2	Infinity	WT Af H2O2	WT Af UT	0.696843	173.205	9519.48	0	0	337.284	0	0	0	0	0	9.69754	0	0	8742.33	0	0	169.769	0	0	0	0	0	14.0116	0	0
10.93_1835.6880n	2	2	#102350;#27025	2;3	10.925	1835.69	0.945	KGYSGKPSSGGDR	[1] ADPr_HCD_249_347_583 (DEKRSY) (+541.06)	sp|Q8N8U2|CDYL2_HUMAN	Chromodomain Y-like protein 2 OS=Homo sapiens OX=9606 GN=CDYL2 PE=1 SV=2	Infinity	WT Af H2O2	eAf H2O2	0.281253	173.205	135556	0.0313654	0	0	0	0	72.3357	48.2224	47.5331	0	0	0	124489	0.0244894	0	0	0	0	58.9906	167.23	47.5331	0	0	0
36.60_1633.6176n	1	1	#45783	2	36.5997	1633.62	0.971	NSQLFAASQK	[2] ADP-Ribosyl-EThcD (SRDEKY) (+541.06)	sp|Q9Y232|CDYL_HUMAN	Chromodomain Y-like protein OS=Homo sapiens OX=9606 GN=CDYL PE=1 SV=2	Infinity	eAf H2O2	WT Af UT	0.175039	173.205	0	7210.78	4407.37	0	111501	67644.4	0	0	0	0	29.2686	0	0	5630.02	6420.54	0	72426.4	27486.2	0	0	0	0	25.9364	0
34.13_1633.6179n	1	1	#77045	2	34.1315	1633.62	0.975	NSQLFAASQK	[2] ADP-Ribosyl-EThcD (SRDEKY) (+541.06)	sp|Q9Y232|CDYL_HUMAN	Chromodomain Y-like protein OS=Homo sapiens OX=9606 GN=CDYL PE=1 SV=2	Infinity	eAf H2O2	eAf UT	0.748068	173.205	34610.8	0	0	61735.9	0	0	0	126.297	0	0	0	0	31785.3	0	0	31074.1	0	0	0	437.986	0	0	0	0
51.54_1597.6532n	1	1	#43705	3	51.5397	1597.65	0.993	SSPSILAVQR	[2] ADP-Ribosyl-EThcD (SRDEKY) (+541.06)	sp|O14646|CHD1_HUMAN	Chromodomain-helicase-DNA-binding protein 1 OS=Homo sapiens OX=9606 GN=CHD1 PE=1 SV=2	16.2999	eAf H2O2	WT Af H2O2	0.0501716	115.736	953.839	3418.53	2220.65	25981.9	61694	19789.4	10532.1	189.083	3103.07	6239.12	2187.57	2504.95	875.97	2669.11	3234.99	13077.7	40074	8041.11	8589.07	655.722	3103.07	9014.64	1938.51	2708.48
24.86_1727.5949n	0	1	#117465	3	24.8567	1727.59	0.99	STPEHTWSSR	[1] ADPr_HCD_249_347_583 (DEKRSY) (+541.06)	sp|O14646|CHD1_HUMAN	Chromodomain-helicase-DNA-binding protein 1 OS=Homo sapiens OX=9606 GN=CHD1 PE=1 SV=2	22.8646	eAf H2O2	WT Af H2O2	0.887448	139.22	1483.55	0	321.171	29977.4	11286.9	0	1304.07	0	540.85	92.7417	308.459	2629.29	1362.44	0	467.874	15088.8	7331.49	0	1063.48	0	540.85	133.999	273.341	2842.93
51.54_1597.6532n	1	1	#11239	2	51.5397	1597.65	0.997	SSPSILAVQR	[1] ADP-Ribosyl-EThcD (SRDEKY) (+541.06)	sp|O14646|CHD1_HUMAN	Chromodomain-helicase-DNA-binding protein 1 OS=Homo sapiens OX=9606 GN=CHD1 PE=1 SV=2	548.035	eAf H2O2	WT Af UT	0.0793924	103.073	0	15994.3	7310.38	210165	427909	229173	1049.61	108.114	424.736	1286.67	5616.5	1924.82	0	12488	10649.6	105784	277953	93120.7	855.972	374.928	424.736	1859.06	4977.06	2081.22
23.53_1727.5967n	1	1	#41736	3	23.5308	1727.6	0.997	STPEHTWSSR	[1] ADP-Ribosyl-EThcD (SRDEKY) (+541.06)	sp|O14646|CHD1_HUMAN	Chromodomain-helicase-DNA-binding protein 1 OS=Homo sapiens OX=9606 GN=CHD1 PE=1 SV=2	448.001	eAf H2O2	eAf UT	0.414369	173.205	78.8366	142.564	303.822	0	55581.9	42501.4	0	110.185	141.84	0	218.935	0	72.4005	111.311	442.6	0	36103.8	17269.8	0	382.111	141.84	0	194.009	0
13.05_1959.7367n	2	2	#2528;#605	2;3	13.0497	1959.74	0.997	SAVLHSQSSSSSSR	[1] ADP-Ribosyl-EThcD (SRDEKY) (+541.06)	sp|Q86WJ1|CHD1L_HUMAN	Chromodomain-helicase-DNA-binding protein 1-like OS=Homo sapiens OX=9606 GN=CHD1L PE=1 SV=3	9549.55	eAf H2O2	WT Af UT	0.791617	173.198	281.534	394.106	708.947	8.51404e+06	136.327	100.424	441.643	273.619	176.328	41899.3	275.214	42.5336	258.55	307.709	1032.78	4.28546e+06	88.5528	40.8056	360.165	948.885	176.328	60538.5	243.881	45.9896
64.03_2295.0659n	2	2	#4307;#168388	3;4	64.0257	2295.07	0.997	NKGSVLIPGLVEGSTKR	[4] ADP-Ribosyl-EThcD (SRDEKY) (+541.06)	sp|Q86WJ1|CHD1L_HUMAN	Chromodomain-helicase-DNA-binding protein 1-like OS=Homo sapiens OX=9606 GN=CHD1L PE=1 SV=3	110.788	eAf H2O2	WT Af UT	2.33607e-06	55.506	99388.2	90619.1	47875.9	563908	735690	861132	7636.51	4276.33	7590.53	4997.65	10190.1	16809.1	91274.4	70753.4	69744.3	283837	477875	349907	6227.66	14829.9	7590.53	7220.9	9029.91	18174.9
79.90_1896.8280n	0	1	#206258	2	79.9027	1896.83	0.627	GSVLIPGLVEGSTK	[14] ADPr_HCD_249_347_583 (DEKRSY) (+541.06)	sp|Q86WJ1|CHD1L_HUMAN	Chromodomain-helicase-DNA-binding protein 1-like OS=Homo sapiens OX=9606 GN=CHD1L PE=1 SV=3	56.4008	eAf H2O2	WT Af UT	0.751523	173.205	1233.88	477.23	263.965	35842.3	0	0	0	424.947	210.545	1660.62	18.1275	59.3146	1133.15	372.611	384.537	18040.8	0	0	0	1473.67	210.545	2399.36	16.0637	64.1341
14.68_1959.7365n	0	1	#56495	2	14.6791	1959.74	0.993	SAVLHSQSSSSSSR	[1] ADP-Ribosyl-EThcD (SRDEKY) (+541.06)	sp|Q86WJ1|CHD1L_HUMAN	Chromodomain-helicase-DNA-binding protein 1-like OS=Homo sapiens OX=9606 GN=CHD1L PE=1 SV=3	1003.68	WT Af H2O2	eAf UT	0.300457	170.126	198818	318.208	2070.1	14028.6	655.159	0	324.702	0	49.0538	135.469	64.9999	0	182587	248.449	3015.67	7061.16	425.566	0	264.798	0	49.0538	195.734	57.5996	0
15.92_1959.7370n	0	1	#200599	3	15.9193	1959.74	0.997	SAVLHSQSSSSSSR	[1] ADP-Ribosyl-EThcD (SRDEKY) (+541.06)	sp|Q86WJ1|CHD1L_HUMAN	Chromodomain-helicase-DNA-binding protein 1-like OS=Homo sapiens OX=9606 GN=CHD1L PE=1 SV=3	Infinity	WT Af H2O2	eAf UT	0.130475	157.781	724.81	0	7493.9	1209.62	121.271	63.4721	13.5857	211.468	0	0	0	0	665.639	0	10916.9	608.848	78.7728	25.7909	11.0793	733.351	0	0	0	0
69.82_2138.9659n	2	2	#32112;#7561	2;3	69.819	2138.97	0.997	NKGSVLIPGLVEGSTK	[4] ADP-Ribosyl-EThcD (SRDEKY) (+541.06)	sp|Q86WJ1|CHD1L_HUMAN	Chromodomain-helicase-DNA-binding protein 1-like OS=Homo sapiens OX=9606 GN=CHD1L PE=1 SV=3	297.966	eAf H2O2	eAf UT	0.0215738	139.583	49069.4	3309.69	7901.46	638746	542594	11483.6	1037.19	15106.1	1208.95	1734.41	995.852	1272.95	45063.5	2584.13	11510.6	321506	352447	4666.17	845.837	52386.3	1208.95	2505.98	882.474	1376.38
70.10_2138.9636n	0	2	#45971;#13782	2;3	70.0975	2138.96	0.997	NKGSVLIPGLVEGSTK	[4] ADP-Ribosyl-EThcD (SRDEKY) (+541.06)	sp|Q86WJ1|CHD1L_HUMAN	Chromodomain-helicase-DNA-binding protein 1-like OS=Homo sapiens OX=9606 GN=CHD1L PE=1 SV=3	348.464	eAf H2O2	eAf UT	0.0307399	147.807	696.818	21715.7	11207.1	8048.47	90458.6	888526	1264.14	292.775	3248.81	1525.25	1094.08	213.192	639.932	16955.1	16326.2	4051.11	58758.4	361038	1030.92	1015.31	3248.81	2203.78	969.515	230.515
17.43_1808.6333n	1	1	#126015	3	17.4337	1808.63	0.996	SGSYRPNNMSR	[1] ADPr_HCD_249_347_583 (DEKRSY) (+541.06)	sp|O14647|CHD2_HUMAN	Chromodomain-helicase-DNA-binding protein 2 OS=Homo sapiens OX=9606 GN=CHD2 PE=1 SV=2	125.437	WT Af H2O2	WT Af UT	0.745256	171.595	35115.4	219.382	0	505.01	149.789	694.573	167.649	0	114.045	215.2	230.938	87.5673	32248.7	171.289	0	254.191	97.2971	282.229	136.72	0	114.045	310.934	204.646	94.6824
18.90_1808.6334n	2	2	#9020;#2171	2;3	18.9036	1808.63	0.997	SGSYRPNNMSR	[3] ADP-Ribosyl-EThcD (SRDEKY) (+541.06)	sp|O14647|CHD2_HUMAN	Chromodomain-helicase-DNA-binding protein 2 OS=Homo sapiens OX=9606 GN=CHD2 PE=1 SV=2	1626.21	eAf H2O2	WT Af UT	0.645641	120.823	624.353	70317.6	24229.2	0	742225	801380	22.3036	399.52	527.383	2669.92	310.739	363.883	573.382	54902.5	35296.5	0	482120	325628	18.1889	1385.5	527.383	3857.66	275.361	393.449
17.57_2137.7629n	1	1	#162311	3	17.5668	2137.76	0.997	EKSESGGSEYGTGPGR	[2] ADP-Ribosyl-EThcD (SRDEKY) (+541.06)	sp|Q12873|CHD3_HUMAN	Chromodomain-helicase-DNA-binding protein 3 OS=Homo sapiens OX=9606 GN=CHD3 PE=1 SV=3	349.409	eAf H2O2	eAf UT	0.577887	173.205	151.433	1340.31	0	0	8208.61	19682.5	492.455	0	213.138	79.8238	0	0	139.07	1046.49	0	0	5331.99	7997.69	401.602	0	213.138	115.334	0	0
91.09_3258.5589n	1	1	#190004	3	91.0881	3258.56	0.994	SIPVSGTSIQPTLGANGVILDNQPIVK	[8] ADP-Ribosyl-EThcD (SRDEKY) (+541.06)	sp|Q3L8U1|CHD9_HUMAN	Chromodomain-helicase-DNA-binding protein 9 OS=Homo sapiens OX=9606 GN=CHD9 PE=1 SV=2	205.57	eAf H2O2	WT Af UT	0.764614	173.205	1625.75	817.775	762.153	103606	0	0	263.481	0	240.512	732.029	2142.3	0	1493.02	638.501	1110.29	52149.1	0	0	214.872	0	240.512	1057.68	1898.4	0
80.34_2449.0403n	1	1	#148402	3	80.335	2449.04	0.997	SSFFIEPQKPVFPETR	[2] ADP-Ribosyl-EThcD (SRDEKY) (+541.06)	sp|Q96JM3|CHAP1_HUMAN	Chromosome alignment-maintaining phosphoprotein 1 OS=Homo sapiens OX=9606 GN=CHAMP1 PE=1 SV=2	261.442	eAf H2O2	WT Af H2O2	0.58447	173.205	199.312	0	0	51897.8	210.72	0	463.006	465.105	41.5936	0	667.447	116.49	183.041	0	0	26122.2	136.875	0	377.587	1612.94	41.5936	0	591.458	125.956
81.28_2449.0392n	1	1	#95364	3	81.2838	2449.04	0.997	SSFFIEPQKPVFPETR	[2] ADP-Ribosyl-EThcD (SRDEKY) (+541.06)	sp|Q96JM3|CHAP1_HUMAN	Chromosome alignment-maintaining phosphoprotein 1 OS=Homo sapiens OX=9606 GN=CHAMP1 PE=1 SV=2	132.849	eAf H2O2	WT Af UT	0.13758	122.205	739.705	7299.07	1047.65	728.212	54786.6	54585	507.086	0	321.675	1595.67	1203.52	20.3571	679.317	5698.95	1526.19	366.538	35587.2	22179.8	413.534	0	321.675	2305.51	1066.5	22.0112
108.78_2548.8867n	0	1	#40994	3	108.777	2548.89	0.391	TLQIFNIEMKSK	[9] Oxidation (+15.99)|[11] ADPr_HCD_249_347_583 (DEKRSY) (+541.06)|[12] ADPr_HCD_249_347_583 (DEKRSY) (+541.06)	sp|Q00610|CLH1_HUMAN	Clathrin heavy chain 1 OS=Homo sapiens OX=9606 GN=CLTC PE=1 SV=5	Infinity	eAf H2O2	WT Af H2O2	0.0768983	173.205	0	0	0	0	19860.9	24997.7	0	15.2549	0	0	0	0	0	0	0	0	12900.9	10157.4	0	52.9025	0	0	0	0
107.04_2112.0072n	0	1	#216666	3	107.038	2112.01	0.25	KKTLQLALDLVSSR	[9] ADPr_HCD_249_347_583 (DEKRSY) (+541.06)	sp|P53618|COPB_HUMAN	Coatomer subunit beta OS=Homo sapiens OX=9606 GN=COPB1 PE=1 SV=3	4.7952	eAf UT	WT Af UT	0.421347	173.205	2290.27	7680.31	312.489	2945.71	3680.38	461.52	0	0	4910.95	0	11411.3	12137.7	2103.3	5996.61	455.226	1482.69	2390.63	187.532	0	0	4910.95	0	10112.1	13123.9
107.00_2112.0089n	1	1	#45153	3	106.998	2112.01	0.249	KKTLQLALDLVSSR	[9] ADPr_HCD_249_347_583 (DEKRSY) (+541.06)	sp|P53618|COPB_HUMAN	Coatomer subunit beta OS=Homo sapiens OX=9606 GN=COPB1 PE=1 SV=3	1.47677	eAf H2O2	eAf UT	0.498903	173.205	1428.48	4621.66	2130.24	0	8655.57	2201.47	0	0	7818.98	0	7351.9	0	1311.86	3608.49	3103.29	0	5622.32	894.533	0	0	7818.98	0	6514.88	0
86.70_2338.0434n	1	1	#176575	3	86.7016	2338.04	0.845	MLLSPGGVSQPLTASLAR	[4] ADPr_HCD_249_347_583 (DEKRSY) (+541.06)	sp|Q6PK04|CC137_HUMAN	Coiled-coil domain-containing protein 137 OS=Homo sapiens OX=9606 GN=CCDC137 PE=1 SV=1	99.8572	eAf H2O2	WT Af H2O2	0.514435	171.047	194.535	36.9256	0.840731	23003.9	193.056	0	173.147	1428.51	953.043	635.374	863.053	313.088	178.654	28.8307	1.22476	11578.8	125.401	0	141.203	4953.94	953.043	918.025	764.794	338.528
21.63_1174.3883n	1	1	#19456	2	21.6335	1174.39	0.1	SQMLR	[1] ADPr_HCD_249_347_583 (DEKRSY) (+541.06)	sp|Q6PK04|CC137_HUMAN	Coiled-coil domain-containing protein 137 OS=Homo sapiens OX=9606 GN=CCDC137 PE=1 SV=1	580.984	eAf H2O2	WT Af UT	0.00316017	124.877	468.722	3688.02	17281	98217.3	11530.6	163271	139.788	261.377	68.759	9.96173	238.628	388.124	430.456	2879.52	25174.6	49436.7	7489.82	66342.6	113.999	906.431	68.759	14.3933	211.46	419.661
34.76_2074.8698n	0	1	#45478	3	34.7593	2074.87	0.996	RFSQMLQDKPLR	[3] ADP-Ribosyl-EThcD (SRDEKY) (+541.06)|[5] Oxidation (+15.99)	sp|Q9H6F5|CCD86_HUMAN	Coiled-coil domain-containing protein 86 OS=Homo sapiens OX=9606 GN=CCDC86 PE=1 SV=1	Infinity	WT Af H2O2	WT Af UT	0.0970204	173.205	152490	0	0	57317.9	2336.2	977.257	0	0	0	128868	410.929	120.994	140041	0	0	28850.4	1517.5	397.093	0	0	0	186196	364.145	130.825
50.18_1902.7743n	0	1	#196695	3	50.184	1902.77	0.996	FSQMLQDKPLR	[2] ADP-Ribosyl-EThcD (SRDEKY) (+541.06)	sp|Q9H6F5|CCD86_HUMAN	Coiled-coil domain-containing protein 86 OS=Homo sapiens OX=9606 GN=CCDC86 PE=1 SV=1	58.0848	WT Af H2O2	WT Af UT	0.608281	168.239	62817.3	1136.53	92.1006	0	685.423	1416.04	303.068	698.727	100.834	925.043	55.0396	150.77	57689.1	887.379	134.17	0	445.224	575.384	247.156	2423.12	100.834	1336.56	48.7733	163.021
35.54_2074.8695n	2	2	#180392;#9399	2;3	35.5381	2074.87	0.997	RFSQMLQDKPLR	[3] ADP-Ribosyl-EThcD (SRDEKY) (+541.06)|[5] Oxidation (+15.99)	sp|Q9H6F5|CCD86_HUMAN	Coiled-coil domain-containing protein 86 OS=Homo sapiens OX=9606 GN=CCDC86 PE=1 SV=1	168.003	eAf H2O2	WT Af UT	0.269404	140.622	2590	115114	65169	944.88	380658	228941	1034.34	1864.92	734.854	40690.9	5817.26	251.812	2378.56	89878.2	94936.5	475.596	247261	93026.6	843.52	6467.36	734.854	58792.5	5154.97	272.272
49.83_2074.8693n	0	1	#53869	3	49.8287	2074.87	0.974	RFSQMLQDKPLR	[3] ADP-Ribosyl-EThcD (SRDEKY) (+541.06)|[5] Oxidation (+15.99)	sp|Q9H6F5|CCD86_HUMAN	Coiled-coil domain-containing protein 86 OS=Homo sapiens OX=9606 GN=CCDC86 PE=1 SV=1	348.677	eAf H2O2	WT Af UT	0.014559	146.232	786.201	23023.6	13089.9	37776.3	45118.1	878.848	214.496	0	25.7644	190.34	167.888	246.163	722.017	17976.3	19069	19014.3	29306.9	357.106	174.924	0	25.7644	275.014	148.774	266.164
37.00_1918.7679n	0	1	#37400	3	37.0025	1918.77	0.997	FSQMLQDKPLR	[2] ADP-Ribosyl-EThcD (SRDEKY) (+541.06)|[4] Oxidation (+15.99)	sp|Q9H6F5|CCD86_HUMAN	Coiled-coil domain-containing protein 86 OS=Homo sapiens OX=9606 GN=CCDC86 PE=1 SV=1	98.5695	eAf H2O2	WT Af UT	0.041387	131.98	15655	3822.77	3301.85	25508.7	102666	33642.6	1141.47	0	500.182	3627.47	370.434	313.998	14377	2984.74	4810.05	12839.6	66687.6	13670.1	930.884	0	500.182	5241.18	328.26	339.512
33.81_2074.8692n	0	1	#62627	3	33.8123	2074.87	0.994	RFSQMLQDKPLR	[3] ADP-Ribosyl-EThcD (SRDEKY) (+541.06)|[5] Oxidation (+15.99)	sp|Q9H6F5|CCD86_HUMAN	Coiled-coil domain-containing protein 86 OS=Homo sapiens OX=9606 GN=CCDC86 PE=1 SV=1	45.8576	WT Af H2O2	eAf UT	0.889002	169.702	178425	2220.49	223.949	76509.5	2110.35	0	14119.2	58.5129	519.044	1840.18	244.129	1859.85	163859	1733.71	326.244	38510.3	1370.8	0	11514.3	202.917	519.044	2658.8	216.335	2010.97
49.83_2058.8739n	1	1	#1496	3	49.8287	2058.87	0.997	RFSQMLQDKPLR	[3] ADP-Ribosyl-EThcD (SRDEKY) (+541.06)	sp|Q9H6F5|CCD86_HUMAN	Coiled-coil domain-containing protein 86 OS=Homo sapiens OX=9606 GN=CCDC86 PE=1 SV=1	668.605	eAf H2O2	eAf UT	4.42323e-09	40.8038	359275	595784	298689	654922	907344	935985	2524.36	1565.2	1136.17	1459.77	1234.48	1042.26	329944	465175	435123	329648	589375	380323	2058.65	5427.96	1136.17	2109.16	1093.93	1126.95
48.29_2074.8691n	1	1	#35212	3	48.292	2074.87	0.979	RFSQMLQDKPLR	[3] ADP-Ribosyl-EThcD (SRDEKY) (+541.06)|[5] Oxidation (+15.99)	sp|Q9H6F5|CCD86_HUMAN	Coiled-coil domain-containing protein 86 OS=Homo sapiens OX=9606 GN=CCDC86 PE=1 SV=1	503.483	eAf H2O2	eAf UT	3.40707e-06	111.752	315595	552209	247075	442363	525722	387967	603.991	152.758	2333.61	699.611	790.974	1202.75	289830	431152	359933	222659	341488	157644	492.562	529.749	2333.61	1010.84	700.922	1300.48
43.52_2186.9702n	0	2	#17939;#15785	3;4	43.5179	2186.97	0.997	KRFSQMLQDKPLR	[4] ADP-Ribosyl-EThcD (SRDEKY) (+541.06)	sp|Q9H6F5|CCD86_HUMAN	Coiled-coil domain-containing protein 86 OS=Homo sapiens OX=9606 GN=CCDC86 PE=1 SV=1	64.5949	eAf H2O2	eAf UT	0.000103455	80.2656	48923.8	41287.9	29893.3	164326	201749	194959	747.177	6743.62	3715.51	1274.62	4441.57	2969.22	44929.8	32236.7	43547.9	82712	131048	79218.5	609.331	23386.2	3715.51	1841.65	3935.89	3210.48
59.44_2561.0904n	0	1	#22092	3	59.4436	2561.09	0.99	FSQMLQDKPLRTSWQR	[2] ADPr_HCD_249_347_583 (DEKRSY) (+541.06)	sp|Q9H6F5|CCD86_HUMAN	Coiled-coil domain-containing protein 86 OS=Homo sapiens OX=9606 GN=CCDC86 PE=1 SV=1	112.168	eAf H2O2	eAf UT	0.0117213	155.67	36492.6	51128.5	49837.3	7935.08	209354	112970	1082.01	27269.6	892.044	1267.27	618.278	1058.78	33513.4	39920	72601.7	3994.04	135988	45903.4	882.389	94568.3	892.044	1831.03	547.886	1144.81
50.70_1902.7734n	0	2	#57771;#23215	2;3	50.697	1902.77	0.997	FSQMLQDKPLR	[2] ADP-Ribosyl-EThcD (SRDEKY) (+541.06)	sp|Q9H6F5|CCD86_HUMAN	Coiled-coil domain-containing protein 86 OS=Homo sapiens OX=9606 GN=CCDC86 PE=1 SV=1	179.182	eAf H2O2	eAf UT	0.00791253	124.58	1278.16	73445.5	51733.9	142492	182749	191678	4512.42	63.8889	1049.81	1283.5	1181.05	420.32	1173.81	57344.7	75364.6	71722	118706	77885.2	3679.93	221.56	1049.81	1854.48	1046.59	454.472
58.55_2561.0995n	0	1	#124046	3	58.5509	2561.1	0.911	FSQMLQDKPLRTSWQR	[8] ADPr_HCD_249_347_583 (DEKRSY) (+541.06)	sp|Q9H6F5|CCD86_HUMAN	Coiled-coil domain-containing protein 86 OS=Homo sapiens OX=9606 GN=CCDC86 PE=1 SV=1	836.941	eAf H2O2	eAf UT	0.630939	173.205	0	715.838	0	58276.2	0	239.056	0	254.907	192.425	0	69.9156	0	0	558.91	0	29332.7	0	97.1365	0	883.991	192.425	0	61.9557	0
16.98_2190.7630n	0	1	#161791	3	16.9796	2190.76	0.64	SQSGGYSDRSSGGSYR	[1] ADPr_HCD_249_347_583 (DEKRSY) (+541.06)	sp|Q14011|CIRBP_HUMAN	Cold-inducible RNA-binding protein OS=Homo sapiens OX=9606 GN=CIRBP PE=1 SV=1	14076.7	eAf H2O2	eAf UT	0.37269	173.205	0	1214.19	0	0	18571.5	9106.96	4.8472	0	668.463	0	0	1.96626	0	948.01	0	0	12063.3	3700.47	3.95295	0	668.463	0	0	2.12603
11.43_1280.3866n	1	1	#18132	2	11.4314	1280.39	0.99	SGGYGGSR	[1] ADPr_HCD_249_347_583 (DEKRSY) (+541.06)	sp|Q14011|CIRBP_HUMAN	Cold-inducible RNA-binding protein OS=Homo sapiens OX=9606 GN=CIRBP PE=1 SV=1	Infinity	WT Af H2O2	eAf H2O2	0.629987	173.205	194016	0	0	0	0	0	246.701	182.462	0	463.915	19.2055	0	178177	0	0	0	0	0	201.187	632.76	0	670.292	17.0189	0
26.28_3062.2312n	1	1	#31759	3	26.2773	3062.23	0.549	RGTKGKSETILSPPPEKR	[8] ADPr_HCD_249_347_583 (DEKRSY) (+541.06)|[12] ADPr_HCD_249_347_583 (DEKRSY) (+541.06)	sp|Q9P0M6|H2AW_HUMAN	Core histone macro-H2A.2 OS=Homo sapiens OX=9606 GN=H2AFY2 PE=1 SV=3	Infinity	eAf H2O2	WT Af H2O2	0.0306194	111.131	0	0	0	0	126857	46411.6	0	0	0	222.515	2513.19	4177.3	0	0	0	0	82401.2	18858.6	0	0	0	321.503	2227.07	4516.72
15.41_1410.5696n	0	1	#34514	2	15.4129	1410.57	0.99	KAQSIPAR	[1] ADP-Ribosyl-EThcD (SRDEKY) (+541.06)	sp|Q9UEE9|CFDP1_HUMAN	Craniofacial development protein 1 OS=Homo sapiens OX=9606 GN=CFDP1 PE=1 SV=1	513.892	eAf H2O2	WT Af UT	0.310812	173.205	0	242.704	0	123456	50.2177	154.132	109.596	0	131.04	239.17	46.4717	1.95609	0	189.498	0	62140.5	32.6194	62.6289	89.3765	0	131.04	345.567	41.1808	2.11503
54.65_1506.5450n	1	1	#66027	2	54.6525	1506.55	0.543	SSGMSSLLGK	[2] ADPr_HCD_249_347_583 (DEKRSY) (+541.06)	sp|Q9UEE9|CFDP1_HUMAN	Craniofacial development protein 1 OS=Homo sapiens OX=9606 GN=CFDP1 PE=1 SV=1	149.277	eAf H2O2	WT Af UT	0.812173	140.112	952.143	0	2772.76	0	71737.2	65284.8	217.276	0	700.629	2549.72	122.462	251.738	874.412	0	4039.29	0	46597.6	26527.5	177.191	0	700.629	3683.98	108.52	272.192
53.70_1506.5463n	0	1	#108021	2	53.696	1506.55	0.994	SSGMSSLLGK	[1] ADPr_HCD_249_347_583 (DEKRSY) (+541.06)	sp|Q9UEE9|CFDP1_HUMAN	Craniofacial development protein 1 OS=Homo sapiens OX=9606 GN=CFDP1 PE=1 SV=1	Infinity	eAf H2O2	WT Af UT	0.268995	173.205	871.733	244.015	0.0134667	51580.6	1201.11	0	0	0	0	153.606	0	0	800.567	190.522	0.0196179	25962.5	780.193	0	0	0	0	221.939	0	0
64.06_2757.2902n	2	2	#29027;#44035	3;4	64.0604	2757.29	0.994	EKPQANVPSALPSLPAGSGLKR	[18] ADP-Ribosyl-EThcD (SRDEKY) (+541.06)	sp|Q9UEE9|CFDP1_HUMAN	Craniofacial development protein 1 OS=Homo sapiens OX=9606 GN=CFDP1 PE=1 SV=1	166.586	eAf H2O2	eAf UT	2.93327e-06	62.3226	3084.59	10088.7	4581.54	207830	265990	304864	6330.26	5649.83	2076.97	1586.86	1488.99	1598.53	2832.77	7877.02	6674.28	104609	172776	123877	5162.4	19593.1	2076.97	2292.79	1319.46	1728.41
15.41_1410.5689n	0	1	#46707	3	15.4129	1410.57	0.99	KAQSIPAR	[1] ADP-Ribosyl-EThcD (SRDEKY) (+541.06)	sp|Q9UEE9|CFDP1_HUMAN	Craniofacial development protein 1 OS=Homo sapiens OX=9606 GN=CFDP1 PE=1 SV=1	55.1802	eAf H2O2	eAf UT	0.988774	172.382	144.975	438.921	184.152	39676.5	0.19628	126.06	887.975	194.223	147.665	173.376	504.571	43.3771	133.139	342.7	268.267	19970.8	0.127496	51.2224	724.154	673.545	147.665	250.504	447.126	46.9016
70.93_1850.8589n	1	1	#95007	3	70.935	1850.86	0.271	RKAQSIPARKR	[2] ADPr_HCD_249_347_583 (DEKRSY) (+541.06)	sp|Q9UEE9|CFDP1_HUMAN	Craniofacial development protein 1 OS=Homo sapiens OX=9606 GN=CFDP1 PE=1 SV=1	2.93464	eAf UT	eAf H2O2	0.590588	71.4636	8005.28	12286	5540.05	9698.71	5045.3	3871.45	10490.3	3043.58	8804.24	3278	27134.8	24216.9	7351.75	9592.62	8070.6	4881.75	3277.23	1573.1	8554.98	10554.8	8804.24	4736.24	24045.5	26184.6
66.83_2155.9748n	1	1	#62624	3	66.8345	2155.97	0.41	VGMIPVPYVEKLVR	[3] Oxidation (+15.99)|[11] ADPr_HCD_249_347_583 (DEKRSY) (+541.06)	sp|P46109|CRKL_HUMAN	Crk-like protein OS=Homo sapiens OX=9606 GN=CRKL PE=1 SV=1	Infinity	WT Af UT	WT Af H2O2	0.1387	164.648	0	0	0	223.626	1045.93	0	233.679	6799.5	0	0	0	0	0	0	0	112.56	679.397	0	190.568	23580	0	0	0	0
44.05_1648.5704n	1	1	#93382	2	44.0497	1648.57	0.995	AGGSGSYWPAR	[4] ADPr_HCD_249_347_583 (DEKRSY) (+541.06)	sp|Q96NY9|MUS81_HUMAN	Crossover junction endonuclease MUS81 OS=Homo sapiens OX=9606 GN=MUS81 PE=1 SV=3	Infinity	eAf H2O2	WT Af H2O2	0.441099	173.205	0	0	0	0	22256.8	0	0	0	0	0	0	0	0	0	0	0	14457.1	0	0	0	0	0	0	0
75.59_2145.7596n	1	1	#99838	2	75.5908	2145.76	0.55	VMFSSFGQIEECR	[2] Oxidation (+15.99)|[13] ADPr_HCD_249_347_583 (DEKRSY) (+541.06)	sp|Q92879|CELF1_HUMAN	CUGBP Elav-like family member 1 OS=Homo sapiens OX=9606 GN=CELF1 PE=1 SV=2	241.08	eAf H2O2	WT Af UT	0.0917918	151.217	61.6869	12103.7	1082.02	11643.4	141339	108956	275.234	0	811.284	0	748	652.56	56.6509	9450.33	1576.26	5860.58	91807.9	44272.5	224.456	0	811.284	0	662.84	705.583
40.48_1839.7810n	0	1	#122004	2	40.4823	1839.78	0.995	NKSGIISEPLNK	[2] ADP-Ribosyl-EThcD (SRDEKY) (+541.06)	sp|Q7LFL8|CXXC5_HUMAN	CXXC-type zinc finger protein 5 OS=Homo sapiens OX=9606 GN=CXXC5 PE=1 SV=1	Infinity	eAf H2O2	WT Af H2O2	0.564337	173.205	0	0	0	35963.1	0	0	173.106	0	0	0	0	0	0	0	0	18101.7	0	0	141.17	0	0	0	0	0
41.59_1737.7482n	1	1	#9866	3	41.5868	1737.75	0.997	HKSGAVASLLSK	[2] ADP-Ribosyl-EThcD (SRDEKY) (+541.06)	sp|Q7LFL8|CXXC5_HUMAN	CXXC-type zinc finger protein 5 OS=Homo sapiens OX=9606 GN=CXXC5 PE=1 SV=1	205.116	eAf H2O2	WT Af UT	0.0270564	115.394	184.409	1489.43	1199.34	86205.2	223688	106823	1532.25	499.361	0	2398.4	844.9	97.9195	169.354	1162.92	1747.18	43390.5	145299	43406	1249.57	1731.73	0	3465.35	748.708	105.876
40.84_1839.7812n	0	1	#31805	2	40.8369	1839.78	0.997	NKSGIISEPLNK	[2] ADP-Ribosyl-EThcD (SRDEKY) (+541.06)	sp|Q7LFL8|CXXC5_HUMAN	CXXC-type zinc finger protein 5 OS=Homo sapiens OX=9606 GN=CXXC5 PE=1 SV=1	861.61	eAf H2O2	WT Af UT	0.0198153	103.028	6840.94	29314.3	17330.6	10161.4	201782	79300.1	106.127	0	231.896	56.4627	15108.3	8393.51	6282.46	22888	25246.8	5114.62	131070	32222.4	86.5476	0	231.896	81.5806	13388.2	9075.51
56.20_1472.5945n	0	1	#31966	2	56.1958	1472.59	0.983	SGAVASLLSK	[1] ADPr_HCD_249_347_583 (DEKRSY) (+541.06)	sp|Q7LFL8|CXXC5_HUMAN	CXXC-type zinc finger protein 5 OS=Homo sapiens OX=9606 GN=CXXC5 PE=1 SV=1	168.438	eAf H2O2	WT Af UT	0.174669	123.361	567.284	9020.66	8404.5	405.301	154226	132898	1006.51	442.368	258.152	3219.93	318.083	448.148	520.972	7043.13	12243.5	204.004	100179	54000.8	820.818	1534.09	258.152	4652.35	281.869	484.561
54.98_1472.5956n	0	1	#44312	2	54.9817	1472.6	0.995	SGAVASLLSK	[1] ADPr_HCD_249_347_583 (DEKRSY) (+541.06)	sp|Q7LFL8|CXXC5_HUMAN	CXXC-type zinc finger protein 5 OS=Homo sapiens OX=9606 GN=CXXC5 PE=1 SV=1	1223.77	eAf H2O2	WT Af UT	0.322437	172.418	13104.7	1529.7	1735.41	147419	448.028	0	8.32421	0	112.505	1788.23	1384.71	17.5788	12034.9	1194.36	2528.11	74201.9	291.021	0	6.78849	0	112.505	2583.73	1227.06	19.0072
40.84_1839.7806n	1	1	#12176	3	40.8369	1839.78	0.997	NKSGIISEPLNK	[2] ADP-Ribosyl-EThcD (SRDEKY) (+541.06)	sp|Q7LFL8|CXXC5_HUMAN	CXXC-type zinc finger protein 5 OS=Homo sapiens OX=9606 GN=CXXC5 PE=1 SV=1	245.186	eAf H2O2	eAf UT	8.27783e-05	77.1818	49125.3	154511	59766.9	100574	273376	117501	336.755	4231.48	3415.49	957.916	511.852	534.631	45114.8	120639	87067	50622.8	177574	47744.7	274.627	14674.4	3415.49	1384.05	453.578	578.072
49.94_1597.6420n	2	2	#30243;#207808	2;3	49.9431	1597.64	0.991	SGIISEPLNK	[1] ADP-Ribosyl-EThcD (SRDEKY) (+541.06)	sp|Q7LFL8|CXXC5_HUMAN	CXXC-type zinc finger protein 5 OS=Homo sapiens OX=9606 GN=CXXC5 PE=1 SV=1	173.107	eAf H2O2	eAf UT	0.00132091	86.0107	1303.02	8233.8	3040.91	94536.3	163049	126002	108.495	2486.95	2469.1	240.571	845.125	1130.2	1196.64	6428.77	4429.91	47583.9	105910	51199.1	88.4787	8624.51	2469.1	347.59	748.907	1222.03
24.86_1892.7468n	2	2	#46475;#6349	2;3	24.8567	1892.75	0.997	SAPDTQERPPVR	[1] ADP-Ribosyl-EThcD (SRDEKY) (+541.06)	sp|Q8N884|CGAS_HUMAN	Cyclic GMP-AMP synthase OS=Homo sapiens OX=9606 GN=CGAS PE=1 SV=2	310.039	eAf H2O2	WT Af UT	0.9895	173.204	2965.85	5.24057	4301.96	1.18774e+06	4.06774	0	1420.45	0	2410.5	518.321	0	4636.57	2723.72	4.09172	6266.98	597835	2.64224	0	1158.39	0	2410.5	748.9	0	5013.31
22.69_1892.7476n	1	1	#1850	3	22.687	1892.75	0.997	SAPDTQERPPVR	[1] ADP-Ribosyl-EThcD (SRDEKY) (+541.06)	sp|Q8N884|CGAS_HUMAN	Cyclic GMP-AMP synthase OS=Homo sapiens OX=9606 GN=CGAS PE=1 SV=2	1006.15	eAf H2O2	WT Af UT	0.0102553	93.6139	48845	24231.8	14736.3	7031.68	1.74302e+06	1.05044e+06	689.776	1420.69	672.901	2675.6	3283.85	2012.36	44857.4	18919.7	21467.4	3539.32	1.1322e+06	426830	562.52	4926.83	672.901	3865.87	2909.98	2175.87
22.42_1892.7455n	1	1	#7136	2	22.4177	1892.75	0.997	SAPDTQERPPVR	[1] ADP-Ribosyl-EThcD (SRDEKY) (+541.06)	sp|Q8N884|CGAS_HUMAN	Cyclic GMP-AMP synthase OS=Homo sapiens OX=9606 GN=CGAS PE=1 SV=2	1448.39	eAf H2O2	eAf UT	0.452963	145.158	5138.05	3236.36	2353.97	0	568647	198578	211.081	0	388.961	30.9912	26.2047	472.511	4718.59	2526.88	3429.21	0	369371	80689.2	172.139	0	388.961	44.7779	23.2212	510.905
20.02_2084.8491n	1	1	#20031	3	20.021	2084.85	0.994	SSKEPPSAYKEPPK	[2] ADPr_HCD_249_347_583 (DEKRSY) (+541.06)	sp|Q14004|CDK13_HUMAN	Cyclin-dependent kinase 13 OS=Homo sapiens OX=9606 GN=CDK13 PE=1 SV=2	637.341	eAf H2O2	eAf UT	2.89111e-07	59.9798	15249.2	24101.2	14170.2	240827	353429	338567	322.284	1087.28	553.08	557.093	673.277	233.246	14004.3	18817.7	20642.7	121218	229574	137571	262.826	3770.57	553.08	804.921	596.624	252.198
42.50_1472.5575n	1	1	#46413	2	42.5011	1472.56	0.995	SSLAAELNK	[2] ADPr_HCD_249_347_583 (DEKRSY) (+541.06)	sp|Q14004|CDK13_HUMAN	Cyclin-dependent kinase 13 OS=Homo sapiens OX=9606 GN=CDK13 PE=1 SV=2	264.704	eAf H2O2	eAf UT	7.99589e-06	78.2359	8712.37	46591	24612.8	66782.9	152859	162534	342.441	664.734	440.598	913.777	226.748	303.257	8001.11	36377.2	35855.2	33614.5	99290.9	66043.1	279.265	2305.23	440.598	1320.28	200.932	327.897
79.72_3165.4927n	1	1	#132620	4	79.7248	3165.49	0.994	SGNTDKPRPPPLPSEPPPPLPPLPK	[15] ADP-Ribosyl-EThcD (SRDEKY) (+541.06)	sp|O60563|CCNT1_HUMAN	Cyclin-T1 OS=Homo sapiens OX=9606 GN=CCNT1 PE=1 SV=1	50.1738	eAf H2O2	eAf UT	0.000273522	92.1796	859.213	810.658	1025.93	39484.1	35023	38408	1903.3	245.928	658.691	1409.74	189.13	651.608	789.069	632.944	1494.55	19873.9	22749.6	15606.5	1552.16	852.853	658.691	2036.88	167.598	704.554
23.10_1618.6433n	0	2	#37532;#16323	2;3	23.0962	1618.64	0.997	SQNTKPYLK	[1] ADP-Ribosyl-EThcD (SRDEKY) (+541.06)	sp|Q8IYA6|CKP2L_HUMAN	Cytoskeleton-associated protein 2-like OS=Homo sapiens OX=9606 GN=CKAP2L PE=1 SV=4	109.642	eAf H2O2	WT Af H2O2	0.308306	164.221	271.25	1265.26	2108.03	385663	396.062	13536.2	1903.59	11722.5	4881.67	12687.8	30361.5	8849.14	249.106	987.884	3070.92	194119	257.266	5500.22	1552.4	40652.5	4881.67	18332	26904.8	9568.17
28.87_1087.3989n	0	1	#37611	2	28.8734	1087.4	0.1	SLSLK	[1] ADPr_HCD_249_347_583 (DEKRSY) (+541.06)	sp|Q8IYA6|CKP2L_HUMAN	Cytoskeleton-associated protein 2-like OS=Homo sapiens OX=9606 GN=CKAP2L PE=1 SV=4	16.6741	eAf H2O2	WT Af H2O2	0.863426	170.307	0	247.062	2499.44	0	42216.1	3579.31	41.812	0.00125694	3696.02	6829.43	2486.07	13.6043	0	192.901	3641.11	0	27421.9	1454.4	34.0981	0.00435894	3696.02	9867.55	2203.03	14.7097
57.83_2274.9051n	0	2	#165981;#91660	2;3	57.8278	2274.91	0.995	SSQVCIPQTSCVLQK	[1] ADP-Ribosyl-EThcD (SRDEKY) (+541.06)	sp|Q8IYA6|CKP2L_HUMAN	Cytoskeleton-associated protein 2-like OS=Homo sapiens OX=9606 GN=CKAP2L PE=1 SV=4	210.127	eAf H2O2	WT Af H2O2	0.831658	113.609	140.288	28.9393	539.109	0	101803	47037.5	933.444	0	650.584	65.6278	419.586	969.176	128.836	22.5951	785.36	0	66127.4	19112.9	761.234	0	650.584	94.8229	371.816	1047.92
31.54_1444.5628n	0	1	#5075	2	31.5381	1444.56	0.997	SSVNSAVLK	[1] ADPr_HCD_249_347_583 (DEKRSY) (+541.06)	sp|Q8IYA6|CKP2L_HUMAN	Cytoskeleton-associated protein 2-like OS=Homo sapiens OX=9606 GN=CKAP2L PE=1 SV=4	Infinity	eAf H2O2	WT Af UT	0.49385	173.205	0	0	7.91154	0	0	640165	0	0	0	0	0	0	0	0	11.5253	0	0	260121	0	0	0	0	0	0
37.00_1830.7696n	0	2	#30932;#12555	2;3	37.0025	1830.77	0.997	TFPVKSQQLSR	[6] ADP-Ribosyl-EThcD (SRDEKY) (+541.06)	sp|Q8IYA6|CKP2L_HUMAN	Cytoskeleton-associated protein 2-like OS=Homo sapiens OX=9606 GN=CKAP2L PE=1 SV=4	137.696	eAf H2O2	WT Af UT	0.00469535	156.02	33254.5	41900.1	26472.4	181841	421961	57817	3860.83	147.545	796.552	16478.3	364.926	805.473	30539.7	32714.7	38564.3	91527.7	274089	23493	3148.55	511.673	796.552	23808.8	323.379	870.921
37.47_1830.7690n	0	1	#17170	3	37.4658	1830.77	0.995	TFPVKSQQLSR	[6] ADP-Ribosyl-EThcD (SRDEKY) (+541.06)	sp|Q8IYA6|CKP2L_HUMAN	Cytoskeleton-associated protein 2-like OS=Homo sapiens OX=9606 GN=CKAP2L PE=1 SV=4	186.204	eAf H2O2	WT Af UT	0.0143871	129.33	26921.9	61537	35822	21305.3	9273.79	148895	703.385	0	260.473	2510.11	481.091	1201.51	24724.1	48046.8	52184.6	10723.8	6023.89	60501.3	573.618	0	260.473	3626.75	426.319	1299.14
22.36_1618.6431n	0	2	#47690;#21085	2;3	22.3617	1618.64	0.993	SQNTKPYLK	[1] ADPr_HCD_249_347_583 (DEKRSY) (+541.06)	sp|Q8IYA6|CKP2L_HUMAN	Cytoskeleton-associated protein 2-like OS=Homo sapiens OX=9606 GN=CKAP2L PE=1 SV=4	27.146	eAf H2O2	WT Af UT	0.907833	151.439	383.037	5719.37	8930.24	19.3369	28582	304424	4022.54	2827.03	5418.37	6710.52	19903.1	14668.5	351.767	4465.56	13009.4	9.73302	18565.7	123698	3280.43	9803.85	5418.37	9695.75	17637.1	15860.4
24.55_1519.5377n	0	1	#43524	2	24.5511	1519.54	0.965	SYPVTEQR	[2] ADPr_HCD_249_347_583 (DEKRSY) (+541.06)	sp|Q8IYA6|CKP2L_HUMAN	Cytoskeleton-associated protein 2-like OS=Homo sapiens OX=9606 GN=CKAP2L PE=1 SV=4	Infinity	eAf H2O2	WT Af UT	0.261351	134.742	0	6285.2	1160.99	0	107670	77830.4	0	0	0	131.224	0	291.192	0	4907.34	1691.3	0	69937.9	31625.2	0	0	0	189.6	0	314.852
56.52_2274.9058n	0	1	#93818	3	56.5217	2274.91	0.644	SSQVCIPQTSCVLQK	[2] ADPr_HCD_249_347_583 (DEKRSY) (+541.06)	sp|Q8IYA6|CKP2L_HUMAN	Cytoskeleton-associated protein 2-like OS=Homo sapiens OX=9606 GN=CKAP2L PE=1 SV=4	1655.94	eAf H2O2	WT Af UT	0.440127	173.205	169.175	7.43091	1745.85	44337.5	0	2249.46	28.1333	0	0	881.155	70.4369	0	155.364	5.80189	2543.32	22316.8	0	914.035	22.943	0	0	1273.14	62.4176	0
35.85_2384.8630n	0	1	#177969	3	35.8481	2384.86	0.997	SFQQCEAGSSTTGELSR	[1] ADP-Ribosyl-EThcD (SRDEKY) (+541.06)	sp|Q8IYA6|CKP2L_HUMAN	Cytoskeleton-associated protein 2-like OS=Homo sapiens OX=9606 GN=CKAP2L PE=1 SV=4	Infinity	eAf H2O2	WT Af UT	0.579837	173.205	0	481.333	0	0	21273.5	0	0	0	0	0	0	0	0	375.814	0	0	13818.4	0	0	0	0	0	0	0
23.24_1859.8214n	1	1	#1929	3	23.2438	1859.82	0.997	LKSQNTKPYLK	[2] ADP-Ribosyl-EThcD (SRDEKY) (+541.06)	sp|Q8IYA6|CKP2L_HUMAN	Cytoskeleton-associated protein 2-like OS=Homo sapiens OX=9606 GN=CKAP2L PE=1 SV=4	1085.18	eAf H2O2	eAf UT	0.0469747	158.994	115014	186082	43399.8	863.066	1.23489e+06	689814	328.542	17493.6	685.657	152.322	1225.41	396.689	105625	145289	63223.7	434.416	802136	280295	267.93	60666.1	685.657	220.084	1085.9	428.921
25.01_1859.8224n	0	2	#165235;#9613	2;3	25.0083	1859.82	0.997	LKSQNTKPYLK	[2] ADP-Ribosyl-EThcD (SRDEKY) (+541.06)	sp|Q8IYA6|CKP2L_HUMAN	Cytoskeleton-associated protein 2-like OS=Homo sapiens OX=9606 GN=CKAP2L PE=1 SV=4	1448.4	eAf H2O2	eAf UT	0.269835	172.756	1627	1350.5	0	472097	107.499	710.488	2423.18	133.41	2427.27	324.261	0	2.2467	1494.17	1054.44	0	237625	69.8271	288.696	1976.13	462.651	2427.27	468.511	0	2.42925
30.57_1444.5641n	1	1	#2984	2	30.5692	1444.56	0.997	SSVNSAVLK	[1] ADPr_HCD_249_347_583 (DEKRSY) (+541.06)	sp|Q8IYA6|CKP2L_HUMAN	Cytoskeleton-associated protein 2-like OS=Homo sapiens OX=9606 GN=CKAP2L PE=1 SV=4	414.284	eAf H2O2	eAf UT	0.914542	173.205	0	20088.7	1343.3	0	1.32539e+06	0	0	3217.01	4119.46	0	3199.22	0	0	15684.8	1956.89	0	860919	0	0	11156.3	4119.46	0	2834.99	0
28.46_1444.5647n	1	1	#6605	2	28.4619	1444.56	0.994	SSVNSAVLK	[1] ADPr_HCD_249_347_583 (DEKRSY) (+541.06)	sp|Q8IYA6|CKP2L_HUMAN	Cytoskeleton-associated protein 2-like OS=Homo sapiens OX=9606 GN=CKAP2L PE=1 SV=4	Infinity	eAf H2O2	eAf UT	0.00217054	173.205	0	245.838	0	1.098e+06	10814.2	34180.8	98.0951	0	0	0	0	0	0	191.945	0	552666	7024.5	13888.8	79.9976	0	0	0	0	0
55.66_1284.4487n	1	1	#83659	2	55.6593	1284.45	0.372	LGSDPQK	[4] ADPr_HCD_249_347_583 (DEKRSY) (+541.06)	sp|Q96KP4|CNDP2_HUMAN	Cytosolic non-specific dipeptidase OS=Homo sapiens OX=9606 GN=CNDP2 PE=1 SV=2	8.58211	WT Af UT	WT Af H2O2	0.374848	158.667	2137.32	1163.89	421.45	8130.3	489.955	0	12141.2	18887.2	919.743	5381.99	8279.86	907.996	1962.83	908.736	613.957	4092.3	318.256	0	9901.32	65499	919.743	7776.21	7337.19	981.774
34.86_1904.8041n	1	1	#140595	3	34.8608	1904.8	0.974	HSKPGSVPLVSEK	[6] ADP-Ribosyl-EThcD (SRDEKY) (+541.06)	sp|Q9NV06|DCA13_HUMAN	DDB1- and CUL4-associated factor 13 OS=Homo sapiens OX=9606 GN=DCAF13 PE=1 SV=2	36.3322	eAf UT	WT Af H2O2	0.629213	172.6	572.655	620.833	1552.64	91.3699	0	39096.3	2263.68	0	628.167	98285.8	644.131	843.062	525.905	484.733	2261.85	45.9901	0	15886.2	1846.06	0	628.167	142009	570.797	911.564
38.27_1791.6861n	1	1	#6179	2	38.2683	1791.69	0.996	SIYSQIQEQR	[1] ADPr_HCD_249_347_583 (DEKRSY) (+541.06)	sp|Q9NV06|DCA13_HUMAN	DDB1- and CUL4-associated factor 13 OS=Homo sapiens OX=9606 GN=DCAF13 PE=1 SV=2	6412.83	eAf H2O2	WT Af UT	0.000828094	173.205	76538.5	47288.5	30335.9	249130	817377	314248	53.1095	162.202	0	0	0	282.581	70290.1	36921.8	44192.6	125397	530936	127690	43.3114	562.5	0	0	0	305.542
33.83_1894.7840n	0	2	#194428;#102539	2;3	33.8297	1894.78	0.981	SILAKPSSSPDPR	[1] ADPr_HCD_249_347_583 (DEKRSY) (+541.06)	sp|Q9BTC0|DIDO1_HUMAN	Death-inducer obliterator 1 OS=Homo sapiens OX=9606 GN=DIDO1 PE=1 SV=5	10.3772	WT Af UT	WT Af H2O2	0.759756	159.56	1975.43	1690.6	2779.44	283.606	3238.73	62866.1	62169.8	3143.97	1572.32	11469.4	9.26391	4336.69	1814.16	1319.98	4049.01	142.75	2103.75	25544.6	50700.2	10903	1572.32	16571.7	8.20921	4689.07
16.24_2013.8989n	0	2	#95448;#63351	3;4	16.2393	2013.9	0.994	FLSSGKEQKPKPK	[3] ADP-Ribosyl-EThcD (SRDEKY) (+541.06)	sp|Q9BTC0|DIDO1_HUMAN	Death-inducer obliterator 1 OS=Homo sapiens OX=9606 GN=DIDO1 PE=1 SV=5	5.33103	eAf H2O2	WT Af H2O2	0.772603	165.355	5210.56	3847.56	4778.96	71531.7	1732.05	502.227	15285.3	3914.54	15545	5515.26	13914.1	12747.3	4785.19	3004.09	6961.87	36004.7	1125.07	204.072	12465.3	13575.2	15545	7968.77	12330	13783.1
52.25_2015.8769n	2	2	#7098;#2308	2;3	52.2532	2015.88	0.997	KSSFANVAAATPAIK	[1] ADP-Ribosyl-EThcD (SRDEKY) (+541.06)	sp|Q9BTC0|DIDO1_HUMAN	Death-inducer obliterator 1 OS=Homo sapiens OX=9606 GN=DIDO1 PE=1 SV=5	2008.77	eAf H2O2	WT Af UT	0.831805	173.166	394.788	1267.38	773.649	341.213	2.28243e+06	0	617.456	0	518.95	0	290.607	1117.7	362.558	989.542	1127.03	171.746	1.48258e+06	0	503.542	0	518.95	0	257.522	1208.52
58.94_1887.7814n	0	2	#28897;#38528	2;3	58.9436	1887.78	0.997	SSFANVAAATPAIK	[2] ADP-Ribosyl-EThcD (SRDEKY) (+541.06)	sp|Q9BTC0|DIDO1_HUMAN	Death-inducer obliterator 1 OS=Homo sapiens OX=9606 GN=DIDO1 PE=1 SV=5	94.1182	eAf H2O2	WT Af UT	0.886899	172.885	15467.9	5180.86	2691.8	579934	715.896	0	2680.07	1557.18	1932.12	7172.57	582.49	1948.42	14205.2	4045.1	3921.34	291904	465.018	0	2185.62	5400.15	1932.12	10363.3	516.173	2106.73
53.84_2757.2937n	0	1	#75087	4	53.8402	2757.29	0.997	KSSFANVAAATPAIKKPPSGFK	[2] ADP-Ribosyl-EThcD (SRDEKY) (+541.06)	sp|Q9BTC0|DIDO1_HUMAN	Death-inducer obliterator 1 OS=Homo sapiens OX=9606 GN=DIDO1 PE=1 SV=5	517.778	eAf H2O2	WT Af UT	0.470533	165.829	14367.4	317.338	103.313	92630.8	9728.66	0	79.4103	118.279	0	25.21	199.899	0	13194.5	247.771	150.504	46624.8	6319.35	0	64.76	410.181	0	36.4248	177.14	0
53.24_2015.8751n	2	2	#14503;#2630	2;3	53.2355	2015.88	0.997	KSSFANVAAATPAIK	[2] ADP-Ribosyl-EThcD (SRDEKY) (+541.06)	sp|Q9BTC0|DIDO1_HUMAN	Death-inducer obliterator 1 OS=Homo sapiens OX=9606 GN=DIDO1 PE=1 SV=5	1034.16	eAf H2O2	eAf UT	0.000220521	112.644	132740	87500.8	34877.2	1.39355e+06	56203.2	1.36609e+06	1360.7	949.126	697.536	234.424	2084.06	404.344	121903	68318.7	50808.2	701429	36507.4	555088	1109.67	3291.47	697.536	338.71	1846.79	437.198
48.41_2154.8887n	2	2	#33862;#3998	2;3	48.4129	2154.89	0.997	RPWLSATPSSGASAAR	[1] ADP-Ribosyl-EThcD (SRDEKY) (+541.06)	sp|Q9BTC0|DIDO1_HUMAN	Death-inducer obliterator 1 OS=Homo sapiens OX=9606 GN=DIDO1 PE=1 SV=5	444.786	eAf H2O2	eAf UT	2.35036e-08	38.6376	504755	460011	264587	569378	1.054e+06	687763	2532.03	1707.69	1151.92	1239.62	1491.81	2464.64	463548	359167	385444	286590	684636	279462	2064.9	5922.09	1151.92	1791.07	1321.97	2664.9
59.98_1887.7794n	0	2	#6030;#16721	2;3	59.9753	1887.78	0.997	SSFANVAAATPAIK	[2] ADP-Ribosyl-EThcD (SRDEKY) (+541.06)	sp|Q9BTC0|DIDO1_HUMAN	Death-inducer obliterator 1 OS=Homo sapiens OX=9606 GN=DIDO1 PE=1 SV=5	329.982	eAf H2O2	eAf UT	0.000539095	96.7028	65310.4	92206.9	37949.7	37244.2	1.24129e+06	591103	3375.91	2467.53	3191.2	1642.24	1289.46	2734.17	59978.6	71993.1	55284.2	18746.5	806291	240186	2753.1	8557.17	3191.2	2372.8	1142.65	2956.33
21.50_1571.5765n	0	2	#25348;#16922	2;3	21.4963	1571.58	0.311	DRDKARDR	[3] ADPr_HCD_249_347_583 (DEKRSY) (+541.06)	sp|Q9BTC0|DIDO1_HUMAN	Death-inducer obliterator 1 OS=Homo sapiens OX=9606 GN=DIDO1 PE=1 SV=5	245.537	eAf H2O2	eAf UT	0.00787941	153.008	145.518	8074.13	1691.01	118216	174333	126115	2099.11	30382.2	486.064	843.415	486.607	375.076	133.638	6304.1	2463.42	59503	113240	51244.7	1711.85	105363	486.064	1218.62	431.206	405.552
54.61_2757.2947n	0	1	#36877	4	54.6054	2757.29	0.997	KSSFANVAAATPAIKKPPSGFK	[1] ADP-Ribosyl-EThcD (SRDEKY) (+541.06)	sp|Q9BTC0|DIDO1_HUMAN	Death-inducer obliterator 1 OS=Homo sapiens OX=9606 GN=DIDO1 PE=1 SV=5	74.9447	eAf H2O2	eAf UT	0.6772	157.424	451.743	12474.5	5262.01	0	115030	98388.9	853.47	2848.28	1914.62	2671.72	0	175.967	414.864	9739.78	7665.56	0	74719.2	39978.8	696.015	9877.54	1914.62	3860.26	0	190.265
33.27_1894.7866n	0	1	#50428	3	33.2703	1894.79	0.963	SILAKPSSSPDPR	[1] ADPr_HCD_249_347_583 (DEKRSY) (+541.06)	sp|Q9BTC0|DIDO1_HUMAN	Death-inducer obliterator 1 OS=Homo sapiens OX=9606 GN=DIDO1 PE=1 SV=5	66.71	eAf H2O2	eAf UT	0.164174	173.205	2381.67	2885.76	13008.8	2121.35	78529.2	1986.89	16577.8	0	1674.36	0	0	1238.76	2187.24	2253.13	18950.8	1067.76	51009.5	807.342	13519.4	0	1674.36	0	0	1339.41
17.99_1572.5851n	0	1	#69708	2	17.9917	1572.59	0.628	SGPQSASTAVK	[1] ADPr_HCD_249_347_583 (DEKRSY) (+541.06)	sp|Q9BTC0|DIDO1_HUMAN	Death-inducer obliterator 1 OS=Homo sapiens OX=9606 GN=DIDO1 PE=1 SV=5	1708.32	eAf H2O2	eAf UT	0.389535	173.205	0	446.903	0	0	14503.4	33610.2	0	0	324.345	0	0	28.1642	0	348.932	0	0	9420.83	13657	0	0	324.345	0	0	30.4527
60.48_2629.1980n	0	1	#99687	3	60.4754	2629.2	0.702	SSFANVAAATPAIKKPPSGFK	[2] ADPr_HCD_249_347_583 (DEKRSY) (+541.06)	sp|Q9BTC0|DIDO1_HUMAN	Death-inducer obliterator 1 OS=Homo sapiens OX=9606 GN=DIDO1 PE=1 SV=5	97.0768	eAf H2O2	eAf UT	0.0058072	100.025	4534.18	8647.93	1253.42	3980.03	77746.1	30376	633.939	2168.56	682.339	481.642	507.366	165.77	4164.02	6752.11	1825.95	2003.31	50500.8	12342.8	516.985	7520.37	682.339	695.904	449.602	179.24
48.71_1113.4488n	0	1	#143508	2	48.7142	1113.45	0.1	ISLLK	[2] ADPr_HCD_249_347_583 (DEKRSY) (+541.06)	sp|Q15392|DHC24_HUMAN	Delta(24)-sterol reductase OS=Homo sapiens OX=9606 GN=DHCR24 PE=1 SV=2	149.737	eAf H2O2	WT Af UT	0.397516	172.063	11.8927	0	1728.73	28.9353	257.654	16029.1	108.482	0	0.479551	151.965	76.5675	0	10.9218	0	2518.36	14.5643	167.362	6513.17	88.4687	0	0.479551	219.567	67.8503	0
48.08_1113.4507n	0	1	#117362	2	48.0845	1113.45	0.1	ISLLK	[2] ADPr_HCD_249_347_583 (DEKRSY) (+541.06)	sp|Q15392|DHC24_HUMAN	Delta(24)-sterol reductase OS=Homo sapiens OX=9606 GN=DHCR24 PE=1 SV=2	78.5822	eAf H2O2	eAf UT	0.978478	173.205	2641.28	0	12.9924	16641.6	0	0	268.35	0	257.145	105.706	55.0468	51.0203	2425.65	0	18.9271	8376.38	0	0	218.842	0	257.145	152.73	48.7797	55.1659
33.42_2542.9731n	0	1	#81966	3	33.4221	2542.97	0.997	SFAANGIQAHPESSTGSDAR	[1] ADP-Ribosyl-EThcD (SRDEKY) (+541.06)	sp|Q5QJE6|TDIF2_HUMAN	Deoxynucleotidyltransferase terminal-interacting protein 2 OS=Homo sapiens OX=9606 GN=DNTTIP2 PE=1 SV=2	Infinity	eAf H2O2	WT Af H2O2	0.592355	173.205	0	0	0	70257.7	0	0	8607.7	0	0	0	0	0	0	0	0	35363.5	0	0	7019.68	0	0	0	0	0
61.95_1857.7790n	2	2	#25263;#124756	2;3	61.9545	1857.78	0.988	LTSSSIDPGLSIK	[3] ADPr_HCD_249_347_583 (DEKRSY) (+541.06)	sp|Q5QJE6|TDIF2_HUMAN	Deoxynucleotidyltransferase terminal-interacting protein 2 OS=Homo sapiens OX=9606 GN=DNTTIP2 PE=1 SV=2	393.817	eAf H2O2	WT Af UT	0.0227805	173.205	1926.09	54161	52734.1	17946.6	381548	170930	170.696	0	1277.75	0	1718.49	0	1768.85	42287.7	76821.8	9033.21	247838	69454.7	139.205	0	1277.75	0	1522.84	0
34.89_2542.9754n	1	1	#52849	3	34.8854	2542.98	0.997	SFAANGIQAHPESSTGSDAR	[1] ADP-Ribosyl-EThcD (SRDEKY) (+541.06)	sp|Q5QJE6|TDIF2_HUMAN	Deoxynucleotidyltransferase terminal-interacting protein 2 OS=Homo sapiens OX=9606 GN=DNTTIP2 PE=1 SV=2	458.063	eAf H2O2	WT Af UT	0.820883	173.199	7.62833	2671.6	1748.57	3.12072	127494	0	233.874	44.4669	0	0	682.017	11.4496	7.00557	2085.93	2547.27	1.57078	82815.3	0	190.727	154.207	0	0	604.369	12.3799
35.35_2542.9704n	0	1	#85998	3	35.3499	2542.97	0.997	SFAANGIQAHPESSTGSDAR	[1] ADP-Ribosyl-EThcD (SRDEKY) (+541.06)	sp|Q5QJE6|TDIF2_HUMAN	Deoxynucleotidyltransferase terminal-interacting protein 2 OS=Homo sapiens OX=9606 GN=DNTTIP2 PE=1 SV=2	Infinity	eAf H2O2	WT Af UT	0.234572	167.641	0	582.27	433.8	0	1666.49	75714.3	0	0	0	21.7549	0	11.6537	0	454.623	631.949	0	1082.48	30765.3	0	0	0	31.4328	0	12.6006
90.66_2683.0787n	1	1	#82559	3	90.6609	2683.08	0.909	YFQIGTIVDNPADFYHSR	[1] ADPr_HCD_249_347_583 (DEKRSY) (+541.06)	sp|Q5QJE6|TDIF2_HUMAN	Deoxynucleotidyltransferase terminal-interacting protein 2 OS=Homo sapiens OX=9606 GN=DNTTIP2 PE=1 SV=2	60.0318	eAf H2O2	WT Af UT	0.486187	168.643	114979	2145.62	1047.98	222042	2966.77	1006.18	1498.24	231.983	2034.69	744.628	2457.8	1920.96	105593	1675.25	1526.68	111762	1927.09	408.847	1221.83	804.494	2034.69	1075.88	2177.98	2077.05
108.30_4755.2531n	1	1	#70058	4	108.298	4755.25	0.684	AEENALQQKACGSEIMQK	[2] ADPr_HCD_249_347_583 (DEKRSY) (+541.06)|[9] ADPr_HCD_249_347_583 (DEKRSY) (+541.06)|[13] ADPr_HCD_249_347_583 (DEKRSY) (+541.06)|[14] ADPr_HCD_249_347_583 (DEKRSY) (+541.06)|[16] Oxidation (+15.99)|[18] ADPr_HCD_249_347_583 (DEKRSY) (+541.06)	sp|P15924|DESP_HUMAN	Desmoplakin OS=Homo sapiens OX=9606 GN=DSP PE=1 SV=3	3.44389	eAf H2O2	WT Af UT	0.881386	173.205	0	0	31684.5	0	32650.9	4449.72	0	0	10772.9	0	16793	0	0	0	46157.1	0	21208.8	1808.07	0	0	10772.9	0	14881.1	0
82.80_2270.9608n	1	1	#93840	3	82.8046	2270.96	0.278	SLDANHIAVKESYRK	[15] ADPr_HCD_249_347_583 (DEKRSY) (+541.06)	REV_sp|Q8TDM6|DLG5_HUMAN	Disks large homolog 5 OS=Homo sapiens OX=9606 GN=DLG5 PE=1 SV=4	95.4386	eAf H2O2	WT Af UT	0.0391511	87.2327	6824.69	6255.04	3166.7	57011.4	112921	87307.3	1253.64	0	1441.71	1230.88	1393.95	1031.86	6267.54	4883.79	4613.18	28696.1	73349.1	35476	1022.36	0	1441.71	1778.44	1235.25	1115.71
82.27_2270.9618n	1	1	#154458	3	82.2685	2270.96	0.293	SLDANHIAVKESYRK	[15] ADPr_HCD_249_347_583 (DEKRSY) (+541.06)	REV_sp|Q8TDM6|DLG5_HUMAN	Disks large homolog 5 OS=Homo sapiens OX=9606 GN=DLG5 PE=1 SV=4	70.7853	eAf H2O2	eAf UT	0.0374899	125.3	7425.68	2080.16	317.245	67278.3	12395.3	3244	460.975	39.4565	1382.83	424.267	358.922	388.208	6819.46	1624.15	462.154	33863.8	8051.51	1318.15	375.931	136.831	1382.83	613.005	318.058	419.752
86.96_2270.9569n	1	1	#34489	3	86.9643	2270.96	0.286	SLDANHIAVKESYRK	[15] ADPr_HCD_249_347_583 (DEKRSY) (+541.06)	REV_sp|Q8TDM6|DLG5_HUMAN	Disks large homolog 5 OS=Homo sapiens OX=9606 GN=DLG5 PE=1 SV=4	112.37	eAf H2O2	eAf UT	1.25733e-05	71.3403	18960.9	15461.5	6482.18	94517.8	29353.9	31638.6	458.194	595.765	659.856	210.9	769.642	403.368	17413	12072	9443.08	47574.5	19067.1	12855.9	373.663	2066.05	659.856	304.721	682.018	436.143
16.62_2208.8726n	0	1	#51734	3	16.6162	2208.87	0.997	SKSDGEAKPEPSPSPR	[2] ADP-Ribosyl-EThcD (SRDEKY) (+541.06)	sp|P26358|DNMT1_HUMAN	DNA (cytosine-5)-methyltransferase 1 OS=Homo sapiens OX=9606 GN=DNMT1 PE=1 SV=2	Infinity	eAf UT	WT Af H2O2	0.207063	173.205	0	0	0	0	123.476	0	0	99.2458	0	0	13373	14919.6	0	0	0	0	80.2052	0	0	344.175	0	0	11850.5	16131.9
13.32_2208.8731n	1	1	#3181	3	13.3222	2208.87	0.997	SKSDGEAKPEPSPSPR	[3] ADP-Ribosyl-EThcD (SRDEKY) (+541.06)	sp|P26358|DNMT1_HUMAN	DNA (cytosine-5)-methyltransferase 1 OS=Homo sapiens OX=9606 GN=DNMT1 PE=1 SV=2	2879.22	eAf H2O2	WT Af H2O2	0.919966	173.205	0	270.013	119.219	1.12068e+06	0	0	4536.36	104.606	59.4794	550.174	0	66.8311	0	210.82	173.676	564085	0	0	3699.45	362.764	59.4794	794.923	0	72.2614
18.11_1993.7457n	1	1	#1613	3	18.114	1993.75	0.997	SDGEAKPEPSPSPR	[1] ADP-Ribosyl-EThcD (SRDEKY) (+541.06)	sp|P26358|DNMT1_HUMAN	DNA (cytosine-5)-methyltransferase 1 OS=Homo sapiens OX=9606 GN=DNMT1 PE=1 SV=2	4665.94	eAf H2O2	WT Af UT	0.0228479	168.178	661.176	6668.81	114.427	2342.9	567176	875263	6.0213	0	303.623	141.195	8717.96	8935.97	607.199	5206.86	166.694	1179.27	368415	355649	4.91044	0	303.623	204.007	7725.41	9662.05
18.19_1993.7447n	0	1	#16007	2	18.1866	1993.74	0.997	SDGEAKPEPSPSPR	[1] ADP-Ribosyl-EThcD (SRDEKY) (+541.06)	sp|P26358|DNMT1_HUMAN	DNA (cytosine-5)-methyltransferase 1 OS=Homo sapiens OX=9606 GN=DNMT1 PE=1 SV=2	492.772	eAf H2O2	WT Af UT	0.634217	173.205	0	3531.14	0	0	258618	225725	302.252	0	680.645	1317.49	1136.35	0	0	2757.03	0	0	167988	91720	246.49	0	680.645	1903.58	1006.98	0
16.50_1993.7461n	2	2	#70546;#18970	2;3	16.5004	1993.75	0.997	SDGEAKPEPSPSPR	[1] ADP-Ribosyl-EThcD (SRDEKY) (+541.06)	sp|P26358|DNMT1_HUMAN	DNA (cytosine-5)-methyltransferase 1 OS=Homo sapiens OX=9606 GN=DNMT1 PE=1 SV=2	401.946	eAf H2O2	WT Af UT	0.787646	155.561	3739.34	515.853	0	535333	0	76871.6	1419.64	45.3446	58.122	682.856	1532.73	879.387	3434.07	402.766	0	269455	0	31235.5	1157.73	157.251	58.122	986.63	1358.23	950.84
70.54_2495.0336n	0	1	#149979	3	70.5432	2495.03	0.968	SQACEPSEPEIEIKLPK	[5] ADP-Ribosyl-EThcD (SRDEKY) (+541.06)	sp|P26358|DNMT1_HUMAN	DNA (cytosine-5)-methyltransferase 1 OS=Homo sapiens OX=9606 GN=DNMT1 PE=1 SV=2	83.1704	eAf H2O2	WT Af UT	0.0278794	106.872	1661.24	912.33	813.269	16004.9	18055.5	36434.9	600.728	0	246.872	740.308	390.344	340.509	1525.62	712.327	1184.75	8055.88	11728.1	14804.7	489.9	0	246.872	1069.64	345.903	368.177
15.84_2208.8731n	0	1	#205220	3	15.8399	2208.87	0.934	SKSDGEAKPEPSPSPR	[6] ADPr_HCD_249_347_583 (DEKRSY) (+541.06)	sp|P26358|DNMT1_HUMAN	DNA (cytosine-5)-methyltransferase 1 OS=Homo sapiens OX=9606 GN=DNMT1 PE=1 SV=2	Infinity	WT Af H2O2	eAf UT	0.600013	173.205	0	0	7145.42	0	90.0694	0	437.575	45.0544	0	0	0	0	0	0	10409.3	0	58.5055	0	356.847	156.244	0	0	0	0
14.58_2208.8741n	0	1	#206336	3	14.5839	2208.87	0.913	SKSDGEAKPEPSPSPR	[2] ADPr_HCD_249_347_583 (DEKRSY) (+541.06)	sp|P26358|DNMT1_HUMAN	DNA (cytosine-5)-methyltransferase 1 OS=Homo sapiens OX=9606 GN=DNMT1 PE=1 SV=2	217.844	WT Af H2O2	eAf H2O2	0.338563	173.205	10106.6	237.965	0	0	47.486	0	480.483	14.4431	306.683	1587.07	77.8099	52.8218	9281.49	185.798	0	0	30.8451	0	391.839	50.0873	306.683	2293.09	68.9512	57.1138
39.21_2775.1588n	0	1	#90466	3	39.2109	2775.16	0.997	KFSGFSAKPNNSGEAPSSPTPK	[1] ADP-Ribosyl-EThcD (SRDEKY) (+541.06)	sp|P49916|DNLI3_HUMAN	DNA ligase 3 OS=Homo sapiens OX=9606 GN=LIG3 PE=1 SV=2	Infinity	eAf H2O2	WT Af H2O2	0.150259	170.934	0	0	0	84932.6	0	1311.15	0	1291.01	11.4126	0	0	0	0	0	0	42750	0	532.766	0	4477.09	11.4126	0	0	0
31.78_1676.6227n	0	1	#6093	2	31.7827	1676.62	0.997	GASFVTSTNPR	[3] ADP-Ribosyl-EThcD (SRDEKY) (+541.06)	sp|P49916|DNLI3_HUMAN	DNA ligase 3 OS=Homo sapiens OX=9606 GN=LIG3 PE=1 SV=2	Infinity	eAf H2O2	WT Af H2O2	0.441099	173.205	0	0	0	849326	0	0	0	0	0	0	0	0	0	0	0	427500	0	0	0	0	0	0	0	0
35.85_2931.2634n	0	1	#26122	4	35.8481	2931.26	0.68	KFSGFSAKPNNSGEAPSSPTPKR	[14] ADPr_HCD_249_347_583 (DEKRSY) (+541.06)	sp|P49916|DNLI3_HUMAN	DNA ligase 3 OS=Homo sapiens OX=9606 GN=LIG3 PE=1 SV=2	31.1724	eAf H2O2	WT Af H2O2	0.228288	170.969	2196.26	1877.87	1239.98	55223.8	74221.2	36208.5	4958.08	56888.2	497.755	96246.3	307.658	528.093	2016.96	1466.2	1806.37	27796.4	48211.1	14712.8	4043.37	197283	497.755	139062	272.631	571.003
23.66_2273.9441n	0	1	#179557	3	23.657	2273.94	0.962	VLHNAQEVEKEPGQR	[7] ADPr_HCD_249_347_583 (DEKRSY) (+541.06)	sp|P49916|DNLI3_HUMAN	DNA ligase 3 OS=Homo sapiens OX=9606 GN=LIG3 PE=1 SV=2	234.722	eAf H2O2	WT Af H2O2	0.173524	173.205	0	96.183	0	360.759	9653.7	12561.8	265.117	0	100.463	0	248.08	11870	0	75.0976	0	181.584	6270.67	5104.3	216.206	0	100.463	0	219.836	12834.5
41.01_2775.1574n	2	2	#320;#1966	3;4	41.0071	2775.16	0.997	KFSGFSAKPNNSGEAPSSPTPK	[1] ADP-Ribosyl-EThcD (SRDEKY) (+541.06)	sp|P49916|DNLI3_HUMAN	DNA ligase 3 OS=Homo sapiens OX=9606 GN=LIG3 PE=1 SV=2	317.405	eAf H2O2	WT Af UT	0.00018287	144.831	286298	520374	291760	3.28781e+06	1.0903e+07	4.00877e+06	2363.42	51064.2	3911.15	5157.63	33627.6	21466.1	262925	406297	425028	1.65488e+06	7.08219e+06	1.6289e+06	1927.39	177086	3911.15	7452.04	29799	23210.3
39.59_2775.1558n	0	1	#39276	3	39.5915	2775.16	0.997	KFSGFSAKPNNSGEAPSSPTPK	[1] ADP-Ribosyl-EThcD (SRDEKY) (+541.06)	sp|P49916|DNLI3_HUMAN	DNA ligase 3 OS=Homo sapiens OX=9606 GN=LIG3 PE=1 SV=2	586.532	eAf H2O2	WT Af UT	0.334524	173.205	183.696	2683.82	2399.26	0.500607	172680	105737	0	0	474.684	362.256	136.699	0	168.7	2095.47	3495.18	0.251976	112166	42964.6	0	0	474.684	523.408	121.136	0
33.21_1676.6231n	1	1	#5038	2	33.2122	1676.62	0.997	GASFVTSTNPR	[3] ADPr_HCD_249_347_583 (DEKRSY) (+541.06)	sp|P49916|DNLI3_HUMAN	DNA ligase 3 OS=Homo sapiens OX=9606 GN=LIG3 PE=1 SV=2	Infinity	eAf H2O2	WT Af UT	0.130437	170.132	0	35403.9	5135.39	0	1.5573e+06	18695.9	0	0	0	0	0	0	0	27642.6	7481.11	0	1.01156e+06	7596.77	0	0	0	0	0	0
33.85_1676.6217n	0	1	#21960	2	33.8472	1676.62	0.994	GASFVTSTNPR	[3] ADPr_HCD_249_347_583 (DEKRSY) (+541.06)	sp|P49916|DNLI3_HUMAN	DNA ligase 3 OS=Homo sapiens OX=9606 GN=LIG3 PE=1 SV=2	Infinity	eAf H2O2	WT Af UT	0.00160123	152.845	0	6756.83	600.377	16518.4	39910.5	660881	0	0	0	0	0	0	0	5275.59	874.613	8314.37	25924.3	268539	0	0	0	0	0	0
47.45_3583.4236n	1	1	#39369	3	47.448	3583.42	0.936	ADFTVVAGDEGSSTTGGSSEENKGPSGSAVSR	[9] ADPr_HCD_249_347_583 (DEKRSY) (+541.06)	sp|P49916|DNLI3_HUMAN	DNA ligase 3 OS=Homo sapiens OX=9606 GN=LIG3 PE=1 SV=2	424.832	eAf H2O2	WT Af UT	9.50933e-05	93.4712	12461.5	4482.85	2641.41	254268	475842	477085	1857.44	89.0378	895.1	1223.55	1281.4	1654.09	11444.2	3500.11	3847.93	127983	309088	193856	1514.77	308.774	895.1	1767.85	1135.51	1788.5
47.45_3583.4239n	0	1	#52027	4	47.448	3583.42	0.897	ADFTVVAGDEGSSTTGGSSEENKGPSGSAVSR	[10] ADPr_HCD_249_347_583 (DEKRSY) (+541.06)	sp|P49916|DNLI3_HUMAN	DNA ligase 3 OS=Homo sapiens OX=9606 GN=LIG3 PE=1 SV=2	105.103	eAf H2O2	WT Af UT	0.000274484	116.933	999.805	915.418	1983.51	42682.9	157736	108170	247.674	390.835	2297.56	2153.88	663.937	334.806	918.183	714.738	2889.52	21484	102459	43953.4	201.981	1355.38	2297.56	3112.04	588.347	362.01
75.05_2557.0620n	0	1	#209730	3	75.0455	2557.06	0.964	HVLDALDPNAYEAFKASR	[12] ADPr_HCD_249_347_583 (DEKRSY) (+541.06)	sp|P49916|DNLI3_HUMAN	DNA ligase 3 OS=Homo sapiens OX=9606 GN=LIG3 PE=1 SV=2	87.42	eAf H2O2	WT Af UT	0.789764	173.205	103.646	0	267.166	0	35.6773	22629.6	259.269	0	0	4.39034	77.96	560.39	95.1844	0	389.2	0	23.1746	9195.18	211.437	0	0	6.34341	69.0842	605.924
42.88_3840.5648n	0	2	#155778;#47057	3;4	42.879	3840.56	0.985	EKADFTVVAGDEGSSTTGGSSEENKGPSGSAVSR	[14] ADP-Ribosyl-EThcD (SRDEKY) (+541.06)	sp|P49916|DNLI3_HUMAN	DNA ligase 3 OS=Homo sapiens OX=9606 GN=LIG3 PE=1 SV=2	Infinity	eAf H2O2	eAf UT	0.000756686	144.625	238.209	1722.26	1041.59	85311.9	214436	92356.7	1517.73	0	195.093	0	0	0	218.762	1344.7	1517.37	42940.9	139289	37527.7	1237.73	0	195.093	0	0	0
20.50_2123.9152n	1	1	#5043	3	20.5037	2123.92	0.997	RKPASGGLAASSSAPAR	[5] ADP-Ribosyl-EThcD (SRDEKY) (+541.06)	sp|P20585|MSH3_HUMAN	DNA mismatch repair protein Msh3 OS=Homo sapiens OX=9606 GN=MSH3 PE=1 SV=4	929.043	eAf H2O2	WT Af UT	0.0194312	87.0429	0	1865.52	1660	292890	165937	557283	536.652	545.479	11.5863	5757.32	5646.39	7046	0	1456.56	2418.25	147423	107786	226443	437.646	1891.67	11.5863	8318.51	5003.54	7618.52
93.21_3833.5654n	1	1	#107571	4	93.2073	3833.57	0.997	RRPDHPDFDASTLYVPEDFLNSCTPGMR	[14] ADP-Ribosyl-EThcD (SRDEKY) (+541.06)	sp|P52701|MSH6_HUMAN	DNA mismatch repair protein Msh6 OS=Homo sapiens OX=9606 GN=MSH6 PE=1 SV=2	61.0862	eAf UT	WT Af UT	0.280196	112.231	1150.33	2281.96	10629.6	56.5059	63113.7	114269	646.653	111.812	2318.37	6009.82	108174	73768.3	1056.42	1781.7	15484.9	28.4417	40996.2	46431.6	527.353	387.753	2318.37	8683.33	95858.1	79762.3
90.46_2716.0909n	1	1	#24112	3	90.4571	2716.09	0.997	SVAPAAPTSCDFSPGDLVWAK	[1] ADP-Ribosyl-EThcD (SRDEKY) (+541.06)	sp|P52701|MSH6_HUMAN	DNA mismatch repair protein Msh6 OS=Homo sapiens OX=9606 GN=MSH6 PE=1 SV=2	253.121	eAf H2O2	WT Af UT	0.0627435	101.826	1963.85	16966	4642.87	2240.76	386582	328973	875.207	1482.45	478.128	1964.54	6589.87	6107.44	1803.52	13246.7	6763.62	1127.86	251108	133673	713.741	5140.99	478.128	2838.49	5839.61	6603.69
89.38_2716.0915n	1	1	#45501	3	89.3824	2716.09	0.997	SVAPAAPTSCDFSPGDLVWAK	[1] ADP-Ribosyl-EThcD (SRDEKY) (+541.06)	sp|P52701|MSH6_HUMAN	DNA mismatch repair protein Msh6 OS=Homo sapiens OX=9606 GN=MSH6 PE=1 SV=2	75.5869	eAf H2O2	WT Af UT	0.762119	172.496	20435	1430.92	902.195	303816	485.874	346.112	2092.55	44.0466	1893.84	1894.55	912.818	1600.32	18766.7	1117.23	1314.3	152923	315.604	140.637	1706.5	152.749	1893.84	2737.36	808.893	1730.35
39.96_1652.6139n	1	1	#134329	3	39.9612	1652.61	0.629	SMFIACAGKK	[1] ADPr_HCD_249_347_583 (DEKRSY) (+541.06)	sp|P09884|DPOLA_HUMAN	DNA polymerase alpha catalytic subunit OS=Homo sapiens OX=9606 GN=POLA1 PE=1 SV=2	15.9018	eAf UT	WT Af H2O2	0.393555	169.5	998.729	420.09	460.597	11853.1	172.11	0	2527.13	0	613.49	3311.3	13751.4	12823.3	917.195	327.997	670.985	5966.16	111.796	0	2060.91	0	613.49	4784.35	12185.8	13865.3
63.77_2565.0935n	1	1	#106529	3	63.769	2565.09	0.997	SIGASPNPFSVHTATAVPSGK	[1] ADP-Ribosyl-EThcD (SRDEKY) (+541.06)	sp|P09884|DPOLA_HUMAN	DNA polymerase alpha catalytic subunit OS=Homo sapiens OX=9606 GN=POLA1 PE=1 SV=2	168.345	eAf H2O2	WT Af UT	8.79634e-05	91.4524	632.29	1998.86	451.946	30503	43084	25985	249.416	132.103	209.955	2244.88	19528.4	7353.94	580.671	1560.67	658.383	15353.4	27985.7	10558.6	203.401	458.119	209.955	3243.53	17305.1	7951.48
26.17_1087.3987n	1	1	#852	2	26.172	1087.4	0.1	SLLSK	[1] ADPr_HCD_249_347_583 (DEKRSY) (+541.06)	sp|Q01831|XPC_HUMAN	DNA repair protein complementing XP-C cells OS=Homo sapiens OX=9606 GN=XPC PE=1 SV=4	183.96	eAf H2O2	eAf UT	0.00937586	106.324	15051	241614	163687	1.11339e+06	2.38146e+06	1.05685e+06	35490.9	295.751	14224.3	914.357	12389.6	11438.8	13822.2	188647	238455	560413	1.5469e+06	429433	28943.2	1025.63	14224.3	1321.12	10979.1	12368.2
21.11_2231.9092n	1	1	#42717	3	21.1071	2231.91	0.993	KDPSLPAASSSSSSSKR	[11] ADP-Ribosyl-EThcD (SRDEKY) (+541.06)	sp|Q01831|XPC_HUMAN	DNA repair protein complementing XP-C cells OS=Homo sapiens OX=9606 GN=XPC PE=1 SV=4	246.119	eAf H2O2	eAf UT	0.018638	161.054	0	1526.57	75.9118	48479.4	119577	60148.2	1760.27	106.845	36.2074	112.538	552.702	261.975	0	1191.91	110.586	24401.6	77672.5	24440.3	1435.52	370.528	36.2074	162.601	489.777	283.261
90.28_2660.2380n	1	1	#54683	3	90.2755	2660.24	0.996	SLLPVKPVEIEIETPEQAK	[1] ADP-Ribosyl-EThcD (SRDEKY) (+541.06)	sp|Q01831|XPC_HUMAN	DNA repair protein complementing XP-C cells OS=Homo sapiens OX=9606 GN=XPC PE=1 SV=4	89.2937	eAf H2O2	eAf UT	0.0270454	101.919	479.496	1730.4	194.727	1153.06	66758.8	65426.7	739.172	435.908	729.821	433.726	499.467	560.066	440.351	1351.06	283.674	580.381	43363.9	26585.1	602.803	1511.69	729.821	626.673	442.602	605.574
37.17_2202.0126n	2	2	#7864;#116264	3;4	37.172	2202.01	0.997	KTPSKPPAQLSPSVPK	[1] ADPr_HCD_249_347_583 (DEKRSY) (+541.06)	sp|P18887|XRCC1_HUMAN	DNA repair protein XRCC1 OS=Homo sapiens OX=9606 GN=XRCC1 PE=1 SV=2	152.228	eAf H2O2	WT Af H2O2	0.14825	88.602	1267.25	4010.81	1098.33	1017.76	549326	420322	3431.26	33.7774	3160	7621.81	14232.6	18672.1	1163.8	3131.55	1600.02	512.278	356821	170791	2798.24	117.137	3160	11012.4	12612.2	20189.3
38.27_2202.0101n	0	1	#26886	3	38.2683	2202.01	0.997	KTPSKPPAQLSPSVPK	[4] ADP-Ribosyl-EThcD (SRDEKY) (+541.06)	sp|P18887|XRCC1_HUMAN	DNA repair protein XRCC1 OS=Homo sapiens OX=9606 GN=XRCC1 PE=1 SV=2	178.084	eAf H2O2	WT Af H2O2	0.151401	173.196	41.3035	1680.71	0	288957	15213.1	2494.3	0	2831.92	70.5161	0.00117095	2006.36	0.0655664	37.9316	1312.27	0	145444	9881.84	1013.52	0	9820.83	70.5161	0.00169185	1777.94	0.0708939
17.76_1869.7533n	2	2	#41677;#11746	2;3	17.7553	1869.75	0.997	AIGSTSKPQESPK	[4] ADPr_HCD_249_347_583 (DEKRSY) (+541.06)	sp|P18887|XRCC1_HUMAN	DNA repair protein XRCC1 OS=Homo sapiens OX=9606 GN=XRCC1 PE=1 SV=2	848.87	eAf H2O2	WT Af UT	0.0219626	173.205	0	1723.36	0	4712.66	74814.7	592497	675.735	13.307	102.628	1124.74	6146.52	8634.89	0	1345.56	0	2372.07	48596.7	240752	551.07	46.1474	102.628	1625.09	5446.74	9336.51
67.30_3603.5401n	1	1	#29842	3	67.3033	3603.54	0.939	TSPVTASDPAGPSYAAATLQASSAASSASPVSR	[14] ADPr_HCD_249_347_583 (DEKRSY) (+541.06)	sp|P18887|XRCC1_HUMAN	DNA repair protein XRCC1 OS=Homo sapiens OX=9606 GN=XRCC1 PE=1 SV=2	409.649	eAf H2O2	WT Af UT	0.000197655	124.386	140539	20460.2	12226.2	763016	871783	629914	2639.04	374.148	2515.24	2393.63	11797	4582.66	129065	15974.9	17810.9	384056	566276	255956	2152.17	1297.51	2515.24	3458.46	10453.9	4955.02
15.16_1869.7538n	0	2	#22168;#8900	2;3	15.163	1869.75	0.997	AIGSTSKPQESPK	[4] ADPr_HCD_249_347_583 (DEKRSY) (+541.06)	sp|P18887|XRCC1_HUMAN	DNA repair protein XRCC1 OS=Homo sapiens OX=9606 GN=XRCC1 PE=1 SV=2	370.639	eAf H2O2	eAf UT	0.0700657	162.664	3846.89	682.344	133.979	560537	22494.2	1421.35	198.619	736.79	965.576	836.008	233.647	507.223	3532.84	532.759	195.177	282141	14611.3	577.543	161.976	2555.11	965.576	1207.91	207.046	548.437
73.38_2792.1837n	0	2	#28412;#108675	3;4	73.3777	2792.18	0.982	VKEEDESANSLRPGALFFSR	[2] ADPr_HCD_249_347_583 (DEKRSY) (+541.06)	sp|P18887|XRCC1_HUMAN	DNA repair protein XRCC1 OS=Homo sapiens OX=9606 GN=XRCC1 PE=1 SV=2	260.717	eAf H2O2	eAf UT	0.0184405	89.5031	49393.6	35465.5	30061.5	131336	133749	198547	1528.68	0	2071.06	214.294	861.192	702.809	45361.2	27690.7	43792.9	66106.5	86878.2	80676.3	1246.65	0	2071.06	309.625	763.144	759.915
39.59_1113.4508n	0	1	#25952	2	39.5915	1113.45	0.1	LLLSK	[5] ADPr_HCD_249_347_583 (DEKRSY) (+541.06)	sp|P33991|MCM4_HUMAN	DNA replication licensing factor MCM4 OS=Homo sapiens OX=9606 GN=MCM4 PE=1 SV=5	73.2267	eAf H2O2	eAf UT	0.623754	171.374	62393.9	691.888	956.529	161537	377.892	768.882	1073.32	735.497	496.588	1384.28	360.245	477.128	57300.2	540.211	1393.45	81308.2	245.464	312.423	875.304	2550.63	496.588	2000.08	319.231	515.897
40.81_1113.4505n	0	1	#6338	2	40.8105	1113.45	0.1	LLLSK	[5] ADPr_HCD_249_347_583 (DEKRSY) (+541.06)	sp|P33991|MCM4_HUMAN	DNA replication licensing factor MCM4 OS=Homo sapiens OX=9606 GN=MCM4 PE=1 SV=5	158.885	eAf H2O2	eAf UT	0.0945669	115.504	1442.89	63635.9	18418.2	1870.53	380022	143007	1507.85	1540.21	2817.32	1218.52	901.816	1183.31	1325.1	49685.5	26831.2	941.513	246847	58108.8	1229.67	5341.29	2817.32	1760.59	799.144	1279.46
32.59_1524.5038n	0	1	#30015	2	32.5895	1524.5	0.99	SMMNLQTK	[1] ADPr_HCD_249_347_583 (DEKRSY) (+541.06)|[2] Oxidation (+15.99)|[3] Oxidation (+15.99)	sp|P11387|TOP1_HUMAN	DNA topoisomerase 1 OS=Homo sapiens OX=9606 GN=TOP1 PE=1 SV=2	Infinity	eAf H2O2	WT Af H2O2	0.591982	173.205	0	0	0	51087	0	0	0	0	0	5984.13	0	0	0	0	0	25714.1	0	0	0	0	0	8646.22	0	0
13.81_1524.5028n	0	1	#9979	2	13.8115	1524.5	0.99	SMMNLQTK	[1] ADPr_HCD_249_347_583 (DEKRSY) (+541.06)|[2] Oxidation (+15.99)|[3] Oxidation (+15.99)	sp|P11387|TOP1_HUMAN	DNA topoisomerase 1 OS=Homo sapiens OX=9606 GN=TOP1 PE=1 SV=2	635.388	WT Af H2O2	WT Af UT	0.336695	172.528	500032	1169.18	138.703	1471.42	10.0349	3.79072	70.6344	367.917	350.477	0	345.588	491.224	459210	912.873	202.059	740.624	6.5183	1.5403	57.6031	1275.9	350.477	0	306.243	531.138
38.04_1492.5130n	2	2	#181;#7796	2;3	38.0444	1492.51	0.99	SMMNLQTK	[1] ADP-Ribosyl-EThcD (SRDEKY) (+541.06)	sp|P11387|TOP1_HUMAN	DNA topoisomerase 1 OS=Homo sapiens OX=9606 GN=TOP1 PE=1 SV=2	2061.43	eAf H2O2	WT Af UT	2.46344e-06	86.1153	898759	1.17476e+06	722526	5.37292e+06	1.4775e+07	8.82381e+06	9001.05	1009.22	4043.92	9918.02	32737.2	12715.4	825386	917227	1.05256e+06	2.7044e+06	9.59725e+06	3.58541e+06	7340.46	3499.88	4043.92	14330.1	29010	13748.5
24.86_1508.5074n	1	1	#268	2	24.8567	1508.51	0.99	SMMNLQTK	[1] ADP-Ribosyl-EThcD (SRDEKY) (+541.06)|[2] Oxidation (+15.99)	sp|P11387|TOP1_HUMAN	DNA topoisomerase 1 OS=Homo sapiens OX=9606 GN=TOP1 PE=1 SV=2	2374.69	eAf H2O2	WT Af UT	0.0103124	153.123	630783	179283	114155	8310.13	8.2301e+06	2.71588e+06	4256.33	166.452	190.146	683.536	7509.1	337.656	579287	139980	166298	4182.82	5.34595e+06	1.10356e+06	3471.09	577.239	190.146	987.612	6654.18	365.092
26.25_1508.5075n	0	1	#1653	2	26.2549	1508.51	0.99	SMMNLQTK	[1] ADP-Ribosyl-EThcD (SRDEKY) (+541.06)|[2] Oxidation (+15.99)	sp|P11387|TOP1_HUMAN	DNA topoisomerase 1 OS=Homo sapiens OX=9606 GN=TOP1 PE=1 SV=2	Infinity	eAf H2O2	WT Af UT	0.000692209	173.205	1766.45	382.768	5260.34	2.56839e+06	6080.52	26241.4	0	0	0	93.622	0	0	1622.24	298.857	7663.14	1.29277e+06	3949.66	10662.8	0	0	0	135.271	0	0
36.56_1508.5074n	2	2	#767;#26008	2;3	36.5568	1508.51	0.99	SMMNLQTK	[1] ADP-Ribosyl-EThcD (SRDEKY) (+541.06)|[2] Oxidation (+15.99)	sp|P11387|TOP1_HUMAN	DNA topoisomerase 1 OS=Homo sapiens OX=9606 GN=TOP1 PE=1 SV=2	106.638	eAf H2O2	WT Af UT	0.00119705	147.091	2.08071e+06	3.49655e+06	2.19645e+06	1.68402e+07	2.18461e+07	1.38663e+07	344385	27597.3	120832	1.21075e+06	76123.2	59243.9	1.91085e+06	2.73003e+06	3.19973e+06	8.47635e+06	1.41903e+07	5.63436e+06	280850	95704.8	120832	1.74936e+06	67456.5	64057.7
32.24_1508.5077n	0	1	#5548	2	32.2417	1508.51	0.976	SMMNLQTK	[1] ADPr_HCD_249_347_583 (DEKRSY) (+541.06)|[3] Oxidation (+15.99)	sp|P11387|TOP1_HUMAN	DNA topoisomerase 1 OS=Homo sapiens OX=9606 GN=TOP1 PE=1 SV=2	58.1345	eAf H2O2	WT Af UT	0.397865	173.205	10908.2	8828.79	90768.6	1.09855e+06	159434	0	0	0	21639.1	32215.6	0	0	10017.7	6893.32	132229	552943	103562	0	0	0	21639.1	46547	0	0
36.17_1524.5024n	0	1	#5264	2	36.172	1524.5	0.99	SMMNLQTK	[1] ADP-Ribosyl-EThcD (SRDEKY) (+541.06)|[2] Oxidation (+15.99)|[3] Oxidation (+15.99)	sp|P11387|TOP1_HUMAN	DNA topoisomerase 1 OS=Homo sapiens OX=9606 GN=TOP1 PE=1 SV=2	119.174	eAf H2O2	WT Af UT	0.00559568	152.948	119752	383136	177599	2.02789e+06	3.12586e+06	1.83378e+06	53777.5	553.717	4301.76	124826	2221.53	8421.06	109976	299144	258721	1.02072e+06	2.03043e+06	745129	43856.2	1920.24	4301.76	180356	1968.61	9105.3
26.25_1524.5028n	0	1	#27684	2	26.248	1524.5	0.959	SMMNLQTK	[1] ADPr_HCD_249_347_583 (DEKRSY) (+541.06)|[2] Oxidation (+15.99)|[3] Oxidation (+15.99)	sp|P11387|TOP1_HUMAN	DNA topoisomerase 1 OS=Homo sapiens OX=9606 GN=TOP1 PE=1 SV=2	Infinity	eAf H2O2	WT Af UT	0.195327	173.205	0	5444.89	0	166031	0	4376.41	0	0	0	0	0	0	0	4251.25	0	83570.2	0	1778.29	0	0	0	0	0	0
51.29_2422.8843n	0	1	#13482	3	51.2913	2422.88	0.997	SGDHLHNDSQIEADFR	[N-term] Acetyl (+42.01)|[3] ADP-Ribosyl-EThcD (SRDEKY) (+541.06)	sp|P11387|TOP1_HUMAN	DNA topoisomerase 1 OS=Homo sapiens OX=9606 GN=TOP1 PE=1 SV=2	1227.36	eAf H2O2	WT Af UT	0.00107272	88.8732	1485.58	61791.8	39718.1	198607	560523	407134	524.183	16.2909	409.75	742.525	1768.9	2343.97	1364.3	48245.6	57860.3	99966.9	364093	165433	427.478	56.4952	409.75	1072.84	1567.51	2534.43
24.74_1508.5066n	0	1	#13755	3	24.7396	1508.51	0.99	SMMNLQTK	[1] ADP-Ribosyl-EThcD (SRDEKY) (+541.06)|[2] Oxidation (+15.99)	sp|P11387|TOP1_HUMAN	DNA topoisomerase 1 OS=Homo sapiens OX=9606 GN=TOP1 PE=1 SV=2	23.9639	eAf H2O2	eAf UT	0.89296	119.778	10222	4249.69	4580.17	167.174	203546	58562.3	16673.3	594.305	11309.3	2005.09	4654.73	4284.79	9387.52	3318.06	6672.28	84.1453	132215	23795.9	13597.2	2060.99	11309.3	2897.08	4124.78	4632.94
22.15_1508.5077n	0	1	#965	2	22.15	1508.51	0.99	SMMNLQTK	[1] ADPr_HCD_249_347_583 (DEKRSY) (+541.06)|[3] Oxidation (+15.99)	sp|P11387|TOP1_HUMAN	DNA topoisomerase 1 OS=Homo sapiens OX=9606 GN=TOP1 PE=1 SV=2	682.333	eAf H2O2	eAf UT	0.000121408	112.415	296164	117999	88856.9	986403	4.07184e+06	1.84114e+06	9448.29	2930.79	1013.87	343.084	7619.53	2148.86	271986	92130.8	129445	496496	2.6449e+06	748119	7705.19	10163.7	1013.87	495.707	6752.04	2323.46
11.91_1524.5026n	0	1	#3306	2	11.9141	1524.5	0.99	SMMNLQTK	[1] ADP-Ribosyl-EThcD (SRDEKY) (+541.06)|[2] Oxidation (+15.99)|[3] Oxidation (+15.99)	sp|P11387|TOP1_HUMAN	DNA topoisomerase 1 OS=Homo sapiens OX=9606 GN=TOP1 PE=1 SV=2	Infinity	eAf H2O2	eAf UT	0.291996	173.205	17291.1	971.652	99.9846	1.63513e+06	0	0	0	0	220.839	0	0	0	15879.5	758.644	145.655	823027	0	0	0	0	220.839	0	0	0
23.41_1524.5024n	0	1	#2579	2	23.4075	1524.5	0.976	SMMNLQTK	[1] ADP-Ribosyl-EThcD (SRDEKY) (+541.06)|[2] Oxidation (+15.99)|[3] Oxidation (+15.99)	sp|P11387|TOP1_HUMAN	DNA topoisomerase 1 OS=Homo sapiens OX=9606 GN=TOP1 PE=1 SV=2	3175.81	eAf H2O2	eAf UT	8.70126e-05	123.693	200504	149706	86098.4	1.7165e+06	4.04248e+06	1.31072e+06	471.36	21.3894	1937.87	239.816	1784.15	202.142	184135	116887	125426	863981	2.62584e+06	532592	384.4	74.1762	1937.87	346.501	1581.03	218.567
23.77_1524.5017n	0	1	#55282	3	23.7657	1524.5	0.99	SMMNLQTK	[1] ADP-Ribosyl-EThcD (SRDEKY) (+541.06)|[2] Oxidation (+15.99)|[3] Oxidation (+15.99)	sp|P11387|TOP1_HUMAN	DNA topoisomerase 1 OS=Homo sapiens OX=9606 GN=TOP1 PE=1 SV=2	87.7642	eAf H2O2	eAf UT	0.00723777	128.718	637.597	448.236	780.346	8981.77	99623.5	11624.7	735.008	64.3314	2090.31	385.077	577.07	407.773	585.545	349.973	1136.79	4520.88	64711.5	4723.51	599.407	223.095	2090.31	556.381	511.371	440.906
21.20_1524.5022n	0	2	#2616;#53591	2;3	21.1958	1524.5	0.977	SMMNLQTK	[1] ADPr_HCD_249_347_583 (DEKRSY) (+541.06)|[2] Oxidation (+15.99)|[3] Oxidation (+15.99)	sp|P11387|TOP1_HUMAN	DNA topoisomerase 1 OS=Homo sapiens OX=9606 GN=TOP1 PE=1 SV=2	1417.38	eAf H2O2	eAf UT	1.17104e-05	80.8305	462208	182717	83666	1.69807e+06	5.08959e+06	1.49218e+06	2760.95	406.433	2989.93	2547.2	779.638	2514.8	424475	142661	121882	854708	3.306e+06	606324	2251.59	1409.47	2989.93	3680.34	690.876	2719.14
26.67_2319.9895n	0	1	#1047	3	26.6724	2319.99	0.997	RDPALNSGVSQKPDPAK	[17] ADP-Ribosyl-EThcD (SRDEKY) (+541.06)	sp|P11388|TOP2A_HUMAN	DNA topoisomerase 2-alpha OS=Homo sapiens OX=9606 GN=TOP2A PE=1 SV=3	Infinity	eAf H2O2	WT Af H2O2	3.46388e-05	173.205	0	0	0	4.68279e+06	67692.5	20532.6	0	0	0	0	12.3519	0	0	0	0	2.35704e+06	43970.4	8343.12	0	0	0	0	10.9457	0
23.98_2606.1533n	0	2	#48893;#6363	3;4	23.9825	2606.15	0.997	GTKRDPALNSGVSQKPDPAK	[10] ADP-Ribosyl-EThcD (SRDEKY) (+541.06)	sp|P11388|TOP2A_HUMAN	DNA topoisomerase 2-alpha OS=Homo sapiens OX=9606 GN=TOP2A PE=1 SV=3	296.6	eAf H2O2	WT Af H2O2	0.194473	170.289	432.427	6.34123	1654.38	613853	1227.3	5749.32	279.252	4835.49	394.071	1132.31	1974.11	385.365	397.125	4.95109	2410.06	308977	797.203	2336.15	227.733	16769	394.071	1636.02	1749.35	416.677
27.55_2163.8869n	0	1	#31013	3	27.5543	2163.89	0.997	DPALNSGVSQKPDPAK	[1] ADP-Ribosyl-EThcD (SRDEKY) (+541.06)	sp|P11388|TOP2A_HUMAN	DNA topoisomerase 2-alpha OS=Homo sapiens OX=9606 GN=TOP2A PE=1 SV=3	Infinity	WT Af H2O2	WT Af UT	0.000137732	173.205	241092	111808	98552.8	8.19138	0	0	0	0	0	0	192.297	0	221409	87297.1	143569	4.12305	0	0	0	0	0	0	170.404	0
24.86_2319.9881n	3	3	#38395;#176;#6234	2;3;4	24.8587	2319.99	0.997	RDPALNSGVSQKPDPAK	[17] ADP-Ribosyl-EThcD (SRDEKY) (+541.06)	sp|P11388|TOP2A_HUMAN	DNA topoisomerase 2-alpha OS=Homo sapiens OX=9606 GN=TOP2A PE=1 SV=3	2338.54	eAf H2O2	WT Af UT	0.368563	109.86	1.06796e+06	432811	239356	12.4031	1.19476e+07	4.52454e+06	3433.08	1567.84	2042.87	4795.54	15789.9	2540.56	980770	337929	348687	6.24299	7.76071e+06	1.83848e+06	2799.72	5437.11	2042.87	6928.88	13992.2	2746.99
65.08_2650.9675n	0	3	#199668;#2108;#7676	2;3;4	65.0751	2650.97	0.997	SKGESDDFHMDFDSAVAPR	[2] ADP-Ribosyl-EThcD (SRDEKY) (+541.06)	sp|P11388|TOP2A_HUMAN	DNA topoisomerase 2-alpha OS=Homo sapiens OX=9606 GN=TOP2A PE=1 SV=3	305.795	eAf H2O2	WT Af UT	6.77387e-08	36.5646	292688	293207	141821	2.00289e+06	4.26589e+06	4.11763e+06	13429	9711.92	10824.3	9836.65	15188.2	12492.3	268794	228930	206601	1.00813e+06	2.77095e+06	1.67313e+06	10951.5	33680	10824.3	14212.6	13459	13507.3
28.44_2163.8878n	1	1	#2536	3	28.4419	2163.89	0.997	DPALNSGVSQKPDPAK	[1] ADP-Ribosyl-EThcD (SRDEKY) (+541.06)	sp|P11388|TOP2A_HUMAN	DNA topoisomerase 2-alpha OS=Homo sapiens OX=9606 GN=TOP2A PE=1 SV=3	1763.87	eAf H2O2	WT Af UT	0.0799822	173.205	0	9583.23	10722	20613.6	2.67741e+06	2.9066e+06	3177.45	0	0	0	6419.84	0	0	7482.38	15619.5	10375.7	1.73914e+06	1.18105e+06	2591.25	0	0	0	5688.94	0
21.67_2606.1525n	0	2	#25692;#3690	3;4	21.6678	2606.15	0.997	GTKRDPALNSGVSQKPDPAK	[10] ADP-Ribosyl-EThcD (SRDEKY) (+541.06)	sp|P11388|TOP2A_HUMAN	DNA topoisomerase 2-alpha OS=Homo sapiens OX=9606 GN=TOP2A PE=1 SV=3	354.518	eAf H2O2	WT Af UT	0.106354	101.337	34639.1	39917.9	28842.4	739.239	924852	564260	2873.81	444.337	884.331	371.201	6519.06	2387.59	31811.3	31167	42016.9	372.088	600747	229278	2343.62	1540.92	884.331	536.333	5776.86	2581.59
50.67_2666.9615n	0	2	#4914;#18180	3;4	50.6665	2666.96	0.997	SKGESDDFHMDFDSAVAPR	[2] ADP-Ribosyl-EThcD (SRDEKY) (+541.06)|[10] Oxidation (+15.99)	sp|P11388|TOP2A_HUMAN	DNA topoisomerase 2-alpha OS=Homo sapiens OX=9606 GN=TOP2A PE=1 SV=3	1349.89	eAf H2O2	WT Af UT	5.27363e-06	64.2816	34197.1	63100.4	41258.8	372553	1.58363e+06	1.27968e+06	858.087	545.687	993.349	1183.8	6489.63	5913.73	31405.3	49267.4	60104.8	187521	1.02866e+06	519976	699.78	1892.39	993.349	1710.42	5750.78	6394.25
61.67_2666.9628n	0	1	#146624	3	61.6659	2666.96	0.994	SKGESDDFHMDFDSAVAPR	[2] ADP-Ribosyl-EThcD (SRDEKY) (+541.06)|[10] Oxidation (+15.99)	sp|P11388|TOP2A_HUMAN	DNA topoisomerase 2-alpha OS=Homo sapiens OX=9606 GN=TOP2A PE=1 SV=3	11.7017	eAf H2O2	WT Af UT	0.234432	171.237	3340.51	8144.32	5827.35	30662.8	71213.5	36356.2	89.6383	0	11723.4	0	7654.61	5464.36	3067.8	6358.9	8489.14	15433.8	46257.5	14772.8	73.101	0	11723.4	0	6783.13	5908.36
47.01_1816.6807n	0	1	#68427	2	47.0096	1816.68	0.997	SVVSDLEADDVK	[1] ADP-Ribosyl-EThcD (SRDEKY) (+541.06)	sp|P11388|TOP2A_HUMAN	DNA topoisomerase 2-alpha OS=Homo sapiens OX=9606 GN=TOP2A PE=1 SV=3	335.787	eAf H2O2	WT Af UT	0.810254	172.637	76020	47.0885	119.602	192481	1040.78	0	435.26	0	141.063	1216.58	42.7233	71.6075	69813.9	36.7657	174.233	96883.4	676.052	0	354.959	0	141.063	1757.78	37.8593	77.4259
48.13_1816.6787n	0	1	#23263	2	48.1297	1816.68	0.997	SVVSDLEADDVK	[1] ADPr_HCD_249_347_583 (DEKRSY) (+541.06)	sp|P11388|TOP2A_HUMAN	DNA topoisomerase 2-alpha OS=Homo sapiens OX=9606 GN=TOP2A PE=1 SV=3	674.955	eAf H2O2	WT Af UT	0.046064	130.011	749.102	46765.4	29979.9	7133.55	456757	377116	451.517	0	794.502	589.112	3074	54.7605	687.947	36513.4	43673.9	3590.6	296691	153235	368.217	0	794.502	851.183	2724.02	59.21
59.00_2779.0627n	0	1	#72015	4	59.0048	2779.06	0.997	KSKGESDDFHMDFDSAVAPR	[2] ADP-Ribosyl-EThcD (SRDEKY) (+541.06)	sp|P11388|TOP2A_HUMAN	DNA topoisomerase 2-alpha OS=Homo sapiens OX=9606 GN=TOP2A PE=1 SV=3	64.0789	eAf H2O2	WT Af UT	0.34947	160.035	1962.02	1567.65	1663.38	80817.4	4260.86	112.268	593.146	0	736.318	2226.86	127.887	95.3922	1801.84	1223.99	2423.17	40678.6	2767.69	45.6183	483.717	0	736.318	3217.49	113.327	103.143
7.14_1594.5563n	0	1	#2838	2	7.13812	1594.56	0.997	SQSSTSTTGAK	[1] ADP-Ribosyl-EThcD (SRDEKY) (+541.06)	sp|P11388|TOP2A_HUMAN	DNA topoisomerase 2-alpha OS=Homo sapiens OX=9606 GN=TOP2A PE=1 SV=3	15613	eAf H2O2	eAf UT	0.812152	173.205	0	286.542	158.024	1.19381e+06	0	0	202.173	16.7924	193.767	76.463	0	0	0	223.725	230.206	600893	0	0	164.875	58.2345	193.767	110.478	0	0
64.29_2666.9609n	0	1	#45442	3	64.2875	2666.96	0.997	SKGESDDFHMDFDSAVAPR	[2] ADP-Ribosyl-EThcD (SRDEKY) (+541.06)|[10] Oxidation (+15.99)	sp|P11388|TOP2A_HUMAN	DNA topoisomerase 2-alpha OS=Homo sapiens OX=9606 GN=TOP2A PE=1 SV=3	282.309	eAf H2O2	eAf UT	8.85432e-05	112.069	7870.71	15176.2	5891.16	247112	532699	505236	7788.25	686.234	1768.45	3023.12	936.915	591.891	7228.16	11849.2	8582.09	124381	346020	205295	6351.4	2379.79	1768.45	4367.97	830.247	639.984
62.17_2666.9612n	0	1	#77816	3	62.1664	2666.96	0.997	SKGESDDFHMDFDSAVAPR	[2] ADP-Ribosyl-EThcD (SRDEKY) (+541.06)|[10] Oxidation (+15.99)	sp|P11388|TOP2A_HUMAN	DNA topoisomerase 2-alpha OS=Homo sapiens OX=9606 GN=TOP2A PE=1 SV=3	39.5284	eAf H2O2	eAf UT	0.141567	157.614	1643.14	7693.58	4481.87	71032.4	68852.3	23389.3	0	359.615	5532.26	0	3643.97	486.58	1509	6006.98	6529.07	35753.5	44723.7	9503.86	0	1247.11	5532.26	0	3229.1	526.116
62.48_2666.9611n	0	1	#54954	3	62.4811	2666.96	0.989	SKGESDDFHMDFDSAVAPR	[2] ADP-Ribosyl-EThcD (SRDEKY) (+541.06)|[10] Oxidation (+15.99)	sp|P11388|TOP2A_HUMAN	DNA topoisomerase 2-alpha OS=Homo sapiens OX=9606 GN=TOP2A PE=1 SV=3	119.995	eAf H2O2	eAf UT	2.83546e-05	92.7119	35687	23396.3	16785.2	68972	160739	177759	8245.3	4650.98	6696.06	536.187	2343.62	515.933	32773.6	18267.3	24452.2	34716.4	104410	72229.7	6724.14	16129.1	6696.06	774.713	2076.8	557.854
60.05_2779.0605n	0	1	#36424	4	60.0453	2779.06	0.997	KSKGESDDFHMDFDSAVAPR	[3] ADP-Ribosyl-EThcD (SRDEKY) (+541.06)	sp|P11388|TOP2A_HUMAN	DNA topoisomerase 2-alpha OS=Homo sapiens OX=9606 GN=TOP2A PE=1 SV=3	112.793	eAf H2O2	eAf UT	0.123319	145.09	457.982	7458.93	1938.05	1234.48	123182	110005	4150.96	577.531	668.722	1845.63	0	232.715	420.593	5823.77	2823.3	621.362	80014.4	44699	3385.15	2002.82	668.722	2666.67	0	251.624
74.81_3244.4010n	0	1	#72498	3	74.814	3244.4	0.997	GSVPLSSSPPATHFPDETEITNPVPK	[2] ADP-Ribosyl-EThcD (SRDEKY) (+541.06)	sp|P11388|TOP2A_HUMAN	DNA topoisomerase 2-alpha OS=Homo sapiens OX=9606 GN=TOP2A PE=1 SV=3	84.5832	eAf H2O2	eAf UT	0.182444	163.621	33396.8	4663.21	4630.41	226477	3211.24	44089.2	8210.84	0	317.76	2451.43	0	785.35	30670.4	3640.93	6745.47	113995	2085.89	17915	6696.03	0	317.76	3541.97	0	849.163
46.31_2795.0565n	0	1	#89366	4	46.3138	2795.06	0.997	KSKGESDDFHMDFDSAVAPR	[1] ADP-Ribosyl-EThcD (SRDEKY) (+541.06)|[11] Oxidation (+15.99)	sp|P11388|TOP2A_HUMAN	DNA topoisomerase 2-alpha OS=Homo sapiens OX=9606 GN=TOP2A PE=1 SV=3	357.579	eAf H2O2	eAf UT	0.0161844	136.626	7624.92	840.841	416.086	5451.5	74875.1	28431.3	168.42	534.483	627.334	0	145.341	158.809	7002.44	656.51	606.143	2743.96	48635.9	11552.6	137.348	1853.53	627.334	0	128.794	171.713
28.04_2163.8874n	0	1	#36524	3	28.0439	2163.89	0.996	DPALNSGVSQKPDPAK	[1] ADP-Ribosyl-EThcD (SRDEKY) (+541.06)	sp|P11388|TOP2A_HUMAN	DNA topoisomerase 2-alpha OS=Homo sapiens OX=9606 GN=TOP2A PE=1 SV=3	Infinity	WT Af H2O2	eAf H2O2	2.8916e-07	131.516	2529.15	26100.3	2459.42	0	0	0	0	0	0	0	0	0	2322.68	20378.5	3582.82	0	0	0	0	0	0	0	0	0
7.52_1728.7128n	0	1	#9189	3	7.52193	1728.71	0.997	KTPTSSGKPSAK	[1] ADP-Ribosyl-EThcD (SRDEKY) (+541.06)	sp|Q02880|TOP2B_HUMAN	DNA topoisomerase 2-beta OS=Homo sapiens OX=9606 GN=TOP2B PE=1 SV=3	Infinity	eAf H2O2	WT Af H2O2	0.523451	173.205	0	0	0	225099	0	0	116.905	0	1.80558	0	0	0	0	0	0	113301	0	0	95.3372	0	1.80558	0	0	0
106.73_3347.3701n	1	1	#48040	3	106.73	3347.37	0.997	SGGCGAGAGVGGGNGALTWVTLFDQNNAAK	[1] ADP-Ribosyl-EThcD (SRDEKY) (+541.06)	sp|Q02880|TOP2B_HUMAN	DNA topoisomerase 2-beta OS=Homo sapiens OX=9606 GN=TOP2B PE=1 SV=3	85.4907	eAf H2O2	WT Af UT	0.737056	172.235	2379.57	0	3082.17	707.318	323002	502.833	1823.58	34.6673	1934.12	0	6419.21	2055.62	2185.3	0	4490.03	356.022	209809	204.318	1487.15	120.223	1934.12	0	5688.38	2222.64
107.88_3347.3699n	1	1	#51916	3	107.882	3347.37	0.81	SGGCGAGAGVGGGNGALTWVTLFDQNNAAK	[1] ADPr_HCD_249_347_583 (DEKRSY) (+541.06)	sp|Q02880|TOP2B_HUMAN	DNA topoisomerase 2-beta OS=Homo sapiens OX=9606 GN=TOP2B PE=1 SV=3	1221.11	eAf H2O2	WT Af UT	0.843328	171.515	527.384	0	80427.6	0	23970.6	544119	0	114.038	351.187	0	32205.8	9583.87	484.329	0	117165	0	15570.3	221094	0	395.474	351.187	0	28539.2	10362.6
47.99_1546.5403n	0	1	#66494	2	47.9885	1546.54	0.99	EDVLAGMSGK	[2] ADPr_HCD_249_347_583 (DEKRSY) (+541.06)	sp|Q02880|TOP2B_HUMAN	DNA topoisomerase 2-beta OS=Homo sapiens OX=9606 GN=TOP2B PE=1 SV=3	359.651	eAf H2O2	WT Af UT	0.0658366	121.124	698.011	2090.35	1248.1	832.504	98483.6	76722.7	106.572	0	382.899	288.217	0	223.862	641.027	1632.1	1818.2	419.033	63971.1	31175.1	86.9105	0	382.899	416.433	0	242.052
46.31_1546.5429n	0	1	#132489	2	46.3138	1546.54	0.63	EDVLAGMSGK	[2] ADPr_HCD_249_347_583 (DEKRSY) (+541.06)	sp|Q02880|TOP2B_HUMAN	DNA topoisomerase 2-beta OS=Homo sapiens OX=9606 GN=TOP2B PE=1 SV=3	144.061	eAf H2O2	WT Af UT	0.0361543	173.205	3603.02	218.477	312.17	45557.7	3441.62	1655.85	0	0	351.624	0	366.78	0	3308.88	170.582	454.762	22931	2235.54	672.829	0	0	351.624	0	325.022	0
7.88_1600.6181n	0	2	#44038;#32296	2;3	7.8843	1600.62	0.975	TPTSSGKPSAK	[4] ADP-Ribosyl-EThcD (SRDEKY) (+541.06)	sp|Q02880|TOP2B_HUMAN	DNA topoisomerase 2-beta OS=Homo sapiens OX=9606 GN=TOP2B PE=1 SV=3	11508.4	eAf H2O2	eAf UT	0.293714	172.528	0	7.20206	103.146	109580	283.747	2.93245	6.13292	0	128.887	0	3.8675	5.67918	0	5.62321	150.261	55156.2	184.311	1.19156	5.00146	0	128.887	0	3.42718	6.14063
49.13_1352.5522n	1	1	#43012	2	49.1251	1352.55	0.986	SVLAGPLR	[1] ADP-Ribosyl-EThcD (SRDEKY) (+541.06)	sp|Q9UBZ4|APEX2_HUMAN	DNA-(apurinic or apyrimidinic site) lyase 2 OS=Homo sapiens OX=9606 GN=APEX2 PE=1 SV=1	122.836	eAf H2O2	eAf UT	6.06563e-06	63.1725	1818.2	7900.13	4727.44	33197.3	52936.8	34134.3	526.928	348.033	226.019	461.569	195.121	322.407	1669.76	6168.25	6886.82	16709.5	34385.7	13869.9	429.716	1206.94	226.019	666.902	172.906	348.604
47.46_1468.5313n	1	1	#3528	2	47.4571	1468.53	0.99	SIYFSSPK	[1] ADP-Ribosyl-EThcD (SRDEKY) (+541.06)	sp|P29372|3MG_HUMAN	DNA-3-methyladenine glycosylase OS=Homo sapiens OX=9606 GN=MPG PE=1 SV=3	1450.98	eAf H2O2	WT Af UT	1.49076e-05	82.8522	232110	171514	86571.5	423072	679739	610059	469.02	36.3421	675.128	2880.16	815.91	1221.47	213161	133914	126115	212949	441532	247888	382.491	126.031	675.128	4161.41	723.019	1320.72
49.11_1468.5386n	1	1	#108268	2	49.1123	1468.54	0.854	SIYFSSPK	[1] ADPr_HCD_249_347_583 (DEKRSY) (+541.06)	sp|P29372|3MG_HUMAN	DNA-3-methyladenine glycosylase OS=Homo sapiens OX=9606 GN=MPG PE=1 SV=3	69.3827	WT Af H2O2	eAf UT	0.736303	170.696	37874.6	370.249	0	1955.71	207.698	0	651.885	11112.4	95.4274	498.999	0	52.217	34782.6	289.082	0	984.388	134.913	0	531.619	38536.6	95.4274	720.982	0	56.4598
50.27_1468.5313n	1	1	#56398	2	50.2692	1468.53	0.975	SIYFSSPK	[1] ADPr_HCD_249_347_583 (DEKRSY) (+541.06)	sp|P29372|3MG_HUMAN	DNA-3-methyladenine glycosylase OS=Homo sapiens OX=9606 GN=MPG PE=1 SV=3	101.957	eAf H2O2	eAf UT	0.000636688	123.96	5307.59	31317.7	14670.1	43739.5	74228.4	40033.8	1069.24	868.011	104.998	1254.14	103.035	192.506	4874.29	24452.2	21371.1	22015.9	48215.8	16267.1	871.976	3010.18	104.998	1812.06	91.3047	208.148
35.48_1346.4581n	1	1	#3290	2	35.4751	1346.46	0.942	SVGPDFGK	[1] ADPr_HCD_249_347_583 (DEKRSY) (+541.06)	sp|P78527|PRKDC_HUMAN	DNA-dependent protein kinase catalytic subunit OS=Homo sapiens OX=9606 GN=PRKDC PE=1 SV=3	8.83531	eAf H2O2	WT Af H2O2	0.88334	169.115	7878.37	35551.1	49664.8	10830.4	798937	12750.3	743240	85.6135	11850.5	726259	8184.56	15780	7235.2	27757.5	72350.5	5451.39	518958	5180.87	606120	296.899	11850.5	1.04934e+06	7252.75	17062.2
36.46_1346.4567n	0	1	#19548	2	36.4607	1346.46	0.986	SVGPDFGK	[1] ADPr_HCD_249_347_583 (DEKRSY) (+541.06)	sp|P78527|PRKDC_HUMAN	DNA-dependent protein kinase catalytic subunit OS=Homo sapiens OX=9606 GN=PRKDC PE=1 SV=3	183.801	eAf H2O2	WT Af H2O2	0.505097	173.05	506.584	1965.67	1106.91	1060.39	130446	526346	329002	0	196.068	246550	1139.15	1382.66	465.227	1534.75	1612.51	533.738	84732.5	213872	268305	0	196.068	356230	1009.46	1495.01
28.87_1474.5529n	0	1	#29568	2	28.8734	1474.55	0.977	SVGPDFGKK	[1] ADPr_HCD_249_347_583 (DEKRSY) (+541.06)	sp|P78527|PRKDC_HUMAN	DNA-dependent protein kinase catalytic subunit OS=Homo sapiens OX=9606 GN=PRKDC PE=1 SV=3	1220.99	eAf H2O2	eAf UT	0.49275	173.205	0	0	2059.83	0	174579	122178	407.566	0	8988.82	0	243.046	0	0	0	3000.71	0	113399	49645	332.375	0	8988.82	0	215.375	0
53.11_1839.8170n	2	2	#213771;#81636	2;3	53.1051	1839.82	0.997	SALAPNLLTSGKK	[10] ADP-Ribosyl-EThcD (SRDEKY) (+541.06)	sp|O15446|RPA34_HUMAN	DNA-directed RNA polymerase I subunit RPA34 OS=Homo sapiens OX=9606 GN=CD3EAP PE=1 SV=1	107.676	eAf H2O2	WT Af UT	0.668693	110.128	2158.77	1594.12	1043.57	35549.4	57437.1	0	627.62	0	235.957	710.876	756.544	491.903	1982.53	1244.65	1520.25	17893.4	37308.8	0	511.831	0	235.957	1027.11	670.411	531.872
61.86_1711.7215n	0	1	#132068	2	61.8559	1711.72	0.674	SALAPNLLTSGK	[1] ADPr_HCD_249_347_583 (DEKRSY) (+541.06)	sp|O15446|RPA34_HUMAN	DNA-directed RNA polymerase I subunit RPA34 OS=Homo sapiens OX=9606 GN=CD3EAP PE=1 SV=1	211.434	eAf H2O2	eAf UT	0.0201954	161.656	7170.82	1645.52	1894.94	27218.9	12171.6	7683.15	0	179.201	503.209	0	212.622	10.0175	6585.41	1284.78	2760.5	13700.4	7906.22	3121.93	0	621.453	503.209	0	188.415	10.8315
62.47_1711.7206n	1	1	#69540	2	62.4704	1711.72	0.864	SALAPNLLTSGK	[1] ADPr_HCD_249_347_583 (DEKRSY) (+541.06)	sp|O15446|RPA34_HUMAN	DNA-directed RNA polymerase I subunit RPA34 OS=Homo sapiens OX=9606 GN=CD3EAP PE=1 SV=1	347.425	eAf H2O2	eAf UT	0.0222463	117.256	1251.73	4501.31	1470.46	1852.75	83082.3	30274.9	917.821	93.636	563.324	0	253.185	78.426	1149.54	3514.53	2142.13	932.565	53967	12301.7	748.493	324.721	563.324	0	224.36	84.7985
53.79_1839.8129n	0	1	#106738	3	53.7882	1839.81	0.991	SALAPNLLTSGKK	[10] ADP-Ribosyl-EThcD (SRDEKY) (+541.06)	sp|O15446|RPA34_HUMAN	DNA-directed RNA polymerase I subunit RPA34 OS=Homo sapiens OX=9606 GN=CD3EAP PE=1 SV=1	2617.9	eAf H2O2	eAf UT	0.5465	173.205	1077.45	20.202	0	0	194.622	33314	137.012	0	17.5218	0	0	12.7998	989.485	15.7733	0	0	126.418	13536.6	111.735	0	17.5218	0	0	13.8398
13.01_1887.8404n	0	1	#155820	3	13.0098	1887.84	0.296	LPAISGRGARPPR	[7] ADPr_HCD_249_347_583 (DEKRSY) (+541.06)	sp|Q96EY1|DNJA3_HUMAN	DnaJ homolog subfamily A member 3, mitochondrial OS=Homo sapiens OX=9606 GN=DNAJA3 PE=1 SV=2	344.831	WT Af UT	eAf UT	0.91509	173.205	0	0	40.1506	1849.23	0	0	0	8132.91	0	23.5852	0	0	0	0	58.4904	930.79	0	0	0	28204.1	0	34.0773	0	0
59.22_1713.7190n	1	1	#87748	2	59.2218	1713.72	0.264	LSSLPWMVLK	[3] ADPr_HCD_249_347_583 (DEKRSY) (+541.06)	REV_sp|Q6PKX4|DOK6_HUMAN	Docking protein 6 OS=Homo sapiens OX=9606 GN=DOK6 PE=1 SV=1	25.4615	eAf H2O2	WT Af H2O2	0.949736	166.275	616.398	1589.29	917.626	77388	0	2136.13	13968.9	0	1275.28	2900.8	0	1085.84	566.077	1240.88	1336.77	38952.4	0	867.985	11391.8	0	1275.28	4191.25	0	1174.07
60.14_1713.7178n	0	1	#46013	2	60.1395	1713.72	0.273	LSSLPWMVLK	[3] ADPr_HCD_249_347_583 (DEKRSY) (+541.06)	REV_sp|Q6PKX4|DOK6_HUMAN	Docking protein 6 OS=Homo sapiens OX=9606 GN=DOK6 PE=1 SV=1	34.4981	eAf H2O2	WT Af UT	0.195846	97.5321	2802.09	14379.1	5780.32	884.133	120648	62690.9	2016.11	887.151	2436.82	130.892	1833.85	3375.8	2573.33	11226.9	8420.63	445.019	78368	25473.5	1644.16	3076.55	2436.82	189.12	1625.06	3650.1
21.37_1206.3744n	1	1	#21368	2	21.3726	1206.37	0.1	VDYNR	[3] ADPr_HCD_249_347_583 (DEKRSY) (+541.06)	sp|P39656|OST48_HUMAN	Dolichyl-diphosphooligosaccharide--protein glycosyltransferase 48 kDa subunit OS=Homo sapiens OX=9606 GN=DDOST PE=1 SV=4	508.516	eAf H2O2	eAf UT	0.0083051	96.891	351.584	14993.4	10525.9	78783	129425	81886.8	373.616	0	205.784	281.972	66.8728	221.629	322.881	11706.5	15333.9	39654.6	84069.3	33273.4	304.688	0	205.784	407.409	59.2593	239.637
26.95_2055.8411n	1	1	#15255	3	26.9537	2055.84	0.753	SKGTGANGVVFVSHR	[1] ADPr_HCD_249_347_583 (DEKRSY) (+541.06)	REV_sp|Q96DT5|DYH11_HUMAN	Dynein heavy chain 11, axonemal OS=Homo sapiens OX=9606 GN=DNAH11 PE=1 SV=4	Infinity	eAf H2O2	WT Af UT	0.00183591	173.205	0	3534.76	205.008	224816	233867	272673	0	0	0	120.691	0	0	0	2759.86	298.65	113159	151911	110797	0	0	0	174.381	0	0
11.55_2302.8988n	2	2	#13601;#32601	3;4	11.5499	2302.9	0.399	DDVWLYTHTELTNR	[14] ADPr_HCD_249_347_583 (DEKRSY) (+541.06)	REV_sp|Q96DT5|DYH11_HUMAN	Dynein heavy chain 11, axonemal OS=Homo sapiens OX=9606 GN=DNAH11 PE=1 SV=4	Infinity	WT Af H2O2	eAf UT	0.372459	173.205	256819	65.84	0	0	92.1926	40.1269	0	185.272	0	0	0	0	235853	51.4064	0	0	59.8846	16.3049	0	642.506	0	0	0	0
25.01_1989.7793n	1	1	#59069	3	25.0083	1989.78	0.997	SHPPDKWAQGAGAK	[5] ADP-Ribosyl-EThcD (SRDEKY) (+541.06)	sp|O00257|CBX4_HUMAN	E3 SUMO-protein ligase CBX4 OS=Homo sapiens OX=9606 GN=CBX4 PE=1 SV=3	51.1105	eAf H2O2	WT Af UT	0.956998	173.205	2148.16	0	417.912	105612	0	0	0	0	2066.34	64.513	0	3634.84	1972.79	0	608.804	53158.7	0	0	0	0	2066.34	93.2121	0	3930.18
37.21_1890.7189n	0	1	#174816	3	37.2078	1890.72	0.986	SGKYYYQLNSK	[1] ADP-Ribosyl-EThcD (SRDEKY) (+541.06)	sp|O00257|CBX4_HUMAN	E3 SUMO-protein ligase CBX4 OS=Homo sapiens OX=9606 GN=CBX4 PE=1 SV=3	14.5063	eAf H2O2	WT Af UT	0.866461	173.205	0	2208.34	593.262	0	0	10596.2	350.873	379.369	0.2165	863.452	93.1377	135.566	0	1724.22	864.249	0	0	4305.62	286.141	1315.61	0.2165	1247.57	82.5339	146.581
23.24_1989.7776n	1	1	#6041	3	23.2438	1989.78	0.997	SHPPDKWAQGAGAK	[6] ADP-Ribosyl-EThcD (SRDEKY) (+541.06)	sp|O00257|CBX4_HUMAN	E3 SUMO-protein ligase CBX4 OS=Homo sapiens OX=9606 GN=CBX4 PE=1 SV=3	392.611	eAf H2O2	eAf UT	0.552269	91.1788	21793.3	36014	10648.6	0	235670	160363	1386.12	240.223	452.943	449.367	400.396	158.952	20014.2	28118.9	15512.6	0	153082	65160.8	1130.4	833.071	452.943	649.271	354.81	171.868
109.14_4958.4519n	1	1	#331	4	109.137	4958.45	0.399	GKMQSRFDMAENVVIVASQK	[6] ADPr_HCD_249_347_583 (DEKRSY) (+541.06)|[8] ADPr_HCD_249_347_583 (DEKRSY) (+541.06)|[9] Oxidation (+15.99)|[11] ADPr_HCD_249_347_583 (DEKRSY) (+541.06)|[18] ADPr_HCD_249_347_583 (DEKRSY) (+541.06)|[20] ADPr_HCD_249_347_583 (DEKRSY) (+541.06)	sp|Q7Z6Z7|HUWE1_HUMAN	E3 ubiquitin-protein ligase HUWE1 OS=Homo sapiens OX=9606 GN=HUWE1 PE=1 SV=3	3.28579	eAf UT	WT Af H2O2	0.990009	172.291	445.884	3.78106e+06	12913.2	0	8.69684e+06	43725.8	0	49674.1	8.83835e+06	0	8.12861e+06	4.33905e+06	409.483	2.95216e+06	18811.7	0	5.64912e+06	17767.3	0	172265	8.83835e+06	0	7.20316e+06	4.69162e+06
44.90_2476.9845n	1	1	#65383	4	44.8951	2476.98	0.993	SCGSSSHENRPLDLLHK	[1] ADP-Ribosyl-EThcD (SRDEKY) (+541.06)	sp|Q7Z6Z7|HUWE1_HUMAN	E3 ubiquitin-protein ligase HUWE1 OS=Homo sapiens OX=9606 GN=HUWE1 PE=1 SV=3	76.777	eAf H2O2	WT Af UT	6.50623e-05	81.2163	1149.49	1283.97	1051.05	22806.5	37105.9	30925.4	265.078	158.941	759.119	1563.75	6434.44	1979.81	1055.65	1002.5	1531.15	11479.4	24102.6	12566	216.174	551.193	759.119	2259.4	5701.88	2140.67
26.69_1822.7291n	1	1	#6589	3	26.6931	1822.73	0.997	SAHSLQPSISQK	[1] ADP-Ribosyl-EThcD (SRDEKY) (+541.06)	sp|Q8IYW5|RN168_HUMAN	E3 ubiquitin-protein ligase RNF168 OS=Homo sapiens OX=9606 GN=RNF168 PE=1 SV=1	Infinity	eAf H2O2	WT Af H2O2	0.538155	173.205	0	0	0	694998	0	0	0	0	0	107.876	0	0	0	0	0	349820	0	0	0	0	0	155.865	0	0
28.61_1822.7287n	1	1	#7128	2	28.612	1822.73	0.997	SAHSLQPSISQK	[1] ADP-Ribosyl-EThcD (SRDEKY) (+541.06)	sp|Q8IYW5|RN168_HUMAN	E3 ubiquitin-protein ligase RNF168 OS=Homo sapiens OX=9606 GN=RNF168 PE=1 SV=1	Infinity	eAf H2O2	WT Af H2O2	0.11241	173.205	0	0	0	0	1.31751e+06	184472	0	0	0	789.602	0	0	0	0	0	0	855803	74957.3	0	0	0	1140.86	0	0
28.60_1822.7286n	1	1	#1762	3	28.6031	1822.73	0.997	SAHSLQPSISQK	[1] ADP-Ribosyl-EThcD (SRDEKY) (+541.06)	sp|Q8IYW5|RN168_HUMAN	E3 ubiquitin-protein ligase RNF168 OS=Homo sapiens OX=9606 GN=RNF168 PE=1 SV=1	101.938	eAf H2O2	WT Af UT	0.0942434	171.785	60300.3	27911.2	104079	16801.2	2.68394e+06	1.00658e+06	0	199.008	36169.2	1058.4	51018.4	32920.1	55377.5	21792.4	151620	8456.73	1.74338e+06	409007	0	690.139	36169.2	1529.24	45209.9	35595
69.84_1582.5675n	0	1	#134613	2	69.8387	1582.57	0.99	SVFQMFQR	[1] ADPr_HCD_249_347_583 (DEKRSY) (+541.06)	sp|Q8IYW5|RN168_HUMAN	E3 ubiquitin-protein ligase RNF168 OS=Homo sapiens OX=9606 GN=RNF168 PE=1 SV=1	19183	eAf H2O2	WT Af UT	0.0735731	173.205	8976.37	645.049	263.081	62921.1	148.646	0	3.28779	0	0	0	0	15.6216	8243.56	503.64	383.249	31670.7	96.5546	0	2.68123	0	0	0	0	16.8909
70.74_1582.5668n	0	1	#76031	2	70.7368	1582.57	0.965	SVFQMFQR	[1] ADPr_HCD_249_347_583 (DEKRSY) (+541.06)	sp|Q8IYW5|RN168_HUMAN	E3 ubiquitin-protein ligase RNF168 OS=Homo sapiens OX=9606 GN=RNF168 PE=1 SV=1	179.726	eAf H2O2	eAf UT	0.465301	93.3154	10992	17682.8	11699.4	0	79834.3	103426	904.205	0	564.035	607.174	240.357	172.137	10094.6	13806.4	17043.4	0	51857.2	42025.6	737.389	0	564.035	877.281	212.992	186.124
34.36_1083.4021n	0	1	#81448	2	34.3595	1083.4	0.1	VSLPK	[2] ADPr_HCD_249_347_583 (DEKRSY) (+541.06)	sp|Q14669|TRIPC_HUMAN	E3 ubiquitin-protein ligase TRIP12 OS=Homo sapiens OX=9606 GN=TRIP12 PE=1 SV=1	8.88985	eAf UT	WT Af H2O2	0.679405	153.871	2119.58	1087.97	1969.65	621.388	1688.1	23551.6	13695.5	93.9545	1024.94	41367.8	2497.67	2159	1946.54	849.462	2869.33	312.77	1096.52	9569.81	11168.8	325.825	1024.94	59770.6	2213.31	2334.43
46.13_2696.2078n	1	1	#29998	3	46.127	2696.21	0.997	LSLPGSSKSETSKPGPSGLQAK	[9] ADP-Ribosyl-EThcD (SRDEKY) (+541.06)	sp|Q14669|TRIPC_HUMAN	E3 ubiquitin-protein ligase TRIP12 OS=Homo sapiens OX=9606 GN=TRIP12 PE=1 SV=1	400.906	eAf H2O2	WT Af UT	0.0264274	87.6057	1296.79	2107.91	648.459	100849	143275	77305.4	419.128	0	382.631	395.834	472.347	0	1190.92	1645.81	944.658	50761.5	93065.7	31411.8	341.803	0	382.631	571.924	418.57	0
47.27_3129.2358n	1	1	#73013	3	47.2669	3129.24	0.666	SCSSSSAVIVPQPEDPDRANTSER	[6] ADPr_HCD_249_347_583 (DEKRSY) (+541.06)	sp|Q14669|TRIPC_HUMAN	E3 ubiquitin-protein ligase TRIP12 OS=Homo sapiens OX=9606 GN=TRIP12 PE=1 SV=1	331.646	eAf H2O2	WT Af UT	0.0320988	173.205	4713.61	535.906	1229.82	51703.7	100637	97664.5	514.724	0	239.107	2719.74	0	0	4328.8	418.424	1791.57	26024.5	65369.8	39684.5	419.763	0	239.107	3929.64	0	0
72.83_1603.6314n	1	1	#29126	2	72.8293	1603.63	0.996	SSFLASLNPK	[2] ADPr_HCD_249_347_583 (DEKRSY) (+541.06)	sp|Q14669|TRIPC_HUMAN	E3 ubiquitin-protein ligase TRIP12 OS=Homo sapiens OX=9606 GN=TRIP12 PE=1 SV=1	552.067	eAf H2O2	eAf UT	0.0165812	88.9532	41156.8	12019.5	12057.3	112777	183677	240220	471.64	0	600.11	0	551.884	420.233	37796.8	9384.57	17564.7	56765.1	119310	97609.5	384.628	0	600.11	0	489.052	454.378
7.44_1432.4924n	0	1	#38836	2	7.44232	1432.49	0.991	SAQSPSTSK	[1] ADPr_HCD_249_347_583 (DEKRSY) (+541.06)	sp|Q14669|TRIPC_HUMAN	E3 ubiquitin-protein ligase TRIP12 OS=Homo sapiens OX=9606 GN=TRIP12 PE=1 SV=1	2573.08	eAf H2O2	eAf UT	0.840654	173.205	0	99.8511	0	72161.2	0	0	30.9377	0	0	0	0	28.0447	0	77.9616	0	36321.6	0	0	25.23	0	0	0	0	30.3234
7.25_1228.3920n	1	1	#3648	2	7.2509	1228.39	0.99	SAGGGPSR	[1] ADP-Ribosyl-EThcD (SRDEKY) (+541.06)	sp|Q96T88|UHRF1_HUMAN	E3 ubiquitin-protein ligase UHRF1 OS=Homo sapiens OX=9606 GN=UHRF1 PE=1 SV=1	Infinity	eAf H2O2	WT Af H2O2	0.667182	173.205	0	0	0	746225	0	0	117.436	0	0	78.1227	0	0	0	0	0	375605	0	0	95.7703	0	0	112.876	0	0
93.98_2189.9188n	2	2	#40077;#3267	2;3	93.9828	2189.92	0.996	DRPASGSPFQLFLSK	[1] ADPr_HCD_249_347_583 (DEKRSY) (+541.06)	sp|Q96T88|UHRF1_HUMAN	E3 ubiquitin-protein ligase UHRF1 OS=Homo sapiens OX=9606 GN=UHRF1 PE=1 SV=1	199.574	eAf H2O2	WT Af UT	0.000204266	72.6806	150169	240855	115067	431904	3.44477e+06	2.70319e+06	16949.9	1914.08	14105.5	13073.3	14409.3	11843.3	137910	188054	167627	217395	2.23759e+06	1.0984e+06	13822.9	6637.84	14105.5	18889	12768.8	12805.6
93.22_2189.9197n	2	2	#80509;#9994	2;3	93.2213	2189.92	0.997	DRPASGSPFQLFLSK	[5] ADP-Ribosyl-EThcD (SRDEKY) (+541.06)	sp|Q96T88|UHRF1_HUMAN	E3 ubiquitin-protein ligase UHRF1 OS=Homo sapiens OX=9606 GN=UHRF1 PE=1 SV=1	199.723	eAf H2O2	WT Af UT	0.453623	171.789	206548	5571.14	11186.2	3.15346e+06	12131.9	5148.88	6782.73	1283.58	7809.41	11123.3	4973.91	9374.43	189686	4349.82	16295.8	1.58726e+06	7880.43	2092.17	5531.39	4451.33	7809.41	16071.6	4407.63	10136.1
27.41_1988.7698n	0	1	#9835	3	27.4121	1988.77	0.27	GGKNSKYAPAEGNR	[5] ADPr_HCD_249_347_583 (DEKRSY) (+541.06)	sp|Q96T88|UHRF1_HUMAN	E3 ubiquitin-protein ligase UHRF1 OS=Homo sapiens OX=9606 GN=UHRF1 PE=1 SV=1	Infinity	eAf H2O2	WT Af UT	0.324749	170.715	0	18445.4	4043.93	0	157027	207055	0	0	0	47223.3	458.057	0	0	14401.7	5891.1	0	101998	84133.4	0	0	0	68231	405.907	0
59.32_2068.8630n	0	1	#192093	3	59.3187	2068.86	0.645	NDASEVVLAGERLR	[5] ADPr_HCD_249_347_583 (DEKRSY) (+541.06)	sp|Q96T88|UHRF1_HUMAN	E3 ubiquitin-protein ligase UHRF1 OS=Homo sapiens OX=9606 GN=UHRF1 PE=1 SV=1	31.8576	eAf H2O2	eAf UT	0.844169	173.205	182.434	137.498	806.461	31126.1	0	0	798.74	0	263.881	814.616	28.556	133.865	167.54	107.356	1174.83	15667	0	0	651.382	0	263.881	1177	25.3049	144.742
60.32_2068.8607n	0	1	#66199	3	60.321	2068.86	0.648	NDASEVVLAGERLR	[5] ADPr_HCD_249_347_583 (DEKRSY) (+541.06)	sp|Q96T88|UHRF1_HUMAN	E3 ubiquitin-protein ligase UHRF1 OS=Homo sapiens OX=9606 GN=UHRF1 PE=1 SV=1	222.216	eAf H2O2	eAf UT	0.754221	122.855	106.404	0	264.655	0	47848.6	30658.8	716.174	0	580.738	59.4798	11.3174	282.496	97.7178	0	385.543	0	31080.6	12457.7	584.048	0	580.738	85.9398	10.0289	305.45
22.83_1485.5904n	0	2	#34260;#45534	2;3	22.8296	1485.59	0.94	KSSPTLANK	[2] ADPr_HCD_249_347_583 (DEKRSY) (+541.06)	REV_sp|Q15075|EEA1_HUMAN	Early endosome antigen 1 OS=Homo sapiens OX=9606 GN=EEA1 PE=1 SV=2	191.218	eAf H2O2	WT Af H2O2	2.82659e-05	94.3172	1024.91	1134.25	264.733	200865	100828	161798	1262.66	1172.58	1957.83	5954.15	1164.19	1437.82	941.235	885.595	385.657	101104	65493.8	65744.2	1029.72	4066.4	1957.83	8602.9	1031.65	1554.64
87.42_6764.8957n	1	1	#5259	4	87.4165	6764.9	0.398	MFLRGRPVTMYMPKDQVDSYSLEAK	[1] Oxidation (+15.99)|[4] ADPr_HCD_249_347_583 (DEKRSY) (+541.06)|[18] ADPr_HCD_249_347_583 (DEKRSY) (+541.06)|[19] ADPr_HCD_249_347_583 (DEKRSY) (+541.06)|[20] ADPr_HCD_249_347_583 (DEKRSY) (+541.06)|[21] ADPr_HCD_249_347_583 (DEKRSY) (+541.06)|[23] ADPr_HCD_249_347_583 (DEKRSY) (+541.06)|[25] ADPr_HCD_249_347_583 (DEKRSY) (+541.06)	sp|O00423|EMAL1_HUMAN	Echinoderm microtubule-associated protein-like 1 OS=Homo sapiens OX=9606 GN=EML1 PE=1 SV=3	Infinity	eAf H2O2	WT Af H2O2	0.0524529	118.505	0	0	0	0	3.40959e+06	1.02053e+06	0	0	0	0	0	0	0	0	0	0	2.21473e+06	414675	0	0	0	0	0	0
78.33_3009.3343n	1	1	#57700	3	78.3348	3009.33	0.655	IEVQEEMEKTKITTYEKELK	[6] ADPr_HCD_249_347_583 (DEKRSY) (+541.06)	REV_sp|O60447|EVI5_HUMAN	Ecotropic viral integration site 5 protein homolog OS=Homo sapiens OX=9606 GN=EVI5 PE=1 SV=3	5.32517	WT Af H2O2	eAf UT	0.785176	173.205	75525.7	460.88	0	36916.9	0	0	5755.75	11415.6	0	406.76	12777.2	1085.38	69359.9	359.845	0	18581.7	0	0	4693.88	39588.1	0	587.711	11322.5	1173.57
33.35_1227.4290n	0	1	#38730	2	33.3526	1227.43	0.302	EALAQR	[1] ADPr_HCD_249_347_583 (DEKRSY) (+541.06)	sp|P29692|EF1D_HUMAN	Elongation factor 1-delta OS=Homo sapiens OX=9606 GN=EEF1D PE=1 SV=5	Infinity	eAf H2O2	WT Af H2O2	0.35755	173.205	0	0	0	0	240.357	47833.3	6967.63	0	2116.41	0	0	1157.46	0	0	0	0	156.126	19436.3	5682.18	0	2116.41	0	0	1251.51
26.10_1351.4956n	1	1	#2481	2	26.0984	1351.5	0.994	SLGPGAGPR	[1] ADPr_HCD_249_347_583 (DEKRSY) (+541.06)	sp|P78549|NTH_HUMAN	Endonuclease III-like protein 1 OS=Homo sapiens OX=9606 GN=NTHL1 PE=1 SV=2	541.241	eAf H2O2	WT Af UT	0.855441	173.205	1667.15	1083.8	2424.79	794023	0	0	0	636.03	831.01	5926.88	0	2724.32	1531.04	846.207	3532.37	399663	0	0	0	2205.69	831.01	8563.5	0	2945.68
24.74_1351.4955n	1	1	#4086	2	24.7396	1351.5	0.997	SLGPGAGPR	[1] ADPr_HCD_249_347_583 (DEKRSY) (+541.06)	sp|P78549|NTH_HUMAN	Endonuclease III-like protein 1 OS=Homo sapiens OX=9606 GN=NTHL1 PE=1 SV=2	153.189	eAf H2O2	eAf UT	0.422838	93.6537	40511.7	36928.9	12778	101.428	599729	369029	4943.11	886.107	4080.4	3473.28	519.454	2331.86	37204.5	28833.3	18614.7	51.0526	389560	149949	4031.16	3072.93	4080.4	5018.39	460.314	2521.34
25.96_1625.6963n	2	2	#7587;#4695	2;3	25.9615	1625.7	0.997	SKQAILAAQR	[1] ADP-Ribosyl-EThcD (SRDEKY) (+541.06)	sp|O60869|EDF1_HUMAN	Endothelial differentiation-related factor 1 OS=Homo sapiens OX=9606 GN=EDF1 PE=1 SV=1	189.736	eAf H2O2	eAf UT	0.000758784	144.561	15198.2	22039.1	8327	148834	725945	512088	11056.6	303.875	1082.62	1906.14	3607	1796.32	13957.5	17207.7	12130.6	74914.1	471545	208079	9016.79	1053.81	1082.62	2754.1	3196.34	1942.28
105.37_4252.0666n	1	1	#53524	4	105.371	4252.07	0.365	HHMGVRYIEVYK	[3] Oxidation (+15.99)|[6] ADPr_HCD_249_347_583 (DEKRSY) (+541.06)|[7] ADPr_HCD_249_347_583 (DEKRSY) (+541.06)|[9] ADPr_HCD_249_347_583 (DEKRSY) (+541.06)|[11] ADPr_HCD_249_347_583 (DEKRSY) (+541.06)|[12] ADPr_HCD_249_347_583 (DEKRSY) (+541.06)	sp|Q9H6T0|ESRP2_HUMAN	Epithelial splicing regulatory protein 2 OS=Homo sapiens OX=9606 GN=ESRP2 PE=1 SV=1	4.72792	eAf H2O2	WT Af UT	0.5772	169.289	14843.8	123126	22246.4	884.978	236402	247247	333.86	1212.73	100937	7171.13	80745.7	43975.4	13632	96133.9	32407.9	445.445	153557	100465	272.267	4205.64	100937	10361.3	71552.8	47548.6
89.45_2315.0189n	0	1	#32433	2	89.4469	2315.02	0.257	AKVIAAEGEMNASRALK	[10] Oxidation (+15.99)|[17] ADPr_HCD_249_347_583 (DEKRSY) (+541.06)	sp|P27105|STOM_HUMAN	Erythrocyte band 7 integral membrane protein OS=Homo sapiens OX=9606 GN=STOM PE=1 SV=3	37.1452	WT Af UT	WT Af H2O2	0.603662	170.368	1426.36	1947.58	561.694	11344.6	7071.09	2234.07	706.911	144593	889.74	1848.68	26796.3	6639.97	1309.91	1520.63	818.261	5710.18	4593.1	907.78	576.494	501435	889.74	2671.08	23745.5	7179.49
90.83_1620.7584n	0	2	#2656;#50617	2;3	90.8258	1620.76	0.68	KGKTKHLIR	[3] ADPr_HCD_249_347_583 (DEKRSY) (+541.06)	REV_sp|P50548|ERF_HUMAN	ETS domain-containing transcription factor ERF OS=Homo sapiens OX=9606 GN=ERF PE=1 SV=2	1.69169	WT Af UT	WT Af H2O2	0.77831	69.2158	213291	261618	112256	366072	155159	121948	214523	588905	189872	45921.2	326286	273784	195879	204266	163532	184259	100785	49551.5	174946	2.04226e+06	189872	66349.6	289138	296030
44.68_1655.6333n	1	1	#62728	2	44.678	1655.63	0.612	DAGAVAKEGAAR	[1] ADPr_HCD_249_347_583 (DEKRSY) (+541.06)	REV_sp|P50548|ERF_HUMAN	ETS domain-containing transcription factor ERF OS=Homo sapiens OX=9606 GN=ERF PE=1 SV=2	4374.45	eAf H2O2	WT Af UT	0.0363851	173.205	0	625.543	288.665	648.208	178809	111467	66.5055	0	0	0	236.508	0	0	488.411	420.52	326.269	116147	45293	54.236	0	0	0	209.582	0
33.87_1807.6462n	0	1	#98225	2	33.8687	1807.65	0.844	ATTATMATSGSAR	[N-term] Acetyl (+42.01)|[9] ADPr_HCD_249_347_583 (DEKRSY) (+541.06)	sp|P38919|IF4A3_HUMAN	Eukaryotic initiation factor 4A-III OS=Homo sapiens OX=9606 GN=EIF4A3 PE=1 SV=4	Infinity	eAf H2O2	WT Af H2O2	0.381523	173.205	0	0	0	0	33665.1	68798.5	17484.7	0	0	1896.78	0	0	0	0	0	0	21867.5	27955.2	14259	0	0	2740.58	0	0
34.80_1807.6465n	0	1	#81994	2	34.7985	1807.65	0.818	ATTATMATSGSAR	[N-term] Acetyl (+42.01)|[9] ADPr_HCD_249_347_583 (DEKRSY) (+541.06)	sp|P38919|IF4A3_HUMAN	Eukaryotic initiation factor 4A-III OS=Homo sapiens OX=9606 GN=EIF4A3 PE=1 SV=4	Infinity	eAf H2O2	WT Af UT	0.0523194	162.788	538.781	716.55	0	770.921	68379	164905	0	0	0	33431.7	1412.39	0	494.796	559.466	0	388.035	44416.3	67006.7	0	0	0	48304.1	1251.59	0
35.27_1807.6455n	0	1	#177339	2	35.2742	1807.65	0.475	ATTATMATSGSAR	[N-term] Acetyl (+42.01)|[9] ADPr_HCD_249_347_583 (DEKRSY) (+541.06)	sp|P38919|IF4A3_HUMAN	Eukaryotic initiation factor 4A-III OS=Homo sapiens OX=9606 GN=EIF4A3 PE=1 SV=4	681.313	eAf H2O2	WT Af UT	0.940535	173.205	0	0	182.102	0	0	68546.1	0	0	100.609	4012.54	0	0	0	0	265.282	0	0	27852.6	0	0	100.609	5797.55	0	0
18.40_2369.8802n	0	2	#76416;#147825	3;4	18.3973	2369.88	0.406	AISEPNFSVAYANMCR	[3] ADPr_HCD_249_347_583 (DEKRSY) (+541.06)	sp|Q04637|IF4G1_HUMAN	Eukaryotic translation initiation factor 4 gamma 1 OS=Homo sapiens OX=9606 GN=EIF4G1 PE=1 SV=4	103.047	eAf H2O2	WT Af H2O2	0.268926	150.73	630.79	892.209	0	527.936	81042.4	75370	93.1234	4365.49	323.791	2500.89	0	245.783	579.294	696.617	0	265.731	52641.9	30625.4	75.9432	15139.1	323.791	3613.44	0	265.754
22.61_1059.3218n	1	1	#31927	2	22.6148	1059.32	0.1	SMGPK	[1] ADPr_HCD_249_347_583 (DEKRSY) (+541.06)	sp|Q04637|IF4G1_HUMAN	Eukaryotic translation initiation factor 4 gamma 1 OS=Homo sapiens OX=9606 GN=EIF4G1 PE=1 SV=4	613.829	eAf H2O2	WT Af UT	0.626203	158.54	809.146	615.195	23802.4	141879	0	40154.5	74.6271	74.4907	147.436	59.3035	436.169	66.8157	743.089	480.331	34674.8	71413.3	0	16316.2	60.8592	258.326	147.436	85.6852	386.511	72.2447
21.11_1059.3212n	0	1	#60333	2	21.1071	1059.32	0.1	SMGPK	[1] ADPr_HCD_249_347_583 (DEKRSY) (+541.06)	sp|Q04637|IF4G1_HUMAN	Eukaryotic translation initiation factor 4 gamma 1 OS=Homo sapiens OX=9606 GN=EIF4G1 PE=1 SV=4	Infinity	WT Af H2O2	eAf H2O2	0.00152135	166.378	50627.3	739.471	626.904	0	0	0	2080.4	21.1808	136.585	183.368	290.106	253.275	46494.2	577.363	913.258	0	0	0	1696.59	73.453	136.585	264.941	257.078	273.854
39.59_1113.4508n	0	1	#25952	2	39.5915	1113.45	0.1	LLLSK	[5] ADPr_HCD_249_347_583 (DEKRSY) (+541.06)	sp|P78344|IF4G2_HUMAN	Eukaryotic translation initiation factor 4 gamma 2 OS=Homo sapiens OX=9606 GN=EIF4G2 PE=1 SV=1	73.2267	eAf H2O2	eAf UT	0.623754	171.374	62393.9	691.888	956.529	161537	377.892	768.882	1073.32	735.497	496.588	1384.28	360.245	477.128	57300.2	540.211	1393.45	81308.2	245.464	312.423	875.304	2550.63	496.588	2000.08	319.231	515.897
40.81_1113.4505n	0	1	#6338	2	40.8105	1113.45	0.1	LLLSK	[5] ADPr_HCD_249_347_583 (DEKRSY) (+541.06)	sp|P78344|IF4G2_HUMAN	Eukaryotic translation initiation factor 4 gamma 2 OS=Homo sapiens OX=9606 GN=EIF4G2 PE=1 SV=1	158.885	eAf H2O2	eAf UT	0.0945669	115.504	1442.89	63635.9	18418.2	1870.53	380022	143007	1507.85	1540.21	2817.32	1218.52	901.816	1183.31	1325.1	49685.5	26831.2	941.513	246847	58108.8	1229.67	5341.29	2817.32	1760.59	799.144	1279.46
23.13_1741.6251n	0	2	#44655;#19119	2;3	23.1323	1741.63	0.997	AYSSFGGGRGSR	[11] ADP-Ribosyl-EThcD (SRDEKY) (+541.06)	sp|Q15056|IF4H_HUMAN	Eukaryotic translation initiation factor 4H OS=Homo sapiens OX=9606 GN=EIF4H PE=1 SV=5	2114.17	eAf H2O2	WT Af H2O2	0.0271237	167.76	0	91.9119	92.9583	382635	6905.62	1306.99	615.474	392.14	465.117	1046.53	425.678	592.652	0	71.7628	135.419	192595	4485.62	531.076	501.926	1359.9	465.117	1512.09	377.214	640.807
22.36_1741.6245n	2	2	#6423;#3127	2;3	22.3617	1741.62	0.997	AYSSFGGGRGSR	[11] ADP-Ribosyl-EThcD (SRDEKY) (+541.06)	sp|Q15056|IF4H_HUMAN	Eukaryotic translation initiation factor 4H OS=Homo sapiens OX=9606 GN=EIF4H PE=1 SV=5	883.795	eAf H2O2	WT Af UT	0.0191183	101.521	318.879	57825.2	44819.7	27370.9	897932	372352	675.852	8.51583	783.909	277.91	2278.19	610.954	292.847	45148.6	65292.2	13776.9	583261	151300	551.165	29.5321	783.909	401.54	2018.82	660.596
21.11_1741.6250n	0	2	#108233;#61325	2;3	21.1071	1741.62	0.997	AYSSFGGGRGSR	[11] ADP-Ribosyl-EThcD (SRDEKY) (+541.06)	sp|Q15056|IF4H_HUMAN	Eukaryotic translation initiation factor 4H OS=Homo sapiens OX=9606 GN=EIF4H PE=1 SV=5	Infinity	WT Af H2O2	eAf H2O2	0.304318	173.205	82699.5	0	0	0	0	0	758.266	7.94472	47.4226	216.184	44.9701	462.035	75948.1	0	0	0	0	0	618.374	27.5515	47.4226	312.355	39.8502	499.577
79.07_4274.5534n	2	2	#20819;#13897	4;5	79.0702	4274.55	0.502	ELRETNSMVEEFMLLANISVAKK	[3] ADPr_HCD_249_347_583 (DEKRSY) (+541.06)|[4] ADPr_HCD_249_347_583 (DEKRSY) (+541.06)|[7] ADPr_HCD_249_347_583 (DEKRSY) (+541.06)	sp|Q9Y2L1|RRP44_HUMAN	Exosome complex exonuclease RRP44 OS=Homo sapiens OX=9606 GN=DIS3 PE=1 SV=2	321.206	WT Af H2O2	WT Af UT	0.0154293	90.8635	6031.86	1.14701e+06	960560	105888	80389.6	351642	3327.1	506.413	2746.69	2353.09	8672.66	1694.71	5539.43	895559	1.39932e+06	53297.6	52217.9	142884	2713.29	1756.19	2746.69	3399.88	7685.27	1832.41
24.19_2374.9814n	0	1	#49717	3	24.1891	2374.98	0.997	SKVSSQFDPNKQTPSGK	[2] ADP-Ribosyl-EThcD (SRDEKY) (+541.06)	sp|Q01780|EXOSX_HUMAN	Exosome component 10 OS=Homo sapiens OX=9606 GN=EXOSC10 PE=1 SV=2	Infinity	eAf H2O2	WT Af H2O2	0.122717	173.205	0	0	0	0	81366.1	39256.2	118.807	0.533474	355.402	0	0	5.46708	0	0	0	0	52852.2	15951.2	96.8888	1.85004	355.402	0	0	5.9113
26.51_2374.9842n	0	1	#79296	3	26.5066	2374.98	0.996	SKVSSQFDPNKQTPSGK	[2] ADP-Ribosyl-EThcD (SRDEKY) (+541.06)	sp|Q01780|EXOSX_HUMAN	Exosome component 10 OS=Homo sapiens OX=9606 GN=EXOSC10 PE=1 SV=2	Infinity	eAf H2O2	WT Af H2O2	0.441099	173.205	0	0	0	57463.7	0	0	0	0	0	0	0	0	0	0	0	28923.8	0	0	0	0	0	0	0	0
22.15_2503.0788n	0	2	#162450;#136312	3;4	22.15	2503.08	0.997	SKVSSQFDPNKQTPSGKK	[2] ADP-Ribosyl-EThcD (SRDEKY) (+541.06)	sp|Q01780|EXOSX_HUMAN	Exosome component 10 OS=Homo sapiens OX=9606 GN=EXOSC10 PE=1 SV=2	352.652	eAf H2O2	WT Af H2O2	0.161222	162.895	44.1415	0	162.736	70055.3	855.836	2044.56	93.017	444.397	0	200.89	0	210.273	40.5379	0	237.069	35261.6	555.917	830.774	75.8564	1541.12	0	290.258	0	227.358
41.33_1394.4612n	0	1	#3320	2	41.328	1394.46	0.99	SMSFPTGK	[1] ADP-Ribosyl-EThcD (SRDEKY) (+541.06)	sp|Q01780|EXOSX_HUMAN	Exosome component 10 OS=Homo sapiens OX=9606 GN=EXOSC10 PE=1 SV=2	1585.66	eAf H2O2	WT Af UT	0.252657	172.836	67347.3	3501.67	190.153	1.3169e+06	1306.35	567.538	161.648	0	670.043	568.221	0	680.548	61849.2	2734.02	277.01	662849	848.556	230.61	131.826	0	670.043	820.999	0	735.846
42.22_1394.4613n	1	1	#1310	2	42.2214	1394.46	0.99	SMSFPTGK	[1] ADP-Ribosyl-EThcD (SRDEKY) (+541.06)	sp|Q01780|EXOSX_HUMAN	Exosome component 10 OS=Homo sapiens OX=9606 GN=EXOSC10 PE=1 SV=2	1994.55	eAf H2O2	WT Af UT	7.1326e-05	84.1699	237180	178489	109924	117744	2.38231e+06	1.73474e+06	1348.76	171.213	603.205	3537.4	3358.28	1327.03	217817	139360	160134	59265.1	1.54745e+06	704884	1099.93	593.749	603.205	5111.04	2975.94	1434.85
41.01_1410.4563n	1	1	#3582	2	41.0071	1410.46	0.99	SMSFPTGK	[1] ADPr_HCD_249_347_583 (DEKRSY) (+541.06)|[2] Oxidation (+15.99)	sp|Q01780|EXOSX_HUMAN	Exosome component 10 OS=Homo sapiens OX=9606 GN=EXOSC10 PE=1 SV=2	640.1	eAf H2O2	WT Af UT	6.57997e-05	114.964	80506.3	259394	88452.4	1.31786e+06	2.40787e+06	1.17723e+06	5882.58	338.626	1438.47	14846.7	3559.14	2461.15	73934	202529	128855	663330	1.56406e+06	478350	4797.31	1174.32	1438.47	21451.3	3153.93	2661.13
43.90_1394.4616n	0	1	#7679	2	43.9049	1394.46	0.984	SMSFPTGK	[1] ADPr_HCD_249_347_583 (DEKRSY) (+541.06)	sp|Q01780|EXOSX_HUMAN	Exosome component 10 OS=Homo sapiens OX=9606 GN=EXOSC10 PE=1 SV=2	3787.03	eAf H2O2	eAf UT	0.00124539	105.718	8855	2834.46	1678.02	146702	425264	316257	363.647	0	154.289	73.5108	64.6456	96.3869	8132.1	2213.08	2444.5	73841	276235	128506	296.558	0	154.289	106.213	57.2856	104.219
25.35_1410.4569n	1	1	#3156	2	25.3495	1410.46	0.959	SMSFPTGK	[1] ADPr_HCD_249_347_583 (DEKRSY) (+541.06)|[2] Oxidation (+15.99)	sp|Q01780|EXOSX_HUMAN	Exosome component 10 OS=Homo sapiens OX=9606 GN=EXOSC10 PE=1 SV=2	1452.91	eAf H2O2	eAf UT	0.0196845	106.264	259631	98880.4	67964.1	11545.7	1.83881e+06	745529	2636.97	80.9888	3552.74	996.234	790.447	0	238436	77203.6	99008.4	5811.39	1.19442e+06	302934	2150.48	280.861	3552.74	1439.42	700.454	0
26.64_1410.4563n	0	1	#13975	2	26.6364	1410.46	0.99	SMSFPTGK	[1] ADPr_HCD_249_347_583 (DEKRSY) (+541.06)|[2] Oxidation (+15.99)	sp|Q01780|EXOSX_HUMAN	Exosome component 10 OS=Homo sapiens OX=9606 GN=EXOSC10 PE=1 SV=2	10987.6	eAf H2O2	eAf UT	0.0134214	173.205	1345.8	5542.38	0	560458	101551	83003	206.556	0	0	67.8048	0	0	1235.93	4327.37	0	282101	65963.6	33727	168.449	0	0	97.9684	0	0
98.16_3220.4388n	1	1	#118824	4	98.1623	3220.44	0.997	GSGYHLLQSDSMLLVLSEPGPARPR	[4] ADP-Ribosyl-EThcD (SRDEKY) (+541.06)	sp|Q8N531|FBXL6_HUMAN	F-box/LRR-repeat protein 6 OS=Homo sapiens OX=9606 GN=FBXL6 PE=2 SV=1	62.4366	eAf H2O2	WT Af H2O2	0.275354	173.018	377.125	0	1551.02	3223.36	4098.46	113065	2440.94	1.75665	0.00568276	2883.83	887.708	0	346.337	0	2259.49	1622.44	2662.2	45942.3	1990.62	6.09187	0.00568276	4166.72	786.642	0
97.94_3220.4417n	1	1	#67332	4	97.9382	3220.44	0.997	GSGYHLLQSDSMLLVLSEPGPARPR	[2] ADP-Ribosyl-EThcD (SRDEKY) (+541.06)	sp|Q8N531|FBXL6_HUMAN	F-box/LRR-repeat protein 6 OS=Homo sapiens OX=9606 GN=FBXL6 PE=2 SV=1	13.8671	eAf H2O2	WT Af UT	0.722328	172.767	1939.95	6161.21	17813.3	0	138804	234.299	9431.86	315.379	279.302	13872.2	2812.03	325.972	1781.58	4810.54	25949.9	0	90161.9	95.2037	7691.79	1093.71	279.302	20043.4	2491.88	352.458
58.87_2865.1289n	0	1	#43653	3	58.874	2865.13	0.995	ITVPGNFQGHSGAQCITCSYK	[11] ADPr_HCD_249_347_583 (DEKRSY) (+541.06)	sp|Q08945|SSRP1_HUMAN	FACT complex subunit SSRP1 OS=Homo sapiens OX=9606 GN=SSRP1 PE=1 SV=1	73.4719	eAf UT	WT Af H2O2	0.829167	172.477	793.036	953.142	0	88912.2	0	1164.07	3099.37	0	253.287	127935	186.464	173.249	728.294	744.192	0	44753	0	473.002	2527.57	0	253.287	184848	165.235	187.326
54.13_2993.2238n	0	1	#78703	3	54.1328	2993.22	0.997	KITVPGNFQGHSGAQCITCSYK	[1] ADPr_HCD_249_347_583 (DEKRSY) (+541.06)	sp|Q08945|SSRP1_HUMAN	FACT complex subunit SSRP1 OS=Homo sapiens OX=9606 GN=SSRP1 PE=1 SV=1	2433.86	eAf H2O2	WT Af H2O2	0.903712	173.205	0	51.7774	0	126019	0	0	0	300.815	0	0	245.313	0	0	40.4266	0	63430.3	0	0	0	1043.2	0	0	217.384	0
10.65_1894.6893n	0	1	#91109	3	10.6473	1894.69	0.997	EYEGGRGESSKR	[9] ADP-Ribosyl-EThcD (SRDEKY) (+541.06)	sp|Q08945|SSRP1_HUMAN	FACT complex subunit SSRP1 OS=Homo sapiens OX=9606 GN=SSRP1 PE=1 SV=1	Infinity	WT Af H2O2	WT Af UT	0.340773	173.205	47147	13.4432	0	510.707	0	0	0	0	0	0	0	0	43298	10.4962	0	257.059	0	0	0	0	0	0	0	0
55.53_2993.2238n	1	1	#18098	3	55.5337	2993.22	0.911	KITVPGNFQGHSGAQCITCSYK	[1] ADPr_HCD_249_347_583 (DEKRSY) (+541.06)	sp|Q08945|SSRP1_HUMAN	FACT complex subunit SSRP1 OS=Homo sapiens OX=9606 GN=SSRP1 PE=1 SV=1	168.01	eAf UT	WT Af UT	0.00700368	113.732	767.361	7020.22	1334.12	2680.39	253308	198734	2455.93	194.242	1762.7	205871	267952	267584	704.716	5481.23	1943.51	1349.15	164539	80752.3	2002.84	673.611	1762.7	297455	237445	289326
55.38_2993.2235n	1	1	#48155	4	55.3805	2993.22	0.997	KITVPGNFQGHSGAQCITCSYK	[12] ADP-Ribosyl-EThcD (SRDEKY) (+541.06)	sp|Q08945|SSRP1_HUMAN	FACT complex subunit SSRP1 OS=Homo sapiens OX=9606 GN=SSRP1 PE=1 SV=1	152.9	eAf UT	WT Af UT	0.0472124	87.4849	843.567	2812.81	992.05	467.312	58750.8	45622	782.381	0	750.567	44408.9	93225.2	96753.8	774.7	2196.18	1445.19	235.217	38162.2	18537.8	638.04	0	750.567	64164.6	82611.5	104615
59.76_2865.1282n	1	1	#26405	3	59.7604	2865.13	0.993	ITVPGNFQGHSGAQCITCSYK	[11] ADPr_HCD_249_347_583 (DEKRSY) (+541.06)	sp|Q08945|SSRP1_HUMAN	FACT complex subunit SSRP1 OS=Homo sapiens OX=9606 GN=SSRP1 PE=1 SV=1	60.5395	eAf H2O2	WT Af UT	0.730052	156.838	3420.4	2908.23	0	0	223054	85295.1	326.647	0	4766.72	35.4443	127026	133657	3141.16	2270.68	0	0	144887	34658.3	266.384	0	4766.72	51.212	112564	144517
21.04_1383.5218n	1	1	#12361	2	21.0443	1383.52	0.956	SSAAAALPR	[1] ADPr_HCD_249_347_583 (DEKRSY) (+541.06)	REV_sp|Q8N4E7|FTMT_HUMAN	Ferritin, mitochondrial OS=Homo sapiens OX=9606 GN=FTMT PE=1 SV=1	436.003	eAf H2O2	WT Af UT	3.59543e-05	100.798	503.402	1753.76	1071.49	123830	230789	123694	777.459	66.5582	253.022	470.809	1389.19	396.16	462.305	1369.3	1560.91	62328.5	149911	50261.1	634.027	230.817	253.022	680.252	1231.03	428.35
13.93_1545.6225n	0	2	#6431;#3401	2;3	13.9342	1545.62	0.997	VTGSLSSAKR	[7] ADP-Ribosyl-EThcD (SRDEKY) (+541.06)	sp|P39748|FEN1_HUMAN	Flap endonuclease 1 OS=Homo sapiens OX=9606 GN=FEN1 PE=1 SV=1	3607.23	eAf H2O2	WT Af H2O2	0.866109	173.205	0	148.44	139.837	1.03988e+06	0	0	144.172	690.728	450.844	7998.79	32.0583	124.394	0	115.899	203.711	523414	0	0	117.574	2395.38	450.844	11557.1	28.4085	134.501
10.81_1144.3839n	0	1	#14638	2	10.8127	1144.38	0.5	SGELAK	[1] ADPr_HCD_249_347_583 (DEKRSY) (+541.06)	sp|P39748|FEN1_HUMAN	Flap endonuclease 1 OS=Homo sapiens OX=9606 GN=FEN1 PE=1 SV=1	Infinity	eAf H2O2	WT Af H2O2	0.689113	173.205	0	0	0	542967	0	0	42.6262	0	0	932.531	0	0	0	0	0	273297	0	0	34.7621	0	0	1347.38	0	0
16.98_1545.6219n	0	2	#92653;#87186	2;3	16.9796	1545.62	0.997	VTGSLSSAKR	[6] ADP-Ribosyl-EThcD (SRDEKY) (+541.06)	sp|P39748|FEN1_HUMAN	Flap endonuclease 1 OS=Homo sapiens OX=9606 GN=FEN1 PE=1 SV=1	43.7274	WT Af H2O2	WT Af UT	0.539023	173.205	0	1098.58	50738.9	8970.27	0	0	1185.47	0	0	73.8841	5642.29	2861.5	0	857.748	73915.2	4515.09	0	0	966.765	0	0	106.752	4999.92	3094.01
16.69_1545.6216n	0	2	#38104;#26366	2;3	16.6896	1545.62	0.997	VTGSLSSAKR	[7] ADP-Ribosyl-EThcD (SRDEKY) (+541.06)	sp|P39748|FEN1_HUMAN	Flap endonuclease 1 OS=Homo sapiens OX=9606 GN=FEN1 PE=1 SV=1	595.744	WT Af H2O2	WT Af UT	0.853696	171.753	0	1025.06	182132	559.222	178.199	0	0	138.551	168.892	0	276.169	751.496	0	800.348	265325	281.479	115.751	0	0	480.48	168.892	0	244.727	812.558
15.27_1545.6221n	0	1	#91751	2	15.2696	1545.62	0.994	VTGSLSSAKR	[6] ADPr_HCD_249_347_583 (DEKRSY) (+541.06)	sp|P39748|FEN1_HUMAN	Flap endonuclease 1 OS=Homo sapiens OX=9606 GN=FEN1 PE=1 SV=1	131.468	WT Af H2O2	WT Af UT	0.985741	169.235	30126.9	469.428	0	20231.3	0	462.515	119.41	37.7183	75.6001	3750.58	160.981	0	27667.4	366.519	0	10183.2	0	187.936	97.3799	130.803	75.6001	5419.06	142.654	0
17.50_1545.6220n	0	2	#93962;#63408	2;3	17.5013	1545.62	0.997	VTGSLSSAKR	[6] ADP-Ribosyl-EThcD (SRDEKY) (+541.06)	sp|P39748|FEN1_HUMAN	Flap endonuclease 1 OS=Homo sapiens OX=9606 GN=FEN1 PE=1 SV=1	23.1416	eAf UT	WT Af UT	0.784418	123.488	449.65	168.15	212.212	627.584	253.253	0	200.711	0	52.2543	0	2873.73	2980.3	412.941	131.288	309.144	315.888	164.503	0	163.682	0	52.2543	0	2546.56	3222.47
18.90_1389.5213n	1	1	#1737	2	18.9036	1389.52	0.993	VTGSLSSAK	[4] ADPr_HCD_249_347_583 (DEKRSY) (+541.06)	sp|P39748|FEN1_HUMAN	Flap endonuclease 1 OS=Homo sapiens OX=9606 GN=FEN1 PE=1 SV=1	377.192	eAf H2O2	WT Af UT	0.00529286	155.169	237880	69118.7	165018	25193.7	169391	1.35295e+06	181.368	103.854	3817.57	1704.97	27624.7	14654.1	218460	53966.4	240393	12681	110030	549752	147.907	360.156	3817.57	2463.44	24479.6	15844.8
16.97_1389.5210n	1	1	#6304	2	16.9734	1389.52	0.993	VTGSLSSAK	[4] ADPr_HCD_249_347_583 (DEKRSY) (+541.06)	sp|P39748|FEN1_HUMAN	Flap endonuclease 1 OS=Homo sapiens OX=9606 GN=FEN1 PE=1 SV=1	2345.01	eAf H2O2	WT Af UT	0.601469	173.159	299908	119.003	2977.56	2.14188e+06	378.07	0	905.608	7.93066	0	10443.2	0	149.572	275424	92.9149	4337.64	1.07809e+06	245.579	0	738.534	27.5027	0	15088.9	0	161.725
19.56_1389.5215n	1	1	#2131	2	19.5582	1389.52	0.994	VTGSLSSAK	[4] ADPr_HCD_249_347_583 (DEKRSY) (+541.06)	sp|P39748|FEN1_HUMAN	Flap endonuclease 1 OS=Homo sapiens OX=9606 GN=FEN1 PE=1 SV=1	1114.47	eAf H2O2	WT Af UT	0.0710627	127.475	15213.3	243210	46333.7	3829.31	535747	506586	176.663	0	762.045	0	6504.26	3555.48	13971.3	189893	67497.8	1927.44	348000	205843	144.07	0	762.045	0	5763.75	3844.38
15.04_1545.6224n	0	2	#17470;#7880	2;3	15.0397	1545.62	0.997	VTGSLSSAKR	[7] ADP-Ribosyl-EThcD (SRDEKY) (+541.06)	sp|P39748|FEN1_HUMAN	Flap endonuclease 1 OS=Homo sapiens OX=9606 GN=FEN1 PE=1 SV=1	529.994	eAf H2O2	WT Af UT	0.811204	172.742	186391	1566.28	0	430715	91.8675	677.149	28.4892	79.2304	706.41	3563.59	475.882	208.961	171174	1222.92	0	216796	59.6735	275.149	23.2333	274.763	706.41	5148.89	421.702	225.94
9.82_1300.4856n	0	1	#12636	2	9.81593	1300.49	0.9	SGELAKR	[1] ADPr_HCD_249_347_583 (DEKRSY) (+541.06)	sp|P39748|FEN1_HUMAN	Flap endonuclease 1 OS=Homo sapiens OX=9606 GN=FEN1 PE=1 SV=1	Infinity	eAf H2O2	WT Af UT	0.690186	173.205	0	18.0772	0	251023	0	0	0	0	0	4775.97	0	0	0	14.1143	0	126350	0	0	0	0	0	6900.6	0	0
9.82_1300.4852n	0	1	#8621	3	9.82258	1300.49	0.9	SGELAKR	[1] ADPr_HCD_249_347_583 (DEKRSY) (+541.06)	sp|P39748|FEN1_HUMAN	Flap endonuclease 1 OS=Homo sapiens OX=9606 GN=FEN1 PE=1 SV=1	419.135	eAf H2O2	WT Af UT	0.965055	173.205	336.814	0	0	119465	0	0	0	230.914	54.1132	2804.04	0	0	309.318	0	0	60131.3	0	0	0	800.786	54.1132	4051.44	0	0
12.99_1144.3840n	0	1	#107042	2	12.9899	1144.38	0.5	SGELAK	[3] ADPr_HCD_249_347_583 (DEKRSY) (+541.06)	sp|P39748|FEN1_HUMAN	Flap endonuclease 1 OS=Homo sapiens OX=9606 GN=FEN1 PE=1 SV=1	665.27	WT Af H2O2	eAf UT	0.219934	173.205	20733.1	30.526	111.519	240.365	0	0	133.031	0	0	31.3784	0	0	19040.5	23.8341	162.458	120.985	0	0	108.489	0	0	45.3373	0	0
16.10_1389.5216n	0	1	#26029	2	16.0996	1389.52	0.948	VTGSLSSAK	[4] ADPr_HCD_249_347_583 (DEKRSY) (+541.06)	sp|P39748|FEN1_HUMAN	Flap endonuclease 1 OS=Homo sapiens OX=9606 GN=FEN1 PE=1 SV=1	772.407	eAf H2O2	eAf UT	0.999058	173.203	1210.28	698.778	0	252497	1.70536	0	1158.92	18.1673	47.6553	201.334	49.4139	76.1496	1111.48	545.59	0	127092	1.10773	0	945.113	63.0025	47.6553	290.9	43.7881	82.3371
70.94_2379.9865n	1	1	#69189	3	70.9426	2379.99	0.252	VSAQYLSEIEMAKAQR	[2] ADPr_HCD_249_347_583 (DEKRSY) (+541.06)|[11] Oxidation (+15.99)	sp|O75955|FLOT1_HUMAN	Flotillin-1 OS=Homo sapiens OX=9606 GN=FLOT1 PE=1 SV=3	174.178	eAf H2O2	WT Af UT	0.0197205	107.623	7703.58	3967.36	2744.16	68449.6	79997.5	130292	459.309	0	1141	1353.94	1223.89	746.052	7074.68	3097.62	3997.62	34453.4	51963.2	52942	374.572	0	1141	1956.25	1084.55	806.671
34.14_1556.6272n	1	1	#76408	2	34.1426	1556.63	0.997	SGGGSVGAVVVK	[1] ADP-Ribosyl-EThcD (SRDEKY) (+541.06)	sp|P15408|FOSL2_HUMAN	Fos-related antigen 2 OS=Homo sapiens OX=9606 GN=FOSL2 PE=1 SV=1	Infinity	eAf H2O2	WT Af UT	0.182062	171.177	597.562	345.666	535.691	62709.7	494.471	0	0	0	0	4342.13	108.203	0	548.778	269.888	780.382	31564.3	321.189	0	0	0	0	6273.75	95.8841	0
35.81_1556.6273n	1	1	#39131	2	35.8051	1556.63	0.996	SGGGSVGAVVVK	[1] ADP-Ribosyl-EThcD (SRDEKY) (+541.06)	sp|P15408|FOSL2_HUMAN	Fos-related antigen 2 OS=Homo sapiens OX=9606 GN=FOSL2 PE=1 SV=1	67.9733	eAf H2O2	WT Af UT	0.910424	166.542	0	1383.33	3517.81	0	122021	3233.88	72.6364	22.2835	1747.79	5653.54	746.688	259.971	0	1080.07	5124.65	0	79260	1314.04	59.2358	77.277	1747.79	8168.56	661.677	281.095
51.54_1765.6647n	2	2	#22531;#4969	2;3	51.5397	1765.66	0.997	STYYWPRPR	[1] ADP-Ribosyl-EThcD (SRDEKY) (+541.06)	sp|A1L429|GG12C_HUMAN	G antigen 12B/C/D/E OS=Homo sapiens OX=9606 GN=GAGE12B PE=1 SV=1 [sp|A1L429|GG12C_HUMAN,sp|A6NDE8|GG12H_HUMAN,sp|O76087|GAGE7_HUMAN,sp|P0CL80|GG12F_HUMAN,sp|P0CL81|GG12G_HUMAN,sp|P0CL82|GG12I_HUMAN,sp|Q13065|GAGE1_HUMAN,sp|Q13069|GAGE5_HUMAN,sp|Q13070|GAGE6_HUMAN,sp|Q4V321|GAG13_HUMAN,sp|Q4V326|GAG2E_HUMAN]	293.927	eAf H2O2	WT Af UT	9.40005e-05	82.2209	444440	549261	274911	353436	782200	444406	2797.79	100.767	2477.08	3699	6503.26	3138.91	408157	428851	400483	177898	508086	180577	2281.63	349.45	2477.08	5344.53	5762.86	3393.96
23.34_1694.6810n	2	2	#107273;#7814	2;3	23.3442	1694.68	0.997	SGIGHEASLKR	[1] ADP-Ribosyl-EThcD (SRDEKY) (+541.06)	sp|Q8N954|GPT11_HUMAN	G patch domain-containing protein 11 OS=Homo sapiens OX=9606 GN=GPATCH11 PE=1 SV=4	650.061	eAf H2O2	WT Af H2O2	0.917809	167.256	97.3253	231.798	276.846	384842	9073.88	0	885.689	652.673	1185.45	1147.79	786.655	80.8532	89.3799	180.982	403.302	193706	5894.03	0	722.29	2263.4	1185.45	1658.4	697.094	87.4229
22.01_1694.6809n	1	1	#2933	3	22.0113	1694.68	0.997	SGIGHEASLKR	[1] ADP-Ribosyl-EThcD (SRDEKY) (+541.06)	sp|Q8N954|GPT11_HUMAN	G patch domain-containing protein 11 OS=Homo sapiens OX=9606 GN=GPATCH11 PE=1 SV=4	753.196	eAf H2O2	WT Af UT	0.289835	91.6218	72.74	24616.4	18722.6	318.352	607612	404209	216.445	561.732	565.616	3122.56	6525.48	6980.43	66.8017	19220	27274.6	160.239	394681	164244	176.514	1948.03	565.616	4511.65	5782.55	7547.62
22.01_1694.6813n	0	1	#39161	2	22.0113	1694.68	0.997	SGIGHEASLKR	[1] ADPr_HCD_249_347_583 (DEKRSY) (+541.06)	sp|Q8N954|GPT11_HUMAN	G patch domain-containing protein 11 OS=Homo sapiens OX=9606 GN=GPATCH11 PE=1 SV=4	9507.32	eAf H2O2	WT Af UT	0.0433261	173.205	0	403.642	0	166.268	89294.4	34518.9	13.0404	0	0	184.21	98.9232	0	0	315.155	0	83.6892	58002.1	14026.2	10.6346	0	0	266.158	87.6607	0
86.10_1933.8578n	0	1	#101484	3	86.1033	1933.86	0.992	SGGGIVEPIPLNIK	[1] ADP-Ribosyl-EThcD (SRDEKY) (+541.06)	sp|Q8N954|GPT11_HUMAN	G patch domain-containing protein 11 OS=Homo sapiens OX=9606 GN=GPATCH11 PE=1 SV=4	28.7649	eAf H2O2	WT Af UT	0.0422172	99.5223	4837.94	4770.99	4406.26	5628.75	79733.6	58775.7	1595.43	46.6793	3368.79	1882.21	2099.19	1419.97	4442.99	3725.08	6418.93	2833.18	51791.8	23882.6	1301.09	161.879	3368.79	2719.52	1860.2	1535.35
21.11_1694.6810n	0	1	#67002	3	21.1071	1694.68	0.997	SGIGHEASLKR	[1] ADP-Ribosyl-EThcD (SRDEKY) (+541.06)	sp|Q8N954|GPT11_HUMAN	G patch domain-containing protein 11 OS=Homo sapiens OX=9606 GN=GPATCH11 PE=1 SV=4	187.183	WT Af H2O2	eAf UT	0.345085	167.749	31376.6	317.073	356.027	698.083	107.046	9.55627	725.324	0	158.162	76.1466	30.9801	64.0947	28815.1	247.563	518.651	351.373	69.5331	3.88304	591.51	0	158.162	110.021	27.453	69.3027
25.51_1538.5801n	0	2	#35139;#30362	2;3	25.5062	1538.58	0.997	SGIGHEASLK	[1] ADP-Ribosyl-EThcD (SRDEKY) (+541.06)	sp|Q8N954|GPT11_HUMAN	G patch domain-containing protein 11 OS=Homo sapiens OX=9606 GN=GPATCH11 PE=1 SV=4	97.5559	eAf H2O2	eAf UT	0.249066	108.956	1318.28	5969.21	1106.1	967.431	172948	65333.7	1913.1	0	2711.66	316.704	721.783	1413.95	1210.66	4660.63	1611.33	486.946	112340	26547.3	1560.15	0	2711.66	457.593	639.608	1528.83
85.91_1933.8585n	1	1	#37440	2	85.9051	1933.86	0.773	SGGGIVEPIPLNIK	[1] ADPr_HCD_249_347_583 (DEKRSY) (+541.06)	sp|Q8N954|GPT11_HUMAN	G patch domain-containing protein 11 OS=Homo sapiens OX=9606 GN=GPATCH11 PE=1 SV=4	182.603	eAf H2O2	eAf UT	2.35447e-05	97.5414	82221.9	53063.7	18518.2	304454	481461	369119	1028.12	2726.42	2918.49	797.845	1048.71	4478.81	75509.5	41431	26976.8	153244	312738	149986	838.443	9454.96	2918.49	1152.77	929.315	4842.73
65.22_2392.0270n	1	1	#71450	3	65.2188	2392.03	0.994	SGGTPTSMVPIPGPVGNKR	[1] ADP-Ribosyl-EThcD (SRDEKY) (+541.06)	sp|Q9NW75|GPTC2_HUMAN	G patch domain-containing protein 2 OS=Homo sapiens OX=9606 GN=GPATCH2 PE=1 SV=1	157.157	eAf H2O2	eAf UT	0.0478149	86.1843	1826.48	1246.09	1244.79	609.603	72611.9	62358.1	390.228	427.699	1517.61	320.397	469.922	72.3812	1677.37	972.921	1813.37	306.837	47165.8	25338.2	318.235	1483.22	1517.61	462.929	416.422	78.2625
13.94_1528.6323n	2	2	#52532;#28708	2;3	13.9408	1528.63	0.689	AGVSTVQKAK	[4] ADPr_HCD_249_347_583 (DEKRSY) (+541.06)	sp|Q5T3I0|GPTC4_HUMAN	G patch domain-containing protein 4 OS=Homo sapiens OX=9606 GN=GPATCH4 PE=1 SV=2	670.208	eAf H2O2	eAf UT	0.964376	172.954	299.556	201.416	129.986	160849	0	155.432	115.944	56.3722	198.293	33.6565	84.0813	122.493	275.101	157.261	189.361	80961.8	0	63.1573	94.5538	195.493	198.293	48.6288	74.5086	132.446
58.44_2026.7383n	0	1	#186511	3	58.4437	2026.74	0.991	DSNNLCLHFNPR	[2] ADPr_HCD_249_347_583 (DEKRSY) (+541.06)	sp|P09382|LEG1_HUMAN	Galectin-1 OS=Homo sapiens OX=9606 GN=LGALS1 PE=1 SV=2	147.219	eAf H2O2	WT Af UT	0.312875	115.579	12.1851	133.918	136.07	194.535	11453.7	6824.42	92.4366	0	33.0411	0	3804.83	11733.7	11.1903	104.56	198.223	97.9173	7439.9	2773	75.3831	0	33.0411	0	3371.65	12687.1
23.24_1367.5635n	2	2	#81229;#89114	2;3	23.2438	1367.56	0.99	VKGPALSR	[7] ADP-Ribosyl-EThcD (SRDEKY) (+541.06)	sp|Q16666|IF16_HUMAN	Gamma-interferon-inducible protein 16 OS=Homo sapiens OX=9606 GN=IFI16 PE=1 SV=3	63.2608	eAf H2O2	WT Af H2O2	0.945265	171.423	557.788	163.981	136.048	53893.3	0	372.873	688.042	1598.81	368.127	530.598	682.588	310.158	512.252	128.033	198.191	27126.7	0	151.511	561.106	5544.52	368.127	766.638	604.875	335.359
51.96_1982.8179n	1	1	#185297	3	51.965	1982.82	0.997	SSPFPTVPTRPEK	[2] ADP-Ribosyl-EThcD (SRDEKY) (+541.06)	sp|Q8WUU5|GATD1_HUMAN	GATA zinc finger domain-containing protein 1 OS=Homo sapiens OX=9606 GN=GATAD1 PE=1 SV=1	Infinity	eAf H2O2	eAf UT	0.573855	173.205	0.253257	0	0	0	9148.37	0	0	0	79.7923	0	0	0	0.232581	0	0	0	5942.42	0	0	0	79.7923	0	0	0
58.49_1812.7158n	1	1	#86956	2	58.4895	1812.72	0.914	SILSPGGSCGPIK	[1] ADPr_HCD_249_347_583 (DEKRSY) (+541.06)	sp|P78347|GTF2I_HUMAN	General transcription factor II-I OS=Homo sapiens OX=9606 GN=GTF2I PE=1 SV=2	Infinity	eAf H2O2	WT Af UT	0.0225776	173.205	0	9904.94	76.8889	3596.81	69302.7	25489.4	0	0	0	600.549	0	0	0	7733.56	112.01	1810.42	45016.3	10357.2	0	0	0	867.708	0	0
63.77_2774.1614n	1	1	#62676	3	63.769	2774.16	0.997	EDLQLDKPASGVKEEWYAR	[2] ADP-Ribosyl-EThcD (SRDEKY) (+541.06)	sp|P78347|GTF2I_HUMAN	General transcription factor II-I OS=Homo sapiens OX=9606 GN=GTF2I PE=1 SV=2	471.504	eAf H2O2	eAf UT	9.42452e-05	85.3613	2404.61	38935.3	23031.9	61684.8	72786.1	90687.5	1840.06	1126.14	625.933	67.4343	208.543	201.556	2208.3	30399.8	33552.2	31048.4	47279	36849.4	1500.59	3905.36	625.933	97.4329	184.8	217.933
17.50_1438.5164n	1	1	#10429	2	17.5013	1438.52	0.975	STPQPPSGK	[1] ADP-Ribosyl-EThcD (SRDEKY) (+541.06)	sp|P35269|T2FA_HUMAN	General transcription factor IIF subunit 1 OS=Homo sapiens OX=9606 GN=GTF2F1 PE=1 SV=2	281.536	eAf H2O2	WT Af UT	0.0199092	136.012	122.4	28626.3	4915.38	43020.9	203588	514035	984.569	100.8	1616.39	294.84	2473.66	2735.25	112.407	22350.7	7160.61	21654.1	132243	208870	802.927	349.565	1616.39	426.002	2192.03	2957.5
15.16_1438.5181n	1	1	#14702	2	15.1557	1438.52	0.984	STPQPPSGK	[1] ADP-Ribosyl-EThcD (SRDEKY) (+541.06)	sp|P35269|T2FA_HUMAN	General transcription factor IIF subunit 1 OS=Homo sapiens OX=9606 GN=GTF2F1 PE=1 SV=2	73.5858	eAf H2O2	eAf UT	0.83533	172.782	17849	5480.99	3145.6	446864	344.782	384.879	202.17	16341.5	1010.75	443.562	3690.47	1948.58	16391.8	4279.44	4582.43	224924	223.957	156.39	164.872	56670.7	1010.75	640.884	3270.31	2106.91
58.02_2373.9738n	0	1	#202254	3	58.0155	2373.97	0.997	IISNASCTTNCLAPLAK	[3] ADP-Ribosyl-EThcD (SRDEKY) (+541.06)	sp|P04406|G3P_HUMAN	Glyceraldehyde-3-phosphate dehydrogenase OS=Homo sapiens OX=9606 GN=GAPDH PE=1 SV=3	150.113	eAf UT	WT Af UT	0.892886	173.205	0	2029.75	0	496.564	0	0	122.879	0	0	18436.9	0	8.84886	0	1584.78	0	249.941	0	0	100.209	0	0	26638.7	0	9.56787
106.49_3469.9155n	1	1	#46526	4	106.491	3469.92	0.282	EYLEKIQGAQK	[2] ADPr_HCD_249_347_583 (DEKRSY) (+541.06)|[4] ADPr_HCD_249_347_583 (DEKRSY) (+541.06)|[5] ADPr_HCD_249_347_583 (DEKRSY) (+541.06)|[11] ADPr_HCD_249_347_583 (DEKRSY) (+541.06)	sp|Q14789|GOGB1_HUMAN	Golgin subfamily B member 1 OS=Homo sapiens OX=9606 GN=GOLGB1 PE=1 SV=2	50.3161	WT Af H2O2	eAf H2O2	0.312424	171.361	1190.49	3314.44	80490.9	12.0106	0	1677.23	3463.82	16.1712	5084.06	0	346.309	4182.5	1093.3	2587.84	117257	6.04544	0	681.515	2824.79	56.08	5084.06	0	306.881	4522.35
33.64_1298.4843n	0	1	#99830	3	33.6439	1298.48	0.5	SIVFHR	[1] ADPr_HCD_249_347_583 (DEKRSY) (+541.06)	sp|P62826|RAN_HUMAN	GTP-binding nuclear protein Ran OS=Homo sapiens OX=9606 GN=RAN PE=1 SV=3	132989	eAf H2O2	WT Af H2O2	0.730426	173.205	0.181769	0	0	0	0	24173.2	0	0	24.7215	2407.76	0	0	0.16693	0	0	0	0	9822.4	0	0	24.7215	3478.87	0	0
33.52_1298.4836n	0	1	#63724	2	33.5185	1298.48	0.5	SIVFHR	[1] ADPr_HCD_249_347_583 (DEKRSY) (+541.06)	sp|P62826|RAN_HUMAN	GTP-binding nuclear protein Ran OS=Homo sapiens OX=9606 GN=RAN PE=1 SV=3	87.0931	eAf H2O2	eAf UT	0.980348	173.205	979.851	0	0	0	0	39192.4	23997.7	0	0	450.006	0	0	899.859	0	0	0	0	15925.2	19570.4	0	0	650.195	0	0
71.42_2309.0691n	0	1	#82469	3	71.418	2309.07	0.642	INAEIEKQLRRDKR	[13] ADPr_HCD_249_347_583 (DEKRSY) (+541.06)	sp|P29992|GNA11_HUMAN	Guanine nucleotide-binding protein subunit alpha-11 OS=Homo sapiens OX=9606 GN=GNA11 PE=1 SV=2	6.70334	eAf UT	eAf H2O2	0.208789	131.214	4514.74	16959.3	10957.2	1060.56	5287.8	795.299	399.231	27521.7	5180.18	11595.5	22621	13670	4146.16	13241.5	15962.2	533.824	3434.75	323.157	325.578	95442.6	5180.18	16753.8	20045.6	14780.7
20.22_1250.4253n	1	1	#47286	2	20.2179	1250.43	0.5	YIAESK	[4] ADPr_HCD_249_347_583 (DEKRSY) (+541.06)	sp|Q0VDF9|HSP7E_HUMAN	Heat shock 70 kDa protein 14 OS=Homo sapiens OX=9606 GN=HSPA14 PE=1 SV=1	Infinity	WT Af UT	eAf H2O2	0.0243245	171.874	6374.42	18.4469	360.944	0	0	0	404.572	90751	63.2604	510.383	97.0588	13.7072	5854.03	14.4029	525.814	0	0	0	329.933	314715	63.2604	737.43	86.0086	14.821
48.41_1270.4995n	0	1	#73150	2	48.4129	1270.5	0.5	LSELLR	[2] ADPr_HCD_249_347_583 (DEKRSY) (+541.06)	sp|P07900|HS90A_HUMAN	Heat shock protein HSP 90-alpha OS=Homo sapiens OX=9606 GN=HSP90AA1 PE=1 SV=5	50.6887	eAf UT	WT Af UT	0.183812	97.1348	1309.3	1436.16	978.911	619.637	30910.3	15255.1	907.394	0	1412.04	928.789	54331.5	62308.9	1202.41	1121.32	1426.05	311.888	20078.1	6198.68	739.99	0	1412.04	1341.97	48145.9	67371.7
48.41_1270.4995n	0	1	#73150	2	48.4129	1270.5	0.5	LSELLR	[2] ADPr_HCD_249_347_583 (DEKRSY) (+541.06)	sp|P08238|HS90B_HUMAN	Heat shock protein HSP 90-beta OS=Homo sapiens OX=9606 GN=HSP90AB1 PE=1 SV=4	50.6887	eAf UT	WT Af UT	0.183812	97.1348	1309.3	1436.16	978.911	619.637	30910.3	15255.1	907.394	0	1412.04	928.789	54331.5	62308.9	1202.41	1121.32	1426.05	311.888	20078.1	6198.68	739.99	0	1412.04	1341.97	48145.9	67371.7
36.66_1973.8035n	1	1	#18930	3	36.6567	1973.8	0.997	SSAPPSLAGPAVSHR	[2] ADP-Ribosyl-EThcD (SRDEKY) (+541.06)	sp|Q6ZRS2|SRCAP_HUMAN	Helicase SRCAP OS=Homo sapiens OX=9606 GN=SRCAP PE=1 SV=3	21.2429	eAf H2O2	WT Af UT	0.00610113	81.2217	26046.1	29751.4	25404.3	140461	341152	276650	14074.1	1331.9	20289	38336.4	11559.8	9626.43	23919.8	23229.3	37008.4	70699.8	221599	112413	11477.6	4618.91	20289	55390.7	10243.7	10408.6
81.73_3008.4107n	1	1	#139211	3	81.735	3008.41	0.296	TIQRPVTMGDEGGLRRLQSLIK	[4] ADPr_HCD_249_347_583 (DEKRSY) (+541.06)	sp|Q14527|HLTF_HUMAN	Helicase-like transcription factor OS=Homo sapiens OX=9606 GN=HLTF PE=1 SV=2	753.444	WT Af UT	WT Af H2O2	0.0873062	173.205	0	39.2938	0	0	320.51	0	9835.41	19435.6	334.662	0	2055.01	552.109	0	30.6798	0	0	208.191	0	8020.89	67400.9	334.662	0	1821.04	596.97
21.18_1661.6157n	1	1	#40914	2	21.1778	1661.62	0.993	MSELSSSRPK	[3] ADPr_HCD_249_347_583 (DEKRSY) (+541.06)	sp|Q14527|HLTF_HUMAN	Helicase-like transcription factor OS=Homo sapiens OX=9606 GN=HLTF PE=1 SV=2	1645.6	eAf H2O2	eAf UT	0.044758	173.205	0	10874.6	5356.16	19731	86433	39133.1	195.691	4.42087	190.199	0	0	88.2945	0	8490.66	7802.72	9931.41	56143.5	15901.1	159.588	15.3311	190.199	0	0	95.4687
95.49_3030.2995n	2	2	#4180;#4897	3;4	95.4904	3030.3	0.997	STANKYQVFFFGTHETAFLGPK	[1] ADP-Ribosyl-EThcD (SRDEKY) (+541.06)	sp|P51858|HDGF_HUMAN	Hepatoma-derived growth factor OS=Homo sapiens OX=9606 GN=HDGF PE=1 SV=1	258.913	eAf H2O2	WT Af UT	7.17534e-05	83.4343	1.13432e+06	813485	340444	518017	3.51127e+06	4.30573e+06	9553.17	15593.7	7045.55	39243	11627.7	9170.45	1.04171e+06	635151	495951	260739	2.28078e+06	1.74956e+06	7790.72	54077.3	7045.55	56700.6	10303.9	9915.58
95.12_3030.3002n	0	2	#18306;#18644	3;4	95.1239	3030.3	0.997	STANKYQVFFFGTHETAFLGPK	[6] ADPr_HCD_249_347_583 (DEKRSY) (+541.06)	sp|P51858|HDGF_HUMAN	Hepatoma-derived growth factor OS=Homo sapiens OX=9606 GN=HDGF PE=1 SV=1	189.228	eAf H2O2	eAf UT	0.24297	171.176	6996.2	4731.27	14807.1	2.35108e+06	7431.51	11075.8	5165.16	120.324	7355.76	6005.88	1537.69	4978.8	6425.05	3694.07	21570.6	1.18339e+06	4827.22	4500.5	4212.24	417.272	7355.76	8677.65	1362.62	5383.35
8.07_2013.8198n	1	1	#4428	3	8.07157	2013.82	0.997	SAKKPQSSSTEPAR	[1] ADP-Ribosyl-EThcD (SRDEKY) (+541.06)	sp|Q7Z4V5|HDGR2_HUMAN	Hepatoma-derived growth factor-related protein 2 OS=Homo sapiens OX=9606 GN=HDGFL2 PE=1 SV=1	Infinity	eAf H2O2	WT Af H2O2	0.618589	173.205	0	0	0	369112	0	0	0.556052	0	61.8597	502.916	0	47.9132	0	0	0	185789	0	0	0.453467	0	61.8597	726.643	0	51.8063
7.44_2552.1457n	1	1	#12951	4	7.44232	2552.15	0.943	SAKKPQSSSTEPARKPGQK	[3] ADPr_HCD_249_347_583 (DEKRSY) (+541.06)	sp|Q7Z4V5|HDGR2_HUMAN	Hepatoma-derived growth factor-related protein 2 OS=Homo sapiens OX=9606 GN=HDGFL2 PE=1 SV=1	Infinity	eAf H2O2	WT Af UT	0.663524	173.205	0	179.036	22.7805	192669	0	0	0	0	0	662.916	9.60857	0	0	139.787	33.1861	96977.8	0	0	0	0	0	957.82	8.51463	0
29.80_1696.6371n	0	1	#51420	2	29.7975	1696.64	0.989	SSAVDPEPQVK	[2] ADPr_HCD_249_347_583 (DEKRSY) (+541.06)	sp|Q5SSJ5|HP1B3_HUMAN	Heterochromatin protein 1-binding protein 3 OS=Homo sapiens OX=9606 GN=HP1BP3 PE=1 SV=1	Infinity	eAf H2O2	WT Af H2O2	0.441099	173.205	0	0	0	0	0	125190	0	0	0	0	0	0	0	0	0	0	0	50869	0	0	0	0	0	0
26.94_1696.6371n	0	1	#53415	2	26.9405	1696.64	0.94	SSAVDPEPQVK	[2] ADPr_HCD_249_347_583 (DEKRSY) (+541.06)	sp|Q5SSJ5|HP1B3_HUMAN	Heterochromatin protein 1-binding protein 3 OS=Homo sapiens OX=9606 GN=HP1BP3 PE=1 SV=1	Infinity	eAf H2O2	WT Af H2O2	0.441099	173.205	0	0	0	34590.5	0	0	0	0	0	0	0	0	0	0	0	17410.8	0	0	0	0	0	0	0	0
27.01_1696.6390n	0	1	#41105	2	27.0058	1696.64	0.958	SSAVDPEPQVK	[2] ADPr_HCD_249_347_583 (DEKRSY) (+541.06)	sp|Q5SSJ5|HP1B3_HUMAN	Heterochromatin protein 1-binding protein 3 OS=Homo sapiens OX=9606 GN=HP1BP3 PE=1 SV=1	Infinity	eAf H2O2	WT Af H2O2	0.441099	173.205	0	0	0	44008.6	0	0	0	0	0	0	0	0	0	0	0	22151.3	0	0	0	0	0	0	0	0
39.10_1399.5539n	1	1	#33475	2	39.1014	1399.55	0.997	SGASVVAIR	[1] ADP-Ribosyl-EThcD (SRDEKY) (+541.06)	sp|Q5SSJ5|HP1B3_HUMAN	Heterochromatin protein 1-binding protein 3 OS=Homo sapiens OX=9606 GN=HP1BP3 PE=1 SV=1	1255.7	eAf H2O2	WT Af UT	0.572764	173.205	18799.9	335.656	817.904	187230	0	0	31.8821	117.222	0	9.40978	2736.31	37.8819	17265.1	262.073	1191.5	94240.1	0	0	26.0002	406.514	0	13.5958	2424.78	40.96
40.09_1399.5526n	1	1	#10453	2	40.0915	1399.55	0.997	SGASVVAIR	[1] ADP-Ribosyl-EThcD (SRDEKY) (+541.06)	sp|Q5SSJ5|HP1B3_HUMAN	Heterochromatin protein 1-binding protein 3 OS=Homo sapiens OX=9606 GN=HP1BP3 PE=1 SV=1	1714.27	eAf H2O2	WT Af UT	0.138627	113.079	0	25621	8891.47	3957.95	398796	236061	119.34	0	253.306	244.916	383.354	738.014	0	20004.3	12952.9	1992.19	259042	95919.7	97.3235	0	253.306	353.869	339.709	797.981
29.54_1696.6386n	1	1	#22486	2	29.5364	1696.64	0.997	SSAVDPEPQVK	[1] ADPr_HCD_249_347_583 (DEKRSY) (+541.06)	sp|Q5SSJ5|HP1B3_HUMAN	Heterochromatin protein 1-binding protein 3 OS=Homo sapiens OX=9606 GN=HP1BP3 PE=1 SV=1	Infinity	eAf H2O2	WT Af UT	0.588487	173.205	0	6311.92	0	0	149410	0	0	0	0	0	0	0	0	4928.21	0	0	97050.6	0	0	0	0	0	0	0
21.77_1528.6318n	0	2	#39801;#38720	2;3	21.7666	1528.63	0.994	TRPSSTVIK	[5] ADP-Ribosyl-EThcD (SRDEKY) (+541.06)	sp|Q5SSJ5|HP1B3_HUMAN	Heterochromatin protein 1-binding protein 3 OS=Homo sapiens OX=9606 GN=HP1BP3 PE=1 SV=1	88.4268	eAf H2O2	eAf UT	0.000913923	100.677	1157	1611.44	6398.75	162419	16201.1	49661	866.154	1931.58	821.371	484.614	1403.52	693.443	1062.55	1258.17	9321.53	81751.9	10523.6	20179	706.358	6698.52	821.371	700.199	1243.73	749.787
20.22_1732.5627n	2	2	#70;#411	2;3	20.2231	1732.56	0.997	SGGGGGGGGSSWGGR	[1] ADP-Ribosyl-EThcD (SRDEKY) (+541.06)	sp|Q13151|ROA0_HUMAN	Heterogeneous nuclear ribonucleoprotein A0 OS=Homo sapiens OX=9606 GN=HNRNPA0 PE=1 SV=1	1109.79	eAf H2O2	WT Af UT	0.000606012	83.2786	4.27436e+06	3.13007e+06	2.00983e+06	2.37323e+06	4.55679e+07	3.13664e+07	34618.7	1412.4	35430.6	317875	395667	214506	3.92541e+06	2.44389e+06	2.92788e+06	1.19454e+06	2.95991e+07	1.27452e+07	28231.9	4898.07	35430.6	459284	350620	231935
20.57_1699.6847n	0	2	#38271;#25094	2;3	20.5719	1699.68	0.997	AEIIADKQSGK	[9] ADP-Ribosyl-EThcD (SRDEKY) (+541.06)	sp|Q13151|ROA0_HUMAN	Heterogeneous nuclear ribonucleoprotein A0 OS=Homo sapiens OX=9606 GN=HNRNPA0 PE=1 SV=1	119.786	eAf H2O2	WT Af UT	0.120164	142.753	253.783	4133.59	31969.8	354912	3487.3	199468	2637.51	927.147	1092.54	6677.45	37097.5	28926.9	233.065	3227.42	46572.9	178642	2265.21	81050.5	2150.92	3215.25	1092.54	9647.96	32874	31277.3
17.99_1732.5628n	2	2	#299;#1661	2;3	17.9917	1732.56	0.997	SGGGGGGGGSSWGGR	[1] ADP-Ribosyl-EThcD (SRDEKY) (+541.06)	sp|Q13151|ROA0_HUMAN	Heterogeneous nuclear ribonucleoprotein A0 OS=Homo sapiens OX=9606 GN=HNRNPA0 PE=1 SV=1	266.937	eAf H2O2	eAf UT	0.312025	170.995	22738.9	186023	61299.8	2.62471e+07	163096	62207.1	230605	3835.68	76195.1	22432.5	31889.6	44849	20882.6	145243	89300.1	1.32112e+07	105941	25276.9	188061	13301.8	76195.1	32411.8	28259	48493.1
19.56_1699.6850n	0	1	#126110	3	19.5582	1699.68	0.997	AEIIADKQSGK	[9] ADP-Ribosyl-EThcD (SRDEKY) (+541.06)	sp|Q13151|ROA0_HUMAN	Heterogeneous nuclear ribonucleoprotein A0 OS=Homo sapiens OX=9606 GN=HNRNPA0 PE=1 SV=1	29.5278	WT Af H2O2	eAf H2O2	0.61541	173.205	9801.73	0	0	0	0	331.949	598.922	0	0	1554.08	53.1376	186.257	9001.54	0	0	0	0	134.882	488.428	0	0	2245.42	47.0878	201.391
23.47_2224.9409n	0	2	#13792;#59523	3;4	23.4669	2224.94	0.997	SKSESPKEPEQLRK	[N-term] Acetyl (+42.01)|[3] ADP-Ribosyl-EThcD (SRDEKY) (+541.06)	sp|P09651|ROA1_HUMAN	Heterogeneous nuclear ribonucleoprotein A1 OS=Homo sapiens OX=9606 GN=HNRNPA1 PE=1 SV=5	2870.75	eAf H2O2	WT Af H2O2	0.132149	170.956	0	108.982	48.6036	448468	3336.89	583.164	657.529	2402.09	322.495	432.462	1257.23	0	0	85.0905	70.8045	225732	2167.51	236.96	536.222	8330.22	322.495	624.847	1114.09	0
26.57_1839.7067n	0	2	#44558;#15026	2;3	26.5696	1839.71	0.997	SESPKEPEQLR	[1] ADP-Ribosyl-EThcD (SRDEKY) (+541.06)	sp|P09651|ROA1_HUMAN	Heterogeneous nuclear ribonucleoprotein A1 OS=Homo sapiens OX=9606 GN=HNRNPA1 PE=1 SV=5	1962.34	eAf H2O2	WT Af H2O2	0.852312	173.205	0	287.315	0	563809	0	0	991.024	0	0	1115.61	2730.89	0	0	224.329	0	283787	0	0	808.191	0	0	1611.9	2419.98	0
26.00_2096.8458n	0	1	#86769	3	26.0018	2096.85	0.96	SKSESPKEPEQLR	[N-term] Acetyl (+42.01)|[3] ADPr_HCD_249_347_583 (DEKRSY) (+541.06)	sp|P09651|ROA1_HUMAN	Heterogeneous nuclear ribonucleoprotein A1 OS=Homo sapiens OX=9606 GN=HNRNPA1 PE=1 SV=5	Infinity	WT Af H2O2	WT Af UT	0.591702	173.205	47569.9	0	0	0	5254.14	0	0	0	0	0	0	0	43686.4	0	0	0	3412.88	0	0	0	0	0	0	0
41.95_2168.8355n	2	2	#792;#87	2;3	41.9528	2168.84	0.997	SSGPYGGGGQYFAKPR	[2] ADP-Ribosyl-EThcD (SRDEKY) (+541.06)	sp|P09651|ROA1_HUMAN	Heterogeneous nuclear ribonucleoprotein A1 OS=Homo sapiens OX=9606 GN=HNRNPA1 PE=1 SV=5	865.796	eAf H2O2	WT Af UT	2.15641e-05	75.4426	4.95888e+06	6.59427e+06	2.60751e+06	2.43253e+07	3.54085e+07	2.46114e+07	51574.4	4852.18	40992.7	75224.7	345954	274564	4.55405e+06	5.14866e+06	3.79855e+06	1.22439e+07	2.3e+07	1.00005e+07	42059.5	16826.9	40992.7	108689	306567	296873
44.75_2168.8344n	0	1	#125770	3	44.7451	2168.83	0.993	SSGPYGGGGQYFAKPR	[2] ADP-Ribosyl-EThcD (SRDEKY) (+541.06)	sp|P09651|ROA1_HUMAN	Heterogeneous nuclear ribonucleoprotein A1 OS=Homo sapiens OX=9606 GN=HNRNPA1 PE=1 SV=5	889.127	eAf H2O2	WT Af UT	0.00746572	112.375	4265.41	3144.82	1208.63	29598.5	69860.4	60193.7	0.0464702	46.8469	132.668	239.548	0	166.803	3917.19	2455.4	1760.71	14898.1	45378.6	24458.8	0.037897	162.46	132.668	346.113	0	180.356
19.35_2234.7540n	1	1	#1759	2	19.3547	2234.75	0.997	NQGGYGGSSSSSSYGSGR	[5] ADP-Ribosyl-EThcD (SRDEKY) (+541.06)	sp|P09651|ROA1_HUMAN	Heterogeneous nuclear ribonucleoprotein A1 OS=Homo sapiens OX=9606 GN=HNRNPA1 PE=1 SV=5	6350.91	eAf H2O2	WT Af UT	0.000476442	133.901	401958	354773	131102	130333	3.4257e+06	1.60625e+06	262.148	71.529	479.163	360.393	28825.3	5020.96	369143	276999	190986	65602	2.2252e+06	652673	213.785	248.056	479.163	520.717	25543.6	5428.93
19.56_2234.7543n	0	1	#4252	3	19.5582	2234.75	0.997	NQGGYGGSSSSSSYGSGR	[5] ADP-Ribosyl-EThcD (SRDEKY) (+541.06)	sp|P09651|ROA1_HUMAN	Heterogeneous nuclear ribonucleoprotein A1 OS=Homo sapiens OX=9606 GN=HNRNPA1 PE=1 SV=5	1478.39	eAf H2O2	WT Af UT	0.000163213	110.224	76067.8	132366	44246.8	52443.2	1.4717e+06	581375	127.182	1076.54	220.467	382.21	2017.12	1045.46	69857.8	103348	64457.7	26396.8	955958	236233	103.718	3733.35	220.467	552.239	1787.47	1130.41
17.47_2234.7534n	0	2	#15370;#28058	2;3	17.4727	2234.75	0.997	NQGGYGGSSSSSSYGSGR	[5] ADP-Ribosyl-EThcD (SRDEKY) (+541.06)	sp|P09651|ROA1_HUMAN	Heterogeneous nuclear ribonucleoprotein A1 OS=Homo sapiens OX=9606 GN=HNRNPA1 PE=1 SV=5	932.569	eAf H2O2	WT Af UT	0.348953	172.924	389408	396.906	28991.5	2.59748e+06	502.276	2307.59	1544.74	0	1243.57	2415.26	2675.8	526.52	357618	309.895	42234.2	1.30742e+06	326.259	937.653	1259.76	0	1243.57	3489.71	2371.16	569.302
20.22_1967.8030n	0	1	#3352	3	20.2179	1967.8	0.952	SESPKEPEQLRK	[2] ADPr_HCD_249_347_583 (DEKRSY) (+541.06)	sp|P09651|ROA1_HUMAN	Heterogeneous nuclear ribonucleoprotein A1 OS=Homo sapiens OX=9606 GN=HNRNPA1 PE=1 SV=5	433.32	eAf H2O2	WT Af UT	1.76231e-05	88.6229	14050.2	3741.04	3057.33	337089	301873	310073	1161	322.527	706.624	200.394	1183.03	1089.65	12903.2	2920.92	4453.83	169671	196085	125993	946.809	1118.49	706.624	289.541	1048.34	1178.19
21.63_2224.9404n	0	2	#3657;#35689	3;4	21.6335	2224.94	0.997	SKSESPKEPEQLRK	[N-term] Acetyl (+42.01)|[3] ADP-Ribosyl-EThcD (SRDEKY) (+541.06)	sp|P09651|ROA1_HUMAN	Heterogeneous nuclear ribonucleoprotein A1 OS=Homo sapiens OX=9606 GN=HNRNPA1 PE=1 SV=5	436.542	eAf H2O2	WT Af UT	0.0607424	93.4526	5559.85	7136.98	4744.09	1317.78	794804	488473	589.635	1895.52	457.512	199.694	2263.08	1498.25	5105.96	5572.4	6911.07	663.29	516273	198483	480.854	6573.46	457.512	288.53	2005.42	1619.99
24.55_1839.7063n	0	2	#14951;#4104	2;3	24.5511	1839.71	0.997	SESPKEPEQLR	[1] ADP-Ribosyl-EThcD (SRDEKY) (+541.06)	sp|P09651|ROA1_HUMAN	Heterogeneous nuclear ribonucleoprotein A1 OS=Homo sapiens OX=9606 GN=HNRNPA1 PE=1 SV=5	846.647	eAf H2O2	WT Af UT	0.0978293	95.5256	11894	8500.06	503.802	555.59	884537	508062	463.115	82.323	1100.06	9894.79	59037.8	80277.7	10923	6636.66	733.925	279.65	574560	206443	377.675	285.488	1100.06	14296.6	52316.3	86800.6
73.38_2087.8627n	0	1	#24834	3	73.3777	2087.86	0.997	IEVIEIMTDRGSGK	[12] ADP-Ribosyl-EThcD (SRDEKY) (+541.06)	sp|P09651|ROA1_HUMAN	Heterogeneous nuclear ribonucleoprotein A1 OS=Homo sapiens OX=9606 GN=HNRNPA1 PE=1 SV=5	115.585	eAf H2O2	WT Af UT	0.000619074	84.5524	2930.23	3489.52	3100.98	194768	135458	225763	2764.45	113.515	1932.25	7520.68	2327.36	2872.77	2691.01	2724.54	4517.42	98034.6	87988.1	91735.2	2254.44	393.659	1932.25	10866.3	2062.39	3106.19
13.52_1435.4547n	0	1	#32745	2	13.5218	1435.45	0.626	SGSGNFGGGR	[1] ADPr_HCD_249_347_583 (DEKRSY) (+541.06)	sp|P09651|ROA1_HUMAN	Heterogeneous nuclear ribonucleoprotein A1 OS=Homo sapiens OX=9606 GN=HNRNPA1 PE=1 SV=5	Infinity	eAf H2O2	WT Af UT	0.459292	173.205	0	91.2145	259.461	82558.9	0	0	0	0	0	0	1.01692	0	0	71.2183	377.976	41555.2	0	0	0	0	0	0	0.901146	0
26.50_2096.8446n	0	2	#13838;#1872	2;3	26.4975	2096.84	0.997	SKSESPKEPEQLR	[N-term] Acetyl (+42.01)|[1] ADP-Ribosyl-EThcD (SRDEKY) (+541.06)	sp|P09651|ROA1_HUMAN	Heterogeneous nuclear ribonucleoprotein A1 OS=Homo sapiens OX=9606 GN=HNRNPA1 PE=1 SV=5	9045.29	eAf H2O2	eAf UT	0.0230645	173.205	0	55393.8	15224.8	1.45144e+06	2.40771e+06	1.20791e+06	0	880.783	0	560.188	0	0	0	43250.3	22179.1	730567	1.56395e+06	490815	0	3054.47	0	809.392	0	0
53.40_2103.8592n	0	1	#142115	3	53.4001	2103.86	0.971	IEVIEIMTDRGSGK	[2] ADP-Ribosyl-EThcD (SRDEKY) (+541.06)|[7] Oxidation (+15.99)	sp|P09651|ROA1_HUMAN	Heterogeneous nuclear ribonucleoprotein A1 OS=Homo sapiens OX=9606 GN=HNRNPA1 PE=1 SV=5	1106.13	eAf H2O2	eAf UT	0.00456773	173.205	191.101	435.259	9368.1	7211.51	29843	768.101	426.582	144.162	337.108	0	34.1936	0	175.5	339.841	13647.2	3629.84	19384.8	312.106	347.882	499.939	337.108	0	30.3006	0
73.46_2087.8618n	0	1	#155972	2	73.4587	2087.86	0.532	IEVIEIMTDRGSGK	[14] ADPr_HCD_249_347_583 (DEKRSY) (+541.06)	sp|P09651|ROA1_HUMAN	Heterogeneous nuclear ribonucleoprotein A1 OS=Homo sapiens OX=9606 GN=HNRNPA1 PE=1 SV=5	321.47	eAf H2O2	eAf UT	0.0279777	173.205	0	0	403.899	11608.9	19893.3	45309.2	49.2529	266.578	0	0	0	238.938	0	0	588.39	5843.22	12921.9	18410.7	40.1663	924.468	0	0	0	258.353
30.45_2450.8437n	0	1	#37296	3	30.4482	2450.84	0.997	SSGSPYGGGYGSGGGSGGYGSR	[1] ADP-Ribosyl-EThcD (SRDEKY) (+541.06)	sp|P51991|ROA3_HUMAN	Heterogeneous nuclear ribonucleoprotein A3 OS=Homo sapiens OX=9606 GN=HNRNPA3 PE=1 SV=2	Infinity	eAf H2O2	WT Af H2O2	0.441099	173.205	0	0	0	103035	0	0	0	0	0	0	0	0	0	0	0	51861.8	0	0	0	0	0	0	0	0
33.21_2450.8404n	0	2	#59422;#49118	2;3	33.2056	2450.84	0.997	SSGSPYGGGYGSGGGSGGYGSR	[4] ADP-Ribosyl-EThcD (SRDEKY) (+541.06)	sp|P51991|ROA3_HUMAN	Heterogeneous nuclear ribonucleoprotein A3 OS=Homo sapiens OX=9606 GN=HNRNPA3 PE=1 SV=2	Infinity	eAf H2O2	WT Af H2O2	0.584381	173.205	0	0	0	0	0	352077	0	0	0	5671.75	0	0	0	0	0	0	0	143061	0	0	0	8194.87	0	0
30.54_2450.8436n	0	1	#53037	2	30.5383	2450.84	0.997	SSGSPYGGGYGSGGGSGGYGSR	[4] ADP-Ribosyl-EThcD (SRDEKY) (+541.06)	sp|P51991|ROA3_HUMAN	Heterogeneous nuclear ribonucleoprotein A3 OS=Homo sapiens OX=9606 GN=HNRNPA3 PE=1 SV=2	Infinity	eAf H2O2	WT Af H2O2	0.587361	173.205	0	0	0	157570	0	0	0	0	0	0	5309.78	0	0	0	0	79311.2	0	0	0	0	0	0	4705.26	0
13.05_1177.3593n	1	1	#2318	2	13.0497	1177.36	0.9	GGSFGGR	[3] ADPr_HCD_249_347_583 (DEKRSY) (+541.06)	sp|P51991|ROA3_HUMAN	Heterogeneous nuclear ribonucleoprotein A3 OS=Homo sapiens OX=9606 GN=HNRNPA3 PE=1 SV=2	6149.41	eAf H2O2	WT Af UT	0.271978	173.07	38279.7	94.9688	332.886	1.44389e+06	335.8	413.516	181.953	5.42913	47.5416	207.849	223.166	295.664	35154.7	74.1496	484.94	726768	218.122	168.026	148.385	18.8277	47.5416	300.312	197.758	319.688
14.76_1177.3593n	0	1	#59946	2	14.759	1177.36	0.9	GGSFGGR	[3] ADPr_HCD_249_347_583 (DEKRSY) (+541.06)	sp|P51991|ROA3_HUMAN	Heterogeneous nuclear ribonucleoprotein A3 OS=Homo sapiens OX=9606 GN=HNRNPA3 PE=1 SV=2	138.934	WT Af H2O2	eAf UT	0.675639	172.441	49328.7	145.543	0	5461.28	179.274	229.239	33.2547	0	451.389	0	133.295	222.802	45301.6	113.637	0	2748.88	116.449	93.1478	27.1196	0	451.389	0	118.12	240.906
17.18_1838.6655n	0	1	#185448	3	17.1775	1838.67	0.992	YYGGGSEGGRAPK	[1] ADPr_HCD_249_347_583 (DEKRSY) (+541.06)	sp|P14866|HNRPL_HUMAN	Heterogeneous nuclear ribonucleoprotein L OS=Homo sapiens OX=9606 GN=HNRNPL PE=1 SV=2	312.852	WT Af H2O2	WT Af UT	0.582992	168.814	8771.7	151.457	0	0	2129.29	2334.5	1.34412	27.1779	0	11.0646	67.9651	177.993	8055.6	118.254	0	0	1383.1	948.587	1.09614	94.2502	0	15.9867	60.2272	192.455
18.90_1838.6650n	0	1	#10718	3	18.9036	1838.67	0.997	YYGGGSEGGRAPK	[1] ADP-Ribosyl-EThcD (SRDEKY) (+541.06)	sp|P14866|HNRPL_HUMAN	Heterogeneous nuclear ribonucleoprotein L OS=Homo sapiens OX=9606 GN=HNRNPL PE=1 SV=2	932.293	eAf H2O2	WT Af UT	0.468423	173.205	0	8505.43	0	0	120223	74014.9	0	0	208.344	183.473	60.5199	280.296	0	6640.85	0	0	78091.9	30074.8	0	0	208.344	265.093	53.6297	303.071
12.72_1132.3662n	0	1	#41027	2	12.7174	1132.37	0.5	SGAMVK	[1] ADPr_HCD_249_347_583 (DEKRSY) (+541.06)	sp|P14866|HNRPL_HUMAN	Heterogeneous nuclear ribonucleoprotein L OS=Homo sapiens OX=9606 GN=HNRNPL PE=1 SV=2	2050.29	eAf H2O2	eAf UT	0.869828	173.205	0	0	157.356	84868.6	0	0	177.317	0	44.6922	41.3934	0	0	0	0	229.233	42717.8	0	0	144.604	0	44.6922	59.8076	0	0
50.27_2298.8291n	1	1	#21026	3	50.2692	2298.83	0.997	STAYEDYYYHPPPR	[1] ADP-Ribosyl-EThcD (SRDEKY) (+541.06)	sp|O43390|HNRPR_HUMAN	Heterogeneous nuclear ribonucleoprotein R OS=Homo sapiens OX=9606 GN=HNRNPR PE=1 SV=1	575.894	eAf H2O2	WT Af UT	5.58004e-07	91.2067	303385	327158	133530	205118	271007	288738	901.219	286.725	140.19	777.801	301.452	439.558	278617	255438	194523	103244	176036	117324	734.954	994.335	140.19	1123.81	267.132	475.274
87.42_2254.9666n	2	2	#43;#14	2;3	87.4165	2254.97	0.997	SSGPTSLFAVTVAPPGAR	[1] ADP-Ribosyl-EThcD (SRDEKY) (+541.06)	sp|Q00839|HNRPU_HUMAN	Heterogeneous nuclear ribonucleoprotein U OS=Homo sapiens OX=9606 GN=HNRNPU PE=1 SV=6	3227.31	eAf H2O2	WT Af UT	5.45759e-05	94.6591	8.26801e+06	1.91938e+07	1.11286e+07	2.57575e+07	2.75542e+08	3.33868e+08	63842.3	60215.6	72752.5	97047.1	1.24202e+06	501244	7.59303e+06	1.49861e+07	1.62119e+07	1.29648e+07	1.78981e+08	1.35662e+08	52064.2	208822	72752.5	140219	1.10062e+06	541972
83.21_2254.9655n	0	2	#136752;#47614	2;3	83.2096	2254.97	0.997	SSGPTSLFAVTVAPPGAR	[1] ADP-Ribosyl-EThcD (SRDEKY) (+541.06)	sp|Q00839|HNRPU_HUMAN	Heterogeneous nuclear ribonucleoprotein U OS=Homo sapiens OX=9606 GN=HNRNPU PE=1 SV=6	146.125	eAf H2O2	WT Af UT	0.00255165	80.0592	3596.49	8925.14	4465.46	15303.9	256582	290837	2418.75	463.581	968.638	4524.27	1455.41	1171.69	3302.88	6968.55	6505.18	7703.05	166665	118177	1972.52	1607.65	968.638	6536.92	1289.71	1266.89
86.25_2254.9674n	2	2	#67;#26	2;3	86.2544	2254.97	0.997	SSGPTSLFAVTVAPPGAR	[6] ADP-Ribosyl-EThcD (SRDEKY) (+541.06)	sp|Q00839|HNRPU_HUMAN	Heterogeneous nuclear ribonucleoprotein U OS=Homo sapiens OX=9606 GN=HNRNPU PE=1 SV=6	7068.95	eAf H2O2	WT Af UT	0.154668	172.892	1.42897e+07	185177	83536.1	2.95184e+08	135749	219982	25447.2	6720.97	9639.94	251208	24854.1	22408.9	1.31231e+07	144582	121693	1.48578e+08	88177.4	89386.2	20752.5	23307.7	9639.94	362960	22024.5	24229.7
79.12_4198.6605n	2	2	#474;#74	3;4	79.1245	4198.66	0.997	NQSQGYNQWQQGQFWGQKPWSQHYHQGYY	[6] ADPr_HCD_249_347_583 (DEKRSY) (+541.06)	sp|Q00839|HNRPU_HUMAN	Heterogeneous nuclear ribonucleoprotein U OS=Homo sapiens OX=9606 GN=HNRNPU PE=1 SV=6	242.575	eAf H2O2	WT Af UT	4.03341e-05	98.0176	3.15398e+07	3.88245e+07	2.35868e+07	5.6743e+07	4.78072e+07	4.99736e+07	170047	28602.5	438364	170111	990166	500486	2.8965e+07	3.03133e+07	3.43607e+07	2.8561e+07	3.10537e+07	2.0306e+07	138676	99190.7	438364	245786	877435	541153
12.62_1490.5344n	0	1	#3355	3	12.6245	1490.53	0.99	SGKNQFNR	[1] ADP-Ribosyl-EThcD (SRDEKY) (+541.06)	sp|Q00839|HNRPU_HUMAN	Heterogeneous nuclear ribonucleoprotein U OS=Homo sapiens OX=9606 GN=HNRNPU PE=1 SV=6	1625.48	WT Af H2O2	eAf UT	0.460571	173.205	272023	64.706	30.6074	388.719	0	0	263.875	0	240.131	78.2655	0	89.1428	249816	50.521	44.5882	195.658	0	0	215.193	0	240.131	113.083	0	96.386
82.65_2254.9670n	0	1	#81405	3	82.6462	2254.97	0.997	SSGPTSLFAVTVAPPGAR	[1] ADP-Ribosyl-EThcD (SRDEKY) (+541.06)	sp|Q00839|HNRPU_HUMAN	Heterogeneous nuclear ribonucleoprotein U OS=Homo sapiens OX=9606 GN=HNRNPU PE=1 SV=6	49.6941	eAf H2O2	eAf UT	0.197133	161.274	14926.6	932.148	4248.48	132641	4957.26	1452.2	2358.84	251.803	970.083	1315.85	829.017	653.262	13708	727.801	6189.08	66763.4	3220.04	590.079	1923.66	873.229	970.083	1901.21	734.633	706.342
10.50_1490.5341n	0	2	#913;#448	2;3	10.5022	1490.53	0.99	SGKNQFNR	[1] ADP-Ribosyl-EThcD (SRDEKY) (+541.06)	sp|Q00839|HNRPU_HUMAN	Heterogeneous nuclear ribonucleoprotein U OS=Homo sapiens OX=9606 GN=HNRNPU PE=1 SV=6	17425.4	eAf H2O2	eAf UT	0.775277	173.194	295.588	1044.06	77.0741	6.55366e+06	0	269.841	321.356	836.32	556.152	239.961	0	136.153	271.457	815.179	112.28	3.29872e+06	0	109.646	262.07	2900.27	556.152	346.71	0	147.215
80.20_2711.1982n	0	1	#29372	3	80.1967	2711.2	0.997	EAAGKSSGPTSLFAVTVAPPGAR	[5] ADP-Ribosyl-EThcD (SRDEKY) (+541.06)	sp|Q00839|HNRPU_HUMAN	Heterogeneous nuclear ribonucleoprotein U OS=Homo sapiens OX=9606 GN=HNRNPU PE=1 SV=6	569.964	eAf H2O2	eAf UT	1.77514e-05	95.992	62611.4	18715.8	8510.49	405580	368575	650777	1271.56	409.571	1096.67	911.149	225.727	1363.16	57499.9	14612.9	12397.9	204144	239412	264433	1036.97	1420.35	1096.67	1316.48	200.028	1473.93
12.62_1490.5342n	0	1	#4443	2	12.6245	1490.53	0.99	SGKNQFNR	[1] ADP-Ribosyl-EThcD (SRDEKY) (+541.06)	sp|Q00839|HNRPU_HUMAN	Heterogeneous nuclear ribonucleoprotein U OS=Homo sapiens OX=9606 GN=HNRNPU PE=1 SV=6	Infinity	WT Af H2O2	eAf H2O2	0.0711278	172.973	231395	126.745	80.4334	0	0	0	44.2331	0	258.043	0.787027	106.211	0	212505	98.9597	117.173	0	0	0	36.0726	0	258.043	1.13714	94.119	0
11.56_1522.4881n	1	1	#31319	2	11.5564	1522.49	0.997	SGGGGYSQNR	[1] ADP-Ribosyl-EThcD (SRDEKY) (+541.06)	sp|Q9BUJ2|HNRL1_HUMAN	Heterogeneous nuclear ribonucleoprotein U-like protein 1 OS=Homo sapiens OX=9606 GN=HNRNPUL1 PE=1 SV=2	Infinity	WT Af H2O2	eAf H2O2	0.239061	173.205	75582.8	0	29.307	0	0	0	0	0	54.1102	0	0	0	69412.4	0	42.6936	0	0	0	0	0	54.1102	0	0	0
12.92_1704.6404n	1	1	#44366	3	12.9232	1704.64	0.997	SRGQGYVGGQR	[2] ADP-Ribosyl-EThcD (SRDEKY) (+541.06)	sp|Q1KMD3|HNRL2_HUMAN	Heterogeneous nuclear ribonucleoprotein U-like protein 2 OS=Homo sapiens OX=9606 GN=HNRNPUL2 PE=1 SV=1	66644.9	eAf H2O2	eAf UT	0.70587	173.205	0	0.410398	54.9848	46985.7	0	0	0	31.7192	0	0	0	0.705015	0	0.32043	80.1005	23649.7	0	0	0	109.999	0	0	0	0.7623
14.25_1321.4126n	0	2	#49955;#867	1;2	14.2537	1321.41	0.99	SGNFGGSR	[1] ADPr_HCD_249_347_583 (DEKRSY) (+541.06)	sp|P22626|ROA2_HUMAN	Heterogeneous nuclear ribonucleoproteins A2/B1 OS=Homo sapiens OX=9606 GN=HNRNPA2B1 PE=1 SV=2	290.482	WT Af H2O2	WT Af UT	0.211651	170.169	2.53357e+06	5466.71	24531.1	483384	17594.6	48792.5	2025.62	6300.18	499.415	1163.66	70184.2	29007.6	2.32673e+06	4268.29	35736.3	243306	11428.8	19826.1	1651.92	21848.4	499.415	1681.32	62193.7	31364.6
34.89_2745.9543n	0	1	#69137	3	34.8854	2745.95	0.997	NMGGPYGGGNYGPGGSGGSGGYGGR	[2] Oxidation (+15.99)|[6] ADP-Ribosyl-EThcD (SRDEKY) (+541.06)	sp|P22626|ROA2_HUMAN	Heterogeneous nuclear ribonucleoproteins A2/B1 OS=Homo sapiens OX=9606 GN=HNRNPA2B1 PE=1 SV=2	341.465	WT Af H2O2	WT Af UT	0.973644	173.205	262607	0	0	89053.5	0	0	0	0	769.062	2245.48	0	0	241169	0	0	44824.2	0	0	0	0	769.062	3244.4	0	0
12.25_1321.4140n	1	1	#169	2	12.2458	1321.41	0.99	SGNFGGSR	[1] ADPr_HCD_249_347_583 (DEKRSY) (+541.06)	sp|P22626|ROA2_HUMAN	Heterogeneous nuclear ribonucleoproteins A2/B1 OS=Homo sapiens OX=9606 GN=HNRNPA2B1 PE=1 SV=2	64972.5	eAf H2O2	WT Af UT	0.940915	173.205	0	20.8034	690.27	2.99509e+07	0	0	324.943	53.6364	82.4002	70247.7	5.79513	92.3446	0	16.2428	1005.57	1.50755e+07	0	0	264.994	186.006	82.4002	101498	5.13535	99.848
44.10_2729.9586n	0	1	#3516	3	44.1018	2729.96	0.997	NMGGPYGGGNYGPGGSGGSGGYGGR	[6] ADP-Ribosyl-EThcD (SRDEKY) (+541.06)	sp|P22626|ROA2_HUMAN	Heterogeneous nuclear ribonucleoproteins A2/B1 OS=Homo sapiens OX=9606 GN=HNRNPA2B1 PE=1 SV=2	1149.31	eAf H2O2	WT Af UT	0.0162003	148.186	36926.8	116530	81699	6456.88	1.16219e+06	626598	1407.09	0	154.921	5200.23	2590.14	932.6	33912.2	90984.4	119017	3250	754912	254608	1147.5	0	154.921	7513.59	2295.25	1008.38
43.57_2729.9595n	0	1	#24300	3	43.5677	2729.96	0.997	NMGGPYGGGNYGPGGSGGSGGYGGR	[6] ADP-Ribosyl-EThcD (SRDEKY) (+541.06)	sp|P22626|ROA2_HUMAN	Heterogeneous nuclear ribonucleoproteins A2/B1 OS=Homo sapiens OX=9606 GN=HNRNPA2B1 PE=1 SV=2	362.381	eAf H2O2	WT Af UT	0.275908	173.205	116837	49135.6	4580	410897	0	0	1133.88	0	0	1168.62	527.886	0	107298	38364	6672.03	206821	0	0	924.694	0	0	1688.49	467.786	0
36.41_2745.9528n	0	1	#28022	3	36.4145	2745.95	0.997	NMGGPYGGGNYGPGGSGGSGGYGGR	[2] Oxidation (+15.99)|[19] ADP-Ribosyl-EThcD (SRDEKY) (+541.06)	sp|P22626|ROA2_HUMAN	Heterogeneous nuclear ribonucleoproteins A2/B1 OS=Homo sapiens OX=9606 GN=HNRNPA2B1 PE=1 SV=2	3150.24	eAf H2O2	WT Af UT	0.190172	173.205	4369.21	41190.4	15303.5	0	406376	159124	0	0	179.51	53920	314.063	317.663	4012.52	32160.5	22293.8	0	263966	64657.4	0	0	179.51	77906.7	278.307	343.475
43.52_2745.9532n	0	1	#119372	3	43.5179	2745.95	0.625	NMGGPYGGGNYGPGGSGGSGGYGGR	[2] Oxidation (+15.99)|[11] ADPr_HCD_249_347_583 (DEKRSY) (+541.06)	sp|P22626|ROA2_HUMAN	Heterogeneous nuclear ribonucleoproteins A2/B1 OS=Homo sapiens OX=9606 GN=HNRNPA2B1 PE=1 SV=2	82.9398	eAf H2O2	WT Af UT	0.0627107	151.276	1944.74	6849.35	3347.31	24825.6	17552.4	11106.4	411.858	0	233.001	1464.07	0	138.729	1785.98	5347.82	4876.28	12495.7	11401.3	4512.93	335.875	0	233.001	2115.38	0	150.001
15.92_1878.7542n	0	1	#126562	3	15.9193	1878.75	0.992	EESGKPGAHVTVK	[5] ADP-Ribosyl-EThcD (SRDEKY) (+541.06)	sp|P22626|ROA2_HUMAN	Heterogeneous nuclear ribonucleoproteins A2/B1 OS=Homo sapiens OX=9606 GN=HNRNPA2B1 PE=1 SV=2	217.77	eAf H2O2	WT Af UT	0.0942961	173.205	8308.75	108.207	0	15660.7	3869.68	939.747	93.9989	0	0	2.84162	0	115.834	7630.44	84.4854	0	7882.64	2513.59	381.851	76.6571	0	0	4.10574	0	125.246
43.07_2745.9553n	0	1	#138363	3	43.0681	2745.96	0.997	NMGGPYGGGNYGPGGSGGSGGYGGR	[2] Oxidation (+15.99)|[6] ADP-Ribosyl-EThcD (SRDEKY) (+541.06)	sp|P22626|ROA2_HUMAN	Heterogeneous nuclear ribonucleoproteins A2/B1 OS=Homo sapiens OX=9606 GN=HNRNPA2B1 PE=1 SV=2	55.1215	eAf H2O2	eAf UT	0.123908	152.678	4584.22	32570.5	1679.42	35201.1	32627.2	13585.1	4007.92	0	352.616	953.503	523.476	0	4209.97	25430.3	2446.53	17718.1	21193.3	5520.08	3268.5	0	352.616	1377.68	463.878	0
27.93_1443.4575n	0	1	#59666	2	27.9305	1443.46	0.9	MYSYPAR	[1] Oxidation (+15.99)|[2] ADPr_HCD_249_347_583 (DEKRSY) (+541.06)	sp|P07910|HNRPC_HUMAN	Heterogeneous nuclear ribonucleoproteins C1/C2 OS=Homo sapiens OX=9606 GN=HNRNPC PE=1 SV=4	52.6734	eAf H2O2	WT Af H2O2	0.987047	173.205	0	679.355	0	0	35784	0	0	0	1848.06	0	0	940.378	0	530.426	0	0	23243.8	0	0	0	1848.06	0	0	1016.79
33.71_1427.4623n	0	1	#83295	2	33.7135	1427.46	0.9	MYSYPAR	[2] ADPr_HCD_249_347_583 (DEKRSY) (+541.06)	sp|P07910|HNRPC_HUMAN	Heterogeneous nuclear ribonucleoproteins C1/C2 OS=Homo sapiens OX=9606 GN=HNRNPC PE=1 SV=4	35.1823	WT Af H2O2	WT Af UT	0.954722	173.205	117757	0	0	0	3536.06	0	2086.96	0	1260.08	10881.1	0	0	108143	0	0	0	2296.89	0	1701.94	0	1260.08	15721.7	0	0
32.90_1427.4622n	0	1	#17118	2	32.901	1427.46	0.9	MYSYPAR	[2] ADPr_HCD_249_347_583 (DEKRSY) (+541.06)	sp|P07910|HNRPC_HUMAN	Heterogeneous nuclear ribonucleoproteins C1/C2 OS=Homo sapiens OX=9606 GN=HNRNPC PE=1 SV=4	Infinity	eAf H2O2	WT Af UT	0.299649	173.205	5691.72	0	4863.88	533207	0	16388.9	0	0	0	0	2991.33	0	5227.06	0	7085.58	268384	0	6659.37	0	0	0	0	2650.77	0
35.02_1427.4617n	0	1	#18234	2	35.0151	1427.46	0.9	MYSYPAR	[2] ADPr_HCD_249_347_583 (DEKRSY) (+541.06)	sp|P07910|HNRPC_HUMAN	Heterogeneous nuclear ribonucleoproteins C1/C2 OS=Homo sapiens OX=9606 GN=HNRNPC PE=1 SV=4	198.406	eAf H2O2	WT Af UT	0.434734	167.543	5316.33	233182	161952	0	321988	289238	2908.89	0	171.797	22691.1	508.44	0	4882.32	182064	235927	0	209150	117527	2372.23	0	171.797	32785.4	450.554	0
34.26_1443.4569n	0	1	#67333	2	34.2572	1443.46	0.683	MYSYPAR	[1] Oxidation (+15.99)|[2] ADPr_HCD_249_347_583 (DEKRSY) (+541.06)	sp|P07910|HNRPC_HUMAN	Heterogeneous nuclear ribonucleoproteins C1/C2 OS=Homo sapiens OX=9606 GN=HNRNPC PE=1 SV=4	4.68368	eAf H2O2	WT Af UT	0.366506	173.205	2095.95	22340.5	8598.45	0	36879.2	7861.8	9552.54	0	0	18813.9	498.949	1165.82	1924.84	17442.9	12526	0	23955.3	3194.52	7790.2	0	0	27183.4	442.144	1260.54
33.55_1427.4622n	0	1	#54179	2	33.546	1427.46	0.9	MYSYPAR	[2] ADPr_HCD_249_347_583 (DEKRSY) (+541.06)	sp|P07910|HNRPC_HUMAN	Heterogeneous nuclear ribonucleoproteins C1/C2 OS=Homo sapiens OX=9606 GN=HNRNPC PE=1 SV=4	Infinity	WT Af H2O2	eAf UT	0.764443	173.205	110980	0	0	2090.98	0	0	0	0	582.442	0	0	0	101920	0	0	1052.47	0	0	0	0	582.442	0	0	0
24.38_2153.0079n	0	2	#3847;#994	3;4	24.3815	2153.01	0.997	LSAKPAPPKPEPKPR	[2] ADP-Ribosyl-EThcD (SRDEKY) (+541.06)	sp|Q15651|HMGN3_HUMAN	High mobility group nucleosome-binding domain-containing protein 3 OS=Homo sapiens OX=9606 GN=HMGN3 PE=1 SV=2	346.963	eAf H2O2	WT Af H2O2	0.190838	170.233	4175.94	3509.07	3255.07	3.75235e+06	32378.6	11076.6	164318	10400.6	9151.44	11096.3	10026.8	12573.7	3835.03	2739.81	4741.91	1.88871e+06	21031.9	4500.79	134003	36068.3	9151.44	16032.6	8885.24	13595.4
21.99_2153.0074n	0	2	#1960;#548	3;4	21.9858	2153.01	0.997	LSAKPAPPKPEPKPR	[2] ADP-Ribosyl-EThcD (SRDEKY) (+541.06)	sp|Q15651|HMGN3_HUMAN	High mobility group nucleosome-binding domain-containing protein 3 OS=Homo sapiens OX=9606 GN=HMGN3 PE=1 SV=2	63.6283	eAf H2O2	eAf UT	0.570462	168.78	152062	161383	108910	1532.41	5.33057e+06	3.21216e+06	2658.47	363250	3635.92	50816.5	47440.6	36026.9	139648	126004	158657	771.325	3.46253e+06	1.30521e+06	2168.01	1.25972e+06	3635.92	73422.7	42039.5	38954.3
24.38_2153.0079n	0	2	#3847;#994	3;4	24.3815	2153.01	0.997	LSAKPAPPKPEPRPK	[2] ADP-Ribosyl-EThcD (SRDEKY) (+541.06)	sp|O00479|HMGN4_HUMAN	High mobility group nucleosome-binding domain-containing protein 4 OS=Homo sapiens OX=9606 GN=HMGN4 PE=1 SV=3	346.963	eAf H2O2	WT Af H2O2	0.190838	170.233	4175.94	3509.07	3255.07	3.75235e+06	32378.6	11076.6	164318	10400.6	9151.44	11096.3	10026.8	12573.7	3835.03	2739.81	4741.91	1.88871e+06	21031.9	4500.79	134003	36068.3	9151.44	16032.6	8885.24	13595.4
21.99_2153.0074n	0	2	#1960;#548	3;4	21.9858	2153.01	0.997	LSAKPAPPKPEPRPK	[2] ADP-Ribosyl-EThcD (SRDEKY) (+541.06)	sp|O00479|HMGN4_HUMAN	High mobility group nucleosome-binding domain-containing protein 4 OS=Homo sapiens OX=9606 GN=HMGN4 PE=1 SV=3	63.6283	eAf H2O2	eAf UT	0.570462	168.78	152062	161383	108910	1532.41	5.33057e+06	3.21216e+06	2658.47	363250	3635.92	50816.5	47440.6	36026.9	139648	126004	158657	771.325	3.46253e+06	1.30521e+06	2168.01	1.25972e+06	3635.92	73422.7	42039.5	38954.3
74.23_2149.0092n	0	1	#44029	3	74.2295	2149.01	0.963	LSAMLVPVTPEVKPK	[2] ADPr_HCD_249_347_583 (DEKRSY) (+541.06)	sp|P82970|HMGN5_HUMAN	High mobility group nucleosome-binding domain-containing protein 5 OS=Homo sapiens OX=9606 GN=HMGN5 PE=1 SV=1	15.6049	eAf H2O2	eAf UT	0.0405417	156.953	2622.19	2976.29	3746.13	27057.1	39116.6	37361.6	2023.34	51564.5	1419.33	2832.22	1708.44	2094.13	2408.12	2323.82	5457.27	13618.9	25408.6	15181.3	1650.06	178821	1419.33	4092.15	1513.93	2264.28
63.47_2164.9871n	1	1	#112642	3	63.4686	2164.99	0.986	LSAMLVPVTPEVKPK	[2] ADP-Ribosyl-EThcD (SRDEKY) (+541.06)|[4] Oxidation (+15.99)	sp|P82970|HMGN5_HUMAN	High mobility group nucleosome-binding domain-containing protein 5 OS=Homo sapiens OX=9606 GN=HMGN5 PE=1 SV=1	27.8901	eAf H2O2	eAf UT	0.0011509	86.4495	15819.1	7087.57	5823.1	16364.4	30873.2	22575.1	2774.52	4892.9	932.886	1647.9	272.909	582.328	14527.7	5533.82	8482.95	8236.87	20054	9173.05	2262.66	16968.1	932.886	2380.98	241.838	629.645
41.53_2188.9869n	0	2	#85370;#77764	3;4	41.5286	2188.99	0.997	IKGEHPGLSIGDVAKK	[2] ADP-Ribosyl-EThcD (SRDEKY) (+541.06)	sp|P09429|HMGB1_HUMAN	High mobility group protein B1 OS=Homo sapiens OX=9606 GN=HMGB1 PE=1 SV=3	58.6625	eAf H2O2	WT Af H2O2	0.115682	147.859	0.310549	146.881	1016.6	61602.2	2638.38	4030.27	1358.51	1170.27	1144.81	459.868	3650.09	86.8034	0.285196	114.681	1480.96	31006.9	1713.79	1637.64	1107.88	4058.39	1144.81	664.443	3234.53	93.8565
48.35_2060.8965n	1	1	#8665	3	48.3507	2060.9	0.997	IKGEHPGLSIGDVAK	[4] ADP-Ribosyl-EThcD (SRDEKY) (+541.06)	sp|P09429|HMGB1_HUMAN	High mobility group protein B1 OS=Homo sapiens OX=9606 GN=HMGB1 PE=1 SV=3	53.1743	eAf H2O2	WT Af UT	0.0112685	122.618	24232.6	21173.2	5462.45	176603	346323	220787	1987.83	772.804	11225.7	7967.21	235332	231493	22254.3	16531.6	7957.56	88891.5	224958	89713.4	1621.1	2680.01	11225.7	11511.5	208539	250302
41.83_2188.9923n	0	1	#30471	3	41.8253	2188.99	0.997	IKGEHPGLSIGDVAKK	[4] ADP-Ribosyl-EThcD (SRDEKY) (+541.06)	sp|P09429|HMGB1_HUMAN	High mobility group protein B1 OS=Homo sapiens OX=9606 GN=HMGB1 PE=1 SV=3	91.0898	eAf H2O2	WT Af UT	0.186863	173.205	0	1987.51	83.8226	0	81114	64447.3	1598	0	0	20774.4	55828.1	67574.3	0	1551.81	122.111	0	52688.4	26187.1	1303.19	0	0	30016.1	49472.1	73065
47.60_2060.8974n	0	1	#76285	3	47.6046	2060.9	0.995	IKGEHPGLSIGDVAK	[2] ADPr_HCD_249_347_583 (DEKRSY) (+541.06)	sp|P09429|HMGB1_HUMAN	High mobility group protein B1 OS=Homo sapiens OX=9606 GN=HMGB1 PE=1 SV=3	Infinity	eAf UT	eAf H2O2	0.376118	173.19	0	0.0444751	745.019	0	0	0	180.595	0	122.772	121500	0	208.009	0	0.0347252	1085.32	0	0	0	147.277	0	122.772	175550	0	224.91
35.16_2092.8872n	1	1	#98529	3	35.1606	2092.89	0.997	IKSEHPGLSIGDTAK	[3] ADP-Ribosyl-EThcD (SRDEKY) (+541.06)	sp|P26583|HMGB2_HUMAN	High mobility group protein B2 OS=Homo sapiens OX=9606 GN=HMGB2 PE=1 SV=2	36.1444	WT Af H2O2	WT Af UT	0.954802	173.061	43489.8	0	403.524	35511.9	0	19.6629	1198.59	15.8012	0	5603.86	357.914	0	39939.4	0	587.844	17874.5	0	7.9897	977.46	54.7969	0	8096.78	317.165	0
36.56_2092.8864n	1	1	#37057	3	36.5561	2092.89	0.997	IKSEHPGLSIGDTAK	[3] ADP-Ribosyl-EThcD (SRDEKY) (+541.06)	sp|P26583|HMGB2_HUMAN	High mobility group protein B2 OS=Homo sapiens OX=9606 GN=HMGB2 PE=1 SV=2	81.8416	eAf H2O2	WT Af UT	0.115957	131.518	131.544	17799.4	16261.9	5507.08	90319.2	57608.8	1555.94	0	318.836	2360.59	1585.06	299.87	120.805	13897.4	23689.9	2771.93	58667.8	23408.4	1268.89	0	318.836	3410.71	1404.6	324.235
16.24_1742.6912n	0	1	#84837	3	16.2393	1742.69	0.979	SSQPLASKQEK	[1] ADP-Ribosyl-EThcD (SRDEKY) (+541.06)	sp|P17096|HMGA1_HUMAN	High mobility group protein HMG-I/HMG-Y OS=Homo sapiens OX=9606 GN=HMGA1 PE=1 SV=3	190.773	eAf H2O2	WT Af H2O2	0.0309406	173.205	0	248.141	0	7920.52	26937.6	12480.5	41.651	141.996	242	352.647	0	364.48	0	193.743	0	3986.71	17497.6	5071.26	33.9669	492.428	242	509.524	0	394.095
11.61_1742.6908n	0	1	#543	2	11.6094	1742.69	0.994	SSQPLASKQEK	[1] ADPr_HCD_249_347_583 (DEKRSY) (+541.06)	sp|P17096|HMGA1_HUMAN	High mobility group protein HMG-I/HMG-Y OS=Homo sapiens OX=9606 GN=HMGA1 PE=1 SV=3	64515.5	eAf H2O2	WT Af H2O2	0.613538	173.205	0	40.2262	100.553	9.08189e+06	0	531.831	378.313	1884.25	31.7231	3793.95	0	0	0	31.4078	146.483	4.57128e+06	0	216.101	308.518	6534.39	31.7231	5481.72	0	0
10.25_2429.0273n	0	2	#14991;#4659	3;4	10.2517	2429.03	0.997	SSQPLASKQEKDGTEKR	[2] ADP-Ribosyl-EThcD (SRDEKY) (+541.06)	sp|P17096|HMGA1_HUMAN	High mobility group protein HMG-I/HMG-Y OS=Homo sapiens OX=9606 GN=HMGA1 PE=1 SV=3	5731.43	eAf H2O2	WT Af H2O2	0.668292	173.205	100.917	0	0	578401	0	0	117.216	729.979	33.3069	121.876	0	0	92.6787	0	0	291132	0	0	95.5909	2531.5	33.3069	176.093	0	0
13.36_1357.4959n	2	2	#39;#7497	2;3	13.3555	1357.5	0.99	SSQPLASK	[1] ADPr_HCD_249_347_583 (DEKRSY) (+541.06)	sp|P17096|HMGA1_HUMAN	High mobility group protein HMG-I/HMG-Y OS=Homo sapiens OX=9606 GN=HMGA1 PE=1 SV=3	5676.39	eAf H2O2	WT Af UT	0.237386	172.737	3.23387e+06	19048.7	6385.29	8.9397e+07	51262.8	109940	1929.03	12715.6	1132.67	314241	99050.2	2229.83	2.96986e+06	14872.8	9301.92	4.49971e+07	33298.3	44672.3	1573.15	44096.5	1132.67	454034	87773.3	2411.01
11.47_1742.6920n	1	1	#159	3	11.4709	1742.69	0.997	SSQPLASKQEK	[1] ADP-Ribosyl-EThcD (SRDEKY) (+541.06)	sp|P17096|HMGA1_HUMAN	High mobility group protein HMG-I/HMG-Y OS=Homo sapiens OX=9606 GN=HMGA1 PE=1 SV=3	65324.7	eAf H2O2	WT Af UT	0.57137	173.203	290.548	50.4659	220.479	3.0099e+07	63.2411	197.622	224.962	22.1285	213.674	8235.04	46.7496	44.1024	266.828	39.4027	321.188	1.515e+07	41.0789	80.3005	183.459	76.7393	213.674	11898.5	41.4272	47.6859
16.24_1742.6911n	0	1	#204888	2	16.2393	1742.69	0.823	SSQPLASKQEK	[2] ADPr_HCD_249_347_583 (DEKRSY) (+541.06)	sp|P17096|HMGA1_HUMAN	High mobility group protein HMG-I/HMG-Y OS=Homo sapiens OX=9606 GN=HMGA1 PE=1 SV=3	Infinity	eAf H2O2	WT Af UT	0.00343496	173.205	304.225	0	0	408.228	15391.8	1350.46	0	0	0	0	0	0	279.388	0	0	205.478	9997.9	548.737	0	0	0	0	0	0
19.89_2004.7707n	0	2	#26000;#21324	2;3	19.8906	2004.77	0.997	SESSSKSSQPLASK	[N-term] Acetyl (+42.01)|[1] ADP-Ribosyl-EThcD (SRDEKY) (+541.06)	sp|P17096|HMGA1_HUMAN	High mobility group protein HMG-I/HMG-Y OS=Homo sapiens OX=9606 GN=HMGA1 PE=1 SV=3	720.582	eAf H2O2	WT Af UT	0.0012304	92.6085	720.965	607.018	64.8542	11332.8	519205	293804	630.092	164.358	349.544	739.565	315.374	176.548	662.107	473.946	94.478	5704.23	337255	119383	513.847	569.977	349.544	1068.57	279.469	190.893
17.83_2389.9669n	0	1	#24640	3	17.8263	2389.97	0.997	SESSSKSSQPLASKQEK	[N-term] Acetyl (+42.01)|[8] ADP-Ribosyl-EThcD (SRDEKY) (+541.06)	sp|P17096|HMGA1_HUMAN	High mobility group protein HMG-I/HMG-Y OS=Homo sapiens OX=9606 GN=HMGA1 PE=1 SV=3	858.65	eAf H2O2	WT Af UT	0.799904	170.423	443.681	892.387	0	0	94482.4	197995	224.843	78.5302	37.2505	14639.5	0	158.902	407.46	696.756	0	0	61372.1	80452	183.362	272.335	37.2505	21152	0	171.814
41.69_2133.9485n	0	1	#96056	3	41.6911	2133.95	0.926	KQPPVSPGTALVGSQK	[1] ADPr_HCD_249_347_583 (DEKRSY) (+541.06)	sp|P17096|HMGA1_HUMAN	High mobility group protein HMG-I/HMG-Y OS=Homo sapiens OX=9606 GN=HMGA1 PE=1 SV=3	Infinity	eAf H2O2	WT Af UT	0.120969	143.68	1318.75	2211.67	0	0	28567.6	3816.16	0	0	0	0	0	0	1211.09	1726.83	0	0	18556.4	1550.64	0	0	0	0	0	0
14.95_1357.4948n	0	1	#104831	3	14.9469	1357.49	0.99	SSQPLASK	[2] ADPr_HCD_249_347_583 (DEKRSY) (+541.06)	sp|P17096|HMGA1_HUMAN	High mobility group protein HMG-I/HMG-Y OS=Homo sapiens OX=9606 GN=HMGA1 PE=1 SV=3	265.325	WT Af H2O2	eAf UT	0.364225	171.432	13452.3	61.9871	30.4927	1422.64	12.253	13.1027	15.7412	40.6622	32.6078	0.926002	35.7146	14.4093	12354.1	48.3981	44.421	716.074	7.95903	5.32406	12.8372	141.013	32.6078	1.33794	31.6485	15.5801
13.43_1742.6914n	0	1	#13546	2	13.4287	1742.69	0.997	SSQPLASKQEK	[1] ADPr_HCD_249_347_583 (DEKRSY) (+541.06)	sp|P17096|HMGA1_HUMAN	High mobility group protein HMG-I/HMG-Y OS=Homo sapiens OX=9606 GN=HMGA1 PE=1 SV=3	17472	WT Af H2O2	eAf UT	0.583286	173.205	259756	0	82.3527	26289.7	0	149.594	91.5924	134.971	0	0	14.8717	0	238550	0	119.969	13232.6	0	60.7852	74.6946	468.065	0	0	13.1785	0
11.47_1742.6911n	0	1	#327	2	11.4709	1742.69	0.995	SSQPLASKQEK	[1] ADPr_HCD_249_347_583 (DEKRSY) (+541.06)	sp|P17096|HMGA1_HUMAN	High mobility group protein HMG-I/HMG-Y OS=Homo sapiens OX=9606 GN=HMGA1 PE=1 SV=3	Infinity	eAf H2O2	eAf UT	0.6037	173.205	35.6145	0	0	1.16388e+07	0	0	175.213	39.9981	0	0	0	0	32.707	0	0	5.85829e+06	0	0	142.888	138.71	0	0	0	0
53.18_3098.4354n	2	2	#3587;#4187	3;4	53.1765	3098.44	0.997	KQPPVSPGTALVGSQKEPSEVPTPK	[1] ADP-Ribosyl-EThcD (SRDEKY) (+541.06)	sp|P17096|HMGA1_HUMAN	High mobility group protein HMG-I/HMG-Y OS=Homo sapiens OX=9606 GN=HMGA1 PE=1 SV=3	85.5974	eAf H2O2	eAf UT	0.0018496	146.728	602473	586319	213118	3.84647e+06	1.2125e+06	4.16202e+06	14676.6	246853	13336.8	12705	60780	34240.1	553289	457785	310465	1.93608e+06	787589	1.69117e+06	11968.9	856061	13336.8	18356.9	53860.1	37022.3
52.32_3098.4374n	0	2	#4302;#5016	3;4	52.3235	3098.44	0.997	KQPPVSPGTALVGSQKEPSEVPTPK	[1] ADP-Ribosyl-EThcD (SRDEKY) (+541.06)	sp|P17096|HMGA1_HUMAN	High mobility group protein HMG-I/HMG-Y OS=Homo sapiens OX=9606 GN=HMGA1 PE=1 SV=3	2697.38	eAf H2O2	eAf UT	0.875772	173.056	1182.54	2347.81	1774.2	2736.74	4.76768e+06	0	3940.47	33748.1	3987.3	256.639	851.019	660.878	1086	1833.12	2584.61	1377.51	3.09689e+06	0	3213.49	117035	3987.3	370.807	754.13	714.576
17.18_2004.7709n	0	1	#51325	2	17.1775	2004.77	0.997	SESSSKSSQPLASK	[N-term] Acetyl (+42.01)|[2] ADP-Ribosyl-EThcD (SRDEKY) (+541.06)	sp|P17096|HMGA1_HUMAN	High mobility group protein HMG-I/HMG-Y OS=Homo sapiens OX=9606 GN=HMGA1 PE=1 SV=3	2969.8	eAf H2O2	eAf UT	0.849382	173.205	310.983	766.185	0	189683	0	0	594.381	0	0	0	0	63.8705	285.595	598.22	0	95474.8	0	0	484.725	0	0	0	0	69.0603
17.25_2004.7699n	0	1	#50544	3	17.2511	2004.77	0.967	SESSSKSSQPLASK	[N-term] Acetyl (+42.01)|[8] ADP-Ribosyl-EThcD (SRDEKY) (+541.06)	sp|P17096|HMGA1_HUMAN	High mobility group protein HMG-I/HMG-Y OS=Homo sapiens OX=9606 GN=HMGA1 PE=1 SV=3	1347.62	eAf H2O2	eAf UT	0.808124	173.205	18990.2	353.389	0	112724	0	0	0	0	145.168	54.0355	6.60588	23.0058	17439.9	275.918	0	56738.7	0	0	0	0	145.168	78.0736	5.85379	24.8751
15.35_2389.9675n	0	1	#39919	3	15.3511	2389.97	0.996	SESSSKSSQPLASKQEK	[N-term] Acetyl (+42.01)|[8] ADP-Ribosyl-EThcD (SRDEKY) (+541.06)	sp|P17096|HMGA1_HUMAN	High mobility group protein HMG-I/HMG-Y OS=Homo sapiens OX=9606 GN=HMGA1 PE=1 SV=3	1040.92	eAf H2O2	eAf UT	0.361853	172.893	443.751	1197.79	1468.41	223101	138.978	129.159	998.158	0	99.893	48.5628	81.1868	84.8374	407.524	935.211	2139.14	112295	90.2748	52.4816	814.009	0	99.893	70.1663	71.9436	91.7308
67.23_3087.3051n	0	1	#71070	4	67.2304	3087.31	0.997	MVVNEGSDGGQSVYHVHLHVLGGR	[5] ADP-Ribosyl-EThcD (SRDEKY) (+541.06)	sp|P49773|HINT1_HUMAN	Histidine triad nucleotide-binding protein 1 OS=Homo sapiens OX=9606 GN=HINT1 PE=1 SV=2	35.5455	eAf UT	WT Af UT	0.000398653	73.1454	2064.05	2810.59	1409.92	24087.7	41937.2	34320.9	1914.46	288.522	2505.32	21596.3	90320.4	55442.6	1895.55	2194.45	2053.94	12124.3	27240.7	13945.8	1561.27	1000.57	2505.32	31203.6	80037.3	59947.5
36.89_1469.5377n	1	1	#8630	2	36.8891	1469.54	0.673	SVYYRNK	[1] ADPr_HCD_249_347_583 (DEKRSY) (+541.06)	REV_sp|Q92831|KAT2B_HUMAN	Histone acetyltransferase KAT2B OS=Homo sapiens OX=9606 GN=KAT2B PE=1 SV=3	359.584	eAf H2O2	WT Af UT	0.10673	171.842	363.969	1654.11	3576	18873.7	486404	238684	1751.76	0	317.196	21451.5	113.328	0	334.255	1291.49	5209.43	9499.9	315949	96985.4	1428.58	0	317.196	30994.4	100.426	0
25.08_1750.6967n	1	1	#82064	2	25.0803	1750.7	0.981	SQQQPTPVTPK	[1] ADP-Ribosyl-EThcD (SRDEKY) (+541.06)	sp|O95251|KAT7_HUMAN	Histone acetyltransferase KAT7 OS=Homo sapiens OX=9606 GN=KAT7 PE=1 SV=1	Infinity	eAf H2O2	WT Af H2O2	0.756844	173.205	0	0	0	87186.3	0	0	0	0	294.491	1791.94	0	0	0	0	0	43884.3	0	0	0	0	294.491	2589.09	0	0
39.31_1413.6310n	0	1	#105805	2	39.3105	1413.63	0.99	LALTKTVK	[8] ADP-Ribosyl-EThcD (SRDEKY) (+541.06)	sp|Q9H7Z6|KAT8_HUMAN	Histone acetyltransferase KAT8 OS=Homo sapiens OX=9606 GN=KAT8 PE=1 SV=2	294.174	eAf H2O2	WT Af H2O2	0.124568	173.205	0	3.88564	93.112	27843.6	309.634	380.902	0	100.201	1.85221	533.199	0	0	0	3.03382	135.643	14014.8	201.126	154.774	0	347.486	1.85221	770.397	0	0
40.51_2060.8142n	0	1	#126813	2	40.5091	2060.81	0.985	SETAPAAPAAAPPAEK	[N-term] Acetyl (+42.01)|[2] ADP-Ribosyl-EThcD (SRDEKY) (+541.06)	sp|P16403|H12_HUMAN	Histone H1.2 OS=Homo sapiens OX=9606 GN=HIST1H1C PE=1 SV=2	Infinity	eAf H2O2	WT Af H2O2	0.145099	173.205	0	0	0	0	50565.7	1341.47	0	0	212.017	0	0	0	0	0	0	0	32845.5	545.086	0	0	212.017	0	0	0
45.89_1513.6576n	0	2	#1112;#572	2;3	45.8939	1513.66	0.997	SGVSLAALKK	[1] ADP-Ribosyl-EThcD (SRDEKY) (+541.06)	sp|P16403|H12_HUMAN	Histone H1.2 OS=Homo sapiens OX=9606 GN=HIST1H1C PE=1 SV=2	294.619	eAf H2O2	WT Af UT	5.73231e-07	46.1534	290417	221548	103275	1.83648e+06	2.83122e+06	1.72374e+06	10530.5	4518.59	6644.89	29619.4	42683.4	25254.5	266708	172980	150448	924373	1.83905e+06	700415	8587.7	15670	6644.89	42795.9	37823.9	27306.6
56.98_1385.5626n	0	1	#1393	2	56.9836	1385.56	0.993	SGVSLAALK	[1] ADP-Ribosyl-EThcD (SRDEKY) (+541.06)	sp|P16403|H12_HUMAN	Histone H1.2 OS=Homo sapiens OX=9606 GN=HIST1H1C PE=1 SV=2	583.143	eAf H2O2	WT Af UT	0.0108105	95.431	12822.6	161540	81346.1	16055.7	1.84029e+06	1.01538e+06	1688.68	1180.68	2055.21	4569.58	7557.57	10699.6	11775.8	126127	118503	8081.45	1.19538e+06	412585	1377.14	4094.49	2055.21	6602.39	6697.13	11569
16.02_1073.3832n	0	1	#4162	2	16.02	1073.38	0.1	SLVSK	[1] ADPr_HCD_249_347_583 (DEKRSY) (+541.06)	sp|P16403|H12_HUMAN	Histone H1.2 OS=Homo sapiens OX=9606 GN=HIST1H1C PE=1 SV=2	853.629	eAf H2O2	WT Af UT	0.611465	172.889	2142.21	194.436	771.962	873597	940.101	122.953	620.887	76.2704	327.48	6804.68	174.897	448.431	1967.33	151.812	1124.57	439716	610.652	49.9599	506.34	264.498	327.48	9831.79	154.985	484.868
16.95_1073.3829n	0	1	#11342	2	16.9513	1073.38	0.1	SLVSK	[1] ADPr_HCD_249_347_583 (DEKRSY) (+541.06)	sp|P16403|H12_HUMAN	Histone H1.2 OS=Homo sapiens OX=9606 GN=HIST1H1C PE=1 SV=2	1434.09	eAf H2O2	WT Af UT	0.689173	173.205	84035.2	0	142.947	308970	0	550.756	215.831	0	0	256.249	193.956	0	77174.8	0	208.242	155517	0	223.791	176.013	0	0	370.244	171.874	0
16.02_1351.4482n	0	1	#6977	2	16.02	1351.45	0.973	GTGASGSFK	[5] ADPr_HCD_249_347_583 (DEKRSY) (+541.06)	sp|P16403|H12_HUMAN	Histone H1.2 OS=Homo sapiens OX=9606 GN=HIST1H1C PE=1 SV=2	657.527	eAf H2O2	WT Af UT	0.064157	166.297	51259.1	1281.16	125.804	852778	5706.99	23757.1	1158.31	75.6437	107.806	772.73	180.504	909.29	47074.5	1000.3	183.269	429237	3707.04	9653.32	944.614	262.325	107.806	1116.48	159.953	983.174
18.11_1351.4476n	0	1	#23865	2	18.114	1351.45	0.952	GTGASGSFK	[5] ADPr_HCD_249_347_583 (DEKRSY) (+541.06)	sp|P16403|H12_HUMAN	Histone H1.2 OS=Homo sapiens OX=9606 GN=HIST1H1C PE=1 SV=2	534.457	eAf H2O2	WT Af UT	0.554858	167.633	123.453	91.0277	9784	0	4671.71	123226	28.1847	211.12	0	101.152	5819.74	1971.93	113.375	71.0724	14253.1	0	3034.56	50071.1	22.9849	732.143	0	146.151	5157.16	2132.15
55.09_1866.8158n	0	2	#18560;#7034	2;3	55.0921	1866.82	0.997	KASGPPVSELITK	[3] ADP-Ribosyl-EThcD (SRDEKY) (+541.06)	sp|P16403|H12_HUMAN	Histone H1.2 OS=Homo sapiens OX=9606 GN=HIST1H1C PE=1 SV=2	252.953	eAf H2O2	WT Af UT	0.0205344	85.5258	9838.06	157748	92413.8	8907	631220	581506	928.593	1777.39	2123.51	2750.81	8229.33	10130.3	9034.91	123166	134626	4483.25	410016	236286	757.278	6163.8	2123.51	3974.53	7292.41	10953.5
39.43_1798.8020n	0	2	#180847;#21384	2;3	39.4299	1798.8	0.997	ERSGVSLAALKK	[3] ADP-Ribosyl-EThcD (SRDEKY) (+541.06)	sp|P16403|H12_HUMAN	Histone H1.2 OS=Homo sapiens OX=9606 GN=HIST1H1C PE=1 SV=2	15.301	eAf H2O2	WT Af UT	0.163497	134.891	12532.2	6034.18	6041.15	3331.71	138773	74780	1407.03	694.807	12072.7	1950.73	4776.91	8835.62	11509.1	4711.35	8800.59	1676.98	90141.2	30385.7	1147.45	2409.52	12072.7	2818.52	4233.06	9553.55
38.95_1798.8005n	0	1	#91760	3	38.9529	1798.8	0.997	ERSGVSLAALKK	[3] ADP-Ribosyl-EThcD (SRDEKY) (+541.06)	sp|P16403|H12_HUMAN	Histone H1.2 OS=Homo sapiens OX=9606 GN=HIST1H1C PE=1 SV=2	61.281	eAf H2O2	WT Af UT	0.33855	160.585	1743.18	0	665.411	49354.9	1735.53	789.232	385.278	0	461.308	408.922	1035.16	1490	1600.87	0	969.353	24842.3	1127.33	320.692	314.198	0	461.308	590.834	917.306	1611.07
48.29_1670.7060n	0	2	#40473;#34293	2;3	48.292	1670.71	0.997	ERSGVSLAALK	[3] ADP-Ribosyl-EThcD (SRDEKY) (+541.06)	sp|P16403|H12_HUMAN	Histone H1.2 OS=Homo sapiens OX=9606 GN=HIST1H1C PE=1 SV=2	194.082	eAf H2O2	WT Af UT	0.00188671	107.145	1226.11	3586.08	660.754	70851.3	158642	75522.8	424.617	78.488	1068.47	1715.77	4999.41	179.16	1126.01	2799.94	962.57	35662.3	103047	30687.5	346.28	272.189	1068.47	2479.05	4430.23	193.718
40.81_2456.0658n	0	1	#38283	3	40.8105	2456.07	0.981	SETAPAAPAAAPPAEKAPVK	[N-term] Acetyl (+42.01)|[2] ADP-Ribosyl-EThcD (SRDEKY) (+541.06)	sp|P16403|H12_HUMAN	Histone H1.2 OS=Homo sapiens OX=9606 GN=HIST1H1C PE=1 SV=2	1072.74	eAf H2O2	WT Af UT	0.0490444	173.205	0	508.255	688.167	2389.81	189225	79106.6	252.365	0	0	0	573.159	0	0	396.834	1002.5	1202.89	122913	32143.7	205.806	0	0	0	507.905	0
54.10_1866.8167n	0	2	#82135;#33255	2;3	54.0958	1866.82	0.997	KASGPPVSELITK	[3] ADP-Ribosyl-EThcD (SRDEKY) (+541.06)	sp|P16403|H12_HUMAN	Histone H1.2 OS=Homo sapiens OX=9606 GN=HIST1H1C PE=1 SV=2	109.845	eAf H2O2	eAf UT	0.920034	172.617	103901	6886.66	79.0436	409252	0	929.147	2875.36	317.912	1107.23	3133.66	521.209	79.3142	95418.6	5376.95	115.149	205993	0	377.544	2344.89	1102.49	1107.23	4527.7	461.869	85.7588
40.51_2060.8142n	0	1	#126813	2	40.5091	2060.81	0.985	SETAPAAPAAAPPAEK	[N-term] Acetyl (+42.01)|[2] ADP-Ribosyl-EThcD (SRDEKY) (+541.06)	sp|P10412|H14_HUMAN	Histone H1.4 OS=Homo sapiens OX=9606 GN=HIST1H1E PE=1 SV=2	Infinity	eAf H2O2	WT Af H2O2	0.145099	173.205	0	0	0	0	50565.7	1341.47	0	0	212.017	0	0	0	0	0	0	0	32845.5	545.086	0	0	212.017	0	0	0
45.89_1513.6576n	0	2	#1112;#572	2;3	45.8939	1513.66	0.997	SGVSLAALKK	[1] ADP-Ribosyl-EThcD (SRDEKY) (+541.06)	sp|P10412|H14_HUMAN	Histone H1.4 OS=Homo sapiens OX=9606 GN=HIST1H1E PE=1 SV=2	294.619	eAf H2O2	WT Af UT	5.73231e-07	46.1534	290417	221548	103275	1.83648e+06	2.83122e+06	1.72374e+06	10530.5	4518.59	6644.89	29619.4	42683.4	25254.5	266708	172980	150448	924373	1.83905e+06	700415	8587.7	15670	6644.89	42795.9	37823.9	27306.6
56.98_1385.5626n	0	1	#1393	2	56.9836	1385.56	0.993	SGVSLAALK	[1] ADP-Ribosyl-EThcD (SRDEKY) (+541.06)	sp|P10412|H14_HUMAN	Histone H1.4 OS=Homo sapiens OX=9606 GN=HIST1H1E PE=1 SV=2	583.143	eAf H2O2	WT Af UT	0.0108105	95.431	12822.6	161540	81346.1	16055.7	1.84029e+06	1.01538e+06	1688.68	1180.68	2055.21	4569.58	7557.57	10699.6	11775.8	126127	118503	8081.45	1.19538e+06	412585	1377.14	4094.49	2055.21	6602.39	6697.13	11569
16.02_1073.3832n	0	1	#4162	2	16.02	1073.38	0.1	SLVSK	[1] ADPr_HCD_249_347_583 (DEKRSY) (+541.06)	sp|P10412|H14_HUMAN	Histone H1.4 OS=Homo sapiens OX=9606 GN=HIST1H1E PE=1 SV=2	853.629	eAf H2O2	WT Af UT	0.611465	172.889	2142.21	194.436	771.962	873597	940.101	122.953	620.887	76.2704	327.48	6804.68	174.897	448.431	1967.33	151.812	1124.57	439716	610.652	49.9599	506.34	264.498	327.48	9831.79	154.985	484.868
16.95_1073.3829n	0	1	#11342	2	16.9513	1073.38	0.1	SLVSK	[1] ADPr_HCD_249_347_583 (DEKRSY) (+541.06)	sp|P10412|H14_HUMAN	Histone H1.4 OS=Homo sapiens OX=9606 GN=HIST1H1E PE=1 SV=2	1434.09	eAf H2O2	WT Af UT	0.689173	173.205	84035.2	0	142.947	308970	0	550.756	215.831	0	0	256.249	193.956	0	77174.8	0	208.242	155517	0	223.791	176.013	0	0	370.244	171.874	0
16.02_1351.4482n	0	1	#6977	2	16.02	1351.45	0.973	GTGASGSFK	[5] ADPr_HCD_249_347_583 (DEKRSY) (+541.06)	sp|P10412|H14_HUMAN	Histone H1.4 OS=Homo sapiens OX=9606 GN=HIST1H1E PE=1 SV=2	657.527	eAf H2O2	WT Af UT	0.064157	166.297	51259.1	1281.16	125.804	852778	5706.99	23757.1	1158.31	75.6437	107.806	772.73	180.504	909.29	47074.5	1000.3	183.269	429237	3707.04	9653.32	944.614	262.325	107.806	1116.48	159.953	983.174
18.11_1351.4476n	0	1	#23865	2	18.114	1351.45	0.952	GTGASGSFK	[5] ADPr_HCD_249_347_583 (DEKRSY) (+541.06)	sp|P10412|H14_HUMAN	Histone H1.4 OS=Homo sapiens OX=9606 GN=HIST1H1E PE=1 SV=2	534.457	eAf H2O2	WT Af UT	0.554858	167.633	123.453	91.0277	9784	0	4671.71	123226	28.1847	211.12	0	101.152	5819.74	1971.93	113.375	71.0724	14253.1	0	3034.56	50071.1	22.9849	732.143	0	146.151	5157.16	2132.15
55.09_1866.8158n	0	2	#18560;#7034	2;3	55.0921	1866.82	0.997	KASGPPVSELITK	[3] ADP-Ribosyl-EThcD (SRDEKY) (+541.06)	sp|P10412|H14_HUMAN	Histone H1.4 OS=Homo sapiens OX=9606 GN=HIST1H1E PE=1 SV=2	252.953	eAf H2O2	WT Af UT	0.0205344	85.5258	9838.06	157748	92413.8	8907	631220	581506	928.593	1777.39	2123.51	2750.81	8229.33	10130.3	9034.91	123166	134626	4483.25	410016	236286	757.278	6163.8	2123.51	3974.53	7292.41	10953.5
39.43_1798.8020n	0	2	#180847;#21384	2;3	39.4299	1798.8	0.997	ERSGVSLAALKK	[3] ADP-Ribosyl-EThcD (SRDEKY) (+541.06)	sp|P10412|H14_HUMAN	Histone H1.4 OS=Homo sapiens OX=9606 GN=HIST1H1E PE=1 SV=2	15.301	eAf H2O2	WT Af UT	0.163497	134.891	12532.2	6034.18	6041.15	3331.71	138773	74780	1407.03	694.807	12072.7	1950.73	4776.91	8835.62	11509.1	4711.35	8800.59	1676.98	90141.2	30385.7	1147.45	2409.52	12072.7	2818.52	4233.06	9553.55
38.95_1798.8005n	0	1	#91760	3	38.9529	1798.8	0.997	ERSGVSLAALKK	[3] ADP-Ribosyl-EThcD (SRDEKY) (+541.06)	sp|P10412|H14_HUMAN	Histone H1.4 OS=Homo sapiens OX=9606 GN=HIST1H1E PE=1 SV=2	61.281	eAf H2O2	WT Af UT	0.33855	160.585	1743.18	0	665.411	49354.9	1735.53	789.232	385.278	0	461.308	408.922	1035.16	1490	1600.87	0	969.353	24842.3	1127.33	320.692	314.198	0	461.308	590.834	917.306	1611.07
48.29_1670.7060n	0	2	#40473;#34293	2;3	48.292	1670.71	0.997	ERSGVSLAALK	[3] ADP-Ribosyl-EThcD (SRDEKY) (+541.06)	sp|P10412|H14_HUMAN	Histone H1.4 OS=Homo sapiens OX=9606 GN=HIST1H1E PE=1 SV=2	194.082	eAf H2O2	WT Af UT	0.00188671	107.145	1226.11	3586.08	660.754	70851.3	158642	75522.8	424.617	78.488	1068.47	1715.77	4999.41	179.16	1126.01	2799.94	962.57	35662.3	103047	30687.5	346.28	272.189	1068.47	2479.05	4430.23	193.718
54.10_1866.8167n	0	2	#82135;#33255	2;3	54.0958	1866.82	0.997	KASGPPVSELITK	[3] ADP-Ribosyl-EThcD (SRDEKY) (+541.06)	sp|P10412|H14_HUMAN	Histone H1.4 OS=Homo sapiens OX=9606 GN=HIST1H1E PE=1 SV=2	109.845	eAf H2O2	eAf UT	0.920034	172.617	103901	6886.66	79.0436	409252	0	929.147	2875.36	317.912	1107.23	3133.66	521.209	79.3142	95418.6	5376.95	115.149	205993	0	377.544	2344.89	1102.49	1107.23	4527.7	461.869	85.7588
16.02_1073.3832n	0	1	#4162	2	16.02	1073.38	0.1	SLVSK	[1] ADPr_HCD_249_347_583 (DEKRSY) (+541.06)	sp|P16401|H15_HUMAN	Histone H1.5 OS=Homo sapiens OX=9606 GN=HIST1H1B PE=1 SV=3	853.629	eAf H2O2	WT Af UT	0.611465	172.889	2142.21	194.436	771.962	873597	940.101	122.953	620.887	76.2704	327.48	6804.68	174.897	448.431	1967.33	151.812	1124.57	439716	610.652	49.9599	506.34	264.498	327.48	9831.79	154.985	484.868
16.95_1073.3829n	0	1	#11342	2	16.9513	1073.38	0.1	SLVSK	[1] ADPr_HCD_249_347_583 (DEKRSY) (+541.06)	sp|P16401|H15_HUMAN	Histone H1.5 OS=Homo sapiens OX=9606 GN=HIST1H1B PE=1 SV=3	1434.09	eAf H2O2	WT Af UT	0.689173	173.205	84035.2	0	142.947	308970	0	550.756	215.831	0	0	256.249	193.956	0	77174.8	0	208.242	155517	0	223.791	176.013	0	0	370.244	171.874	0
16.02_1351.4482n	0	1	#6977	2	16.02	1351.45	0.973	GTGASGSFK	[5] ADPr_HCD_249_347_583 (DEKRSY) (+541.06)	sp|P16401|H15_HUMAN	Histone H1.5 OS=Homo sapiens OX=9606 GN=HIST1H1B PE=1 SV=3	657.527	eAf H2O2	WT Af UT	0.064157	166.297	51259.1	1281.16	125.804	852778	5706.99	23757.1	1158.31	75.6437	107.806	772.73	180.504	909.29	47074.5	1000.3	183.269	429237	3707.04	9653.32	944.614	262.325	107.806	1116.48	159.953	983.174
18.11_1351.4476n	0	1	#23865	2	18.114	1351.45	0.952	GTGASGSFK	[5] ADPr_HCD_249_347_583 (DEKRSY) (+541.06)	sp|P16401|H15_HUMAN	Histone H1.5 OS=Homo sapiens OX=9606 GN=HIST1H1B PE=1 SV=3	534.457	eAf H2O2	WT Af UT	0.554858	167.633	123.453	91.0277	9784	0	4671.71	123226	28.1847	211.12	0	101.152	5819.74	1971.93	113.375	71.0724	14253.1	0	3034.56	50071.1	22.9849	732.143	0	146.151	5157.16	2132.15
108.13_4950.3608n	1	1	#45106	4	108.128	4950.36	0.769	GTGASGSFKLSKKVIPK	[5] ADPr_HCD_249_347_583 (DEKRSY) (+541.06)|[7] ADPr_HCD_249_347_583 (DEKRSY) (+541.06)|[9] ADPr_HCD_249_347_583 (DEKRSY) (+541.06)|[11] ADPr_HCD_249_347_583 (DEKRSY) (+541.06)|[12] ADPr_HCD_249_347_583 (DEKRSY) (+541.06)|[13] ADPr_HCD_249_347_583 (DEKRSY) (+541.06)	sp|P22492|H1T_HUMAN	Histone H1t OS=Homo sapiens OX=9606 GN=HIST1H1T PE=2 SV=4	2.00754	eAf UT	WT Af UT	0.891883	173.205	176.714	0	29204.3	0	44012.6	0	0	2.58296	28122.5	0	23809.5	32652.8	162.287	0	42544.1	0	28588.8	0	0	8.95745	28122.5	0	21098.8	35306
16.02_1351.4482n	0	1	#6977	2	16.02	1351.45	0.973	GTGASGSFK	[5] ADPr_HCD_249_347_583 (DEKRSY) (+541.06)	sp|P22492|H1T_HUMAN	Histone H1t OS=Homo sapiens OX=9606 GN=HIST1H1T PE=2 SV=4	657.527	eAf H2O2	WT Af UT	0.064157	166.297	51259.1	1281.16	125.804	852778	5706.99	23757.1	1158.31	75.6437	107.806	772.73	180.504	909.29	47074.5	1000.3	183.269	429237	3707.04	9653.32	944.614	262.325	107.806	1116.48	159.953	983.174
18.11_1351.4476n	0	1	#23865	2	18.114	1351.45	0.952	GTGASGSFK	[5] ADPr_HCD_249_347_583 (DEKRSY) (+541.06)	sp|P22492|H1T_HUMAN	Histone H1t OS=Homo sapiens OX=9606 GN=HIST1H1T PE=2 SV=4	534.457	eAf H2O2	WT Af UT	0.554858	167.633	123.453	91.0277	9784	0	4671.71	123226	28.1847	211.12	0	101.152	5819.74	1971.93	113.375	71.0724	14253.1	0	3034.56	50071.1	22.9849	732.143	0	146.151	5157.16	2132.15
30.81_1241.5456n	0	1	#15542	2	30.8083	1241.55	0.5	IKLSLK	[6] ADPr_HCD_249_347_583 (DEKRSY) (+541.06)	sp|P22492|H1T_HUMAN	Histone H1t OS=Homo sapiens OX=9606 GN=HIST1H1T PE=2 SV=4	24.5615	eAf H2O2	eAf UT	0.812367	173.205	1375.63	17436.8	0	0	124903	0	3420.46	734.668	2475.26	2512.43	2572.91	0	1263.32	13614.2	0	0	81132.3	0	2789.42	2547.76	2475.26	3630.11	2279.98	0
19.89_1485.5542n	1	1	#13935	2	19.8906	1485.55	0.994	AGGSAALSPSK	[4] ADPr_HCD_249_347_583 (DEKRSY) (+541.06)	sp|Q92522|H1X_HUMAN	Histone H1x OS=Homo sapiens OX=9606 GN=H1FX PE=1 SV=1	1640.79	eAf H2O2	WT Af UT	0.0954365	147.752	0	1959.97	790.518	479.16	252740	177482	26.5025	0	235.993	87.1442	22.6965	178.547	0	1530.3	1151.61	241.18	164170	72117.2	21.6131	0	235.993	125.911	20.1125	193.055
13.90_1613.6488n	2	2	#49324;#32331	2;3	13.904	1613.65	0.996	AGGSAALSPSKK	[4] ADP-Ribosyl-EThcD (SRDEKY) (+541.06)	sp|Q92522|H1X_HUMAN	Histone H1x OS=Homo sapiens OX=9606 GN=H1FX PE=1 SV=1	290.432	eAf H2O2	WT Af UT	0.978068	173.177	475.705	228.731	545.358	183200	19.7288	0	108.101	113.473	409.277	539.2	44.5497	266.52	436.87	178.588	794.465	92211.8	12.815	0	88.1575	393.514	409.277	779.068	39.4777	288.176
17.03_1485.5538n	1	1	#29756	2	17.0289	1485.55	0.997	AGGSAALSPSK	[4] ADPr_HCD_249_347_583 (DEKRSY) (+541.06)	sp|Q92522|H1X_HUMAN	Histone H1x OS=Homo sapiens OX=9606 GN=H1FX PE=1 SV=1	1514.27	eAf H2O2	eAf UT	0.882589	173.205	0	975.066	37.1026	204768	0	0	183.651	0	0	0	0	135.225	0	761.31	54.0501	103068	0	0	149.77	0	0	0	0	146.213
65.58_3489.5955n	0	1	#66110	4	65.5835	3489.6	0.671	VGAGAPVYMAAVLEYLTAEILELAGNAAR	[9] Oxidation (+15.99)|[29] ADPr_HCD_249_347_583 (DEKRSY) (+541.06)	sp|Q16777|H2A2C_HUMAN	Histone H2A type 2-C OS=Homo sapiens OX=9606 GN=HIST2H2AC PE=1 SV=4 [sp|Q16777|H2A2C_HUMAN,sp|Q6FI13|H2A2A_HUMAN]	5.52281	eAf UT	WT Af UT	0.78279	164.355	19423	18914.9	6492.66	368.082	31807.4	6937.77	385.645	318.804	19973.3	34.8202	64811.7	49352.7	17837.3	14768.3	9458.34	185.27	20660.8	2819.05	314.498	1105.58	19973.3	50.3102	57432.8	53362.8
26.45_1057.3878n	0	2	#55249;#1849	1;2	26.4502	1057.39	0.1	SLIGK	[1] ADPr_HCD_249_347_583 (DEKRSY) (+541.06)	sp|P0C0S5|H2AZ_HUMAN	Histone H2A.Z OS=Homo sapiens OX=9606 GN=H2AFZ PE=1 SV=2 [sp|P0C0S5|H2AZ_HUMAN,sp|Q71UI9|H2AV_HUMAN]	173.312	eAf H2O2	WT Af UT	0.118634	158.929	6068.7	15577.9	4478.03	1.45105e+06	28464.5	56048.3	7122.31	0	1737.8	21643.6	2521.18	6246.12	5573.27	12162.9	6523.47	730369	18489.4	22774.3	5808.32	0	1737.8	31272	2234.14	6753.64
25.08_1057.3878n	0	1	#1339	2	25.0803	1057.39	0.1	SLIGK	[1] ADPr_HCD_249_347_583 (DEKRSY) (+541.06)	sp|P0C0S5|H2AZ_HUMAN	Histone H2A.Z OS=Homo sapiens OX=9606 GN=H2AFZ PE=1 SV=2 [sp|P0C0S5|H2AZ_HUMAN,sp|Q71UI9|H2AV_HUMAN]	37.0316	eAf H2O2	eAf UT	0.490046	101.257	103338	99894.8	52673.3	1359.57	1.44701e+06	757382	71554.6	2.39249	34462.5	6857.65	26215.7	26490.7	94901.3	77995.6	76733.1	684.323	939923	307750	58353.6	8.29692	34462.5	9908.34	23231.1	28643.1
10.98_1441.5550n	0	2	#188348;#35456	2;3	10.9843	1441.55	0.9	LAHYNKR	[4] ADPr_HCD_249_347_583 (DEKRSY) (+541.06)	sp|P58876|H2B1D_HUMAN	Histone H2B type 1-D OS=Homo sapiens OX=9606 GN=HIST1H2BD PE=1 SV=2	171.388	eAf UT	WT Af H2O2	0.744547	172.953	0	315.552	71.4382	5499.19	26.7064	3366.47	2846.18	70.8013	27.0471	66261.2	0	64.2842	0	246.376	104.069	2767.96	17.3474	1367.91	2321.09	245.532	27.0471	95738	0	69.5075
8.94_1110.3784n	2	2	#31;#2	1;2	8.93718	1110.38	0.5	SAPAPK	[1] ADPr_HCD_249_347_583 (DEKRSY) (+541.06)	sp|P58876|H2B1D_HUMAN	Histone H2B type 1-D OS=Homo sapiens OX=9606 GN=HIST1H2BD PE=1 SV=2	994065	eAf H2O2	WT Af H2O2	0.980547	173.205	137.042	209.199	38.2768	3.82236e+08	0	0	363.951	337.161	0	667146	5.5953	0	125.854	163.338	55.7606	1.92394e+08	0	0	296.806	1169.24	0	963932	4.95827	0
13.32_1110.3782n	0	1	#32838	2	13.3155	1110.38	0.5	SAPAPK	[1] ADPr_HCD_249_347_583 (DEKRSY) (+541.06)	sp|P58876|H2B1D_HUMAN	Histone H2B type 1-D OS=Homo sapiens OX=9606 GN=HIST1H2BD PE=1 SV=2	511.605	eAf H2O2	WT Af H2O2	0.555099	173.205	0	0	142.883	64286.7	0	8813.12	343.813	0	81.513	1225.8	30.7257	0	0	0	208.149	32358.1	0	3581.07	280.383	0	81.513	1771.11	27.2276	0
13.66_1110.3776n	0	1	#9439	2	13.6553	1110.38	0.5	SAPAPK	[1] ADPr_HCD_249_347_583 (DEKRSY) (+541.06)	sp|P58876|H2B1D_HUMAN	Histone H2B type 1-D OS=Homo sapiens OX=9606 GN=HIST1H2BD PE=1 SV=2	2342.33	eAf H2O2	WT Af UT	0.00512553	166.338	661.321	320.893	36149	129138	99634.4	2.63815e+06	956.693	112.423	154.846	1566.13	42.2406	231.201	607.332	250.546	52660.9	65000.2	64718.6	1.07197e+06	780.194	389.873	154.846	2262.84	37.4315	249.987
41.98_2254.8185n	0	1	#122138	3	41.9832	2254.82	0.261	AVTKAQKKDGK	[9] ADPr_HCD_249_347_583 (DEKRSY) (+541.06)|[11] ADPr_HCD_249_347_583 (DEKRSY) (+541.06)	sp|P58876|H2B1D_HUMAN	Histone H2B type 1-D OS=Homo sapiens OX=9606 GN=HIST1H2BD PE=1 SV=2	676.64	eAf H2O2	WT Af UT	0.00476869	173.205	2382.66	3943.02	1480.29	8860.5	69462.1	47673.5	14.626	0	171.583	0	240.913	0	2188.14	3078.62	2156.45	4459.84	45119.9	19371.4	11.9277	0	171.583	0	213.485	0
11.52_1110.3784n	0	1	#3823	2	11.5234	1110.38	0.5	SAPAPK	[1] ADPr_HCD_249_347_583 (DEKRSY) (+541.06)	sp|P58876|H2B1D_HUMAN	Histone H2B type 1-D OS=Homo sapiens OX=9606 GN=HIST1H2BD PE=1 SV=2	116.072	eAf H2O2	eAf UT	0.70266	173.205	166151	0	88.207	786364	0	21611.6	2632.27	154912	18.7449	6960.98	0	0	152587	0	128.498	395808	0	8781.55	2146.65	537220	18.7449	10057.6	0	0
25.23_1704.6790n	0	1	#78136	2	25.2266	1704.68	0.918	PEPTKSAPAPK	[N-term] Acetyl (+42.01)|[2] ADPr_HCD_249_347_583 (DEKRSY) (+541.06)	sp|P58876|H2B1D_HUMAN	Histone H2B type 1-D OS=Homo sapiens OX=9606 GN=HIST1H2BD PE=1 SV=2	717.622	eAf H2O2	eAf UT	0.459138	173.205	0	598.679	0	0	48533.7	40605.1	0	297.262	829.333	124.214	0	0	0	467.435	0	0	31525.6	16499.2	0	1030.88	829.333	179.472	0	0
7.31_1110.3787n	0	1	#124183	2	7.3102	1110.38	0.5	SAPAPK	[1] ADPr_HCD_249_347_583 (DEKRSY) (+541.06)	sp|P58876|H2B1D_HUMAN	Histone H2B type 1-D OS=Homo sapiens OX=9606 GN=HIST1H2BD PE=1 SV=2	Infinity	WT Af UT	eAf H2O2	0.519539	173.205	0	0	17.6865	0	0	0	79061.6	0	0	0	0	0	0	0	25.7653	0	0	0	64475.7	0	0	0	0	0
10.98_1441.5550n	0	2	#188348;#35456	2;3	10.9843	1441.55	0.9	LAHYNKR	[4] ADPr_HCD_249_347_583 (DEKRSY) (+541.06)	sp|P06899|H2B1J_HUMAN	Histone H2B type 1-J OS=Homo sapiens OX=9606 GN=HIST1H2BJ PE=1 SV=3 [sp|P06899|H2B1J_HUMAN,sp|Q16778|H2B2E_HUMAN]	171.388	eAf UT	WT Af H2O2	0.744547	172.953	0	315.552	71.4382	5499.19	26.7064	3366.47	2846.18	70.8013	27.0471	66261.2	0	64.2842	0	246.376	104.069	2767.96	17.3474	1367.91	2321.09	245.532	27.0471	95738	0	69.5075
8.94_1110.3784n	2	2	#31;#2	1;2	8.93718	1110.38	0.5	SAPAPK	[1] ADPr_HCD_249_347_583 (DEKRSY) (+541.06)	sp|P06899|H2B1J_HUMAN	Histone H2B type 1-J OS=Homo sapiens OX=9606 GN=HIST1H2BJ PE=1 SV=3 [sp|P06899|H2B1J_HUMAN,sp|Q16778|H2B2E_HUMAN]	994065	eAf H2O2	WT Af H2O2	0.980547	173.205	137.042	209.199	38.2768	3.82236e+08	0	0	363.951	337.161	0	667146	5.5953	0	125.854	163.338	55.7606	1.92394e+08	0	0	296.806	1169.24	0	963932	4.95827	0
13.32_1110.3782n	0	1	#32838	2	13.3155	1110.38	0.5	SAPAPK	[1] ADPr_HCD_249_347_583 (DEKRSY) (+541.06)	sp|P06899|H2B1J_HUMAN	Histone H2B type 1-J OS=Homo sapiens OX=9606 GN=HIST1H2BJ PE=1 SV=3 [sp|P06899|H2B1J_HUMAN,sp|Q16778|H2B2E_HUMAN]	511.605	eAf H2O2	WT Af H2O2	0.555099	173.205	0	0	142.883	64286.7	0	8813.12	343.813	0	81.513	1225.8	30.7257	0	0	0	208.149	32358.1	0	3581.07	280.383	0	81.513	1771.11	27.2276	0
13.52_1632.6594n	0	2	#17467;#6688	2;3	13.5151	1632.66	0.997	PEPAKSAPAPK	[2] ADP-Ribosyl-EThcD (SRDEKY) (+541.06)	sp|P06899|H2B1J_HUMAN	Histone H2B type 1-J OS=Homo sapiens OX=9606 GN=HIST1H2BJ PE=1 SV=3 [sp|P06899|H2B1J_HUMAN,sp|Q16778|H2B2E_HUMAN]	892.327	eAf H2O2	WT Af H2O2	0.848682	173.192	16.5028	43.0036	522.926	519694	0	25.87	43024.1	622.067	175.561	23145.8	40.1178	4.10907	15.1555	33.5762	761.785	261583	0	10.5119	35086.6	2157.27	175.561	33442.3	35.5504	4.44295
26.61_1674.6682n	0	1	#23788	2	26.6139	1674.67	0.939	PEPAKSAPAPK	[N-term] Acetyl (+42.01)|[2] ADPr_HCD_249_347_583 (DEKRSY) (+541.06)	sp|P06899|H2B1J_HUMAN	Histone H2B type 1-J OS=Homo sapiens OX=9606 GN=HIST1H2BJ PE=1 SV=3 [sp|P06899|H2B1J_HUMAN,sp|Q16778|H2B2E_HUMAN]	Infinity	eAf H2O2	WT Af H2O2	0.441099	173.205	0	0	0	378785	0	0	0	0	0	0	0	0	0	0	0	190658	0	0	0	0	0	0	0	0
13.66_1110.3776n	0	1	#9439	2	13.6553	1110.38	0.5	SAPAPK	[1] ADPr_HCD_249_347_583 (DEKRSY) (+541.06)	sp|P06899|H2B1J_HUMAN	Histone H2B type 1-J OS=Homo sapiens OX=9606 GN=HIST1H2BJ PE=1 SV=3 [sp|P06899|H2B1J_HUMAN,sp|Q16778|H2B2E_HUMAN]	2342.33	eAf H2O2	WT Af UT	0.00512553	166.338	661.321	320.893	36149	129138	99634.4	2.63815e+06	956.693	112.423	154.846	1566.13	42.2406	231.201	607.332	250.546	52660.9	65000.2	64718.6	1.07197e+06	780.194	389.873	154.846	2262.84	37.4315	249.987
24.74_1674.6682n	0	2	#9716;#47849	2;3	24.7396	1674.67	0.909	PEPAKSAPAPK	[N-term] Acetyl (+42.01)|[2] ADPr_HCD_249_347_583 (DEKRSY) (+541.06)	sp|P06899|H2B1J_HUMAN	Histone H2B type 1-J OS=Homo sapiens OX=9606 GN=HIST1H2BJ PE=1 SV=3 [sp|P06899|H2B1J_HUMAN,sp|Q16778|H2B2E_HUMAN]	138.601	eAf H2O2	WT Af UT	0.382176	129.944	13174	10094.8	5410.94	203.887	658929	341076	205.265	5983.47	1027.75	1779.92	7849	1008.91	12098.5	7881.81	7882.52	102.624	428014	138591	167.396	20750.1	1027.75	2571.73	6955.39	1090.88
41.98_2254.8185n	0	1	#122138	3	41.9832	2254.82	0.261	AVTKAQKKDGK	[9] ADPr_HCD_249_347_583 (DEKRSY) (+541.06)|[11] ADPr_HCD_249_347_583 (DEKRSY) (+541.06)	sp|P06899|H2B1J_HUMAN	Histone H2B type 1-J OS=Homo sapiens OX=9606 GN=HIST1H2BJ PE=1 SV=3 [sp|P06899|H2B1J_HUMAN,sp|Q16778|H2B2E_HUMAN]	676.64	eAf H2O2	WT Af UT	0.00476869	173.205	2382.66	3943.02	1480.29	8860.5	69462.1	47673.5	14.626	0	171.583	0	240.913	0	2188.14	3078.62	2156.45	4459.84	45119.9	19371.4	11.9277	0	171.583	0	213.485	0
11.52_1110.3784n	0	1	#3823	2	11.5234	1110.38	0.5	SAPAPK	[1] ADPr_HCD_249_347_583 (DEKRSY) (+541.06)	sp|P06899|H2B1J_HUMAN	Histone H2B type 1-J OS=Homo sapiens OX=9606 GN=HIST1H2BJ PE=1 SV=3 [sp|P06899|H2B1J_HUMAN,sp|Q16778|H2B2E_HUMAN]	116.072	eAf H2O2	eAf UT	0.70266	173.205	166151	0	88.207	786364	0	21611.6	2632.27	154912	18.7449	6960.98	0	0	152587	0	128.498	395808	0	8781.55	2146.65	537220	18.7449	10057.6	0	0
7.31_1110.3787n	0	1	#124183	2	7.3102	1110.38	0.5	SAPAPK	[1] ADPr_HCD_249_347_583 (DEKRSY) (+541.06)	sp|P06899|H2B1J_HUMAN	Histone H2B type 1-J OS=Homo sapiens OX=9606 GN=HIST1H2BJ PE=1 SV=3 [sp|P06899|H2B1J_HUMAN,sp|Q16778|H2B2E_HUMAN]	Infinity	WT Af UT	eAf H2O2	0.519539	173.205	0	0	17.6865	0	0	0	79061.6	0	0	0	0	0	0	0	25.7653	0	0	0	64475.7	0	0	0	0	0
10.98_1441.5550n	0	2	#188348;#35456	2;3	10.9843	1441.55	0.9	LAHYNKR	[4] ADPr_HCD_249_347_583 (DEKRSY) (+541.06)	sp|Q99879|H2B1M_HUMAN	Histone H2B type 1-M OS=Homo sapiens OX=9606 GN=HIST1H2BM PE=1 SV=3	171.388	eAf UT	WT Af H2O2	0.744547	172.953	0	315.552	71.4382	5499.19	26.7064	3366.47	2846.18	70.8013	27.0471	66261.2	0	64.2842	0	246.376	104.069	2767.96	17.3474	1367.91	2321.09	245.532	27.0471	95738	0	69.5075
16.89_1138.4098n	0	2	#24503;#511	1;2	16.8924	1138.41	0.5	SAPVPK	[1] ADPr_HCD_249_347_583 (DEKRSY) (+541.06)	sp|Q99879|H2B1M_HUMAN	Histone H2B type 1-M OS=Homo sapiens OX=9606 GN=HIST1H2BM PE=1 SV=3	1301.83	eAf H2O2	WT Af UT	0.802081	173.168	200531	1740.38	458.517	6.13009e+06	587.445	276.853	2771.79	52.424	1885.27	233951	1265.67	1279.72	184161	1358.85	667.956	3.08552e+06	381.581	112.495	2260.42	181.801	1885.27	338025	1121.57	1383.7
10.98_1441.5550n	0	2	#188348;#35456	2;3	10.9843	1441.55	0.9	LAHYNKR	[4] ADPr_HCD_249_347_583 (DEKRSY) (+541.06)	sp|P23527|H2B1O_HUMAN	Histone H2B type 1-O OS=Homo sapiens OX=9606 GN=HIST1H2BO PE=1 SV=3	171.388	eAf UT	WT Af H2O2	0.744547	172.953	0	315.552	71.4382	5499.19	26.7064	3366.47	2846.18	70.8013	27.0471	66261.2	0	64.2842	0	246.376	104.069	2767.96	17.3474	1367.91	2321.09	245.532	27.0471	95738	0	69.5075
8.94_1110.3784n	2	2	#31;#2	1;2	8.93718	1110.38	0.5	SAPAPK	[1] ADPr_HCD_249_347_583 (DEKRSY) (+541.06)	sp|P23527|H2B1O_HUMAN	Histone H2B type 1-O OS=Homo sapiens OX=9606 GN=HIST1H2BO PE=1 SV=3	994065	eAf H2O2	WT Af H2O2	0.980547	173.205	137.042	209.199	38.2768	3.82236e+08	0	0	363.951	337.161	0	667146	5.5953	0	125.854	163.338	55.7606	1.92394e+08	0	0	296.806	1169.24	0	963932	4.95827	0
13.32_1110.3782n	0	1	#32838	2	13.3155	1110.38	0.5	SAPAPK	[1] ADPr_HCD_249_347_583 (DEKRSY) (+541.06)	sp|P23527|H2B1O_HUMAN	Histone H2B type 1-O OS=Homo sapiens OX=9606 GN=HIST1H2BO PE=1 SV=3	511.605	eAf H2O2	WT Af H2O2	0.555099	173.205	0	0	142.883	64286.7	0	8813.12	343.813	0	81.513	1225.8	30.7257	0	0	0	208.149	32358.1	0	3581.07	280.383	0	81.513	1771.11	27.2276	0
16.17_1618.6431n	0	2	#150589;#72136	2;3	16.169	1618.64	0.997	PDPAKSAPAPK	[2] ADPr_HCD_249_347_583 (DEKRSY) (+541.06)	sp|P23527|H2B1O_HUMAN	Histone H2B type 1-O OS=Homo sapiens OX=9606 GN=HIST1H2BO PE=1 SV=3	207.427	eAf H2O2	WT Af H2O2	0.271119	170.723	29.6882	102.61	212.897	70917.7	96.9369	588.071	405.952	293.958	567.78	94.0327	250.036	95.6241	27.2645	80.1153	310.142	35695.7	62.9664	238.953	331.058	1019.42	567.78	135.864	221.569	103.394
13.66_1110.3776n	0	1	#9439	2	13.6553	1110.38	0.5	SAPAPK	[1] ADPr_HCD_249_347_583 (DEKRSY) (+541.06)	sp|P23527|H2B1O_HUMAN	Histone H2B type 1-O OS=Homo sapiens OX=9606 GN=HIST1H2BO PE=1 SV=3	2342.33	eAf H2O2	WT Af UT	0.00512553	166.338	661.321	320.893	36149	129138	99634.4	2.63815e+06	956.693	112.423	154.846	1566.13	42.2406	231.201	607.332	250.546	52660.9	65000.2	64718.6	1.07197e+06	780.194	389.873	154.846	2262.84	37.4315	249.987
41.98_2254.8185n	0	1	#122138	3	41.9832	2254.82	0.261	AVTKAQKKDGK	[9] ADPr_HCD_249_347_583 (DEKRSY) (+541.06)|[11] ADPr_HCD_249_347_583 (DEKRSY) (+541.06)	sp|P23527|H2B1O_HUMAN	Histone H2B type 1-O OS=Homo sapiens OX=9606 GN=HIST1H2BO PE=1 SV=3	676.64	eAf H2O2	WT Af UT	0.00476869	173.205	2382.66	3943.02	1480.29	8860.5	69462.1	47673.5	14.626	0	171.583	0	240.913	0	2188.14	3078.62	2156.45	4459.84	45119.9	19371.4	11.9277	0	171.583	0	213.485	0
11.52_1110.3784n	0	1	#3823	2	11.5234	1110.38	0.5	SAPAPK	[1] ADPr_HCD_249_347_583 (DEKRSY) (+541.06)	sp|P23527|H2B1O_HUMAN	Histone H2B type 1-O OS=Homo sapiens OX=9606 GN=HIST1H2BO PE=1 SV=3	116.072	eAf H2O2	eAf UT	0.70266	173.205	166151	0	88.207	786364	0	21611.6	2632.27	154912	18.7449	6960.98	0	0	152587	0	128.498	395808	0	8781.55	2146.65	537220	18.7449	10057.6	0	0
7.31_1110.3787n	0	1	#124183	2	7.3102	1110.38	0.5	SAPAPK	[1] ADPr_HCD_249_347_583 (DEKRSY) (+541.06)	sp|P23527|H2B1O_HUMAN	Histone H2B type 1-O OS=Homo sapiens OX=9606 GN=HIST1H2BO PE=1 SV=3	Infinity	WT Af UT	eAf H2O2	0.519539	173.205	0	0	17.6865	0	0	0	79061.6	0	0	0	0	0	0	0	25.7653	0	0	0	64475.7	0	0	0	0	0
16.24_1327.4848n	0	1	#95488	2	16.2393	1327.48	0.994	SAPATGGVK	[1] ADPr_HCD_249_347_583 (DEKRSY) (+541.06)	sp|P68431|H31_HUMAN	Histone H3.1 OS=Homo sapiens OX=9606 GN=HIST1H3A PE=1 SV=2	808.322	eAf UT	WT Af H2O2	0.114222	173.205	0	149.297	0	9912.04	4272.11	0	7.58042	0	315.768	508.987	85071.8	35098.9	0	116.567	0	4989.12	2774.99	0	6.18192	0	315.768	735.414	75386.3	37950.8
8.57_1973.8884n	0	1	#3584	4	8.56718	1973.89	0.997	KSAPATGGVKKPHR	[1] ADP-Ribosyl-EThcD (SRDEKY) (+541.06)	sp|P68431|H31_HUMAN	Histone H3.1 OS=Homo sapiens OX=9606 GN=HIST1H3A PE=1 SV=2	Infinity	eAf H2O2	WT Af H2O2	0.573921	173.205	0	0	0	302856	0.744349	0	78.1884	0	0	5277.2	0	29.8602	0	0	0	152440	0.4835	0	63.7635	0	0	7624.8	0	32.2865
4.57_1313.4787n	0	1	#215694	3	4.57238	1313.48	0.99	STGGKAPR	[1] ADPr_HCD_249_347_583 (DEKRSY) (+541.06)	sp|P68431|H31_HUMAN	Histone H3.1 OS=Homo sapiens OX=9606 GN=HIST1H3A PE=1 SV=2	Infinity	eAf H2O2	WT Af H2O2	0.0799387	173.205	0	0	0	0	915.757	17836.1	0	0	0	0	0	4.42903	0	0	0	0	594.839	7247.41	0	0	0	0	0	4.7889
12.25_1327.4848n	2	2	#23505;#209	1;2	12.2524	1327.48	0.995	SAPATGGVK	[1] ADPr_HCD_249_347_583 (DEKRSY) (+541.06)	sp|P68431|H31_HUMAN	Histone H3.1 OS=Homo sapiens OX=9606 GN=HIST1H3A PE=1 SV=2	7548.27	eAf H2O2	WT Af UT	0.798039	173.198	1220.31	1186.65	1056.59	1.68615e+07	480.939	0	2055.62	0	178.272	679486	488.834	131.653	1120.68	926.508	1539.22	8.48708e+06	312.399	0	1676.38	0	178.272	981760	433.18	142.35
10.06_1845.7927n	0	2	#60764;#2133	2;4	10.0634	1845.79	0.997	SAPATGGVKKPHR	[1] ADP-Ribosyl-EThcD (SRDEKY) (+541.06)	sp|P68431|H31_HUMAN	Histone H3.1 OS=Homo sapiens OX=9606 GN=HIST1H3A PE=1 SV=2	11397.6	eAf H2O2	WT Af UT	0.65525	173.205	3067.87	0	0	725657	0	129.147	38.4437	0	25.2352	139.644	0	0	2817.42	0	0	365252	0	52.4767	31.3512	0	25.2352	201.766	0	0
10.13_1845.7940n	0	1	#538	3	10.126	1845.79	0.997	SAPATGGVKKPHR	[1] ADP-Ribosyl-EThcD (SRDEKY) (+541.06)	sp|P68431|H31_HUMAN	Histone H3.1 OS=Homo sapiens OX=9606 GN=HIST1H3A PE=1 SV=2	14791.1	eAf H2O2	WT Af UT	0.973843	173.205	2628.86	76.4041	23.8336	2.5787e+06	0	0	114.473	42.8941	16.9752	42941.2	0	0	2414.24	59.6546	34.7201	1.29796e+06	0	0	93.3537	148.752	16.9752	62043.9	0	0
10.01_1455.5808n	0	2	#950;#1335	2;3	10.0073	1455.58	0.997	KSAPATGGVK	[1] ADP-Ribosyl-EThcD (SRDEKY) (+541.06)	sp|P68431|H31_HUMAN	Histone H3.1 OS=Homo sapiens OX=9606 GN=HIST1H3A PE=1 SV=2	2330.84	eAf H2O2	WT Af UT	0.496373	172.895	10801.5	691.873	116.021	3.15826e+06	175.125	3725.33	767.286	0	589.376	48053.5	0	57.5078	9919.72	540.199	169.016	1.58968e+06	113.755	1513.73	625.731	0	589.376	69430.5	0	62.1805
6.67_1441.5747n	0	2	#113482;#10910	2;3	6.67427	1441.57	0.997	KSTGGKAPR	[1] ADP-Ribosyl-EThcD (SRDEKY) (+541.06)	sp|P68431|H31_HUMAN	Histone H3.1 OS=Homo sapiens OX=9606 GN=HIST1H3A PE=1 SV=2	1165.85	eAf H2O2	WT Af UT	0.0581546	172.736	0	220.853	98.093	262574	7080.26	98999	117.045	28.4504	170.716	11713.1	0	21.1883	0	172.437	142.899	132164	4599.06	40226.7	95.4513	98.6632	170.716	16923.8	0	22.91
4.47_1441.5734n	0	1	#63126	3	4.46607	1441.57	0.993	KSTGGKAPR	[2] ADP-Ribosyl-EThcD (SRDEKY) (+541.06)	sp|P68431|H31_HUMAN	Histone H3.1 OS=Homo sapiens OX=9606 GN=HIST1H3A PE=1 SV=2	Infinity	eAf H2O2	WT Af UT	0.0878335	173.205	0	0	33.8103	0	13892.7	118353	0	0	0	0	0	0	0	0	49.2539	0	9024.17	48090.9	0	0	0	0	0	0
7.15_1313.4814n	0	2	#15985;#10941	2;3	7.15471	1313.48	0.99	STGGKAPR	[1] ADPr_HCD_249_347_583 (DEKRSY) (+541.06)	sp|P68431|H31_HUMAN	Histone H3.1 OS=Homo sapiens OX=9606 GN=HIST1H3A PE=1 SV=2	24855.1	eAf H2O2	WT Af UT	0.755255	173.205	0	32.7874	0	280039	0	0	11.2669	0	0	2290.71	10.0788	0	0	25.5996	0	140955	0	0	9.18826	0	0	3309.75	8.93133	0
12.24_1455.5805n	0	1	#157316	2	12.2393	1455.58	0.953	KSAPATGGVK	[1] ADPr_HCD_249_347_583 (DEKRSY) (+541.06)	sp|P68431|H31_HUMAN	Histone H3.1 OS=Homo sapiens OX=9606 GN=HIST1H3A PE=1 SV=2	Infinity	WT Af H2O2	eAf H2O2	0.00135881	173.205	12365.6	377.616	79.9475	0	0	0	153.09	23.4298	153.108	0	0	6.18127	11356.1	294.834	116.466	0	0	0	124.847	81.2522	153.108	0	0	6.68352
4.57_1313.4787n	0	1	#215694	3	4.57238	1313.48	0.99	STGGKAPR	[1] ADPr_HCD_249_347_583 (DEKRSY) (+541.06)	sp|P84243|H33_HUMAN	Histone H3.3 OS=Homo sapiens OX=9606 GN=H3F3A PE=1 SV=2	Infinity	eAf H2O2	WT Af H2O2	0.0799387	173.205	0	0	0	0	915.757	17836.1	0	0	0	0	0	4.42903	0	0	0	0	594.839	7247.41	0	0	0	0	0	4.7889
13.82_1343.4806n	0	1	#63207	2	13.8181	1343.48	0.985	SAPSTGGVK	[1] ADPr_HCD_249_347_583 (DEKRSY) (+541.06)	sp|P84243|H33_HUMAN	Histone H3.3 OS=Homo sapiens OX=9606 GN=H3F3A PE=1 SV=2	534.693	WT Af H2O2	WT Af UT	0.189823	173.205	31705.8	261.073	274.39	7446.09	0	465.792	0	0	60.2986	123.82	92.4475	64.3911	29117.4	203.84	399.725	3747.91	0	189.267	0	0	60.2986	178.903	81.9223	69.6231
12.05_1343.4802n	1	1	#1788	2	12.0466	1343.48	0.996	SAPSTGGVK	[1] ADPr_HCD_249_347_583 (DEKRSY) (+541.06)	sp|P84243|H33_HUMAN	Histone H3.3 OS=Homo sapiens OX=9606 GN=H3F3A PE=1 SV=2	25084.2	eAf H2O2	WT Af UT	0.299273	173.118	0	373.586	383.864	2.09619e+06	155.791	545.778	0	0.103813	83.4903	40537.6	0	80.9845	0	291.687	559.203	1.0551e+06	101.196	221.768	0	0.360013	83.4903	58571.1	0	87.5648
9.82_1861.7887n	0	1	#7720	3	9.82258	1861.79	0.997	SAPSTGGVKKPHR	[1] ADP-Ribosyl-EThcD (SRDEKY) (+541.06)	sp|P84243|H33_HUMAN	Histone H3.3 OS=Homo sapiens OX=9606 GN=H3F3A PE=1 SV=2	6634.72	eAf H2O2	WT Af UT	0.734552	173.205	184.035	0	0	364676	51.5831	0	37.8649	17.1076	0	3791.65	0	0	169.011	0	0	183556	33.5064	0	30.8792	59.3275	0	5478.4	0	0
6.67_1441.5747n	0	2	#113482;#10910	2;3	6.67427	1441.57	0.997	KSTGGKAPR	[1] ADP-Ribosyl-EThcD (SRDEKY) (+541.06)	sp|P84243|H33_HUMAN	Histone H3.3 OS=Homo sapiens OX=9606 GN=H3F3A PE=1 SV=2	1165.85	eAf H2O2	WT Af UT	0.0581546	172.736	0	220.853	98.093	262574	7080.26	98999	117.045	28.4504	170.716	11713.1	0	21.1883	0	172.437	142.899	132164	4599.06	40226.7	95.4513	98.6632	170.716	16923.8	0	22.91
4.47_1441.5734n	0	1	#63126	3	4.46607	1441.57	0.993	KSTGGKAPR	[2] ADP-Ribosyl-EThcD (SRDEKY) (+541.06)	sp|P84243|H33_HUMAN	Histone H3.3 OS=Homo sapiens OX=9606 GN=H3F3A PE=1 SV=2	Infinity	eAf H2O2	WT Af UT	0.0878335	173.205	0	0	33.8103	0	13892.7	118353	0	0	0	0	0	0	0	0	49.2539	0	9024.17	48090.9	0	0	0	0	0	0
7.15_1313.4814n	0	2	#15985;#10941	2;3	7.15471	1313.48	0.99	STGGKAPR	[1] ADPr_HCD_249_347_583 (DEKRSY) (+541.06)	sp|P84243|H33_HUMAN	Histone H3.3 OS=Homo sapiens OX=9606 GN=H3F3A PE=1 SV=2	24855.1	eAf H2O2	WT Af UT	0.755255	173.205	0	32.7874	0	280039	0	0	11.2669	0	0	2290.71	10.0788	0	0	25.5996	0	140955	0	0	9.18826	0	0	3309.75	8.93133	0
24.19_1028.3534n	0	1	#147251	2	24.1891	1028.35	0.1	GGAKR	[4] ADPr_HCD_249_347_583 (DEKRSY) (+541.06)	sp|P62805|H4_HUMAN	Histone H4 OS=Homo sapiens OX=9606 GN=HIST1H4A PE=1 SV=2	114740	eAf UT	WT Af H2O2	0.0249058	173.205	0	0.0228655	0	0	406.702	576.901	151.207	51.5755	15.5378	1336.71	113.528	1173.35	0	0.0178529	0	0	264.178	234.415	123.311	178.859	15.5378	1931.36	100.603	1268.69
74.21_1529.6320n	0	1	#104037	2	74.2054	1529.63	0.912	VFLENVIR	[4] ADPr_HCD_249_347_583 (DEKRSY) (+541.06)	sp|P62805|H4_HUMAN	Histone H4 OS=Homo sapiens OX=9606 GN=HIST1H4A PE=1 SV=2	Infinity	eAf H2O2	WT Af H2O2	0.0122224	172.547	0	0	0	55668.4	16.4241	124.909	0	0	0	205.986	12.6348	34.3173	0	0	0	28020.1	10.6685	50.7547	0	0	0	297.62	11.1963	37.1057
73.26_1529.6320n	0	1	#79668	2	73.2616	1529.63	0.95	VFLENVIR	[4] ADPr_HCD_249_347_583 (DEKRSY) (+541.06)	sp|P62805|H4_HUMAN	Histone H4 OS=Homo sapiens OX=9606 GN=HIST1H4A PE=1 SV=2	167.859	eAf UT	eAf H2O2	0.234491	173.205	8.69297	757.644	720.809	0	0	717.27	224.104	0	546.981	119311	357.011	732.053	7.98329	591.552	1050.06	0	0	291.451	182.76	0	546.981	172387	316.365	791.535
52.69_1658.6837n	0	1	#59003	3	52.6938	1658.68	0.98	SILREPTFR	[1] ADPr_HCD_249_347_583 (DEKRSY) (+541.06)	sp|Q03164|KMT2A_HUMAN	Histone-lysine N-methyltransferase 2A OS=Homo sapiens OX=9606 GN=KMT2A PE=1 SV=5	80.7942	eAf H2O2	WT Af UT	0.0672507	103.048	5504.23	10360.7	2484.98	39617.7	1486.69	46084.7	338.686	0	740.464	663.342	1065.7	1456.51	5054.87	8089.39	3620.05	19941.2	965.693	18725.8	276.202	0	740.464	958.435	944.369	1574.85
52.69_1658.6841n	0	1	#158203	2	52.6938	1658.68	0.966	SILREPTFR	[1] ADPr_HCD_249_347_583 (DEKRSY) (+541.06)	sp|Q03164|KMT2A_HUMAN	Histone-lysine N-methyltransferase 2A OS=Homo sapiens OX=9606 GN=KMT2A PE=1 SV=5	110.055	eAf H2O2	WT Af UT	0.381843	173.205	452.258	1872.39	929.507	18931.1	0	21560.2	197.204	0	170.717	471.583	0	0	415.336	1461.92	1354.08	9528.8	0	8760.67	160.822	0	170.717	681.37	0	0
52.12_1658.6863n	0	2	#104464;#43656	2;3	52.1227	1658.69	0.993	SILREPTFR	[1] ADPr_HCD_249_347_583 (DEKRSY) (+541.06)	sp|Q03164|KMT2A_HUMAN	Histone-lysine N-methyltransferase 2A OS=Homo sapiens OX=9606 GN=KMT2A PE=1 SV=5	348.534	eAf H2O2	eAf UT	0.894481	172.792	767.729	140.872	17.9403	162.544	102047	0	295.224	0	357.101	0	100.711	192.544	705.053	109.989	26.135	81.8147	66285.5	0	240.759	0	357.101	0	89.2451	208.189
52.69_1658.6837n	0	1	#59003	3	52.6938	1658.68	0.991	SILREPTFR	[1] ADP-Ribosyl-EThcD (SRDEKY) (+541.06)	sp|Q9UMN6|KMT2B_HUMAN	Histone-lysine N-methyltransferase 2B OS=Homo sapiens OX=9606 GN=KMT2B PE=1 SV=1	80.7942	eAf H2O2	WT Af UT	0.0672507	103.048	5504.23	10360.7	2484.98	39617.7	1486.69	46084.7	338.686	0	740.464	663.342	1065.7	1456.51	5054.87	8089.39	3620.05	19941.2	965.693	18725.8	276.202	0	740.464	958.435	944.369	1574.85
52.69_1658.6841n	0	1	#158203	2	52.6938	1658.68	0.966	SILREPTFR	[1] ADPr_HCD_249_347_583 (DEKRSY) (+541.06)	sp|Q9UMN6|KMT2B_HUMAN	Histone-lysine N-methyltransferase 2B OS=Homo sapiens OX=9606 GN=KMT2B PE=1 SV=1	110.055	eAf H2O2	WT Af UT	0.381843	173.205	452.258	1872.39	929.507	18931.1	0	21560.2	197.204	0	170.717	471.583	0	0	415.336	1461.92	1354.08	9528.8	0	8760.67	160.822	0	170.717	681.37	0	0
52.12_1658.6863n	0	2	#104464;#43656	2;3	52.1227	1658.69	0.993	SILREPTFR	[1] ADPr_HCD_249_347_583 (DEKRSY) (+541.06)	sp|Q9UMN6|KMT2B_HUMAN	Histone-lysine N-methyltransferase 2B OS=Homo sapiens OX=9606 GN=KMT2B PE=1 SV=1	348.534	eAf H2O2	eAf UT	0.894481	172.792	767.729	140.872	17.9403	162.544	102047	0	295.224	0	357.101	0	100.711	192.544	705.053	109.989	26.135	81.8147	66285.5	0	240.759	0	357.101	0	89.2451	208.189
95.07_4662.1841n	1	1	#155908	4	95.0706	4662.18	0.68	MIQKCRSSWDPYDQK	[1] Oxidation (+15.99)|[8] ADPr_HCD_249_347_583 (DEKRSY) (+541.06)|[10] ADPr_HCD_249_347_583 (DEKRSY) (+541.06)|[12] ADPr_HCD_249_347_583 (DEKRSY) (+541.06)|[13] ADPr_HCD_249_347_583 (DEKRSY) (+541.06)|[15] ADPr_HCD_249_347_583 (DEKRSY) (+541.06)	REV_sp|O14686|KMT2D_HUMAN	Histone-lysine N-methyltransferase 2D OS=Homo sapiens OX=9606 GN=KMT2D PE=1 SV=2	10.432	eAf UT	WT Af H2O2	0.0222079	92.7736	2791.7	6760.26	3233.27	6772.16	8172.59	8567.99	15248.7	2721.36	8924.08	92045.4	22344.9	18985.1	2563.79	5278.26	4710.14	3408.7	5308.59	3481.47	12435.5	9437.43	8924.08	132993	19800.9	20527.7
33.14_1709.7267n	0	1	#57640	3	33.1382	1709.73	0.251	TRTHSKRQR	[7] ADPr_HCD_249_347_583 (DEKRSY) (+541.06)	REV_sp|O14686|KMT2D_HUMAN	Histone-lysine N-methyltransferase 2D OS=Homo sapiens OX=9606 GN=KMT2D PE=1 SV=2	Infinity	WT Af UT	eAf UT	0.203818	173.205	66.1137	1076.16	2262.76	1091.79	5817.14	0	0	0	7275.7	0	0	0	60.7163	840.238	3296.34	549.542	3778.58	0	0	0	7275.7	0	0	0
46.61_2140.9255n	1	1	#49574	3	46.6068	2140.93	0.992	LAQLIATCPPSKSSK	[14] ADP-Ribosyl-EThcD (SRDEKY) (+541.06)	sp|Q9NR48|ASH1L_HUMAN	Histone-lysine N-methyltransferase ASH1L OS=Homo sapiens OX=9606 GN=ASH1L PE=1 SV=2	641.111	eAf H2O2	WT Af UT	0.00139785	117.244	19402.1	14892.4	13964.7	38593.1	62475.3	43879.6	116.939	0	109.15	857.637	141.316	95.0491	17818.2	11627.7	20343.4	19425.4	40581.5	17829.8	95.365	0	109.15	1239.16	125.227	102.772
61.95_2392.0338n	2	2	#2842;#19867	3;4	61.9545	2392.03	0.997	STAPSLALLADSEKPSHK	[1] ADP-Ribosyl-EThcD (SRDEKY) (+541.06)	sp|Q9NR48|ASH1L_HUMAN	Histone-lysine N-methyltransferase ASH1L OS=Homo sapiens OX=9606 GN=ASH1L PE=1 SV=2	329.103	eAf H2O2	eAf UT	2.36812e-05	70.0864	143149	84045.8	52549.2	541538	1.49896e+06	1.04207e+06	2169.39	3254.27	6690.27	604.764	4568.73	4193.08	131463	65621.1	76552.4	272578	973666	423427	1769.16	11285.5	6690.27	873.799	4048.58	4533.79
30.57_1876.7859n	1	1	#12052	3	30.5692	1876.79	0.997	SVVGLHAASKDPR	[1] ADP-Ribosyl-EThcD (SRDEKY) (+541.06)	sp|Q9H9B1|EHMT1_HUMAN	Histone-lysine N-methyltransferase EHMT1 OS=Homo sapiens OX=9606 GN=EHMT1 PE=1 SV=4	Infinity	eAf H2O2	WT Af UT	0.019634	173.205	0	0	2499.21	9336.05	2292.89	622004	0	0	0	0	0	222.615	0	0	3640.78	4699.21	1489.37	252742	0	0	0	0	0	240.703
39.59_1113.4508n	0	1	#25952	2	39.5915	1113.45	0.1	LLLSK	[5] ADPr_HCD_249_347_583 (DEKRSY) (+541.06)	sp|Q9H9B1|EHMT1_HUMAN	Histone-lysine N-methyltransferase EHMT1 OS=Homo sapiens OX=9606 GN=EHMT1 PE=1 SV=4	73.2267	eAf H2O2	eAf UT	0.623754	171.374	62393.9	691.888	956.529	161537	377.892	768.882	1073.32	735.497	496.588	1384.28	360.245	477.128	57300.2	540.211	1393.45	81308.2	245.464	312.423	875.304	2550.63	496.588	2000.08	319.231	515.897
40.81_1113.4505n	1	1	#6338	2	40.8105	1113.45	0.1	LLLSK	[5] ADPr_HCD_249_347_583 (DEKRSY) (+541.06)	sp|Q9H9B1|EHMT1_HUMAN	Histone-lysine N-methyltransferase EHMT1 OS=Homo sapiens OX=9606 GN=EHMT1 PE=1 SV=4	158.885	eAf H2O2	eAf UT	0.0945669	115.504	1442.89	63635.9	18418.2	1870.53	380022	143007	1507.85	1540.21	2817.32	1218.52	901.816	1183.31	1325.1	49685.5	26831.2	941.513	246847	58108.8	1229.67	5341.29	2817.32	1760.59	799.144	1279.46
28.25_1876.7874n	1	1	#10264	3	28.2519	1876.79	0.997	SVVGLHAASKDPR	[1] ADP-Ribosyl-EThcD (SRDEKY) (+541.06)	sp|Q9H9B1|EHMT1_HUMAN	Histone-lysine N-methyltransferase EHMT1 OS=Homo sapiens OX=9606 GN=EHMT1 PE=1 SV=4	Infinity	eAf H2O2	eAf UT	0.750694	173.205	21960.7	0	0	517106	0	0	0	360.151	0	0	0	0	20167.9	0	0	260280	0	0	0	1248.97	0	0	0	0
30.19_1876.7855n	0	1	#112958	3	30.1861	1876.79	0.931	SVVGLHAASKDPR	[1] ADPr_HCD_249_347_583 (DEKRSY) (+541.06)	sp|Q9H9B1|EHMT1_HUMAN	Histone-lysine N-methyltransferase EHMT1 OS=Homo sapiens OX=9606 GN=EHMT1 PE=1 SV=4	Infinity	WT Af H2O2	eAf H2O2	0.441099	173.205	0	8983.39	0	0	0	0	0	0	0	0	0	0	0	7014.03	0	0	0	0	0	0	0	0	0	0
26.41_1799.6299n	0	1	#41966	3	26.4088	1799.63	0.997	SDSFSHNNPVR	[2] ADP-Ribosyl-EThcD (SRDEKY) (+541.06)	sp|Q4FZB7|KMT5B_HUMAN	Histone-lysine N-methyltransferase KMT5B OS=Homo sapiens OX=9606 GN=KMT5B PE=1 SV=5	13.5503	eAf H2O2	WT Af H2O2	0.477295	173.205	678.997	1214.27	1828.71	0	25110.1	25323.7	6848.69	0	0	832.419	3321.06	2194.26	623.565	948.075	2664.01	0	16310.5	10289.9	5585.18	0	0	1202.73	2942.96	2372.55
45.91_2483.0076n	1	1	#42708	3	45.9082	2483.01	0.796	AKLCSSAETLESHPDIGK	[8] ADPr_HCD_249_347_583 (DEKRSY) (+541.06)	sp|O96028|NSD2_HUMAN	Histone-lysine N-methyltransferase NSD2 OS=Homo sapiens OX=9606 GN=NSD2 PE=1 SV=1	298.044	eAf H2O2	WT Af UT	0.018545	153.575	25779	20082.5	12411.8	42082.6	91974.5	37155.3	180.469	0	393.985	1387.04	0	116.104	23674.4	15680	18081.2	21181.9	59743	15097.5	147.174	0	393.985	2004.07	0	125.538
45.05_1737.6643n	1	1	#80236	2	45.0515	1737.66	0.995	ASTAASSALGFSK	[2] ADP-Ribosyl-EThcD (SRDEKY) (+541.06)	sp|O96028|NSD2_HUMAN	Histone-lysine N-methyltransferase NSD2 OS=Homo sapiens OX=9606 GN=NSD2 PE=1 SV=1	1070.61	eAf H2O2	WT Af UT	0.00874612	173.205	8970.25	1748.86	665.794	39311.8	85358.2	26242.6	0	0	140.959	652.401	147.89	0	8237.93	1365.47	969.912	19787.2	55445.3	10663.3	0	0	140.959	942.627	131.052	0
44.02_2283.8752n	1	1	#18742	3	44.0214	2283.88	0.997	LCSSAETLESHPDIGK	[4] ADP-Ribosyl-EThcD (SRDEKY) (+541.06)	sp|O96028|NSD2_HUMAN	Histone-lysine N-methyltransferase NSD2 OS=Homo sapiens OX=9606 GN=NSD2 PE=1 SV=1	1019.66	eAf H2O2	eAf UT	0.0028016	128.629	54176.3	67711.5	26092.5	112668	278771	163908	263.749	2.78409	379.422	444.984	99.6568	0	49753.4	52867.7	38010.9	56710.1	181079	66601.6	215.09	9.65494	379.422	642.939	88.3108	0
36.89_1640.6294n	1	1	#50823	3	36.8891	1640.63	0.997	SLPASITMHK	[1] ADP-Ribosyl-EThcD (SRDEKY) (+541.06)|[8] Oxidation (+15.99)	sp|Q9BZ95|NSD3_HUMAN	Histone-lysine N-methyltransferase NSD3 OS=Homo sapiens OX=9606 GN=NSD3 PE=1 SV=1	37.4932	eAf H2O2	WT Af H2O2	0.323593	111.953	1534.42	1049.65	408.4	888.238	83100.2	28208.5	3250.1	0	1640.03	3441.51	841.626	871.008	1409.15	819.541	594.947	447.086	53978.6	11462.1	2650.49	0	1640.03	4972.5	745.806	941.781
46.39_1624.6352n	2	2	#27542;#12375	2;3	46.3886	1624.64	0.997	SLPASITMHK	[1] ADP-Ribosyl-EThcD (SRDEKY) (+541.06)	sp|Q9BZ95|NSD3_HUMAN	Histone-lysine N-methyltransferase NSD3 OS=Homo sapiens OX=9606 GN=NSD3 PE=1 SV=1	149.952	eAf H2O2	eAf UT	5.01098e-05	81.4058	15940.9	9724.42	9378.33	113512	221015	135058	1925.94	245.141	1094.82	2001.74	380.679	749.156	14639.5	7592.61	13662.1	57135.2	143562	54878.9	1570.63	850.126	1094.82	2892.22	337.339	810.028
27.99_2111.8931n	1	1	#57328	3	27.9883	2111.89	0.997	SSAPLKSEDLGKPSR	[2] ADP-Ribosyl-EThcD (SRDEKY) (+541.06)	sp|Q9BYW2|SETD2_HUMAN	Histone-lysine N-methyltransferase SETD2 OS=Homo sapiens OX=9606 GN=SETD2 PE=1 SV=3	Infinity	eAf H2O2	WT Af H2O2	0.593486	173.205	0	0	0	0	76896.3	0	0	12.529	0	7.24433	0	0	0	0	0	0	49948.8	0	0	43.4495	0	10.467	0	0
95.10_2741.0654n	0	1	#185270	3	95.0988	2741.07	0.27	GEPRAPWVEQEGPEYWDR	[4] ADPr_HCD_249_347_583 (DEKRSY) (+541.06)	sp|P30508|1C12_HUMAN	HLA class I histocompatibility antigen, Cw-12 alpha chain OS=Homo sapiens OX=9606 GN=HLA-C PE=1 SV=2	8587.66	WT Af UT	eAf UT	0.36279	173.205	185.991	0	0	0	320.125	0	1005.48	5600.25	0	0	0	0.769212	170.807	0	0	0	207.941	0	819.981	19421.1	0	0	0	0.831714
95.10_2741.0654n	0	1	#185270	3	95.0988	2741.07	0.27	GEPRAPWVEQEGPEYWDR	[4] ADPr_HCD_249_347_583 (DEKRSY) (+541.06)	sp|Q29963|1C06_HUMAN	HLA class I histocompatibility antigen, Cw-6 alpha chain OS=Homo sapiens OX=9606 GN=HLA-C PE=1 SV=2	8587.66	WT Af UT	eAf UT	0.36279	173.205	185.991	0	0	0	320.125	0	1005.48	5600.25	0	0	0	0.769212	170.807	0	0	0	207.941	0	819.981	19421.1	0	0	0	0.831714
81.28_3781.5776n	1	1	#55158	4	81.2838	3781.58	0.997	SGPEAALYSHPLPESCLGEHEVPVPSYYR	[4] ADP-Ribosyl-EThcD (SRDEKY) (+541.06)	sp|Q9NYD6|HXC10_HUMAN	Homeobox protein Hox-C10 OS=Homo sapiens OX=9606 GN=HOXC10 PE=1 SV=2	182.127	eAf H2O2	WT Af UT	0.596225	122.869	496.962	63122.1	16012	0	128508	136619	478.089	0	977.64	922.041	1354.53	1324	456.391	49284.3	23325.9	0	83473.8	55512.9	389.887	0	977.64	1332.22	1200.31	1431.58
80.45_3781.5773n	1	1	#84864	4	80.4545	3781.58	0.997	SGPEAALYSHPLPESCLGEHEVPVPSYYR	[1] ADP-Ribosyl-EThcD (SRDEKY) (+541.06)	sp|Q9NYD6|HXC10_HUMAN	Homeobox protein Hox-C10 OS=Homo sapiens OX=9606 GN=HOXC10 PE=1 SV=2	139.226	eAf H2O2	WT Af UT	0.911363	173.179	35971.4	1106.83	0	142339	14.21	0	0	779.64	242.818	1412.38	1616.57	120.079	33034.8	864.188	0	71644.7	9.23028	0	0	2703.71	242.818	2040.68	1432.53	129.836
77.16_3980.7102n	1	1	#53917	4	77.1597	3980.71	0.834	AKSGPEAALYSHPLPESCLGEHEVPVPSYYR	[11] ADPr_HCD_249_347_583 (DEKRSY) (+541.06)	sp|Q9NYD6|HXC10_HUMAN	Homeobox protein Hox-C10 OS=Homo sapiens OX=9606 GN=HOXC10 PE=1 SV=2	984.737	eAf H2O2	eAf UT	0.017121	127.605	30491	14683.5	2109.21	2539.76	135397	172690	118.193	0	282.216	0	256.262	59.1791	28001.8	11464.6	3072.64	1278.36	87948.5	70169.8	96.3875	0	282.216	0	227.087	63.9876
76.72_3980.7119n	0	1	#101306	4	76.7185	3980.71	0.997	AKSGPEAALYSHPLPESCLGEHEVPVPSYYR	[2] ADP-Ribosyl-EThcD (SRDEKY) (+541.06)	sp|Q9NYD6|HXC10_HUMAN	Homeobox protein Hox-C10 OS=Homo sapiens OX=9606 GN=HOXC10 PE=1 SV=2	118.022	eAf H2O2	eAf UT	0.917811	169.428	418.83	0	7563.16	150907	2234.55	0	1020.75	0	323.624	730.401	204.429	362.744	384.638	0	11017.8	75957.6	1451.48	0	832.432	0	323.624	1055.33	181.155	392.218
86.14_2613.1270n	1	1	#151638	3	86.1352	2613.13	0.887	SPFPDVVPLQPEVSSYRR	[1] ADPr_HCD_249_347_583 (DEKRSY) (+541.06)	sp|P31276|HXC13_HUMAN	Homeobox protein Hox-C13 OS=Homo sapiens OX=9606 GN=HOXC13 PE=1 SV=3	111.387	eAf H2O2	WT Af UT	0.230075	102.976	0	1478.02	1719.46	680.75	45025.4	44370.8	570.198	215.51	22.9778	320.804	852.8	524.014	0	1154.01	2504.87	342.649	29246.7	18029.4	465.003	747.368	22.9778	463.516	755.708	566.592
11.15_1517.5698n	1	1	#2553	3	11.1478	1517.57	0.997	SKAPHLHST	[1] ADP-Ribosyl-EThcD (SRDEKY) (+541.06)	sp|P31276|HXC13_HUMAN	Homeobox protein Hox-C13 OS=Homo sapiens OX=9606 GN=HOXC13 PE=1 SV=3	1238.37	eAf H2O2	eAf UT	0.57713	173.205	140.245	108.329	116.638	259519	0	433.021	0	0	674.612	9.52509	0	200.389	128.796	84.5811	169.915	130626	0	175.951	0	0	674.612	13.7624	0	216.671
19.56_1162.4465n	1	1	#66150	2	19.5582	1162.45	0.1	KSLFK	[1] ADPr_HCD_249_347_583 (DEKRSY) (+541.06)	sp|O15397|IPO8_HUMAN	Importin-8 OS=Homo sapiens OX=9606 GN=IPO8 PE=1 SV=2	54.4379	eAf H2O2	eAf UT	0.889219	171.396	2044.49	107.733	0	36905.7	0	259.179	204.036	2246.27	92.7957	0	487.948	194.753	1877.58	84.1152	0	18576.1	0	105.313	166.394	7789.85	92.7957	0	432.395	210.578
7.85_1483.5864n	0	2	#150471;#117801	2;3	7.84763	1483.59	0.8	AELARQQK	[2] ADPr_HCD_249_347_583 (DEKRSY) (+541.06)	REV_sp|Q3KP66|INAVA_HUMAN	Innate immunity activator protein OS=Homo sapiens OX=9606 GN=INAVA PE=1 SV=2	4803.15	WT Af UT	eAf UT	0.638013	173.205	0	26.4079	35.0034	2371.14	0	159.436	164797	0	27.1702	0	0	34.3159	0	20.6187	50.992	1193.49	0	64.7844	134394	0	27.1702	0	0	37.1042
18.55_1241.4479n	1	1	#56812	2	18.554	1241.45	0.9	AALSSPR	[4] ADPr_HCD_249_347_583 (DEKRSY) (+541.06)	sp|Q68E01|INT3_HUMAN	Integrator complex subunit 3 OS=Homo sapiens OX=9606 GN=INTS3 PE=1 SV=1	1071.96	eAf H2O2	WT Af H2O2	0.400426	173.205	64.6434	0	0	69185.6	100.188	9.16402	320.065	13662.2	0	58.7333	466.992	490.641	59.366	0	0	34823.9	65.0784	3.72366	261.017	47379.1	0	84.8612	413.825	530.507
20.16_1241.4475n	1	1	#52607	2	20.1604	1241.45	0.9	AALSSPR	[4] ADPr_HCD_249_347_583 (DEKRSY) (+541.06)	sp|Q68E01|INT3_HUMAN	Integrator complex subunit 3 OS=Homo sapiens OX=9606 GN=INTS3 PE=1 SV=1	37.1828	eAf H2O2	eAf UT	0.926848	165.761	0	7148.54	11617.6	0	8094.04	49896.5	138.528	9085.67	129.487	0	1245.82	313.785	0	5581.42	16924.2	0	5257.57	20274.7	112.971	31508.2	129.487	0	1103.99	339.281
18.62_3150.2977n	1	1	#15870	4	18.6231	3150.3	0.997	NAPQNSTQAHSENKCSGASQKLPR	[16] ADP-Ribosyl-EThcD (SRDEKY) (+541.06)	sp|Q9H9L3|I20L2_HUMAN	Interferon-stimulated 20 kDa exonuclease-like 2 OS=Homo sapiens OX=9606 GN=ISG20L2 PE=1 SV=1	550.132	eAf H2O2	WT Af UT	0.767439	150.63	0	6410.37	639.948	0	291361	218570	401.186	0	525.737	2128.45	66.7199	136.484	0	5005.08	932.26	0	189256	88812.4	327.172	0	525.737	3075.3	59.1239	147.574
52.37_2025.7229n	1	1	#150769	3	52.372	2025.72	0.993	SMKPSMYEELDR	[1] ADP-Ribosyl-EThcD (SRDEKY) (+541.06)	sp|Q9Y4A0|JERKL_HUMAN	Jerky protein homolog-like OS=Homo sapiens OX=9606 GN=JRKL PE=2 SV=2	316.561	eAf H2O2	eAf UT	0.0506312	173.205	1019.64	1095.88	813.979	13862.1	141.551	26761.9	94.661	0	448.604	0	128.776	0	936.398	855.639	1185.78	6977.36	91.9458	10874.3	77.1971	0	448.604	0	114.115	0
27.48_2117.8056n	2	2	#54647;#7104	2;3	27.4755	2117.81	0.997	SSGGREDLESSGLQR	[1] ADP-Ribosyl-EThcD (SRDEKY) (+541.06)	sp|Q9UK76|JUPI1_HUMAN	Jupiter microtubule associated homolog 1 OS=Homo sapiens OX=9606 GN=JPT1 PE=1 SV=3	8186.53	eAf H2O2	WT Af UT	0.932806	173.205	0	9503.83	0	1.09112e+06	0	0	0	133.282	0	0	0	1817.32	0	7420.38	0	549202	0	0	0	462.209	0	0	0	1964.98
29.86_2117.8056n	2	2	#15766;#1651	2;3	29.8613	2117.81	0.997	SSGGREDLESSGLQR	[1] ADP-Ribosyl-EThcD (SRDEKY) (+541.06)	sp|Q9UK76|JUPI1_HUMAN	Jupiter microtubule associated homolog 1 OS=Homo sapiens OX=9606 GN=JPT1 PE=1 SV=3	892.496	eAf H2O2	eAf UT	0.491423	172.552	3693.27	69012.7	13009.4	0	3.19905e+06	2.65319e+06	7639.56	106.81	2231.22	16.5038	0	6540.67	3391.76	53883.6	18951.8	0	2.07798e+06	1.07808e+06	6230.14	370.405	2231.22	23.8456	0	7072.12
23.71_2198.9027n	1	1	#98888	3	23.7108	2198.9	0.376	QRASLETAIADAEQR	[6] ADPr_HCD_249_347_583 (DEKRSY) (+541.06)	sp|Q7RTS7|K2C74_HUMAN	Keratin, type II cytoskeletal 74 OS=Homo sapiens OX=9606 GN=KRT74 PE=1 SV=2 [sp|Q7RTS7|K2C74_HUMAN,zz|Y-FGCZCont00435|]	870.09	eAf H2O2	WT Af H2O2	0.0321831	173.205	0	63.53	0	49687.5	5025.36	564.044	102.344	382.287	162.572	60.2215	483.872	0	0	49.6028	0	25009.7	3264.27	229.19	83.4628	1325.73	162.572	87.0115	428.783	0
9.19_2302.8986n	0	1	#39523	4	9.19477	2302.9	0.256	SYTSGPGSRISSSSFSR	[16] ADPr_HCD_249_347_583 (DEKRSY) (+541.06)	sp|P05787|K2C8_HUMAN	Keratin, type II cytoskeletal 8 OS=Homo sapiens OX=9606 GN=KRT8 PE=1 SV=7 [sp|P05787|K2C8_HUMAN,zz|Y-FGCZCont00229|]	Infinity	eAf H2O2	WT Af H2O2	0.441099	173.205	0	0	0	22170	0	0	0	0	0	0	0	0	0	0	0	11159	0	0	0	0	0	0	0	0
44.26_1881.8036n	0	1	#161149	3	44.2606	1881.8	0.933	LQAEIEGLKGQR	[4] ADPr_HCD_249_347_583 (DEKRSY) (+541.06)	sp|P05787|K2C8_HUMAN	Keratin, type II cytoskeletal 8 OS=Homo sapiens OX=9606 GN=KRT8 PE=1 SV=7 [sp|P05787|K2C8_HUMAN,zz|Y-FGCZCont00229|]	286.065	eAf H2O2	WT Af H2O2	0.0128287	169.471	0	3.04461	208.022	42497.1	13140.4	4741.27	1.08821	138.009	217.125	1209.02	693.808	19430.5	0	2.37717	303.041	21390.5	8535.48	1926.54	0.887446	478.603	217.125	1746.86	614.817	21009.3
65.06_1669.6759n	0	1	#146198	2	65.0614	1669.68	0.916	LSELEAALQR	[3] ADPr_HCD_249_347_583 (DEKRSY) (+541.06)	sp|P05787|K2C8_HUMAN	Keratin, type II cytoskeletal 8 OS=Homo sapiens OX=9606 GN=KRT8 PE=1 SV=7 [sp|P05787|K2C8_HUMAN,zz|Y-FGCZCont00229|]	164.015	eAf UT	WT Af UT	0.0280945	173.205	0	1483.45	0	8280.81	26262.2	6443.3	263.606	203.296	303.989	536.062	72432.5	53469	0	1158.24	0	4168.06	17058.9	2618.13	214.973	705.01	303.989	774.533	64186	57813.6
26.61_1924.6807n	0	2	#16115;#1876	2;3	26.6139	1924.68	0.997	SGSMDPSGAHPSVR	[1] ADP-Ribosyl-EThcD (SRDEKY) (+541.06)	sp|Q07666|KHDR1_HUMAN	KH domain-containing, RNA-binding, signal transduction-associated protein 1 OS=Homo sapiens OX=9606 GN=KHDRBS1 PE=1 SV=1	Infinity	eAf H2O2	WT Af H2O2	0.441099	173.205	0	0	0	2.29443e+06	0	0	0	0	0	0	0	0	0	0	0	1.15488e+06	0	0	0	0	0	0	0	0
18.11_1940.6761n	2	2	#4329;#704	2;3	18.114	1940.68	0.997	SGSMDPSGAHPSVR	[3] ADP-Ribosyl-EThcD (SRDEKY) (+541.06)|[4] Oxidation (+15.99)	sp|Q07666|KHDR1_HUMAN	KH domain-containing, RNA-binding, signal transduction-associated protein 1 OS=Homo sapiens OX=9606 GN=KHDRBS1 PE=1 SV=1	59.7467	eAf H2O2	WT Af UT	0.137166	170.449	2507.99	111050	28358	45037.8	2.98935e+06	1.5495e+06	75142.2	446.181	1133.65	230173	875.152	1593.59	2303.25	86705.5	41311.3	22669.3	1.94177e+06	629614	61279.3	1547.31	1133.65	332568	775.516	1723.08
16.44_1940.6761n	0	1	#9721	3	16.4355	1940.68	0.997	SGSMDPSGAHPSVR	[3] ADP-Ribosyl-EThcD (SRDEKY) (+541.06)|[4] Oxidation (+15.99)	sp|Q07666|KHDR1_HUMAN	KH domain-containing, RNA-binding, signal transduction-associated protein 1 OS=Homo sapiens OX=9606 GN=KHDRBS1 PE=1 SV=1	94.9652	eAf H2O2	WT Af UT	0.679279	172.499	105562	287.665	0	488293	1073.86	1429.45	1093.99	224.732	3849.44	2871.53	2512.9	1151.55	96943.8	224.602	0	245777	697.538	580.836	892.161	779.348	3849.44	4148.96	2226.8	1245.12
22.61_1940.6755n	0	1	#86196	2	22.6148	1940.68	0.996	SGSMDPSGAHPSVR	[3] ADP-Ribosyl-EThcD (SRDEKY) (+541.06)|[4] Oxidation (+15.99)	sp|Q07666|KHDR1_HUMAN	KH domain-containing, RNA-binding, signal transduction-associated protein 1 OS=Homo sapiens OX=9606 GN=KHDRBS1 PE=1 SV=1	263.343	eAf H2O2	WT Af UT	0.0362252	120.903	160.836	13219.7	3466.49	5343.87	96243.4	43326.4	145.688	0	404.597	275.724	648.516	780.939	147.705	10321.7	5049.89	2689.78	62515.9	17605	118.811	0	404.597	398.382	574.682	844.394
23.59_1940.6757n	0	1	#38295	2	23.594	1940.68	0.997	SGSMDPSGAHPSVR	[3] ADP-Ribosyl-EThcD (SRDEKY) (+541.06)|[4] Oxidation (+15.99)	sp|Q07666|KHDR1_HUMAN	KH domain-containing, RNA-binding, signal transduction-associated protein 1 OS=Homo sapiens OX=9606 GN=KHDRBS1 PE=1 SV=1	840.941	eAf H2O2	WT Af UT	0.00041609	105.333	4193.54	22000.1	10620.5	77253.2	611288	178749	20.5535	275.675	735.105	1005.28	1476.69	2350.05	3851.19	17177.2	15471.6	38884.6	397068	72632	16.7616	956.016	735.105	1452.48	1308.57	2541
24.74_1924.6812n	1	1	#779	3	24.7396	1924.68	0.997	SGSMDPSGAHPSVR	[1] ADP-Ribosyl-EThcD (SRDEKY) (+541.06)	sp|Q07666|KHDR1_HUMAN	KH domain-containing, RNA-binding, signal transduction-associated protein 1 OS=Homo sapiens OX=9606 GN=KHDRBS1 PE=1 SV=1	929.499	eAf H2O2	WT Af UT	0.0488234	93.0447	150246	107071	68402.5	1765.21	2.54129e+06	1.96742e+06	3113.9	299.83	1438.86	1939.56	8372.87	1797.62	137980	83598.5	99647	888.498	1.65072e+06	799429	2539.42	1039.78	1438.86	2802.39	7419.62	1943.68
25.04_1953.8246n	0	1	#26992	3	25.0358	1953.82	0.98	QTPSRQPPLPHR	[5] ADPr_HCD_249_347_583 (DEKRSY) (+541.06)	sp|Q07666|KHDR1_HUMAN	KH domain-containing, RNA-binding, signal transduction-associated protein 1 OS=Homo sapiens OX=9606 GN=KHDRBS1 PE=1 SV=1	Infinity	eAf H2O2	WT Af UT	0.0127327	173.205	0	196.57	0	1121.13	145547	77036	0	0	0	535.224	1448.04	0	0	153.478	0	564.309	94541.4	31302.4	0	0	0	773.323	1283.18	0
25.98_1940.6761n	0	1	#102176	2	25.9796	1940.68	0.997	SGSMDPSGAHPSVR	[1] ADP-Ribosyl-EThcD (SRDEKY) (+541.06)|[4] Oxidation (+15.99)	sp|Q07666|KHDR1_HUMAN	KH domain-containing, RNA-binding, signal transduction-associated protein 1 OS=Homo sapiens OX=9606 GN=KHDRBS1 PE=1 SV=1	1184.6	eAf H2O2	eAf UT	0.113642	173.205	0	8454.62	0	239858	7655.88	5804.93	0	0	2168.3	213.843	0	0	0	6601.18	0	120730	4972.96	2358.74	0	0	2168.3	308.973	0	0
26.25_1940.6766n	0	1	#13599	3	26.2549	1940.68	0.997	SGSMDPSGAHPSVR	[3] ADP-Ribosyl-EThcD (SRDEKY) (+541.06)|[4] Oxidation (+15.99)	sp|Q07666|KHDR1_HUMAN	KH domain-containing, RNA-binding, signal transduction-associated protein 1 OS=Homo sapiens OX=9606 GN=KHDRBS1 PE=1 SV=1	1579.97	eAf H2O2	eAf UT	0.861288	173.205	0	3948.13	4938.94	815112	0	0	4431.59	0	0	515.905	0	0	0	3082.62	7194.93	410278	0	0	3614.01	0	0	745.409	0	0
23.24_1940.6761n	1	1	#2755	3	23.2438	1940.68	0.997	SGSMDPSGAHPSVR	[1] ADP-Ribosyl-EThcD (SRDEKY) (+541.06)|[4] Oxidation (+15.99)	sp|Q07666|KHDR1_HUMAN	KH domain-containing, RNA-binding, signal transduction-associated protein 1 OS=Homo sapiens OX=9606 GN=KHDRBS1 PE=1 SV=1	1163.2	eAf H2O2	eAf UT	2.79826e-05	119.482	87380.6	163547	78445.2	1.41224e+06	2.55643e+06	1.28288e+06	870.579	121.809	3590.1	953.467	2943.52	617.74	80247	127694	114277	710835	1.66056e+06	521279	709.967	422.42	3590.1	1377.62	2608.4	667.934
24.74_1924.6808n	0	1	#3220	2	24.7396	1924.68	0.997	SGSMDPSGAHPSVR	[1] ADP-Ribosyl-EThcD (SRDEKY) (+541.06)	sp|Q07666|KHDR1_HUMAN	KH domain-containing, RNA-binding, signal transduction-associated protein 1 OS=Homo sapiens OX=9606 GN=KHDRBS1 PE=1 SV=1	1623.96	eAf H2O2	eAf UT	0.39247	145.057	40513.8	61139.8	41721.6	0	1.20847e+06	680510	35.6288	177.827	1728.02	48.2371	280.105	834.849	37206.3	47736.6	60779	0	784974	276515	29.0557	616.688	1728.02	69.6957	248.215	902.684
46.97_1468.6086n	1	1	#70777	2	46.9671	1468.61	0.9	LRLIEER	[2] ADPr_HCD_249_347_583 (DEKRSY) (+541.06)	REV_sp|Q5T011|SZT2_HUMAN	KICSTOR complex protein SZT2 OS=Homo sapiens OX=9606 GN=SZT2 PE=1 SV=3	63.4171	WT Af UT	eAf H2O2	0.905372	173.205	291.933	262.321	0	286.555	0	0	0	18172.5	0	0	585.899	450.13	268.101	204.815	0	144.234	0	0	0	63020.3	0	0	519.194	486.705
82.14_2330.0135n	1	1	#30917	3	82.1424	2330.01	0.267	RYQQEVDRIKEAVR	[11] ADPr_HCD_249_347_583 (DEKRSY) (+541.06)	sp|Q12840|KIF5A_HUMAN	Kinesin heavy chain isoform 5A OS=Homo sapiens OX=9606 GN=KIF5A PE=1 SV=2	1.95984	eAf UT	eAf H2O2	0.559523	73.3569	19391.2	23322.1	12806.7	19693.1	13909.8	18994.7	14655.1	36180.4	20769.3	14597.8	62747	25738.2	17808.2	18209.4	18656.4	9912.34	9035.23	7718.19	11951.4	125470	20769.3	21091.7	55603.3	27829.5
78.38_4969.4054n	1	1	#44957	4	78.3814	4969.41	0.517	EMTNHQKKRAAEMMASLLK	[1] ADPr_HCD_249_347_583 (DEKRSY) (+541.06)|[2] Oxidation (+15.99)|[7] ADPr_HCD_249_347_583 (DEKRSY) (+541.06)|[8] ADPr_HCD_249_347_583 (DEKRSY) (+541.06)|[9] ADPr_HCD_249_347_583 (DEKRSY) (+541.06)|[13] Oxidation (+15.99)|[14] Oxidation (+15.99)|[19] ADPr_HCD_249_347_583 (DEKRSY) (+541.06)	sp|P33176|KINH_HUMAN	Kinesin-1 heavy chain OS=Homo sapiens OX=9606 GN=KIF5B PE=1 SV=1	10.7538	WT Af UT	WT Af H2O2	0.848804	173.205	7055.3	0	0	7920.87	763.808	0	2447.67	73424	0	0	8398.91	14357.5	6479.32	0	0	3986.89	496.14	0	1996.1	254627	0	0	7442.69	15524.1
114.74_6015.9129n	1	1	#74639	4	114.742	6015.91	0.411	ISQHEAKIKSLTEYLQNVEQKKR	[2] ADPr_HCD_249_347_583 (DEKRSY) (+541.06)|[5] ADPr_HCD_249_347_583 (DEKRSY) (+541.06)|[7] ADPr_HCD_249_347_583 (DEKRSY) (+541.06)|[21] ADPr_HCD_249_347_583 (DEKRSY) (+541.06)|[22] ADPr_HCD_249_347_583 (DEKRSY) (+541.06)|[23] ADPr_HCD_249_347_583 (DEKRSY) (+541.06)	sp|P33176|KINH_HUMAN	Kinesin-1 heavy chain OS=Homo sapiens OX=9606 GN=KIF5B PE=1 SV=1	Infinity	eAf UT	WT Af H2O2	0.642622	173.205	0	0	0	0	28345	210.848	0	0	39634.1	0	47995.4	0	0	0	0	0	18411.8	85.6748	0	0	39634.1	0	42531.1	0
82.14_2330.0135n	1	1	#30917	3	82.1424	2330.01	0.267	RYQQEVDRIKEAVR	[11] ADPr_HCD_249_347_583 (DEKRSY) (+541.06)	sp|P33176|KINH_HUMAN	Kinesin-1 heavy chain OS=Homo sapiens OX=9606 GN=KIF5B PE=1 SV=1	1.95984	eAf UT	eAf H2O2	0.559523	73.3569	19391.2	23322.1	12806.7	19693.1	13909.8	18994.7	14655.1	36180.4	20769.3	14597.8	62747	25738.2	17808.2	18209.4	18656.4	9912.34	9035.23	7718.19	11951.4	125470	20769.3	21091.7	55603.3	27829.5
53.70_2364.0878n	1	1	#133301	3	53.696	2364.09	0.997	LLASQGSQGAPLLSTPKR	[4] ADP-Ribosyl-EThcD (SRDEKY) (+541.06)	sp|Q14807|KIF22_HUMAN	Kinesin-like protein KIF22 OS=Homo sapiens OX=9606 GN=KIF22 PE=1 SV=5	Infinity	eAf H2O2	WT Af H2O2	0.307795	173.205	0	0	0	37328.5	0	303.156	0	0	162.645	164.601	0	204.363	0	0	0	18788.9	0	123.183	0	0	162.645	237.825	0	220.968
54.13_2364.0863n	1	1	#87648	3	54.1328	2364.09	0.997	LLASQGSQGAPLLSTPKR	[4] ADPr_HCD_249_347_583 (DEKRSY) (+541.06)	sp|Q14807|KIF22_HUMAN	Kinesin-like protein KIF22 OS=Homo sapiens OX=9606 GN=KIF22 PE=1 SV=5	Infinity	eAf H2O2	eAf UT	0.00978856	97.5039	375.978	696.198	0	266.938	50607.6	28148	222.2	147.337	720.305	0	0	0	345.284	543.576	0	134.36	32872.7	11437.5	181.207	510.952	720.305	0	0	0
64.52_2207.9883n	1	1	#151384	3	64.5203	2207.99	0.997	LLASQGSQGAPLLSTPK	[4] ADP-Ribosyl-EThcD (SRDEKY) (+541.06)	sp|Q14807|KIF22_HUMAN	Kinesin-like protein KIF22 OS=Homo sapiens OX=9606 GN=KIF22 PE=1 SV=5	25.0189	eAf H2O2	eAf UT	0.00164914	87.8009	921.356	774.016	254.949	16759.5	19373.9	9252.2	1265.26	2892.67	307.587	741.493	715.769	356.793	846.138	604.334	371.403	8435.72	12584.5	3759.48	1031.83	10031.5	307.587	1071.35	634.278	385.784
27.49_1701.6100n	0	1	#67771	2	27.4897	1701.61	0.96	SGTSGVPPMAGGK	[1] ADPr_HCD_249_347_583 (DEKRSY) (+541.06)|[9] Oxidation (+15.99)	sp|Q9BW19|KIFC1_HUMAN	Kinesin-like protein KIFC1 OS=Homo sapiens OX=9606 GN=KIFC1 PE=1 SV=2	Infinity	eAf H2O2	WT Af H2O2	0.441099	173.205	0	0	0	52347.2	0	0	0	0	0	0	0	0	0	0	0	26348.4	0	0	0	0	0	0	0	0
28.79_1685.6145n	0	1	#118075	2	28.7923	1685.61	0.989	SGTSGVPPMAGGK	[1] ADPr_HCD_249_347_583 (DEKRSY) (+541.06)	sp|Q9BW19|KIFC1_HUMAN	Kinesin-like protein KIFC1 OS=Homo sapiens OX=9606 GN=KIFC1 PE=1 SV=2	Infinity	eAf H2O2	WT Af H2O2	0.441099	173.205	0	0	0	11481.2	0	0	0	0	0	0	0	0	0	0	0	5778.93	0	0	0	0	0	0	0	0
22.99_2125.8910n	1	1	#30691	3	22.9875	2125.89	0.982	SGTSGVPPMAGGKKPSK	[4] ADP-Ribosyl-EThcD (SRDEKY) (+541.06)	sp|Q9BW19|KIFC1_HUMAN	Kinesin-like protein KIFC1 OS=Homo sapiens OX=9606 GN=KIFC1 PE=1 SV=2	2249.68	eAf H2O2	WT Af UT	0.0291265	173.205	2218.23	1334.66	1544.28	126.861	130039	205659	0	149.277	0	941.146	248.237	54.3357	2037.14	1042.07	2249.67	63.8544	84468	83566.5	0	517.677	0	1359.82	219.975	58.7507
39.93_1652.6589n	1	1	#39458	2	39.9289	1652.66	0.966	APSQLPLSGSR	[3] ADPr_HCD_249_347_583 (DEKRSY) (+541.06)	sp|Q9BW19|KIFC1_HUMAN	Kinesin-like protein KIFC1 OS=Homo sapiens OX=9606 GN=KIFC1 PE=1 SV=2	1201.86	eAf H2O2	WT Af UT	0.258088	115.551	0	28827.6	17789.8	472.198	167673	80814.1	156.394	50.7516	0	80.2044	3022.69	1076.34	0	22507.9	25915.8	237.676	108914	32837.5	127.541	176.002	0	115.884	2678.55	1163.8
38.81_1652.6605n	1	1	#92622	2	38.8064	1652.66	0.956	APSQLPLSGSR	[3] ADPr_HCD_249_347_583 (DEKRSY) (+541.06)	sp|Q9BW19|KIFC1_HUMAN	Kinesin-like protein KIFC1 OS=Homo sapiens OX=9606 GN=KIFC1 PE=1 SV=2	Infinity	eAf H2O2	eAf UT	0.428989	173.205	26108.3	0	0	71918.8	0	16.995	0	0.404531	0	0	0	0	23976.9	0	0	36199.6	0	6.90566	0	1.40287	0	0	0	0
14.71_1391.4909n	1	1	#159701	2	14.7071	1391.49	0.961	GAGKSEFR	[4] ADPr_HCD_249_347_583 (DEKRSY) (+541.06)	sp|Q13601|KRR1_HUMAN	KRR1 small subunit processome component homolog OS=Homo sapiens OX=9606 GN=KRR1 PE=1 SV=4	165.523	WT Af H2O2	WT Af UT	0.173267	158.454	12123.2	263.319	467.353	0	362.74	352.215	15.0426	0	62.6137	0	62.6269	15.206	11133.5	205.594	680.828	0	235.622	143.117	12.2674	0	62.6137	0	55.4968	16.4415
12.98_1391.4910n	2	2	#40387;#36635	2;3	12.9832	1391.49	0.99	GAGKSEFR	[5] ADP-Ribosyl-EThcD (SRDEKY) (+541.06)	sp|Q13601|KRR1_HUMAN	KRR1 small subunit processome component homolog OS=Homo sapiens OX=9606 GN=KRR1 PE=1 SV=4	653.015	eAf H2O2	eAf UT	0.722239	173.205	0	58.885	102.6	96922.2	0	85.8936	183.355	0	134.233	148.554	0	0	0	45.9761	149.465	48784.8	0	34.9015	149.528	0	134.233	214.64	0	0
36.22_1953.7703n	0	1	#30582	3	36.2245	1953.77	0.997	EKSGIQPLCPER	[2] ADP-Ribosyl-EThcD (SRDEKY) (+541.06)	sp|P42166|LAP2A_HUMAN	Lamina-associated polypeptide 2, isoform alpha OS=Homo sapiens OX=9606 GN=TMPO PE=1 SV=2	28.9633	eAf H2O2	WT Af H2O2	0.357853	153.319	1132.63	4962.24	2321.29	1382.49	143849	98528	13620.1	180.079	1516.02	35902	1868.71	1111.6	1040.17	3874.41	3381.6	695.864	93438.7	40035.3	11107.4	624.495	1516.02	51873.4	1655.95	1201.92
58.79_3110.2633n	0	2	#8031;#49910	3;4	58.7949	3110.26	0.997	GPPDFSSDEEREPTPVLGSGAAAAGR	[4] ADP-Ribosyl-EThcD (SRDEKY) (+541.06)	sp|P42166|LAP2A_HUMAN	Lamina-associated polypeptide 2, isoform alpha OS=Homo sapiens OX=9606 GN=TMPO PE=1 SV=2	1221.92	eAf H2O2	WT Af UT	0.00100679	129.113	14411	14143.5	12057.4	50562.6	1.46762e+06	1.22782e+06	1864.49	142.862	239.937	4273.32	260.95	1291.3	13234.5	11042.9	17565	25450.2	953308	498903	1520.51	495.431	239.937	6174.35	231.241	1396.23
57.78_3110.2658n	0	2	#44066;#194174	3;4	57.7769	3110.27	0.997	GPPDFSSDEEREPTPVLGSGAAAAGR	[4] ADP-Ribosyl-EThcD (SRDEKY) (+541.06)	sp|P42166|LAP2A_HUMAN	Lamina-associated polypeptide 2, isoform alpha OS=Homo sapiens OX=9606 GN=TMPO PE=1 SV=2	90.7943	eAf H2O2	WT Af UT	0.580319	171.919	389.687	4140.91	3019.22	653753	1991.95	1261.22	4795.94	2101.6	338.657	6203.74	885.106	945.722	357.874	3233.13	4398.32	329060	1293.89	512.476	3911.14	7288.15	338.657	8963.52	784.337	1022.57
34.97_1953.7693n	0	1	#213924	2	34.9723	1953.77	0.995	EKSGIQPLCPER	[2] ADP-Ribosyl-EThcD (SRDEKY) (+541.06)	sp|P42166|LAP2A_HUMAN	Lamina-associated polypeptide 2, isoform alpha OS=Homo sapiens OX=9606 GN=TMPO PE=1 SV=2	Infinity	eAf H2O2	WT Af UT	0.173329	173.205	0	1037.73	0	21182.3	0	2569.7	0	0	0	0	0	0	0	810.235	0	10661.9	0	1044.16	0	0	0	0	0	0
59.10_4342.9236n	0	1	#35352	4	59.0958	4342.92	0.997	NRPPLPAGTNSKGPPDFSSDEEREPTPVLGSGAAAAGR	[12] ADP-Ribosyl-EThcD (SRDEKY) (+541.06)	sp|P42166|LAP2A_HUMAN	Lamina-associated polypeptide 2, isoform alpha OS=Homo sapiens OX=9606 GN=TMPO PE=1 SV=2	638.383	eAf H2O2	WT Af UT	0.63979	102.625	1899.08	160.523	1122.18	0	351064	162530	487.416	0	317.106	323.417	0	695.148	1744.04	125.333	1634.76	0	228037	66041.4	397.493	0	317.106	467.292	0	751.631
44.75_1696.6305n	1	1	#22637	2	44.7451	1696.63	0.99	SGIQPLCPER	[1] ADPr_HCD_249_347_583 (DEKRSY) (+541.06)	sp|P42166|LAP2A_HUMAN	Lamina-associated polypeptide 2, isoform alpha OS=Homo sapiens OX=9606 GN=TMPO PE=1 SV=2	1051.2	eAf H2O2	eAf UT	0.00167318	140.168	18891.6	10897.5	4300.21	109794	241866	146423	361.571	75.2374	392.036	0	410.987	62.8387	17349.3	8508.55	6264.44	55263.9	157107	59496.8	294.865	260.916	392.036	0	364.196	67.9446
58.79_3110.2633n	0	2	#8031;#49910	3;4	58.7949	3110.26	0.997	GPPDFSSDEEREPTPVLGSGAAAAGR	[4] ADP-Ribosyl-EThcD (SRDEKY) (+541.06)	sp|P42167|LAP2B_HUMAN	Lamina-associated polypeptide 2, isoforms beta/gamma OS=Homo sapiens OX=9606 GN=TMPO PE=1 SV=2	1221.92	eAf H2O2	WT Af UT	0.00100679	129.113	14411	14143.5	12057.4	50562.6	1.46762e+06	1.22782e+06	1864.49	142.862	239.937	4273.32	260.95	1291.3	13234.5	11042.9	17565	25450.2	953308	498903	1520.51	495.431	239.937	6174.35	231.241	1396.23
57.78_3110.2658n	0	2	#44066;#194174	3;4	57.7769	3110.27	0.997	GPPDFSSDEEREPTPVLGSGAAAAGR	[4] ADP-Ribosyl-EThcD (SRDEKY) (+541.06)	sp|P42167|LAP2B_HUMAN	Lamina-associated polypeptide 2, isoforms beta/gamma OS=Homo sapiens OX=9606 GN=TMPO PE=1 SV=2	90.7943	eAf H2O2	WT Af UT	0.580319	171.919	389.687	4140.91	3019.22	653753	1991.95	1261.22	4795.94	2101.6	338.657	6203.74	885.106	945.722	357.874	3233.13	4398.32	329060	1293.89	512.476	3911.14	7288.15	338.657	8963.52	784.337	1022.57
59.10_4342.9236n	0	1	#35352	4	59.0958	4342.92	0.997	NRPPLPAGTNSKGPPDFSSDEEREPTPVLGSGAAAAGR	[12] ADP-Ribosyl-EThcD (SRDEKY) (+541.06)	sp|P42167|LAP2B_HUMAN	Lamina-associated polypeptide 2, isoforms beta/gamma OS=Homo sapiens OX=9606 GN=TMPO PE=1 SV=2	638.383	eAf H2O2	WT Af UT	0.63979	102.625	1899.08	160.523	1122.18	0	351064	162530	487.416	0	317.106	323.417	0	695.148	1744.04	125.333	1634.76	0	228037	66041.4	397.493	0	317.106	467.292	0	751.631
18.43_1352.5026n	1	1	#190181	3	18.4321	1352.5	0.5	KSWHVR	[1] ADPr_HCD_249_347_583 (DEKRSY) (+541.06)	sp|Q96BZ8|LENG1_HUMAN	Leukocyte receptor cluster member 1 OS=Homo sapiens OX=9606 GN=LENG1 PE=1 SV=1	Infinity	WT Af H2O2	eAf H2O2	0.00494906	165.009	11268.7	328.172	40.8175	0	0	0	1088.23	32.3417	1836.16	1211.01	114.172	408.892	10348.8	256.23	59.4619	0	0	0	887.468	112.158	1836.16	1749.74	101.173	442.116
33.35_1227.4290n	0	1	#38730	2	33.3526	1227.43	0.302	EALAQR	[1] ADPr_HCD_249_347_583 (DEKRSY) (+541.06)	sp|O75145|LIPA3_HUMAN	Liprin-alpha-3 OS=Homo sapiens OX=9606 GN=PPFIA3 PE=1 SV=3	Infinity	eAf H2O2	WT Af H2O2	0.35755	173.205	0	0	0	0	240.357	47833.3	6967.63	0	2116.41	0	0	1157.46	0	0	0	0	156.126	19436.3	5682.18	0	2116.41	0	0	1251.51
52.81_2003.8193n	2	2	#182553;#20770	2;3	52.8118	2003.82	0.997	SVAHGQAPEMPLVK	[1] ADP-Ribosyl-EThcD (SRDEKY) (+541.06)	sp|Q1ED39|KNOP1_HUMAN	Lysine-rich nucleolar protein 1 OS=Homo sapiens OX=9606 GN=KNOP1 PE=1 SV=1	191.356	eAf H2O2	WT Af UT	0.662729	124.687	10358.4	8263.84	1331.76	151490	0	210597	1374.89	0	517.329	5811.9	801.891	536.878	9512.79	6452.22	1940.07	76250.9	0	85573	1121.24	0	517.329	8397.37	710.595	580.502
52.12_2003.8221n	1	1	#25130	3	52.1227	2003.82	0.997	SVAHGQAPEMPLVK	[1] ADP-Ribosyl-EThcD (SRDEKY) (+541.06)	sp|Q1ED39|KNOP1_HUMAN	Lysine-rich nucleolar protein 1 OS=Homo sapiens OX=9606 GN=KNOP1 PE=1 SV=1	412.298	eAf H2O2	eAf UT	0.895702	173.205	4580.05	189.146	86.1574	0	187787	0	794.753	0	196.709	2.37174	168.742	284.35	4206.14	147.681	125.512	0	121979	0	648.13	0	196.709	3.42682	149.531	307.455
56.61_2273.0597n	1	1	#121772	3	56.6112	2273.06	0.596	IRGSYLTVTLQRPTK	[5] ADPr_HCD_249_347_583 (DEKRSY) (+541.06)	sp|Q9Y2K7|KDM2A_HUMAN	Lysine-specific demethylase 2A OS=Homo sapiens OX=9606 GN=KDM2A PE=1 SV=3	385.693	eAf H2O2	WT Af UT	0.570783	173.205	0	709.5	4592.64	0	20315.5	16581.6	95.6647	0	0	0	414.787	197.489	0	553.962	6690.44	0	13196.2	6737.68	78.0156	0	0	0	367.563	213.535
19.84_1874.7596n	0	1	#106775	3	19.8355	1874.76	0.994	KYEKPQELSGR	[9] ADP-Ribosyl-EThcD (SRDEKY) (+541.06)	sp|Q8NHM5|KDM2B_HUMAN	Lysine-specific demethylase 2B OS=Homo sapiens OX=9606 GN=KDM2B PE=1 SV=1	747.874	WT Af H2O2	WT Af UT	0.448417	171.75	45704.9	0.625345	257.072	2252.87	40.1405	441.771	1.63	0	59.8277	0.863059	231.637	478.331	41973.7	0.488256	374.496	1133.96	26.0737	179.507	1.32928	0	59.8277	1.247	205.265	517.197
69.56_1702.6999n	1	1	#124078	2	69.5636	1702.7	0.923	YASNLPGSLLK	[1] ADPr_HCD_249_347_583 (DEKRSY) (+541.06)	sp|Q8NHM5|KDM2B_HUMAN	Lysine-specific demethylase 2B OS=Homo sapiens OX=9606 GN=KDM2B PE=1 SV=1	81.9783	eAf H2O2	WT Af UT	0.000366231	91.5596	17479.6	8795.64	4466.36	66493.3	50277	40353.8	422.662	198.405	1295.59	2182.61	861.003	226.405	16052.6	6867.44	6506.48	33468.7	32658	16397.2	344.686	688.049	1295.59	3153.55	762.977	244.801
21.04_1874.7598n	1	1	#5597	3	21.0443	1874.76	0.995	KYEKPQELSGR	[9] ADP-Ribosyl-EThcD (SRDEKY) (+541.06)	sp|Q8NHM5|KDM2B_HUMAN	Lysine-specific demethylase 2B OS=Homo sapiens OX=9606 GN=KDM2B PE=1 SV=1	390.106	eAf H2O2	eAf UT	0.00224751	156.342	1636.74	40272.2	25467.6	200764	319748	197681	214.575	7289.46	291.63	144.246	1007.48	689.292	1503.12	31443.6	37100.6	101053	207696	80324.6	174.988	25279.1	291.63	208.416	892.78	745.299
53.80_2537.0880n	2	2	#61353;#202587	3;4	53.7973	2537.09	0.995	SSLTYFQQQLKPGKEDK	[2] ADP-Ribosyl-EThcD (SRDEKY) (+541.06)	sp|Q8NHM5|KDM2B_HUMAN	Lysine-specific demethylase 2B OS=Homo sapiens OX=9606 GN=KDM2B PE=1 SV=1	476.669	eAf H2O2	eAf UT	0.945729	173.205	73521.6	311.861	0	150127	0	0	852.1	0	296.732	271.067	43.8835	0	67519.4	243.494	0	75564.9	0	0	694.897	0	296.732	391.653	38.8873	0
54.65_2537.0870n	0	1	#89303	4	54.6525	2537.09	0.995	SSLTYFQQQLKPGKEDK	[2] ADP-Ribosyl-EThcD (SRDEKY) (+541.06)	sp|Q8NHM5|KDM2B_HUMAN	Lysine-specific demethylase 2B OS=Homo sapiens OX=9606 GN=KDM2B PE=1 SV=1	47.1915	eAf H2O2	eAf UT	0.174355	173.205	443.851	0	4668.84	846.508	27652.7	22828.7	0	0	1261.88	311.643	73.703	702.305	407.616	0	6801.45	426.081	17962.1	9276.08	0	0	1261.88	450.279	65.3119	759.37
57.35_2706.1497n	1	1	#157935	3	57.3484	2706.15	0.997	SVLSVPNKDVVHMQNDVER	[1] ADP-Ribosyl-EThcD (SRDEKY) (+541.06)	sp|O75151|PHF2_HUMAN	Lysine-specific demethylase PHF2 OS=Homo sapiens OX=9606 GN=PHF2 PE=1 SV=4	386.64	eAf H2O2	eAf UT	0.609317	173.205	264.154	381.95	188.587	53535.6	0	0	0	0	674.419	0	138.464	0	242.589	298.218	274.728	26946.6	0	0	0	0	674.419	0	122.7	0
58.48_2706.1508n	1	1	#183800	4	58.4789	2706.15	0.996	SVLSVPNKDVVHMQNDVER	[1] ADP-Ribosyl-EThcD (SRDEKY) (+541.06)	sp|O75151|PHF2_HUMAN	Lysine-specific demethylase PHF2 OS=Homo sapiens OX=9606 GN=PHF2 PE=1 SV=4	118.505	eAf H2O2	eAf UT	0.087544	173.205	0	1269.55	1.46263	545.871	10043.9	4757.43	0	0	137.79	128.962	0.52481	0.0199275	0	991.235	2.13072	274.758	6524.1	1933.11	0	0	137.79	186.332	0.46506	0.0215467
12.85_1502.5689n	1	1	#17956	2	12.85	1502.57	0.995	SKSAAELEK	[2] ADP-Ribosyl-EThcD (SRDEKY) (+541.06)	sp|Q99549|MPP8_HUMAN	M-phase phosphoprotein 8 OS=Homo sapiens OX=9606 GN=MPHOSPH8 PE=1 SV=2	2660.32	eAf H2O2	eAf UT	0.88266	173.205	0	241.726	0	142001	0	0	0	0	99.0569	53.3777	0	0	0	188.734	0	71475	0	0	0	0	99.0569	77.1231	0	0
36.77_1283.4947n	1	1	#79503	2	36.7705	1283.49	0.774	SAVTLPR	[1] ADPr_HCD_249_347_583 (DEKRSY) (+541.06)	sp|Q3KQU3|MA7D1_HUMAN	MAP7 domain-containing protein 1 OS=Homo sapiens OX=9606 GN=MAP7D1 PE=1 SV=1	116.892	eAf H2O2	WT Af UT	0.844967	119.275	371.171	55.1337	366.48	0	56337.1	36149.5	530.606	0	260.608	2655.71	778.179	0	340.87	43.0472	533.879	0	36594.3	14688.8	432.715	0	260.608	3837.13	689.583	0
45.89_1745.6451n	2	2	#24210;#121765	2;3	45.8939	1745.65	0.997	SSATLWNSPSR	[2] ADP-Ribosyl-EThcD (SRDEKY) (+541.06)	sp|Q3KQU3|MA7D1_HUMAN	MAP7 domain-containing protein 1 OS=Homo sapiens OX=9606 GN=MAP7D1 PE=1 SV=1	206.133	eAf H2O2	eAf UT	0.0237445	145.111	105893	89926.4	43259.4	837.621	246415	164150	5551.45	296	377.447	1032	509.43	454.384	97247.7	70212.6	63019.2	421.608	160061	66699.8	4527.27	1026.5	377.447	1491.09	451.431	491.305
45.03_1745.6450n	1	1	#95522	2	45.0302	1745.65	0.997	SSATLWNSPSR	[1] ADPr_HCD_249_347_583 (DEKRSY) (+541.06)	sp|Q3KQU3|MA7D1_HUMAN	MAP7 domain-containing protein 1 OS=Homo sapiens OX=9606 GN=MAP7D1 PE=1 SV=1	898.682	eAf H2O2	eAf UT	0.913846	173.205	0	441.99	0	129176	0	0	0	298.667	79.3175	0	143.739	0	0	345.096	0	65019.4	0	0	0	1035.75	79.3175	0	127.374	0
80.31_2863.3059n	0	1	#192820	3	80.3057	2863.31	0.997	SSVKTPESIVPIAPELQPSTSR	[4] ADP-Ribosyl-EThcD (SRDEKY) (+541.06)	sp|Q14676|MDC1_HUMAN	Mediator of DNA damage checkpoint protein 1 OS=Homo sapiens OX=9606 GN=MDC1 PE=1 SV=3	7.05375	eAf H2O2	WT Af H2O2	0.999907	172.178	2773.97	1209.67	0	0	27988.3	111.225	0	9866.54	500.631	0	4712.29	452.818	2547.51	944.482	0	0	18180.1	45.1945	0	34216.2	500.631	0	4175.79	489.612
46.39_2052.8796n	2	2	#5177;#1947	2;3	46.3886	2052.88	0.997	SSGKTPETLVPTAPK	[4] ADP-Ribosyl-EThcD (SRDEKY) (+541.06)	sp|Q14676|MDC1_HUMAN	Mediator of DNA damage checkpoint protein 1 OS=Homo sapiens OX=9606 GN=MDC1 PE=1 SV=3	625.004	eAf H2O2	eAf UT	1.10228e-05	108.858	7577.35	4759.64	2732.21	668859	1.85769e+06	932446	3687.57	16145.7	1722.8	1814.16	1972.97	1747.23	6958.75	3716.22	3980.22	336664	1.20668e+06	378885	3007.25	55991.7	1722.8	2621.2	1748.34	1889.2
41.14_1742.7062n	1	1	#11478	3	41.1438	1742.71	0.996	SRFTPELQPK	[1] ADP-Ribosyl-EThcD (SRDEKY) (+541.06)	sp|Q14676|MDC1_HUMAN	Mediator of DNA damage checkpoint protein 1 OS=Homo sapiens OX=9606 GN=MDC1 PE=1 SV=3	118.601	eAf H2O2	eAf UT	0.183057	150.496	0	932.49	3430.75	3718.49	150472	70577.7	3204.21	90.3686	217.984	1683.1	212.074	0	0	728.067	4997.84	1871.67	97740.7	28678.1	2613.07	313.389	217.984	2431.83	187.929	0
41.37_1742.7062n	0	1	#53298	2	41.3672	1742.71	0.954	SRFTPELQPK	[2] ADPr_HCD_249_347_583 (DEKRSY) (+541.06)	sp|Q14676|MDC1_HUMAN	Mediator of DNA damage checkpoint protein 1 OS=Homo sapiens OX=9606 GN=MDC1 PE=1 SV=3	46686	eAf H2O2	eAf UT	0.248825	173.205	116.605	0	0	0	107023	25398.7	0	273.156	689.359	0	2.83644	0	107.085	0	0	0	69518	10320.4	0	947.277	689.359	0	2.51351	0
53.73_2938.2737n	1	1	#68129	3	53.7259	2938.27	0.97	AAGNPGSLAAPIDHKPCSAPLEPK	[18] ADP-Ribosyl-EThcD (SRDEKY) (+541.06)	sp|Q14676|MDC1_HUMAN	Mediator of DNA damage checkpoint protein 1 OS=Homo sapiens OX=9606 GN=MDC1 PE=1 SV=3	Infinity	eAf H2O2	eAf UT	0.0460202	173.205	16212.1	6455.03	5056.32	65308.6	87171.6	0	262.995	0	0	0	0	0	14888.6	5039.94	7365.91	32872.4	56623.2	0	214.475	0	0	0	0	0
53.94_2938.2688n	0	1	#118698	3	53.943	2938.27	0.421	AAGNPGSLAAPIDHKPCSAPLEPK	[15] ADPr_HCD_249_347_583 (DEKRSY) (+541.06)	sp|Q14676|MDC1_HUMAN	Mediator of DNA damage checkpoint protein 1 OS=Homo sapiens OX=9606 GN=MDC1 PE=1 SV=3	Infinity	eAf H2O2	eAf UT	0.00896978	173.205	487.229	0	0	3854.85	5035.22	50904.9	0	0	163.771	0	0	0	447.453	0	0	1940.3	3270.68	20684.4	0	0	163.771	0	0	0
80.74_2863.2967n	0	1	#169223	3	80.7419	2863.3	0.982	SSVKTPESIVPIAPELQPSTSR	[8] ADP-Ribosyl-EThcD (SRDEKY) (+541.06)	sp|Q14676|MDC1_HUMAN	Mediator of DNA damage checkpoint protein 1 OS=Homo sapiens OX=9606 GN=MDC1 PE=1 SV=3	Infinity	eAf H2O2	eAf UT	0.689775	173.205	257.232	0	0	0	0	39462.6	0	17.7157	0	0	0	0	236.232	0	0	0	0	16035	0	61.4361	0	0	0	0
79.83_2863.3090n	0	1	#209480	3	79.8339	2863.31	0.674	SSVKTPESIVPIAPELQPSTSR	[8] ADPr_HCD_249_347_583 (DEKRSY) (+541.06)	sp|Q14676|MDC1_HUMAN	Mediator of DNA damage checkpoint protein 1 OS=Homo sapiens OX=9606 GN=MDC1 PE=1 SV=3	101.526	eAf H2O2	eAf UT	0.638381	158.721	145.909	499.219	0	46018.8	11.4515	2749.9	293.432	0	888.242	275.954	204.516	0	133.997	389.779	0	23163.1	7.43844	1117.38	239.297	0	888.242	398.714	181.232	0
40.09_2829.2745n	1	1	#52203	4	40.0915	2829.27	0.997	GLGTGQGAVSGPPRKPPGTVAGTAR	[10] ADP-Ribosyl-EThcD (SRDEKY) (+541.06)	sp|O00255|MEN1_HUMAN	Menin OS=Homo sapiens OX=9606 GN=MEN1 PE=1 SV=4	276.487	eAf H2O2	WT Af UT	0.0227885	168.146	8465	649.115	1317.78	50806.3	27213	12144.6	145.203	0	180.902	736.421	14.7014	0	7773.94	506.815	1919.71	25572.8	17676.5	4934.77	118.415	0	180.902	1064.02	13.0276	0
40.60_2829.2949n	1	1	#43878	3	40.5976	2829.29	0.996	GLGTGQGAVSGPPRKPPGTVAGTAR	[14] ADP-Ribosyl-EThcD (SRDEKY) (+541.06)	sp|O00255|MEN1_HUMAN	Menin OS=Homo sapiens OX=9606 GN=MEN1 PE=1 SV=4	292.795	eAf H2O2	eAf UT	0.00738753	173.205	10510.2	14606	7137.36	99974.7	225211	116101	36.1238	2647.23	123.68	0	0	1507.15	9652.16	11404.1	10397.5	50321.2	146288	47175.8	29.4594	9180.34	123.68	0	0	1629.62
40.48_2829.2943n	1	1	#50611	4	40.4823	2829.29	0.997	GLGTGQGAVSGPPRKPPGTVAGTAR	[10] ADP-Ribosyl-EThcD (SRDEKY) (+541.06)	sp|O00255|MEN1_HUMAN	Menin OS=Homo sapiens OX=9606 GN=MEN1 PE=1 SV=4	Infinity	eAf H2O2	eAf UT	0.000779044	133.203	304.907	6949.82	981.25	13894.3	100475	60015.8	235.043	313.299	0	0	0	0	280.015	5426.26	1429.46	6993.54	65264.4	24386.5	191.68	1086.49	0	0	0	0
23.53_1854.7815n	0	2	#76772;#208922	2;4	23.5308	1854.78	0.819	KSVGRPPGPYTR	[1] ADPr_HCD_249_347_583 (DEKRSY) (+541.06)	sp|Q9Y483|MTF2_HUMAN	Metal-response element-binding transcription factor 2 OS=Homo sapiens OX=9606 GN=MTF2 PE=1 SV=3	329.668	eAf H2O2	WT Af H2O2	0.51509	173.205	21.4779	12.5354	54.1602	388.96	28679	0	438.645	94.0301	176.35	0	387.899	0	19.7245	9.78736	78.8992	195.779	18628.7	0	357.72	326.087	176.35	0	343.737	0
26.81_1726.6862n	2	2	#8262;#1597	2;3	26.8061	1726.69	0.997	SVGRPPGPYTR	[1] ADP-Ribosyl-EThcD (SRDEKY) (+541.06)	sp|Q9Y483|MTF2_HUMAN	Metal-response element-binding transcription factor 2 OS=Homo sapiens OX=9606 GN=MTF2 PE=1 SV=3	Infinity	eAf H2O2	WT Af UT	0.344982	173.205	862.493	10.8062	0	4.31319e+06	985.2	0	0	0	0	1568.91	0	0	792.081	8.43728	0	2.171e+06	639.947	0	0	0	0	2266.85	0	0
23.41_1854.7808n	1	1	#2764	3	23.4075	1854.78	0.992	SVGRPPGPYTRK	[4] ADP-Ribosyl-EThcD (SRDEKY) (+541.06)	sp|Q9Y483|MTF2_HUMAN	Metal-response element-binding transcription factor 2 OS=Homo sapiens OX=9606 GN=MTF2 PE=1 SV=3	187.488	eAf H2O2	WT Af UT	0.00328475	129.234	11926.1	20401.2	4336.88	89166	982261	493677	1032.98	396.136	6918.66	1272.18	13982.9	10932.4	10952.4	15928.8	6317.86	44880.8	638038	200598	842.403	1373.76	6918.66	1838.12	12390.9	11820.7
74.71_1687.6911n	0	2	#83327;#22513	2;3	74.709	1687.69	0.997	SWPAAIPHLR	[1] ADP-Ribosyl-EThcD (SRDEKY) (+541.06)	sp|Q9Y483|MTF2_HUMAN	Metal-response element-binding transcription factor 2 OS=Homo sapiens OX=9606 GN=MTF2 PE=1 SV=3	86.9522	eAf H2O2	WT Af UT	0.42824	171.656	11878.2	3617.79	2371.01	402802	518.636	1898.7	3011.17	0	1649.08	4215.74	1737.54	1237.86	10908.5	2824.69	3454.02	202746	336.885	771.508	2455.65	0	1649.08	6091.14	1539.72	1338.44
75.50_1687.6901n	0	2	#42391;#12535	2;3	75.4978	1687.69	0.997	SWPAAIPHLR	[1] ADP-Ribosyl-EThcD (SRDEKY) (+541.06)	sp|Q9Y483|MTF2_HUMAN	Metal-response element-binding transcription factor 2 OS=Homo sapiens OX=9606 GN=MTF2 PE=1 SV=3	62.8049	eAf H2O2	WT Af UT	0.0152469	91.1363	178481	143832	90736.7	34619.1	400098	560884	6227.34	66.5356	9558.42	1894.31	6621.13	8253.42	163911	112301	132183	17425.2	259888	227906	5078.46	230.739	9558.42	2737	5867.31	8924.04
66.06_1843.7914n	0	1	#31856	3	66.0597	1843.79	0.978	SWPAAIPHLRR	[1] ADPr_HCD_249_347_583 (DEKRSY) (+541.06)	sp|Q9Y483|MTF2_HUMAN	Metal-response element-binding transcription factor 2 OS=Homo sapiens OX=9606 GN=MTF2 PE=1 SV=3	75.4712	eAf H2O2	WT Af UT	0.0299268	86.8193	73717.2	45698.1	27774.8	50570.6	135194	68853.1	1617.91	0	1755.8	1267.22	1176.27	1829.92	67699.1	35680.1	40461.7	25454.2	87816.6	27977.4	1319.42	0	1755.8	1830.95	1042.35	1978.61
29.03_1726.6863n	2	2	#2523;#758	2;3	29.0289	1726.69	0.996	SVGRPPGPYTR	[1] ADP-Ribosyl-EThcD (SRDEKY) (+541.06)	sp|Q9Y483|MTF2_HUMAN	Metal-response element-binding transcription factor 2 OS=Homo sapiens OX=9606 GN=MTF2 PE=1 SV=3	104.402	eAf H2O2	eAf UT	0.321282	105.559	64948.7	179297	87722.3	11664.3	6.03695e+06	4.42972e+06	82976	1267.02	200721	4503.84	54797.2	41063.9	59646.4	139991	127792	5871.13	3.92137e+06	1.79995e+06	67667.9	4393.92	200721	6507.41	48558.5	44400.4
25.15_1854.7812n	0	1	#16915	3	25.1498	1854.78	0.846	SVGRPPGPYTRK	[1] ADPr_HCD_249_347_583 (DEKRSY) (+541.06)	sp|Q9Y483|MTF2_HUMAN	Metal-response element-binding transcription factor 2 OS=Homo sapiens OX=9606 GN=MTF2 PE=1 SV=3	130.543	eAf H2O2	eAf UT	0.568328	167.646	0	2830.51	3543.26	220949	4317.07	531.066	1466.23	16777.3	0	113.037	1616.64	0	0	2210	5161.73	111212	2804.2	215.79	1195.72	58182.2	0	163.322	1432.59	0
53.88_2147.8826n	1	1	#8544	3	53.875	2147.88	0.997	REPVPFPSGSAGPGPR	[1] ADP-Ribosyl-EThcD (SRDEKY) (+541.06)	sp|Q9UBB5|MBD2_HUMAN	Methyl-CpG-binding domain protein 2 OS=Homo sapiens OX=9606 GN=MBD2 PE=1 SV=1	1359.68	eAf H2O2	eAf UT	6.52292e-05	117.917	39148	48355.2	21232.4	314522	646429	407064	1138.67	73.7674	1586.48	791.496	126.282	88.3521	35952.1	37754.6	30930.9	158312	419895	165404	928.598	255.818	1586.48	1143.6	111.904	95.531
55.87_2147.8811n	1	1	#58084	3	55.8677	2147.88	0.997	REPVPFPSGSAGPGPR	[8] ADP-Ribosyl-EThcD (SRDEKY) (+541.06)	sp|Q9UBB5|MBD2_HUMAN	Methyl-CpG-binding domain protein 2 OS=Homo sapiens OX=9606 GN=MBD2 PE=1 SV=1	128.192	eAf H2O2	eAf UT	0.100864	100.264	2068.6	549.689	1167.21	879.45	77198.2	58261.5	788.993	0	391.393	369.558	206.947	487.048	1899.72	429.185	1700.36	442.662	50144.9	23673.6	643.433	0	391.393	533.958	183.386	526.623
21.37_1897.6714n	2	2	#33984;#5805	2;3	21.3726	1897.67	0.997	SCSGFVQSDSKR	[1] ADP-Ribosyl-EThcD (SRDEKY) (+541.06)	sp|O95243|MBD4_HUMAN	Methyl-CpG-binding domain protein 4 OS=Homo sapiens OX=9606 GN=MBD4 PE=1 SV=1	260.357	eAf H2O2	WT Af UT	0.00144823	126.082	26316.3	26306.7	13804.3	341955	632581	391866	3993.83	264.816	989.537	4709.21	162010	32864.5	24167.9	20539.7	20109.7	172119	410899	159229	3257.01	918.357	989.537	6804.13	143565	35534.9
19.70_1897.6727n	1	1	#168430	3	19.7038	1897.67	0.997	SCSGFVQSDSKR	[1] ADP-Ribosyl-EThcD (SRDEKY) (+541.06)	sp|O95243|MBD4_HUMAN	Methyl-CpG-binding domain protein 4 OS=Homo sapiens OX=9606 GN=MBD4 PE=1 SV=1	24.2787	WT Af H2O2	eAf UT	0.972193	170.543	16143.1	163.797	3.74097	1370.25	618.61	23.299	442.921	347.506	207.427	534.544	90.5041	46.7593	14825.2	127.889	5.44975	689.703	401.825	9.46718	361.207	1205.12	207.427	772.34	80.2002	50.5587
36.93_2022.8917n	1	1	#22958	3	36.9301	2022.89	0.997	GRKPGSVVAAAAAEAK	[6] ADP-Ribosyl-EThcD (SRDEKY) (+541.06)	sp|P51608|MECP2_HUMAN	Methyl-CpG-binding protein 2 OS=Homo sapiens OX=9606 GN=MECP2 PE=1 SV=1	35.6223	eAf H2O2	WT Af H2O2	0.246212	142.975	2920.37	3392.58	2434.78	59876.6	158407	93330.4	11544	0	6897.91	52304.3	371.779	6750.87	2681.96	2648.85	3546.93	30138.3	102895	37923.3	9414.27	0	6897.91	75572.3	329.452	7299.4
64.92_2324.1063n	1	1	#10397	3	64.9168	2324.11	0.997	EVVKPLLVSTLGEKSGK	[15] ADP-Ribosyl-EThcD (SRDEKY) (+541.06)	sp|P51608|MECP2_HUMAN	Methyl-CpG-binding protein 2 OS=Homo sapiens OX=9606 GN=MECP2 PE=1 SV=1	66.1319	eAf H2O2	WT Af UT	2.79572e-05	64.4709	23737.5	21413.7	14775.4	235094	490822	337780	8057.08	1464.49	6562.89	5574.62	7609.85	5838.11	21799.7	16719.3	21524.4	118332	318819	137252	6570.64	5078.71	6562.89	8054.53	6743.46	6312.48
16.02_1073.3832n	0	1	#4162	2	16.02	1073.38	0.1	SLVSK	[1] ADPr_HCD_249_347_583 (DEKRSY) (+541.06)	sp|Q9UPN3|MACF1_HUMAN	Microtubule-actin cross-linking factor 1, isoforms 1/2/3/5 OS=Homo sapiens OX=9606 GN=MACF1 PE=1 SV=4	853.629	eAf H2O2	WT Af UT	0.611465	172.889	2142.21	194.436	771.962	873597	940.101	122.953	620.887	76.2704	327.48	6804.68	174.897	448.431	1967.33	151.812	1124.57	439716	610.652	49.9599	506.34	264.498	327.48	9831.79	154.985	484.868
16.95_1073.3829n	0	1	#11342	2	16.9513	1073.38	0.1	SLVSK	[1] ADPr_HCD_249_347_583 (DEKRSY) (+541.06)	sp|Q9UPN3|MACF1_HUMAN	Microtubule-actin cross-linking factor 1, isoforms 1/2/3/5 OS=Homo sapiens OX=9606 GN=MACF1 PE=1 SV=4	1434.09	eAf H2O2	WT Af UT	0.689173	173.205	84035.2	0	142.947	308970	0	550.756	215.831	0	0	256.249	193.956	0	77174.8	0	208.242	155517	0	223.791	176.013	0	0	370.244	171.874	0
24.12_1856.7582n	1	1	#13688	3	24.1154	1856.76	0.744	KSASRPGSRAGSR	[2] ADPr_HCD_249_347_583 (DEKRSY) (+541.06)	sp|Q9UPN3|MACF1_HUMAN	Microtubule-actin cross-linking factor 1, isoforms 1/2/3/5 OS=Homo sapiens OX=9606 GN=MACF1 PE=1 SV=4	485.333	eAf H2O2	WT Af UT	0.00323587	164.078	2530.51	542.867	1123.37	59064.3	269036	112129	464.608	153.096	289.362	325.411	72.2749	10879.4	2323.93	423.859	1636.5	29729.4	174755	45561.7	378.893	530.921	289.362	470.172	64.0464	11763.4
26.25_1856.7610n	1	1	#18222	3	26.248	1856.76	0.761	KSASRPGSRAGSR	[2] ADPr_HCD_249_347_583 (DEKRSY) (+541.06)	sp|Q9UPN3|MACF1_HUMAN	Microtubule-actin cross-linking factor 1, isoforms 1/2/3/5 OS=Homo sapiens OX=9606 GN=MACF1 PE=1 SV=4	Infinity	eAf H2O2	WT Af UT	0.763259	173.205	0	5756.94	0	296357	0	0	0	0	0	792.909	0	0	0	4494.89	0	149168	0	0	0	0	0	1145.64	0	0
81.80_2727.2318n	2	2	#40634;#2326	3;4	81.8009	2727.23	0.571	RLTLASALEEKLVDENMVR	[1] ADPr_HCD_249_347_583 (DEKRSY) (+541.06)	sp|Q9UPN3|MACF1_HUMAN	Microtubule-actin cross-linking factor 1, isoforms 1/2/3/5 OS=Homo sapiens OX=9606 GN=MACF1 PE=1 SV=4	3.80414	WT Af UT	eAf H2O2	0.745921	89.1328	661643	744335	306890	27849.3	246336	470118	1.36192e+06	69634.2	1.39987e+06	6223.47	947531	851191	607628	581160	447069	14017.6	160010	191025	1.11066e+06	241485	1.39987e+06	8992.03	839654	920354
29.41_1880.6999n	0	1	#31974	3	29.4097	1880.7	0.567	VEHDLQELDSR	[2] ADPr_HCD_249_347_583 (DEKRSY) (+541.06)	REV_sp|Q9UPN3|MACF1_HUMAN	Microtubule-actin cross-linking factor 1, isoforms 1/2/3/5 OS=Homo sapiens OX=9606 GN=MACF1 PE=1 SV=4	116.106	eAf H2O2	eAf UT	0.502511	173.205	3398.88	7541.52	1048	171564	0	0	5382.99	123.709	6364.47	0	134.194	1343.45	3121.4	5888.25	1526.7	86354.9	0	0	4389.89	429.009	6364.47	0	118.916	1452.61
74.30_2863.1789n	1	1	#202403	4	74.2996	2863.18	0.259	QEPETQEPETTAHSKSAEPVK	[21] ADPr_HCD_249_347_583 (DEKRSY) (+541.06)	REV_sp|P78559|MAP1A_HUMAN	Microtubule-associated protein 1A OS=Homo sapiens OX=9606 GN=MAP1A PE=1 SV=6	31.2527	eAf H2O2	eAf UT	0.503942	158.166	191.054	0	486.045	5494.42	32.2628	11760	337.01	0	299.174	11.7052	20.3498	521.073	175.456	0	708.058	2765.56	20.9566	4778.51	274.836	0	299.174	16.9123	18.0329	563.412
26.94_2465.1094n	0	1	#39420	3	26.9405	2465.11	0.997	KPLTSSSAAPQRPISTQR	[1] ADP-Ribosyl-EThcD (SRDEKY) (+541.06)	sp|Q15691|MARE1_HUMAN	Microtubule-associated protein RP/EB family member 1 OS=Homo sapiens OX=9606 GN=MAPRE1 PE=1 SV=3	Infinity	eAf H2O2	WT Af H2O2	0.441099	173.205	0	0	0	119809	0	0	0	0	0	0	0	0	0	0	0	60304.5	0	0	0	0	0	0	0	0
27.80_2465.1111n	0	1	#54409	3	27.7992	2465.11	0.997	KPLTSSSAAPQRPISTQR	[1] ADP-Ribosyl-EThcD (SRDEKY) (+541.06)	sp|Q15691|MARE1_HUMAN	Microtubule-associated protein RP/EB family member 1 OS=Homo sapiens OX=9606 GN=MAPRE1 PE=1 SV=3	Infinity	eAf H2O2	WT Af H2O2	0.057524	156.665	0	0	0	0	79208.9	5490.59	0	0	0	0	0	0	0	0	0	0	51451	2231.01	0	0	0	0	0	0
28.10_2465.1068n	0	1	#148707	3	28.104	2465.11	0.997	KPLTSSSAAPQRPISTQR	[1] ADP-Ribosyl-EThcD (SRDEKY) (+541.06)	sp|Q15691|MARE1_HUMAN	Microtubule-associated protein RP/EB family member 1 OS=Homo sapiens OX=9606 GN=MAPRE1 PE=1 SV=3	Infinity	eAf H2O2	WT Af UT	0.767537	173.205	0	0	325.555	0	0	47894.5	0	0	0	2722.61	0	0	0	0	474.261	0	0	19461.2	0	0	0	3933.78	0	0
25.50_2465.1094n	1	1	#27416	3	25.5038	2465.11	0.996	KPLTSSSAAPQRPISTQR	[15] ADP-Ribosyl-EThcD (SRDEKY) (+541.06)	sp|Q15691|MARE1_HUMAN	Microtubule-associated protein RP/EB family member 1 OS=Homo sapiens OX=9606 GN=MAPRE1 PE=1 SV=3	1271.55	eAf H2O2	eAf UT	0.10528	173.205	42287.7	55188.4	23877.9	0	148994	73416.8	1502.22	1666.05	223.407	174.913	0	0	38835.5	43089.9	34784.7	0	96780.9	29831.8	1225.07	5777.69	223.407	252.724	0	0
53.16_1812.7588n	1	1	#102375	3	53.1555	1812.76	0.991	SNGGIVWGNIKK	[1] ADP-Ribosyl-EThcD (SRDEKY) (+541.06)	sp|Q6P0N0|M18BP_HUMAN	Mis18-binding protein 1 OS=Homo sapiens OX=9606 GN=MIS18BP1 PE=1 SV=1	44.0266	eAf H2O2	eAf UT	0.906008	115.745	1770.3	76.2583	457.039	22971	0	18453.1	698.443	0	940.166	300.467	394.913	245.508	1625.78	59.5408	665.803	11562.2	0	7498.14	569.588	0	940.166	434.133	349.952	265.456
44.77_2439.0934n	2	2	#2314;#3750	3;4	44.766	2439.09	0.997	SGLRQDPQSTAAATVLKR	[1] ADP-Ribosyl-EThcD (SRDEKY) (+541.06)	sp|Q8WV92|MITD1_HUMAN	MIT domain-containing protein 1 OS=Homo sapiens OX=9606 GN=MITD1 PE=1 SV=1	1102.5	eAf H2O2	WT Af UT	6.77791e-08	44.5075	165017	169552	64749	1.33631e+06	2.41188e+06	1.69853e+06	2144.03	821.45	1974.88	2210.36	1878.01	2125.06	151545	132382	94324.7	672620	1.56666e+06	690171	1748.48	2848.71	1974.88	3193.66	1664.2	2297.73
48.28_2282.9923n	2	2	#119439;#4840	2;3	48.2797	2282.99	0.997	SGLRQDPQSTAAATVLK	[1] ADP-Ribosyl-EThcD (SRDEKY) (+541.06)	sp|Q8WV92|MITD1_HUMAN	MIT domain-containing protein 1 OS=Homo sapiens OX=9606 GN=MITD1 PE=1 SV=1	530.123	eAf H2O2	WT Af UT	0.000207175	89.0309	11406.5	17328.8	20812.5	335408	622556	373042	1563.48	872.733	74.5404	2689.28	13883.5	15513.8	10475.3	13529.9	30319.2	168824	404388	151580	1275.03	3026.55	74.5404	3885.63	12302.8	16774.3
47.79_2282.9931n	1	1	#89043	3	47.7948	2282.99	0.951	SGLRQDPQSTAAATVLK	[9] ADPr_HCD_249_347_583 (DEKRSY) (+541.06)	sp|Q8WV92|MITD1_HUMAN	MIT domain-containing protein 1 OS=Homo sapiens OX=9606 GN=MITD1 PE=1 SV=1	10.7787	WT Af H2O2	eAf H2O2	0.805544	173.205	19183.9	2252.41	0	0	0	1988.77	0	0	8544.49	917.667	4283.05	0	17617.8	1758.63	0	0	0	808.104	0	0	8544.49	1325.9	3795.43	0
23.88_1714.6841n	1	1	#65482	2	23.8809	1714.68	0.918	KVSGTLDTPEK	[1] ADPr_HCD_249_347_583 (DEKRSY) (+541.06)	sp|Q9BYG3|MK67I_HUMAN	MKI67 FHA domain-interacting nucleolar phosphoprotein OS=Homo sapiens OX=9606 GN=NIFK PE=1 SV=1	Infinity	eAf H2O2	eAf UT	0.113439	173.205	0	1.10335	0	0	46667	21177.2	175.13	194.505	0	0	0	0	0	0.861469	0	0	30313.1	8605.04	142.821	674.523	0	0	0	0
16.85_1640.5874n	1	1	#39591	2	16.8472	1640.59	0.994	SAENPPSGSVR	[1] ADP-Ribosyl-EThcD (SRDEKY) (+541.06)	sp|Q15014|MO4L2_HUMAN	Mortality factor 4-like protein 2 OS=Homo sapiens OX=9606 GN=MORF4L2 PE=1 SV=1	2298.4	eAf H2O2	WT Af UT	0.838606	173.205	717.047	614.633	0	305068	0	0	132.73	0	0	0.202299	0	252.614	658.509	479.892	0	153553	0	0	108.243	0	0	0.292293	0	273.14
14.08_1458.6150n	0	1	#60676	3	14.0762	1458.62	0.978	DKKVSLTK	[2] ADP-Ribosyl-EThcD (SRDEKY) (+541.06)	sp|Q9UKD2|MRT4_HUMAN	mRNA turnover protein 4 homolog OS=Homo sapiens OX=9606 GN=MRTO4 PE=1 SV=2	840.109	eAf H2O2	eAf UT	0.623106	173.205	0	40.1737	0	26413.1	0	51.9627	955.216	0	0	31.5019	0	0	0	31.3667	0	13294.8	0	21.1142	778.989	0	0	45.5158	0	0
29.58_1655.6954n	0	1	#30638	3	29.5761	1655.7	0.997	SPSLLQSGAKK	[1] ADP-Ribosyl-EThcD (SRDEKY) (+541.06)	sp|Q9BQG0|MBB1A_HUMAN	Myb-binding protein 1A OS=Homo sapiens OX=9606 GN=MYBBP1A PE=1 SV=2	2073	eAf H2O2	WT Af H2O2	0.220313	172.304	60.6658	0	2.67966	0	39635.1	91680.1	6548.01	2808.66	2524.03	5.83949	0	1676.35	55.7132	0	3.90366	0	25745.4	37252.8	5339.98	9740.15	2524.03	8.43723	0	1812.56
29.59_1655.6950n	0	1	#65260	2	29.5942	1655.69	0.618	SPSLLQSGAKK	[1] ADPr_HCD_249_347_583 (DEKRSY) (+541.06)	sp|Q9BQG0|MBB1A_HUMAN	Myb-binding protein 1A OS=Homo sapiens OX=9606 GN=MYBBP1A PE=1 SV=2	Infinity	eAf H2O2	WT Af H2O2	0.584743	173.205	0	0	0	0	0	49369.9	0	0	0	1527.35	0	0	0	0	0	0	0	20060.7	0	0	0	2206.8	0	0
36.22_1527.6004n	1	1	#2224	2	36.2245	1527.6	0.997	SPSLLQSGAK	[1] ADP-Ribosyl-EThcD (SRDEKY) (+541.06)	sp|Q9BQG0|MBB1A_HUMAN	Myb-binding protein 1A OS=Homo sapiens OX=9606 GN=MYBBP1A PE=1 SV=2	2015.09	eAf H2O2	WT Af UT	0.0266669	153.01	4943.77	246073	166091	20606.9	1.87373e+06	1.40297e+06	1022.21	0	614.102	20735.5	934.039	813.818	4540.17	192128	241958	10372.3	1.2171e+06	570077	833.621	0	614.102	29959.9	827.698	879.944
34.54_1527.6008n	0	1	#9004	2	34.5397	1527.6	0.997	SPSLLQSGAK	[1] ADP-Ribosyl-EThcD (SRDEKY) (+541.06)	sp|Q9BQG0|MBB1A_HUMAN	Myb-binding protein 1A OS=Homo sapiens OX=9606 GN=MYBBP1A PE=1 SV=2	355.835	eAf H2O2	WT Af UT	0.75337	172.727	432077	147.014	649.635	794677	15203.1	0	2238.39	3.31183	34.2996	16096.1	415.146	74.9925	396803	114.785	946.372	399993	9875.31	0	1825.43	11.4851	34.2996	23256.5	367.881	81.0859
29.16_1655.6965n	0	1	#29368	2	29.1613	1655.7	0.994	SPSLLQSGAKK	[10] ADPr_HCD_249_347_583 (DEKRSY) (+541.06)	sp|Q9BQG0|MBB1A_HUMAN	Myb-binding protein 1A OS=Homo sapiens OX=9606 GN=MYBBP1A PE=1 SV=2	Infinity	eAf H2O2	WT Af UT	0.790127	173.205	0	2623.13	0	0	65907	0	0	0	0	9010.7	0	0	0	2048.08	0	0	42810.6	0	0	0	0	13019.2	0	0
26.83_1655.6952n	0	1	#36399	3	26.834	1655.7	0.997	SPSLLQSGAKK	[7] ADP-Ribosyl-EThcD (SRDEKY) (+541.06)	sp|Q9BQG0|MBB1A_HUMAN	Myb-binding protein 1A OS=Homo sapiens OX=9606 GN=MYBBP1A PE=1 SV=2	352.678	eAf H2O2	WT Af UT	0.951636	173.205	0	450.212	328.461	103295	0	0	0	292.888	0	12905.1	0	0	0	351.516	478.494	51992.6	0	0	0	1015.71	0	18646	0	0
58.48_1354.5321n	0	1	#51237	2	58.4789	1354.53	0.99	SPLSALAR	[1] ADP-Ribosyl-EThcD (SRDEKY) (+541.06)	sp|Q9BQG0|MBB1A_HUMAN	Myb-binding protein 1A OS=Homo sapiens OX=9606 GN=MYBBP1A PE=1 SV=2	390.012	eAf H2O2	eAf UT	0.709189	173.116	323.59	0	2420.03	130357	0	1000.69	121.836	0	703.972	336.689	0.11528	0	297.172	0	3525.44	65613.9	0	406.614	99.3585	0	703.972	486.468	0.102155	0
58.95_1354.5316n	0	1	#7732	2	58.9489	1354.53	0.99	SPLSALAR	[1] ADP-Ribosyl-EThcD (SRDEKY) (+541.06)	sp|Q9BQG0|MBB1A_HUMAN	Myb-binding protein 1A OS=Homo sapiens OX=9606 GN=MYBBP1A PE=1 SV=2	333.603	eAf H2O2	eAf UT	0.0283614	115.594	136522	133983	80365.7	1640.15	324748	146682	1904.25	0	651.885	1100.53	212.725	104.807	125376	104611	117075	825.552	210944	59601.9	1552.94	0	651.885	1590.11	188.506	113.323
64.29_1240.5255n	0	1	#34208	2	64.2875	1240.53	0.5	LSLVIR	[2] ADPr_HCD_249_347_583 (DEKRSY) (+541.06)	sp|Q9BQG0|MBB1A_HUMAN	Myb-binding protein 1A OS=Homo sapiens OX=9606 GN=MYBBP1A PE=1 SV=2	88.5407	eAf H2O2	eAf UT	1.71333e-06	52.086	59186.3	49154.5	24402.6	64370.1	86535.2	80158.8	1849.27	543.036	1578.16	865.718	1066.98	676.996	54354.5	38378.7	35549	32400	56209.8	32571.3	1508.1	1883.2	1578.16	1250.84	945.504	732.005
61.86_1467.6629n	0	1	#55914	3	61.8559	1467.66	0.99	ARLSLVIR	[4] ADP-Ribosyl-EThcD (SRDEKY) (+541.06)	sp|Q9BQG0|MBB1A_HUMAN	Myb-binding protein 1A OS=Homo sapiens OX=9606 GN=MYBBP1A PE=1 SV=2	80.0154	eAf H2O2	eAf UT	2.89495e-05	82.8709	22559.7	11518.7	6349.63	12907.1	26154.8	24309.8	186.146	180.977	688.71	117.011	455.445	219.539	20717.9	8993.53	9249.98	6496.64	16989.1	9877.91	151.804	627.609	688.71	169.064	403.592	237.377
10.56_1783.7516n	2	2	#10255;#419	2;3	10.5616	1783.75	0.551	LLKDAEALSQR	[3] ADPr_HCD_249_347_583 (DEKRSY) (+541.06)	sp|P35580|MYH10_HUMAN	Myosin-10 OS=Homo sapiens OX=9606 GN=MYH10 PE=1 SV=3	44961.4	eAf H2O2	WT Af UT	0.846305	173.205	1542.68	165.752	0	3.51352e+06	0	2.26553	0	57.4763	20.669	506.86	0	0	1416.74	129.415	0	1.76849e+06	0	0.920563	0	199.322	20.669	732.34	0	0
56.16_1692.7086n	1	1	#70810	2	56.1613	1692.71	0.302	AFAKRALYGR	[10] ADPr_HCD_249_347_583 (DEKRSY) (+541.06)	REV_sp|P35580|MYH10_HUMAN	Myosin-10 OS=Homo sapiens OX=9606 GN=MYH10 PE=1 SV=3	12.1849	WT Af UT	WT Af H2O2	0.867132	167.004	204.626	1399.96	706.875	0	1457.22	1181.11	525.6	27491.5	147.963	0	10318.4	6846.22	187.921	1093.06	1029.76	0	946.556	479.926	428.633	95337.7	147.963	0	9143.62	7402.5
29.98_2571.8984n	1	1	#25063	4	29.9834	2571.9	0.373	NMEQTVKDLQLR	[2] Oxidation (+15.99)|[3] ADPr_HCD_249_347_583 (DEKRSY) (+541.06)|[7] ADPr_HCD_249_347_583 (DEKRSY) (+541.06)	sp|Q9UKX2|MYH2_HUMAN	Myosin-2 OS=Homo sapiens OX=9606 GN=MYH2 PE=1 SV=1	4.41537	WT Af UT	eAf H2O2	0.620892	97.5098	23270.6	60404.2	18372.5	0	11707.6	20094.5	92697.6	1420.95	46299.4	0	36327.6	40693.5	21370.8	47162.2	26764.7	0	7604.77	8165.09	75596	4927.71	46299.4	0	32191.7	44000
18.11_1464.5786n	1	1	#84312	3	18.114	1464.58	0.875	RIHELEK	[4] ADPr_HCD_249_347_583 (DEKRSY) (+541.06)	sp|Q9UKX2|MYH2_HUMAN	Myosin-2 OS=Homo sapiens OX=9606 GN=MYH2 PE=1 SV=1	446.716	eAf UT	eAf H2O2	0.0546959	138.56	0	59.4249	144.882	0	57.0866	138.688	470.765	0	76.2936	1817.23	41269.6	44368.7	0	46.3976	211.06	0	37.0812	56.3536	383.914	0	76.2936	2625.63	36571	47973.8
99.77_4879.3118n	1	1	#192261	4	99.7743	4879.31	0.337	LMQAQLKEEQAGRDEEQR	[2] Oxidation (+15.99)|[13] ADPr_HCD_249_347_583 (DEKRSY) (+541.06)|[14] ADPr_HCD_249_347_583 (DEKRSY) (+541.06)|[15] ADPr_HCD_249_347_583 (DEKRSY) (+541.06)|[16] ADPr_HCD_249_347_583 (DEKRSY) (+541.06)|[18] ADPr_HCD_249_347_583 (DEKRSY) (+541.06)	sp|A7E2Y1|MYH7B_HUMAN	Myosin-7B OS=Homo sapiens OX=9606 GN=MYH7B PE=1 SV=4	Infinity	WT Af UT	WT Af H2O2	0.595533	173.205	0	0	0	0	0	0	8017.61	0	0	5213.86	0	0	0	0	0	0	0	0	6538.45	0	0	7533.28	0	0
96.54_3274.4737n	1	1	#23285	4	96.5395	3274.47	0.454	YLRQGYQEMTKVHTIPWDGKKR	[21] ADPr_HCD_249_347_583 (DEKRSY) (+541.06)	sp|A7E2Y1|MYH7B_HUMAN	Myosin-7B OS=Homo sapiens OX=9606 GN=MYH7B PE=1 SV=4	3.1011	WT Af H2O2	eAf UT	0.939594	131.975	5959.11	62436.5	346603	13120.6	14227	111476	33647.8	7487.28	100749	67768.8	25073.1	40980.9	5472.62	48749	504922	6604.14	9241.3	45296.7	27440.2	25965.2	100749	97916.2	22218.5	44310.8
39.59_1113.4508n	0	1	#25952	2	39.5915	1113.45	0.1	LLLSK	[5] ADPr_HCD_249_347_583 (DEKRSY) (+541.06)	sp|P58546|MTPN_HUMAN	Myotrophin OS=Homo sapiens OX=9606 GN=MTPN PE=1 SV=2	73.2267	eAf H2O2	eAf UT	0.623754	171.374	62393.9	691.888	956.529	161537	377.892	768.882	1073.32	735.497	496.588	1384.28	360.245	477.128	57300.2	540.211	1393.45	81308.2	245.464	312.423	875.304	2550.63	496.588	2000.08	319.231	515.897
40.81_1113.4505n	1	1	#6338	2	40.8105	1113.45	0.1	LLLSK	[5] ADPr_HCD_249_347_583 (DEKRSY) (+541.06)	sp|P58546|MTPN_HUMAN	Myotrophin OS=Homo sapiens OX=9606 GN=MTPN PE=1 SV=2	158.885	eAf H2O2	eAf UT	0.0945669	115.504	1442.89	63635.9	18418.2	1870.53	380022	143007	1507.85	1540.21	2817.32	1218.52	901.816	1183.31	1325.1	49685.5	26831.2	941.513	246847	58108.8	1229.67	5341.29	2817.32	1760.59	799.144	1279.46
29.64_1286.4948n	1	1	#3597	2	29.6438	1286.49	0.99	SGAISAIK	[1] ADP-Ribosyl-EThcD (SRDEKY) (+541.06)	sp|P18615|NELFE_HUMAN	Negative elongation factor E OS=Homo sapiens OX=9606 GN=NELFE PE=1 SV=3	53.7722	eAf H2O2	eAf UT	0.661945	170.554	13081	10548.8	17194.1	1.35812e+06	10421.8	3587.68	43924.4	0	36335.2	227.77	5465.56	19824.1	12013.1	8236.27	25047.9	683596	6769.59	1457.8	35820.9	0	36335.2	329.095	4843.31	21434.9
31.40_1286.4947n	1	1	#799	2	31.3955	1286.49	0.99	SGAISAIK	[1] ADP-Ribosyl-EThcD (SRDEKY) (+541.06)	sp|P18615|NELFE_HUMAN	Negative elongation factor E OS=Homo sapiens OX=9606 GN=NELFE PE=1 SV=3	310.419	eAf H2O2	eAf UT	0.852805	170.254	25340.5	36457.7	0	55546.1	4.06221e+06	0	7634.55	4482.06	71380	77.3612	13114.5	73.3399	23271.7	28465.4	0	27958.6	2.63865e+06	0	6226.06	15543.3	71380	111.776	11621.4	79.299
30.93_1286.4940n	1	1	#53064	2	30.9301	1286.49	0.975	SGAISAIK	[1] ADPr_HCD_249_347_583 (DEKRSY) (+541.06)	sp|P18615|NELFE_HUMAN	Negative elongation factor E OS=Homo sapiens OX=9606 GN=NELFE PE=1 SV=3	Infinity	WT Af H2O2	eAf H2O2	0.0207851	169.751	63628.4	661.633	196.463	0	0	0	1420.5	586.312	488.936	310.427	1866.06	0	58433.9	516.588	286.202	0	0	0	1158.43	2033.27	488.936	448.523	1653.61	0
35.35_1666.7113n	2	2	#139210;#41810	2;3	35.3499	1666.71	0.829	SPVKATAPEVK	[4] ADPr_HCD_249_347_583 (DEKRSY) (+541.06)	sp|P07197|NFM_HUMAN	Neurofilament medium polypeptide OS=Homo sapiens OX=9606 GN=NEFM PE=1 SV=3	554.714	WT Af UT	eAf H2O2	0.020451	158.105	393.189	273.346	540.764	100.641	0	16.5194	4215.2	59770.2	1005.29	21748.5	1033.4	315.118	361.09	213.423	787.771	50.6567	0	6.71241	3437.54	207277	1005.29	31423.5	915.744	340.723
10.32_1497.6256n	1	1	#251	3	10.3175	1497.63	0.968	LSPKASQVK	[4] ADP-Ribosyl-EThcD (SRDEKY) (+541.06)	sp|Q8IVL1|NAV2_HUMAN	Neuron navigator 2 OS=Homo sapiens OX=9606 GN=NAV2 PE=1 SV=3	31152.4	eAf H2O2	WT Af H2O2	0.8848	173.205	0	89.5828	45.2096	4.19911e+06	0	0	201.522	0	0.160342	16913.1	0	44.3221	0	69.9443	65.8602	2.11358e+06	0	0	164.343	0	0.160342	24437	0	47.9234
43.40_1811.7493n	1	1	#30601	3	43.3978	1811.75	0.997	SGEGIREPISVK	[1] ADP-Ribosyl-EThcD (SRDEKY) (+541.06)	sp|O15226|NKRF_HUMAN	NF-kappa-B-repressing factor OS=Homo sapiens OX=9606 GN=NKRF PE=1 SV=2	64.4429	eAf H2O2	WT Af UT	0.000824103	78.4825	2628.58	1488.77	382.377	35989.6	84667.9	37197.8	951.372	118.996	1379.17	966.703	510.114	1003.73	2413.99	1162.4	557.037	18115	54996.9	15114.7	775.855	412.666	1379.17	1396.75	452.037	1085.29
43.16_1811.7491n	1	1	#79006	2	43.1589	1811.75	0.888	SGEGIREPISVK	[1] ADPr_HCD_249_347_583 (DEKRSY) (+541.06)	sp|O15226|NKRF_HUMAN	NF-kappa-B-repressing factor OS=Homo sapiens OX=9606 GN=NKRF PE=1 SV=2	258.867	eAf H2O2	WT Af UT	0.060768	173.205	0	569.823	317.012	11790	61051.8	8772.99	315.277	0	0	0	198.795	219.155	0	444.905	461.815	5934.4	39656.8	3564.77	257.112	0	0	0	176.162	236.963
87.58_2294.0272n	1	1	#10400	3	87.5761	2294.03	0.997	LVLDPGEAPLVPVYSGK	[15] ADP-Ribosyl-EThcD (SRDEKY) (+541.06)	sp|Q8NCF5|NF2IP_HUMAN	NFATC2-interacting protein OS=Homo sapiens OX=9606 GN=NFATC2IP PE=1 SV=1	105.342	eAf H2O2	WT Af UT	0.746449	172.528	176943	7562.13	6624.45	912312	2383.76	0	1536.3	1575.95	5570.84	29262.3	9431.49	7315.73	162498	5904.35	9650.34	459203	1548.4	0	1252.87	5465.24	5570.84	42279.9	8357.71	7910.16
88.87_2294.0269n	2	2	#24966;#21535	2;3	88.867	2294.03	0.997	LVLDPGEAPLVPVYSGK	[15] ADP-Ribosyl-EThcD (SRDEKY) (+541.06)	sp|Q8NCF5|NF2IP_HUMAN	NFATC2-interacting protein OS=Homo sapiens OX=9606 GN=NFATC2IP PE=1 SV=1	105.098	eAf H2O2	WT Af UT	0.00618466	92.0407	19873.1	167440	60936.3	57279.7	1.06649e+06	1.39558e+06	11219.6	2539.61	10212.3	14787	4640.15	4619.49	18250.7	130734	88770.4	28831.2	692750	567072	9149.73	8807.13	10212.3	21365.1	4111.87	4994.84
87.59_2294.0274n	1	1	#22551	2	87.5885	2294.03	0.936	LVLDPGEAPLVPVYSGK	[7] ADPr_HCD_249_347_583 (DEKRSY) (+541.06)	sp|Q8NCF5|NF2IP_HUMAN	NFATC2-interacting protein OS=Homo sapiens OX=9606 GN=NFATC2IP PE=1 SV=1	629.106	eAf H2O2	WT Af UT	0.520078	173.205	204492	9448.95	11237.7	1.01921e+06	0	0	854.786	765.304	0	0	5356.11	6615.18	187798	7377.53	16370.8	513008	0	0	697.087	2654	0	0	4746.31	7152.69
85.71_2450.1271n	0	1	#70598	3	85.7131	2450.13	0.997	RLVLDPGEAPLVPVYSGK	[16] ADP-Ribosyl-EThcD (SRDEKY) (+541.06)	sp|Q8NCF5|NF2IP_HUMAN	NFATC2-interacting protein OS=Homo sapiens OX=9606 GN=NFATC2IP PE=1 SV=1	48.1632	eAf H2O2	eAf UT	0.0214374	91.8128	6529.09	25285.3	5046.92	8052.97	173343	147053	2078.81	1327.06	5135.28	467.632	3277.73	3074.14	5996.07	19742.2	7352.22	4053.38	112597	59752.6	1695.29	4602.12	5135.28	675.662	2904.56	3323.93
24.19_1328.4618n	1	1	#46151	2	24.1891	1328.46	0.818	SRPVMQA	[1] ADPr_HCD_249_347_583 (DEKRSY) (+541.06)	sp|Q9Y314|NOSIP_HUMAN	Nitric oxide synthase-interacting protein OS=Homo sapiens OX=9606 GN=NOSIP PE=1 SV=1	3708.16	eAf H2O2	WT Af UT	0.336413	173.205	219.183	198.058	86.9738	0	58840.8	34278	8.60424	0	16.5076	704.825	0	0	201.289	154.639	126.701	0	38220.7	13928.3	7.01686	0	16.5076	1018.37	0	0
24.55_2003.9494n	0	1	#5616	4	24.5511	2003.95	0.997	LSAKPPAKVEAKPK	[2] ADP-Ribosyl-EThcD (SRDEKY) (+541.06)	sp|P05114|HMGN1_HUMAN	Non-histone chromosomal protein HMG-14 OS=Homo sapiens OX=9606 GN=HMGN1 PE=1 SV=3	213.475	eAf H2O2	WT Af H2O2	0.335681	171.215	1276.53	1189.12	2533.48	1.05901e+06	5010.29	3165.29	13955.2	1049.99	12317.7	1981.52	2813.81	5211.39	1172.32	928.436	3690.71	533044	3254.48	1286.17	11380.7	3641.27	12317.7	2863.02	2493.46	5634.83
17.18_1842.7055n	0	1	#94414	2	17.1775	1842.71	0.992	VSSAEGAAKEEPK	[2] ADPr_HCD_249_347_583 (DEKRSY) (+541.06)	sp|P05114|HMGN1_HUMAN	Non-histone chromosomal protein HMG-14 OS=Homo sapiens OX=9606 GN=HMGN1 PE=1 SV=3	Infinity	eAf H2O2	WT Af H2O2	0.0520693	173.205	0	0	0	764.027	58201.8	15858.3	7297.82	0	0	647.921	0	0	0	0	0	384.565	37805.6	6443.77	5951.45	0	0	936.154	0	0
14.25_1970.8032n	0	2	#45073;#1612	2;3	14.2537	1970.8	0.997	KVSSAEGAAKEEPK	[1] ADP-Ribosyl-EThcD (SRDEKY) (+541.06)	sp|P05114|HMGN1_HUMAN	Non-histone chromosomal protein HMG-14 OS=Homo sapiens OX=9606 GN=HMGN1 PE=1 SV=3	854.437	WT Af H2O2	WT Af UT	0.780369	172.996	1.03781e+06	809.706	27.2573	42816.7	130.863	611.774	114.138	366.37	735.081	89.5946	628.638	644.297	953084	632.2	39.7078	21551.3	85.0033	248.585	93.081	1270.54	735.081	129.451	557.067	696.649
16.24_1970.8029n	0	1	#9647	3	16.2393	1970.8	0.997	KVSSAEGAAKEEPK	[1] ADP-Ribosyl-EThcD (SRDEKY) (+541.06)	sp|P05114|HMGN1_HUMAN	Non-histone chromosomal protein HMG-14 OS=Homo sapiens OX=9606 GN=HMGN1 PE=1 SV=3	182.21	eAf UT	WT Af UT	0.409541	173.205	296.899	1817.79	4839.8	2303.16	9877.22	0	0	0	161.936	0.0651295	14914	14592.3	272.66	1419.29	7050.5	1159.27	6415.85	0	0	0	161.936	0.0941029	13216	15778
12.85_1970.8033n	2	2	#9941;#365	2;3	12.85	1970.8	0.997	KVSSAEGAAKEEPK	[1] ADP-Ribosyl-EThcD (SRDEKY) (+541.06)	sp|P05114|HMGN1_HUMAN	Non-histone chromosomal protein HMG-14 OS=Homo sapiens OX=9606 GN=HMGN1 PE=1 SV=3	4368.21	eAf H2O2	WT Af UT	0.97967	173.205	1287.04	274.103	572.653	5.88174e+06	0	0	82.5026	1208.92	55.0602	3119.74	44.3541	78.4479	1181.97	214.013	834.227	2.96051e+06	0	0	67.2818	4192.43	55.0602	4507.59	39.3043	84.822
22.36_2003.9481n	1	1	#1153	4	22.3617	2003.95	0.997	LSAKPPAKVEAKPK	[2] ADP-Ribosyl-EThcD (SRDEKY) (+541.06)	sp|P05114|HMGN1_HUMAN	Non-histone chromosomal protein HMG-14 OS=Homo sapiens OX=9606 GN=HMGN1 PE=1 SV=3	136.831	eAf H2O2	WT Af UT	0.111587	122.47	58607.4	42601.7	26296.3	3922.51	1.39251e+06	800111	1880.86	12909.8	1262.39	14917.2	14008.1	11023.4	53822.8	33262.5	38307.8	1974.35	904519	325113	1533.86	44769.8	1262.39	21553.3	12413.3	11919.1
16.85_1351.5564n	0	1	#10396	2	16.8472	1351.56	0.626	LSAKPPAK	[2] ADPr_HCD_249_347_583 (DEKRSY) (+541.06)	sp|P05114|HMGN1_HUMAN	Non-histone chromosomal protein HMG-14 OS=Homo sapiens OX=9606 GN=HMGN1 PE=1 SV=3	171.614	eAf H2O2	WT Af UT	0.430762	173.205	71406.4	0	0	676608	137.387	10467.8	127.869	3437.49	439.046	9733.21	363.442	582.446	65576.9	0	0	340564	89.2415	4253.43	104.278	11920.9	439.046	14063.1	322.064	629.772
15.53_1970.8033n	0	2	#48862;#1817	2;3	15.5328	1970.8	0.997	KVSSAEGAAKEEPK	[1] ADP-Ribosyl-EThcD (SRDEKY) (+541.06)	sp|P05114|HMGN1_HUMAN	Non-histone chromosomal protein HMG-14 OS=Homo sapiens OX=9606 GN=HMGN1 PE=1 SV=3	76891	WT Af H2O2	eAf UT	0.0412306	171.188	3868.95	670.02	579457	24627	8.62346	635.178	4860.19	317.926	34.6177	2.05624	0	5.53887	3553.1	523.137	844138	12395.7	5.60146	258.095	3963.54	1102.54	34.6177	2.97098	0	5.98892
22.36_2003.9486n	1	1	#1776	3	22.3617	2003.95	0.997	LSAKPPAKVEAKPK	[4] ADP-Ribosyl-EThcD (SRDEKY) (+541.06)	sp|P05114|HMGN1_HUMAN	Non-histone chromosomal protein HMG-14 OS=Homo sapiens OX=9606 GN=HMGN1 PE=1 SV=3	170.536	eAf H2O2	eAf UT	0.834463	173.078	83203.1	232781	35514.4	0	1.36323e+06	1.09923e+06	1.38312e+06	197.033	481.598	2327.95	625.879	11485.7	76410.6	181750	51736.4	0	885503	446654	1.12795e+06	683.29	481.598	3363.55	554.622	12419
17.36_1842.7067n	0	1	#45006	3	17.3622	1842.71	0.997	VSSAEGAAKEEPK	[2] ADP-Ribosyl-EThcD (SRDEKY) (+541.06)	sp|P05114|HMGN1_HUMAN	Non-histone chromosomal protein HMG-14 OS=Homo sapiens OX=9606 GN=HMGN1 PE=1 SV=3	526.622	eAf H2O2	eAf UT	0.575077	173.205	0	4885.43	0	0	72195.5	42069.8	825.885	0	0	24.7781	189.527	2.67241	0	3814.44	0	0	46895.3	17094.4	673.519	0	0	35.8009	167.949	2.88955
18.06_1351.5569n	0	1	#143510	2	18.0631	1351.56	0.848	LSAKPPAK	[2] ADPr_HCD_249_347_583 (DEKRSY) (+541.06)	sp|P05114|HMGN1_HUMAN	Non-histone chromosomal protein HMG-14 OS=Homo sapiens OX=9606 GN=HMGN1 PE=1 SV=3	93673	WT Af H2O2	eAf H2O2	0.260015	173.205	0	0	12720.3	0	0	0.135795	200.613	0	436.321	24.5983	1254.79	1191.21	0	0	18530.6	0	0	0.0551781	163.602	0	436.321	35.541	1111.93	1288
12.93_2126.9035n	0	1	#108988	4	12.9299	2126.9	0.993	KVSSAEGAAKEEPKR	[1] ADPr_HCD_249_347_583 (DEKRSY) (+541.06)	sp|P05114|HMGN1_HUMAN	Non-histone chromosomal protein HMG-14 OS=Homo sapiens OX=9606 GN=HMGN1 PE=1 SV=3	Infinity	WT Af H2O2	eAf H2O2	0.256476	173.205	13502.8	0	83.161	0	0	0	83.7185	0	0	5.97832	0	0	12400.4	0	121.147	0	0	0	68.2734	0	0	8.63783	0	0
22.69_2125.0032n	3	3	#94627;#1563;#633	2;3;4	22.687	2125	0.997	LSAKPAPPKPEPKPK	[2] ADP-Ribosyl-EThcD (SRDEKY) (+541.06)	sp|P05204|HMGN2_HUMAN	Non-histone chromosomal protein HMG-17 OS=Homo sapiens OX=9606 GN=HMGN2 PE=1 SV=3	1986.31	eAf H2O2	WT Af H2O2	0.0971501	171.333	1782.15	655.52	851.635	6.48644e+06	5302.11	41828	9465.76	16895.9	1494.44	8838.31	9911.15	5633.14	1636.66	511.815	1240.64	3.26488e+06	3444.04	16996.1	7719.44	58593.4	1494.44	12770.1	8782.76	6090.86
21.19_2125.0017n	4	4	#168506;#1107;#397;#77026	2;3;4;5	21.1934	2125	0.997	LSAKPAPPKPEPKPK	[2] ADP-Ribosyl-EThcD (SRDEKY) (+541.06)	sp|P05204|HMGN2_HUMAN	Non-histone chromosomal protein HMG-17 OS=Homo sapiens OX=9606 GN=HMGN2 PE=1 SV=3	207.337	eAf H2O2	WT Af UT	0.643371	123.481	320191	213947	233566	65.2114	1.70619e+06	6.5526e+06	6991.42	29694.8	3146.76	117456	64248.6	48747.9	294051	167045	340253	32.8235	1.10827e+06	2.66255e+06	5701.58	102979	3146.76	169707	56933.9	52708.8
71.90_2672.0228n	0	1	#86865	3	71.9045	2672.02	0.251	IGGIFAFKVKDGPGGK	[8] ADPr_HCD_249_347_583 (DEKRSY) (+541.06)|[16] ADPr_HCD_249_347_583 (DEKRSY) (+541.06)	sp|P22307|NLTP_HUMAN	Non-specific lipid-transfer protein OS=Homo sapiens OX=9606 GN=SCP2 PE=1 SV=2	65.9563	eAf H2O2	eAf UT	0.00437322	84.1694	3721.63	2063.18	3105.02	11524.3	60386.7	97074.6	783.945	2771.74	663.842	84.5666	1287.94	1189.58	3417.8	1610.89	4523.31	5800.64	39224.8	39444.7	639.316	9612.13	663.842	122.187	1141.31	1286.23
41.83_1373.4794n	1	1	#42528	2	41.8253	1373.48	0.9	SGNLWTR	[1] ADPr_HCD_249_347_583 (DEKRSY) (+541.06)	sp|Q53F19|NCBP3_HUMAN	Nuclear cap-binding protein subunit 3 OS=Homo sapiens OX=9606 GN=NCBP3 PE=1 SV=2	Infinity	eAf H2O2	WT Af H2O2	0.100373	173.205	0	0	0	0	50088.4	12674.9	0	0	0	0	80.0558	0	0	0	0	0	32535.4	5150.23	0	0	0	0	70.9414	0
64.13_3664.6089n	2	2	#13432;#87839	4;5	64.1261	3664.61	0.997	SGFSSPSPSQTSSLGTAFTQHHRPVITGPR	[5] ADP-Ribosyl-EThcD (SRDEKY) (+541.06)	sp|Q12857|NFIA_HUMAN	Nuclear factor 1 A-type OS=Homo sapiens OX=9606 GN=NFIA PE=1 SV=2	95.3871	eAf H2O2	eAf UT	2.69097e-06	52.9094	163042	145254	84510.8	277702	355672	444130	5509.46	6846.31	1960.65	5750.17	3220.28	2325.66	149731	113411	123113	139778	231030	180465	4493.03	23742.3	1960.65	8308.18	2853.65	2514.63
53.03_2818.2229n	2	2	#56392;#7770	3;4	53.027	2818.22	0.995	AAQCGHPVLCVQPHHIGVAVK	[21] ADP-Ribosyl-EThcD (SRDEKY) (+541.06)	sp|P08651|NFIC_HUMAN	Nuclear factor 1 C-type OS=Homo sapiens OX=9606 GN=NFIC PE=1 SV=2	85.4153	eAf UT	WT Af H2O2	0.003758	82.8413	10006.4	14201.2	3337.99	551406	16287.8	556531	15531.3	1534.87	10853.8	960798	809962	582057	9189.5	11088	4862.7	277544	10579.9	226138	12666	5322.78	10853.8	1.38822e+06	717748	629351
52.25_2818.2246n	2	2	#46332;#5060	3;4	52.2532	2818.22	0.997	AAQCGHPVLCVQPHHIGVAVK	[21] ADP-Ribosyl-EThcD (SRDEKY) (+541.06)	sp|P08651|NFIC_HUMAN	Nuclear factor 1 C-type OS=Homo sapiens OX=9606 GN=NFIC PE=1 SV=2	1596.97	eAf H2O2	WT Af H2O2	0.774698	173.041	286.271	214.385	20.5785	526.927	831867	0	156.701	0	481.844	1207.42	387.834	672.899	262.9	167.387	29.9782	265.223	540348	0	127.791	0	481.844	1744.54	343.679	727.575
44.93_2753.2568n	0	1	#106614	4	44.9339	2753.26	0.956	LSSFTQHHRPVIAVHSGIAR	[3] ADPr_HCD_249_347_583 (DEKRSY) (+541.06)	sp|P08651|NFIC_HUMAN	Nuclear factor 1 C-type OS=Homo sapiens OX=9606 GN=NFIC PE=1 SV=2	95.7489	eAf H2O2	WT Af UT	0.644221	173.205	0	2789.09	2988.54	16354.8	19616.2	0	375.68	0	0	302.7	194.758	0	0	2177.66	4353.63	8232.01	12741.9	0	306.372	0	0	437.359	172.584	0
23.47_1527.5754n	2	2	#2050;#42035	2;3	23.4669	1527.58	0.997	SAPASQASLR	[1] ADP-Ribosyl-EThcD (SRDEKY) (+541.06)	sp|Q14980|NUMA1_HUMAN	Nuclear mitotic apparatus protein 1 OS=Homo sapiens OX=9606 GN=NUMA1 PE=1 SV=2	1702.93	eAf H2O2	WT Af H2O2	0.00171092	143.094	333.543	354.362	648.304	2.0087e+06	208989	57778.7	13613	987.07	1008.31	298.634	4306.88	1388.16	306.314	276.678	944.433	1.01106e+06	135751	23477.5	11101.6	3423.06	1008.31	431.483	3816.54	1500.96
107.02_2861.2152n	0	1	#88293	3	107.02	2861.22	0.997	SQAPLESSLDSLGDVFLDSGRK	[1] ADP-Ribosyl-EThcD (SRDEKY) (+541.06)	sp|Q14980|NUMA1_HUMAN	Nuclear mitotic apparatus protein 1 OS=Homo sapiens OX=9606 GN=NUMA1 PE=1 SV=2	30.7839	eAf H2O2	WT Af H2O2	0.32917	172.384	452.137	2343.14	295.782	14500.4	79481.4	1173.13	0	21.2643	6700.29	0	3421.19	1515.79	415.226	1829.47	430.887	7298.61	51628	476.684	0	73.7426	6700.29	0	3031.69	1638.96
22.36_1527.5754n	1	1	#638	2	22.3617	1527.58	0.997	SAPASQASLR	[1] ADPr_HCD_249_347_583 (DEKRSY) (+541.06)	sp|Q14980|NUMA1_HUMAN	Nuclear mitotic apparatus protein 1 OS=Homo sapiens OX=9606 GN=NUMA1 PE=1 SV=2	7882.5	eAf H2O2	WT Af UT	0.012738	119.156	338.318	64738.7	35048.8	25324.1	3.81567e+06	1.78949e+06	350.884	3.90282	359.516	669.281	5662.21	819.512	310.699	50546.6	51058.2	12746.7	2.47851e+06	727130	286.15	13.5346	359.516	967.016	5017.56	886.1
42.36_1440.6157n	2	2	#3402;#18210	2;3	42.3632	1440.62	0.99	KLGNSLLR	[1] ADP-Ribosyl-EThcD (SRDEKY) (+541.06)	sp|Q14980|NUMA1_HUMAN	Nuclear mitotic apparatus protein 1 OS=Homo sapiens OX=9606 GN=NUMA1 PE=1 SV=2	278.123	eAf H2O2	WT Af UT	0.000882676	154.833	130010	117008	60704.8	367413	579853	389142	3761.83	143.482	899.78	836.294	14996.4	310.053	119396	91357.6	88433.2	184933	376649	158122	3067.82	497.583	899.78	1208.33	13289	335.246
16.67_1561.5810n	0	1	#36048	2	16.6725	1561.58	0.997	ATSSTQSLAR	[3] ADPr_HCD_249_347_583 (DEKRSY) (+541.06)	sp|Q14980|NUMA1_HUMAN	Nuclear mitotic apparatus protein 1 OS=Homo sapiens OX=9606 GN=NUMA1 PE=1 SV=2	165.369	eAf H2O2	WT Af UT	0.919918	173.205	74398.7	6.33141	188.264	243983	0	0	39.4456	401.682	1034.26	14.1515	669.554	4494.35	68325	4.94342	274.258	122806	0	0	32.1684	1392.99	1034.26	20.4469	593.325	4859.53
18.51_1561.5809n	0	1	#24261	2	18.5062	1561.58	0.996	ATSSTQSLAR	[3] ADPr_HCD_249_347_583 (DEKRSY) (+541.06)	sp|Q14980|NUMA1_HUMAN	Nuclear mitotic apparatus protein 1 OS=Homo sapiens OX=9606 GN=NUMA1 PE=1 SV=2	3338.71	eAf H2O2	WT Af UT	0.533057	134.696	0.779104	41528.8	21468	0	38301.7	207037	45.4936	0	27.9897	0	188.499	185.797	0.7155	32424.8	31274	0	24879.3	84126.4	37.1006	0	27.9897	0	167.038	200.893
19.17_1710.6381n	0	1	#25936	3	19.1667	1710.64	0.997	SQAGVSSGAPPGR	[1] ADP-Ribosyl-EThcD (SRDEKY) (+541.06)	sp|Q14980|NUMA1_HUMAN	Nuclear mitotic apparatus protein 1 OS=Homo sapiens OX=9606 GN=NUMA1 PE=1 SV=2	32.3314	eAf H2O2	WT Af UT	0.474769	101.04	681.472	4609.72	1525.27	576.911	117477	97603	4678.43	1721.5	270.277	219.318	25561.3	19821.7	625.838	3599.17	2221.98	290.382	76308.6	39659.5	3815.31	5969.98	270.277	316.884	22651.1	21432.3
39.36_2088.8318n	0	1	#139300	3	39.3638	2088.83	0.997	KATSCFPRPMTPR	[1] ADPr_HCD_249_347_583 (DEKRSY) (+541.06)	sp|Q14980|NUMA1_HUMAN	Nuclear mitotic apparatus protein 1 OS=Homo sapiens OX=9606 GN=NUMA1 PE=1 SV=2	436.695	eAf H2O2	WT Af UT	0.937891	173.205	0	0	187.303	31571.8	0	0	72.2972	0	0	0	1.87162	356.114	0	0	272.859	15891.4	0	0	58.9592	0	0	0	1.65854	385.05
21.31_1527.5757n	0	1	#61172	2	21.313	1527.58	0.997	SAPASQASLR	[1] ADPr_HCD_249_347_583 (DEKRSY) (+541.06)	sp|Q14980|NUMA1_HUMAN	Nuclear mitotic apparatus protein 1 OS=Homo sapiens OX=9606 GN=NUMA1 PE=1 SV=2	Infinity	WT Af H2O2	eAf UT	0.0355121	173.205	62153.7	0	202.138	1273.87	2157.28	3708.72	0	21.1883	0	0	0	0	57079.6	0	294.469	641.191	1401.28	1506.98	0	73.4791	0	0	0	0
16.97_1710.6392n	0	1	#46058	2	16.9734	1710.64	0.997	SQAGVSSGAPPGR	[1] ADP-Ribosyl-EThcD (SRDEKY) (+541.06)	sp|Q14980|NUMA1_HUMAN	Nuclear mitotic apparatus protein 1 OS=Homo sapiens OX=9606 GN=NUMA1 PE=1 SV=2	3612.02	eAf H2O2	eAf UT	0.83335	173.205	39323.8	0	608.574	585735	0	0	662.343	430.252	262.68	0	137.479	24.6839	36113.5	0	886.556	294824	0	0	540.148	1492.07	262.68	0	121.827	26.6896
15.60_1866.7403n	0	1	#27551	3	15.6024	1866.74	0.996	RSQAGVSSGAPPGR	[1] ADPr_HCD_249_347_583 (DEKRSY) (+541.06)	sp|Q14980|NUMA1_HUMAN	Nuclear mitotic apparatus protein 1 OS=Homo sapiens OX=9606 GN=NUMA1 PE=1 SV=2	961.252	eAf H2O2	eAf UT	0.308813	171.634	22568.3	388.922	1099.98	344038	1943.93	151.833	143.312	3945.65	309.021	87.59	67.6543	204.842	20725.9	303.662	1602.43	173168	1262.7	61.6948	116.872	13683.1	309.021	126.555	59.9518	221.487
17.77_1866.7399n	0	2	#216137;#44349	2;3	17.7748	1866.74	0.993	RSQAGVSSGAPPGR	[1] ADPr_HCD_249_347_583 (DEKRSY) (+541.06)	sp|Q14980|NUMA1_HUMAN	Nuclear mitotic apparatus protein 1 OS=Homo sapiens OX=9606 GN=NUMA1 PE=1 SV=2	1059.22	eAf H2O2	eAf UT	0.852977	132.762	0	5982.31	11676.6	0	36609.6	185839	832.029	264.232	43.614	27.5574	57.7894	124.665	0	4670.86	17010.2	0	23780.1	75512.8	678.529	916.33	43.614	39.8165	51.21	134.795
58.48_2255.9830n	0	1	#111562	3	58.4789	2255.98	0.997	IATTTASAATAAAIGATPR	[7] ADP-Ribosyl-EThcD (SRDEKY) (+541.06)	sp|Q14980|NUMA1_HUMAN	Nuclear mitotic apparatus protein 1 OS=Homo sapiens OX=9606 GN=NUMA1 PE=1 SV=2	336.542	eAf H2O2	eAf UT	0.907871	173.205	44.3241	0	570.259	83592.4	0	0	3716.02	2011.34	2.03652	16.4193	89.7845	142.183	40.7056	0	830.738	42075.4	0	0	3030.46	6975.14	2.03652	23.7236	79.5625	153.736
58.87_2255.9812n	0	1	#29473	3	58.874	2255.98	0.997	IATTTASAATAAAIGATPR	[7] ADP-Ribosyl-EThcD (SRDEKY) (+541.06)	sp|Q14980|NUMA1_HUMAN	Nuclear mitotic apparatus protein 1 OS=Homo sapiens OX=9606 GN=NUMA1 PE=1 SV=2	879.766	eAf H2O2	eAf UT	0.105956	102.331	1035.03	675.093	272.869	373.584	201734	93342.2	513.138	0	409.129	221.486	0	114.342	950.534	527.098	397.509	188.04	131038	37928.1	418.47	0	409.129	320.015	0	123.633
39.96_2088.8300n	0	1	#58049	3	39.9612	2088.83	0.916	KATSCFPRPMTPR	[1] ADPr_HCD_249_347_583 (DEKRSY) (+541.06)	sp|Q14980|NUMA1_HUMAN	Nuclear mitotic apparatus protein 1 OS=Homo sapiens OX=9606 GN=NUMA1 PE=1 SV=2	1650.09	eAf H2O2	eAf UT	0.452558	133.75	26.0004	1005.12	159.728	0	51476.8	42744.7	85.3599	0	127.821	0	18.9647	38.1362	23.8778	784.777	232.687	0	33437.3	17368.6	69.6119	0	127.821	0	16.8056	41.2349
66.67_2470.0711n	0	1	#61385	3	66.6739	2470.07	0.997	RASMQPIQIAEGTGITTR	[3] ADP-Ribosyl-EThcD (SRDEKY) (+541.06)	sp|Q14980|NUMA1_HUMAN	Nuclear mitotic apparatus protein 1 OS=Homo sapiens OX=9606 GN=NUMA1 PE=1 SV=2	218.34	eAf H2O2	eAf UT	0.0182639	86.7675	9252.07	6927.93	3371.6	75688.7	72564.6	46884.8	752.522	0	808.17	139.436	161.889	592.41	8496.75	5409.17	4911.66	38097.1	47135.1	19050.9	613.69	0	808.17	201.465	143.458	640.545
80.05_2875.2604n	0	1	#160755	3	80.0469	2875.26	0.997	LGSPDYGNSALLSLPGYRPTTR	[3] ADP-Ribosyl-EThcD (SRDEKY) (+541.06)	sp|Q14980|NUMA1_HUMAN	Nuclear mitotic apparatus protein 1 OS=Homo sapiens OX=9606 GN=NUMA1 PE=1 SV=2	351.867	eAf H2O2	eAf UT	0.921995	173.205	227.321	0	171.415	59295.5	0	0	537.645	0	0	168.517	0	0	208.763	0	249.713	29845.8	0	0	438.456	0	0	243.483	0	0
33.35_1227.4290n	0	1	#38730	2	33.3526	1227.43	0.302	EALAQR	[1] ADPr_HCD_249_347_583 (DEKRSY) (+541.06)	sp|Q8WUM0|NU133_HUMAN	Nuclear pore complex protein Nup133 OS=Homo sapiens OX=9606 GN=NUP133 PE=1 SV=2	Infinity	eAf H2O2	WT Af H2O2	0.35755	173.205	0	0	0	0	240.357	47833.3	6967.63	0	2116.41	0	0	1157.46	0	0	0	0	156.126	19436.3	5682.18	0	2116.41	0	0	1251.51
8.63_2017.9199n	1	1	#1926	4	8.63333	2017.92	0.265	KSQLVRVSKNYR	[1] ADPr_HCD_249_347_583 (DEKRSY) (+541.06)	sp|Q9BW27|NUP85_HUMAN	Nuclear pore complex protein Nup85 OS=Homo sapiens OX=9606 GN=NUP85 PE=1 SV=1	388602	eAf H2O2	WT Af UT	0.711737	173.205	0	8.305	0	753136	0	0	1.93807	0	0	10097	0	0	0	6.48436	0	379084	0	0	1.58052	0	0	14588.7	0	0
107.29_3587.7850n	1	1	#46837	4	107.285	3587.79	0.655	VLELMNKLLSPVVPQISAPQSNKERLK	[5] Oxidation (+15.99)|[7] ADPr_HCD_249_347_583 (DEKRSY) (+541.06)	sp|Q8N1F7|NUP93_HUMAN	Nuclear pore complex protein Nup93 OS=Homo sapiens OX=9606 GN=NUP93 PE=1 SV=2	2.62221	eAf UT	WT Af UT	0.376462	173.205	185.57	29165.3	4971.86	7197.11	24241.2	3985.89	0	0	14062.4	0	24832.6	12041.8	170.42	22771.6	7242.88	3622.59	15746.1	1619.61	0	0	14062.4	0	22005.4	13020.2
23.77_1915.8083n	0	1	#73315	3	23.7657	1915.81	0.65	QVVPVSSHRNPR	[7] ADPr_HCD_249_347_583 (DEKRSY) (+541.06)	sp|Q8TEM1|PO210_HUMAN	Nuclear pore membrane glycoprotein 210 OS=Homo sapiens OX=9606 GN=NUP210 PE=1 SV=3	834.535	eAf H2O2	eAf UT	0.0928738	173.205	230.764	127.553	0	28.1607	44286.3	26949.8	272.966	590.423	249.906	0	85.3941	0	211.925	99.5905	0	14.1744	28766.7	10950.6	222.607	2047.53	249.906	0	75.6719	0
8.82_1355.5266n	1	1	#1554	3	8.81805	1355.53	0.975	VGRPTASK	[7] ADP-Ribosyl-EThcD (SRDEKY) (+541.06)	sp|Q9H1E3|NUCKS_HUMAN	Nuclear ubiquitous casein and cyclin-dependent kinase substrate 1 OS=Homo sapiens OX=9606 GN=NUCKS1 PE=1 SV=1	25360	eAf H2O2	WT Af H2O2	0.823882	173.205	0	0	15.6706	397406	0	0	23.2937	0	76.9779	228.135	0	77.6797	0	0	22.8285	200030	0	0	18.9963	0	76.9779	329.623	0	83.9915
11.49_1355.5267n	1	1	#41293	3	11.4906	1355.53	0.988	VGRPTASK	[7] ADP-Ribosyl-EThcD (SRDEKY) (+541.06)	sp|Q9H1E3|NUCKS_HUMAN	Nuclear ubiquitous casein and cyclin-dependent kinase substrate 1 OS=Homo sapiens OX=9606 GN=NUCKS1 PE=1 SV=1	145.544	WT Af H2O2	eAf UT	0.691888	172.316	18529.7	48.9589	14.7001	3080.45	0	141.833	155.604	557.039	49.1663	33.4191	0	94.3317	17017	38.226	21.4148	1550.51	0	57.6315	126.897	1931.76	49.1663	48.2858	0	101.997
11.49_1255.4751n	0	1	#76256	2	11.4906	1255.48	0.5	IRSSPR	[2] ADPr_HCD_249_347_583 (DEKRSY) (+541.06)	sp|Q9H1E3|NUCKS_HUMAN	Nuclear ubiquitous casein and cyclin-dependent kinase substrate 1 OS=Homo sapiens OX=9606 GN=NUCKS1 PE=1 SV=1	Infinity	WT Af H2O2	eAf H2O2	0.179196	173.205	15206.3	57.4151	20.7211	0	0	0	314.841	0	0	255.613	0	0	13964.8	44.8284	30.1859	0	0	0	256.757	0	0	369.324	0	0
[truncated: 1,109 more rows]
