# Supplementary material for: Engineering Af1521 improves ADP-ribose binding and identification of ADP-ribosylated proteins
Source: Nat Commun. 2020 Oct 15;11:5199. doi: 10.1038/s41467-020-18981-w (PMC7566600; doi:10.1038/s41467-020-18981-w)
Supplement: Supplementary file 5 — Supplementary Data 2 [file 41467_2020_18981_MOESM5_ESM.xlsx]

## Sheet: Legend
PSMs from ADP-ribosylome analysis of H2O2- and untreated Hela cell lysate enriched either with WT Af1521 or eAf1521
WTAf_H2O2	H2O2-treated HeLa sample enriched with WT Af1521
eAf_H2O2	H2O2-treated HeLa sample enriched with eAf1521
WTAf_UT	Untreated HeLa sample enriched with WT Af1521
eAf_UT	Untreated HeLa sample enriched with eAf1521

## Sheet: WTAf_H2O2
UniprotID, protein accession	Protein name	Gene name, Protein Group	Gene name 2	Peptide Sequence	Unique_Peptides	Variable Modifications	Localization Probability	Ascore	Peptide Score	Mascot:Score	Mascot:Identity Threshold	Actual Mass	Observed Mass	Charge	Delta AMU	Delta PPM	Start	Stop	SpectrumID	Scan	Sample	Fragmentation	Sample_number
Q8WYP5	Protein ELYS OS	AHCTF1	AHCTF1	LKsSQLLEPAVEETTKK	unique	S3 ADP-Ribosyl-EThcD (SRDEKY)	0.99	21.44	230.86	20.39	31.29	2441.11	814.712	3	0.00141	0.576	1844	1860	36979	12193	AF_H2O2	ETHCD	2
Q8WYP5	Protein ELYS OS	AHCTF1	AHCTF1	LKsSQLLEPAVEETTKK	unique	S3 ADP-Ribosyl-EThcD (SRDEKY)	0.99	21.44	254.83	17.43	31.27	2441.11	814.712	3	0.00105	0.428	1844	1860	38009	11148	AF_H2O2	ETHCD	1
Q8WYP5	Protein ELYS OS	AHCTF1	AHCTF1	KLSsYPK	unique	S4 ADP-Ribosyl-EThcD (SRDEKY)	1	27.45	188.47	17.96	27.85	1362.53	455.182	3	-0.000584	-0.428	2252	2258	29284	3667	AF_H2O2	ETHCD	3
Q8WYP5	Protein ELYS OS	AHCTF1	AHCTF1	LKsSQLLEPAVEETTKK	unique	S3 ADP-Ribosyl-EThcD (SRDEKY)	0.99	21.44	298.07	28.69	31.29	2441.11	814.712	3	0.00141	0.576	1844	1860	42430	11955	AF_H2O2	ETHCD	3
Q8WYP5	Protein ELYS OS	AHCTF1	AHCTF1	kLSSYPK	unique	K1 ADPr_HCD_249_347_583 (DEKRSY)	1	36.26	78.97	27.85	21.07	1362.52	682.27	2	-0.000998	-0.732	2252	2258	25008	4571	AF_H2O2	HCD	2
Q8WYP5	Protein ELYS OS	AHCTF1	AHCTF1	kLSSYPK	unique	K1 ADPr_HCD_249_347_583 (DEKRSY)	1	80	82.6	27.85	16.88	1362.52	682.27	2	-0.000998	-0.732	2252	2258	25010	4574	AF_H2O2	HCD	2
Q8WYP5	Protein ELYS OS	AHCTF1	AHCTF1	LsSYPK	unique	S2 ADPr_HCD_249_347_583 (DEKRSY)	1	35.82	52.69	29.03	16.05	1234.43	618.223	2	-0.000358	-0.29	2253	2258	25120	4758	AF_H2O2	HCD	2
Q8WYP5	Protein ELYS OS	AHCTF1	AHCTF1	LsSYPK	unique	S2 ADPr_HCD_249_347_583 (DEKRSY)	1	35.82	52.69	28.78	15.35	1234.43	618.223	2	0.000262	0.212	2253	2258	25196	4878	AF_H2O2	HCD	2
Q8WYP5	Protein ELYS OS	AHCTF1	AHCTF1	SsQLLEPAVEETTKK	unique	S2 ADPr_HCD_249_347_583 (DEKRSY)	0.5	0	118.23	31.16	17.49	2199.94	734.319	3	0.00241	1.09	1846	1860	36053	11610	AF_H2O2	HCD	2
Q8WYP5	Protein ELYS OS	AHCTF1	AHCTF1	LkSSQLLEPAVEETTKK	unique	K2 ADPr_HCD_249_347_583 (DEKRSY)	0.99	19.69	159.21	31.29	52.49	2441.11	814.712	3	0.00141	0.576	1844	1860	36367	12194	AF_H2O2	HCD	2
Q8WYP5	Protein ELYS OS	AHCTF1	AHCTF1	LKSsQLLEPAVEETTK	unique	S4 ADPr_HCD_249_347_583 (DEKRSY)	0.33	0	92.88	31.49	34.24	2313.02	772.012	3	-0.00272	-1.18	1844	1859	38434	13469	AF_H2O2	HCD	2
Q8WYP5	Protein ELYS OS	AHCTF1	AHCTF1	sILVPNEELSMVMSSK	unique	S1 ADPr_HCD_249_347_583 (DEKRSY)	1	66.19	89.36	31.1	24.04	2303.95	768.989	3	0.000826	0.358	2030	2045	51449	22717	AF_H2O2	HCD	2
Q8WYP5	Protein ELYS OS	AHCTF1	AHCTF1	LsSYPK	unique	S2 ADPr_HCD_249_347_583 (DEKRSY)	0.78	19.69	38.85	28.97	17.79	1234.43	618.222	2	-0.000958	-0.776	2253	2258	24420	3329	AF_H2O2	HCD	1
Q8WYP5	Protein ELYS OS	AHCTF1	AHCTF1	LkSSQLLEPAVEETTKK	unique	K2 ADPr_HCD_249_347_583 (DEKRSY)	1	28.75	163.84	31.27	39.52	2441.11	814.712	3	0.00105	0.428	1844	1860	37379	11149	AF_H2O2	HCD	1
Q8WYP5	Protein ELYS OS	AHCTF1	AHCTF1	kLSSYPK	unique	K1 ADPr_HCD_249_347_583 (DEKRSY)	1	60.19	74.15	27.85	19.09	1362.53	455.182	3	-0.000584	-0.428	2252	2258	28420	3662	AF_H2O2	HCD	3
Q8WYP5	Protein ELYS OS	AHCTF1	AHCTF1	SsQLLEPAVEETTKK	unique	S2 ADPr_HCD_249_347_583 (DEKRSY)	0.3	0	127.36	31.08	15.94	2199.93	734.319	3	0.000756	0.343	1846	1860	41562	11315	AF_H2O2	HCD	3
Q8WYP5	Protein ELYS OS	AHCTF1	AHCTF1	LkSSQLLEPAVEETTKK	unique	K2 ADPr_HCD_249_347_583 (DEKRSY)	0.1	19.69	148.1	31.29	61.08	2441.11	814.712	3	0.00141	0.576	1844	1860	41991	11956	AF_H2O2	HCD	3
Q8WYP5	Protein ELYS OS	AHCTF1	AHCTF1	LKSsQLLEPAVEETTK	unique	S4 ADPr_HCD_249_347_583 (DEKRSY)	0.33	0	106.53	31.5	55.78	2313.02	772.013	3	-0.00218	-0.944	1844	1859	44261	13388	AF_H2O2	HCD	3
Q6P6C2	RNA demethylase ALKBH5 OS	ALKBH5	ALKBH5	sVLLPTHR	unique	S1 ADP-Ribosyl-EThcD (SRDEKY)	1	138.64	117.58	26.28	27.94	1462.6	488.54	3	-0.00166	-1.14	350	357	31609	7644	AF_H2O2	ETHCD	1
Q6P6C2	RNA demethylase ALKBH5 OS	ALKBH5	ALKBH5	sVLLPTHR	unique	S1 ADP-Ribosyl-EThcD (SRDEKY)	1	107.95	101.46	38.03	28.03	1462.6	488.541	3	0.000556	0.38	350	357	35976	8416	AF_H2O2	ETHCD	3
Q6P6C2	RNA demethylase ALKBH5 OS	ALKBH5	ALKBH5	sVLLPTHR	unique	S1 ADPr_HCD_249_347_583 (DEKRSY)	1	135.74	135.71	27.94	15.74	1462.6	488.54	3	-0.00166	-1.14	350	357	31208	7645	AF_H2O2	HCD	1
Q6P6C2	RNA demethylase ALKBH5 OS	ALKBH5	ALKBH5	sVLLPTHR	unique	S1 ADPr_HCD_249_347_583 (DEKRSY)	1	94.58	98.92	28.03	19.83	1462.6	488.541	3	0.000556	0.38	350	357	35564	8413	AF_H2O2	HCD	3
Q6P6C2	RNA demethylase ALKBH5 OS	ALKBH5	ALKBH5	sVLLPTHR	unique	S1 ADPr_HCD_249_347_583 (DEKRSY)	1	123.38	129.4	28.03	19.12	1462.6	488.541	3	0.000556	0.38	350	357	35566	8417	AF_H2O2	HCD	3
Q9NR48	Histone-lysine N-methyltransferase ASH1L OS	ASH1L	ASH1L	STAPsLALLADSEKPSHK	unique	S5 ADPr_HCD_249_347_583 (DEKRSY)	0	1.43	112.15	31.26	21.56	2392.04	798.352	3	-2.41e-05	-0.0101	785	802	40407	14610	AF_H2O2	HCD	2
Q9NR48	Histone-lysine N-methyltransferase ASH1L OS	ASH1L	ASH1L	sTAPSLALLADSEKPSHK	unique	S1 ADPr_HCD_249_347_583 (DEKRSY)	1	36.5	143.71	31.19	35.92	2392.03	798.352	3	-0.000744	-0.311	785	802	41783	13990	AF_H2O2	HCD	1
Q9NR48	Histone-lysine N-methyltransferase ASH1L OS	ASH1L	ASH1L	STAPsLALLADSEKPSHK	unique	S5 ADPr_HCD_249_347_583 (DEKRSY)	0.24	9.34	79.52	31.19	25.26	2393.04	798.687	3	1	0.588	785	802	41818	14036	AF_H2O2	HCD	1
Q9NR48	Histone-lysine N-methyltransferase ASH1L OS	ASH1L	ASH1L	sTAPSLALLADSEKPSHK	unique	S1 ADPr_HCD_249_347_583 (DEKRSY)	1	52.13	149.51	31.41	34.86	2392.04	798.353	3	0.00163	0.679	785	802	46417	14705	AF_H2O2	HCD	3
Q12797	Aspartyl/asparaginyl beta-hydroxylase OS	ASPH	ASPH	QQFLGHMrGSLLTLQR	unique	R8 ADP-Ribosyl-EThcD (SRDEKY)	1	70.16	236.56	28.69	31.16	2425.08	809.367	3	0.00189	0.777	430	445	45460	18379	AF_H2O2	ETHCD	2
Q12797	Aspartyl/asparaginyl beta-hydroxylase OS	ASPH	ASPH	QQFLGHMrGSLLTLQR	unique	R8 ADP-Ribosyl-EThcD (SRDEKY)	1	52.16	273.63	30.49	31.25	2425.08	809.366	3	-0.000124	-0.0512	430	445	50585	18799	AF_H2O2	ETHCD	1
Q12797	Aspartyl/asparaginyl beta-hydroxylase OS	ASPH	ASPH	QQFLGHMrGSLLTLQR	unique	R8 ADP-Ribosyl-EThcD (SRDEKY)	1	91.36	321.51	30.72	31.25	2425.08	809.366	3	-0.000304	-0.125	430	445	55011	19519	AF_H2O2	ETHCD	3
Q12797	Aspartyl/asparaginyl beta-hydroxylase OS	ASPH	ASPH	QQFLGHMrGSLLTLQR	unique	R8 ADPr_HCD_249_347_583 (DEKRSY)	1	37.67	55.29	31.25	19.5	2425.07	809.366	3	-0.00159	-0.657	430	445	45001	18378	AF_H2O2	HCD	2
Q12797	Aspartyl/asparaginyl beta-hydroxylase OS	ASPH	ASPH	QQFLGHMrGSLLTLQR	unique	R8 ADPr_HCD_249_347_583 (DEKRSY)	1	54.94	128.37	31.16	38.85	2425.08	809.367	3	0.00189	0.777	430	445	45002	18380	AF_H2O2	HCD	2
Q12797	Aspartyl/asparaginyl beta-hydroxylase OS	ASPH	ASPH	QQFLGHMrGSLLTLQR	unique	R8 ADPr_HCD_249_347_583 (DEKRSY)	1	31.7	111.81	31.25	38.44	2425.08	809.366	3	-0.000124	-0.0512	430	445	49971	18800	AF_H2O2	HCD	1
Q12797	Aspartyl/asparaginyl beta-hydroxylase OS	ASPH	ASPH	QQFLGHMrGSLLTLQR	unique	R8 ADPr_HCD_249_347_583 (DEKRSY)	1	54.94	68.93	31.25	23.22	2425.08	809.366	3	-0.000304	-0.125	430	445	54607	19517	AF_H2O2	HCD	3
Q12797	Aspartyl/asparaginyl beta-hydroxylase OS	ASPH	ASPH	QQFLGHMrGSLLTLQR	unique	R8 ADPr_HCD_249_347_583 (DEKRSY)	1	37.67	121.19	31.25	43.76	2425.08	809.366	3	-0.000304	-0.125	430	445	54609	19520	AF_H2O2	HCD	3
Q6PL18	ATPase family AAA domain-containing protein 2 OS	ATAD2	ATAD2	KKsNWYLGTIK	unique	S3 ADP-Ribosyl-EThcD (SRDEKY)	0.33	0	194.47	29.19	29.49	1877.81	626.945	3	0.00107	0.567	1168	1178	36985	12242	AF_H2O2	ETHCD	2
Q6PL18	ATPase family AAA domain-containing protein 2 OS	ATAD2	ATAD2	KKsNWYLGTIK	unique	S3 ADP-Ribosyl-EThcD (SRDEKY)	0.99	21.44	233.96	40.72	29.28	1877.81	626.944	3	-0.00148	-0.79	1168	1178	38011	11161	AF_H2O2	ETHCD	1
Q6PL18	ATPase family AAA domain-containing protein 2 OS	ATAD2	ATAD2	KKsNWYLGTIK	unique	S3 ADP-Ribosyl-EThcD (SRDEKY)	0.33	0	248.46	38.97	29.24	1877.81	626.945	3	0.00146	0.775	1168	1178	42437	11996	AF_H2O2	ETHCD	3
Q6PL18	ATPase family AAA domain-containing protein 2 OS	ATAD2	ATAD2	KkSNWYLGTIK	unique	K2 ADPr_HCD_249_347_583 (DEKRSY)	0	0	180.41	29.49	23.1	1877.81	626.945	3	0.00107	0.567	1168	1178	36397	12243	AF_H2O2	HCD	2
Q6PL18	ATPase family AAA domain-containing protein 2 OS	ATAD2	ATAD2	kKSNWYLGTIK	unique	K1 ADPr_HCD_249_347_583 (DEKRSY)	1	72.33	161.99	29.28	25.42	1877.81	626.944	3	-0.00148	-0.79	1168	1178	37386	11162	AF_H2O2	HCD	1
Q6PL18	ATPase family AAA domain-containing protein 2 OS	ATAD2	ATAD2	kKSNWYLGTIK	unique	K1 ADPr_HCD_249_347_583 (DEKRSY)	1	101.4	255.87	29.24	46.93	1877.81	626.945	3	0.00146	0.775	1168	1178	42020	11997	AF_H2O2	HCD	3
P46100	Transcriptional regulator ATRX OS	ATRX	ATRX	sSIISK	unique	S1 ADPr_HCD_249_347_583 (DEKRSY)	0.96	20.2	72.73	29.98	21.54	1174.43	588.224	2	0.00246	2.09	800	805	25388	5174	AF_H2O2	HCD	2
Q5T686	Arginine vasopressin-induced protein 1 OS	AVPI1	AVPI1	sGPTSYLHQIRH	unique	S1 ADPr_HCD_249_347_583 (DEKRSY)	1	38.36	134.95	29.96	30.53	1935.77	646.263	3	0.000326	0.168	136	147	34299	10840	AF_H2O2	HCD	2
Q5T686	Arginine vasopressin-induced protein 1 OS	AVPI1	AVPI1	sGPTSYLHQIRH	unique	S1 ADPr_HCD_249_347_583 (DEKRSY)	1	66.21	151.96	29.89	38.04	1935.77	646.263	3	0.000866	0.447	136	147	34363	10965	AF_H2O2	HCD	2
Q5T686	Arginine vasopressin-induced protein 1 OS	AVPI1	AVPI1	sGPTSYLHQIR	unique	S1 ADPr_HCD_249_347_583 (DEKRSY)	1	70.98	146.62	30.45	48.44	1798.71	600.577	3	0.00132	0.731	136	146	36651	12634	AF_H2O2	HCD	2
Q5T686	Arginine vasopressin-induced protein 1 OS	AVPI1	AVPI1	sGPTSYLHQIRH	unique	S1 ADPr_HCD_249_347_583 (DEKRSY)	1	41.87	108.95	30.07	27.24	1935.77	646.264	3	0.00306	1.58	136	147	35220	9689	AF_H2O2	HCD	1
Q5T686	Arginine vasopressin-induced protein 1 OS	AVPI1	AVPI1	sGPTSYLHQIRH	unique	S1 ADPr_HCD_249_347_583 (DEKRSY)	1	47.82	124.04	29.97	15.03	1935.77	646.263	3	0.0018	0.927	136	147	35289	9818	AF_H2O2	HCD	1
Q5T686	Arginine vasopressin-induced protein 1 OS	AVPI1	AVPI1	sGPTSYLHQIR	unique	S1 ADPr_HCD_249_347_583 (DEKRSY)	1	139.59	184.87	30.48	62.21	1798.71	600.576	3	-0.00108	-0.602	136	146	37702	11601	AF_H2O2	HCD	1
Q5T686	Arginine vasopressin-induced protein 1 OS	AVPI1	AVPI1	sGPTSYLHQIRH	unique	S1 ADPr_HCD_249_347_583 (DEKRSY)	1	101.5	137.88	29.97	18.97	1935.77	646.263	3	0.0018	0.927	136	147	39698	10446	AF_H2O2	HCD	3
Q5T686	Arginine vasopressin-induced protein 1 OS	AVPI1	AVPI1	SGPTSyLHQIRH	unique	Y6 ADPr_HCD_249_347_583 (DEKRSY)	0.05	0	71.24	29.83	16.77	1935.77	646.263	3	0.00123	0.633	136	147	39791	10588	AF_H2O2	HCD	3
Q5T686	Arginine vasopressin-induced protein 1 OS	AVPI1	AVPI1	sGPTSYLHQIRH	unique	S1 ADPr_HCD_249_347_583 (DEKRSY)	1	87.4	149.22	29.83	17.91	1935.77	646.263	3	0.00123	0.633	136	147	39793	10591	AF_H2O2	HCD	3
Q5T686	Arginine vasopressin-induced protein 1 OS	AVPI1	AVPI1	sGPTSYLHQIR	unique	S1 ADPr_HCD_249_347_583 (DEKRSY)	1	28.1	90.8	30.46	46.82	1798.71	600.577	3	0.00204	1.13	136	146	43592	12433	AF_H2O2	HCD	3
Q5T686	Arginine vasopressin-induced protein 1 OS	AVPI1	AVPI1	sGPTSYLHQIR	unique	S1 ADPr_HCD_249_347_583 (DEKRSY)	1	126.03	189.22	30.46	57.75	1798.71	600.577	3	0.00204	1.13	136	146	43594	12436	AF_H2O2	HCD	3
Q9NRL2	Bromodomain adjacent to zinc finger domain protein 1A OS	BAZ1A	BAZ1A	GkLSSSFSSR	unique	K2 ADPr_HCD_249_347_583 (DEKRSY)	1	47.5	97.8	29.11	15.28	1595.6	798.809	2	0.00136	0.853	1276	1285	27575	6175	AF_H2O2	HCD	2
Q9NRL2	Bromodomain adjacent to zinc finger domain protein 1A OS	BAZ1A	BAZ1A	LsSSFSSR	unique	S2 ADPr_HCD_249_347_583 (DEKRSY)	0.97	15.46	62.22	27.67	16.22	1410.49	706.25	2	0.000802	0.568	1278	1285	26580	4342	AF_H2O2	HCD	1
Q9UIG0	Tyrosine-protein kinase BAZ1B OS	BAZ1B	BAZ1B	KSLsGSPLK	unique	S4 ADP-Ribosyl-EThcD (SRDEKY)	1	82.51	212.44	29.38	30.59	1456.6	486.54	3	-0.000764	-0.524	344	352	28299	6172	AF_H2O2	ETHCD	2
Q9UIG0	Tyrosine-protein kinase BAZ1B OS	BAZ1B	BAZ1B	kSLSGSPLK	unique	K1 ADPr_HCD_249_347_583 (DEKRSY)	1	57.86	101.5	31.13	20.73	1456.6	729.308	2	0.000282	0.193	344	352	27556	6135	AF_H2O2	HCD	2
Q9UIG0	Tyrosine-protein kinase BAZ1B OS	BAZ1B	BAZ1B	kSLSGSPLK	unique	K1 ADPr_HCD_249_347_583 (DEKRSY)	1	38.4	77.7	30.59	28.97	1456.6	486.54	3	-0.000764	-0.524	344	352	27572	6170	AF_H2O2	HCD	2
Q9UIG0	Tyrosine-protein kinase BAZ1B OS	BAZ1B	BAZ1B	kSLSGSPLK	unique	K1 ADPr_HCD_249_347_583 (DEKRSY)	1	57.86	108.54	30.59	27	1456.6	486.54	3	-0.000764	-0.524	344	352	27574	6173	AF_H2O2	HCD	2
Q9UIG0	Tyrosine-protein kinase BAZ1B OS	BAZ1B	BAZ1B	sLSGSPLK	unique	S1 ADPr_HCD_249_347_583 (DEKRSY)	1	31.7	82.77	31.5	24.01	1328.51	665.26	2	0.000302	0.227	345	352	29716	7723	AF_H2O2	HCD	2
Q9UIG0	Tyrosine-protein kinase BAZ1B OS	BAZ1B	BAZ1B	sLSGSPLK	unique	S1 ADPr_HCD_249_347_583 (DEKRSY)	1	68.08	79.62	31.5	27.02	1328.51	665.26	2	0.000302	0.227	345	352	29718	7726	AF_H2O2	HCD	2
Q9UIG0	Tyrosine-protein kinase BAZ1B OS	BAZ1B	BAZ1B	sLSGSPLK	unique	S1 ADPr_HCD_249_347_583 (DEKRSY)	1	56.82	101.93	31.5	36.71	1328.51	665.26	2	0.000182	0.137	345	352	29775	7840	AF_H2O2	HCD	2
Q9UIG0	Tyrosine-protein kinase BAZ1B OS	BAZ1B	BAZ1B	sLSGSPLK	unique	S1 ADPr_HCD_249_347_583 (DEKRSY)	1	56.82	100.52	31.5	38.46	1328.51	665.26	2	0.000182	0.137	345	352	29776	7842	AF_H2O2	HCD	2
Q9UIG0	Tyrosine-protein kinase BAZ1B OS	BAZ1B	BAZ1B	sLSGSPLK	unique	S1 ADPr_HCD_249_347_583 (DEKRSY)	1	29.79	81.18	31.5	31.26	1328.51	665.26	2	0.000302	0.227	345	352	29850	7971	AF_H2O2	HCD	2
Q9UIG0	Tyrosine-protein kinase BAZ1B OS	BAZ1B	BAZ1B	sLSGSPLK	unique	S1 ADPr_HCD_249_347_583 (DEKRSY)	1	68.35	97.51	32.25	37.23	1328.51	665.26	2	0.00104	0.784	345	352	29852	7974	AF_H2O2	HCD	2
Q9UIG0	Tyrosine-protein kinase BAZ1B OS	BAZ1B	BAZ1B	SkTDNSSLSSPLNPK	unique	K2 ADPr_HCD_249_347_583 (DEKRSY)	0.03	0	65.05	30.89	18.09	2114.86	705.96	3	0.00338	1.6	321	335	30145	8497	AF_H2O2	HCD	2
Q9UIG0	Tyrosine-protein kinase BAZ1B OS	BAZ1B	BAZ1B	SkTDNSSLSSPLNPK	unique	K2 ADPr_HCD_249_347_583 (DEKRSY)	0.29	0	120.15	30.56	50.57	2114.86	705.959	3	-0.000464	-0.219	321	335	31553	8616	AF_H2O2	HCD	2
Q9UIG0	Tyrosine-protein kinase BAZ1B OS	BAZ1B	BAZ1B	kSLSGSPLK	unique	K1 ADPr_HCD_249_347_583 (DEKRSY)	1	54.96	101.66	30.6	42.38	1456.6	729.307	2	-0.000958	-0.657	344	352	26786	4686	AF_H2O2	HCD	1
Q9UIG0	Tyrosine-protein kinase BAZ1B OS	BAZ1B	BAZ1B	kSLSGSPLK	unique	K1 ADPr_HCD_249_347_583 (DEKRSY)	1	54.96	88.44	30.6	21.15	1456.6	729.307	2	-0.000958	-0.657	344	352	26788	4689	AF_H2O2	HCD	1
Q9UIG0	Tyrosine-protein kinase BAZ1B OS	BAZ1B	BAZ1B	sLSGSPLK	unique	S1 ADPr_HCD_249_347_583 (DEKRSY)	0.99	35.85	63.59	31.5	17.53	1328.5	665.259	2	-0.000798	-0.6	345	352	30512	6502	AF_H2O2	HCD	1
Q9UIG0	Tyrosine-protein kinase BAZ1B OS	BAZ1B	BAZ1B	sLSGSPLK	unique	S1 ADPr_HCD_249_347_583 (DEKRSY)	1	45.98	97.92	31.5	50.46	1328.5	665.26	2	-0.000178	-0.134	345	352	30587	6625	AF_H2O2	HCD	1
Q9UIG0	Tyrosine-protein kinase BAZ1B OS	BAZ1B	BAZ1B	sLSGSPLK	unique	S1 ADPr_HCD_249_347_583 (DEKRSY)	1	56.7	104.08	31.5	38.38	1328.5	665.26	2	-0.000178	-0.134	345	352	30588	6627	AF_H2O2	HCD	1
Q9UIG0	Tyrosine-protein kinase BAZ1B OS	BAZ1B	BAZ1B	sLSGSPLK	unique	S1 ADPr_HCD_249_347_583 (DEKRSY)	0.98	17.21	65.73	31.5	24.13	1328.51	665.26	2	-5.81e-05	-0.0437	345	352	30652	6738	AF_H2O2	HCD	1
Q9UIG0	Tyrosine-protein kinase BAZ1B OS	BAZ1B	BAZ1B	sLSGSPLK	unique	S1 ADPr_HCD_249_347_583 (DEKRSY)	1	72.17	90.6	31.5	40.29	1328.51	665.26	2	-5.81e-05	-0.0437	345	352	30654	6741	AF_H2O2	HCD	1
Q9UIG0	Tyrosine-protein kinase BAZ1B OS	BAZ1B	BAZ1B	SkTDNSSLSSPLNPK	unique	K2 ADPr_HCD_249_347_583 (DEKRSY)	0.29	0	115.88	30.64	42.14	2114.85	705.959	3	-0.00103	-0.489	321	335	30980	7283	AF_H2O2	HCD	1
Q9UIG0	Tyrosine-protein kinase BAZ1B OS	BAZ1B	BAZ1B	SkTDNSSLSSPLNPK	unique	K2 ADPr_HCD_249_347_583 (DEKRSY)	0.3	0	95.89	31.03	28.96	2115.86	706.294	3	1.01	1.14	321	335	31007	7327	AF_H2O2	HCD	1
Q9UIG0	Tyrosine-protein kinase BAZ1B OS	BAZ1B	BAZ1B	kSLSGSPLK	unique	K1 ADPr_HCD_249_347_583 (DEKRSY)	1	38.4	82.29	30.6	35.11	1456.6	729.307	2	-0.000958	-0.657	344	352	31017	5231	AF_H2O2	HCD	3
Q9UIG0	Tyrosine-protein kinase BAZ1B OS	BAZ1B	BAZ1B	kSLSGSPLK	unique	K1 ADPr_HCD_249_347_583 (DEKRSY)	1	57.86	106.14	30.6	21.68	1456.6	729.307	2	-0.000958	-0.657	344	352	31019	5234	AF_H2O2	HCD	3
Q9UIG0	Tyrosine-protein kinase BAZ1B OS	BAZ1B	BAZ1B	sLSGSPLK	unique	S1 ADPr_HCD_249_347_583 (DEKRSY)	1	33.34	58.25	32.56	18.1	1328.51	665.26	2	0.000542	0.408	345	352	34807	7205	AF_H2O2	HCD	3
Q9UIG0	Tyrosine-protein kinase BAZ1B OS	BAZ1B	BAZ1B	sLSGSPLK	unique	S1 ADPr_HCD_249_347_583 (DEKRSY)	1	56.82	106.53	32.28	47.67	1328.51	665.26	2	0.000662	0.498	345	352	34902	7352	AF_H2O2	HCD	3
Q9UIG0	Tyrosine-protein kinase BAZ1B OS	BAZ1B	BAZ1B	sLSGSPLK	unique	S1 ADPr_HCD_249_347_583 (DEKRSY)	0.98	56.82	96.41	32.28	37.91	1328.51	665.26	2	0.000662	0.498	345	352	34904	7355	AF_H2O2	HCD	3
Q9UIG0	Tyrosine-protein kinase BAZ1B OS	BAZ1B	BAZ1B	sLSGSPLK	unique	S1 ADPr_HCD_249_347_583 (DEKRSY)	0.98	17.21	67.66	31.5	23.55	1328.5	665.26	2	-0.000318	-0.239	345	352	34975	7475	AF_H2O2	HCD	3
Q9UIG0	Tyrosine-protein kinase BAZ1B OS	BAZ1B	BAZ1B	sLSGSPLK	unique	S1 ADPr_HCD_249_347_583 (DEKRSY)	1	36.01	74.86	31.5	24.83	1328.5	665.26	2	-0.000318	-0.239	345	352	34977	7478	AF_H2O2	HCD	3
Q9UIG0	Tyrosine-protein kinase BAZ1B OS	BAZ1B	BAZ1B	SkTDNSSLSSPLNPK	unique	K2 ADPr_HCD_249_347_583 (DEKRSY)	0.3	0	117.64	30.6	47.99	2114.86	705.959	3	7.59e-05	0.0359	321	335	35336	8052	AF_H2O2	HCD	3
Q9UIF9	Bromodomain adjacent to zinc finger domain protein 2A OS	BAZ2A	BAZ2A	sGYSLNFSEGDGR	unique	S1 ADPr_HCD_249_347_583 (DEKRSY)	0.92	13.73	98.99	27.36	27.04	1928.66	965.338	2	0.000882	0.457	1747	1759	38356	13355	AF_H2O2	HCD	2
Q9UIF9	Bromodomain adjacent to zinc finger domain protein 2A OS	BAZ2A	BAZ2A	SGySLNFSEGDGR	unique	Y3 ADPr_HCD_249_347_583 (DEKRSY)	0.79	9.07	71.65	26.97	17.43	1928.66	965.338	2	-0.000338	-0.175	1747	1759	44239	13360	AF_H2O2	HCD	3
P25440	Bromodomain-containing protein 2 OS	BRD2	BRD2	SLHsAGPPLLAVTAAPPAQPLAK	unique	S4 ADPr_HCD_249_347_583 (DEKRSY)	0	9.43	78.77	30.91	17.07	2747.31	916.776	3	-0.00313	-1.14	253	275	58588	21342	AF_H2O2	HCD	3
P25440	Bromodomain-containing protein 2 OS	BRD2	BRD2	SLHsAGPPLLAVTAAPPAQPLAK	unique	S4 ADPr_HCD_249_347_583 (DEKRSY)	0	0	87.73	31.03	20.53	2748.31	917.11	3	0.998	-1.75	253	275	58603	21362	AF_H2O2	HCD	3
Q7L1Q6	Basic leucine zipper and W2 domain-containing protein 1 OS	BZW1	BZW1	QQKPTLsGQR	unique	S7 ADP-Ribosyl-EThcD (SRDEKY)	1	65.48	155.08	22.12	30.04	1682.68	561.901	3	-0.00121	-0.721	6	15	23671	3650	AF_H2O2	ETHCD	2
Q9H3H3	UPF0696 protein C11orf68 OS	C11orf68	C11orf68	aAAAAAAVAGVGRGGGGAEPr	unique	n-term Acetyl, R21 ADPr_HCD_249_347_583 (DEKRSY)	100 %, 2 %	1'000.00, 0.00	82.95	30.73	17.07	2319.98	774.332	3	0.995	-3.12	2	22	40397	14592	AF_H2O2	HCD	2
Q9UNZ5	Leydig cell tumor 10 kDa protein homolog OS	C19orf53	C19orf53	AsSSLPK	unique	S2 ADPr_HCD_249_347_583 (DEKRSY)	0	40.08	69.08	32.56	31.24	1229.44	615.725	2	-0.000658	-0.535	69	75	22878	3765	AF_H2O2	HCD	2
Q9UNZ5	Leydig cell tumor 10 kDa protein homolog OS	C19orf53	C19orf53	AsSSLPK	unique	S2 ADPr_HCD_249_347_583 (DEKRSY)	0.01	51.49	52.33	32.62	18.68	1229.44	615.725	2	-0.000418	-0.34	69	75	22947	3878	AF_H2O2	HCD	2
Q9UNZ5	Leydig cell tumor 10 kDa protein homolog OS	C19orf53	C19orf53	AsSSLPK	unique	S2 ADPr_HCD_249_347_583 (DEKRSY)	0	51.49	62.2	32.56	15.46	1229.44	615.725	2	-0.000778	-0.632	69	75	23120	4155	AF_H2O2	HCD	2
Q9UNZ5	Leydig cell tumor 10 kDa protein homolog OS	C19orf53	C19orf53	AsSSLPK	unique	S2 ADPr_HCD_249_347_583 (DEKRSY)	0.3	36.04	67.21	32.47	29.73	1229.44	615.726	2	-3.81e-05	-0.031	69	75	26584	3158	AF_H2O2	HCD	3
Q9UNZ5	Leydig cell tumor 10 kDa protein homolog OS	C19orf53	C19orf53	AsSSLPK	unique	S2 ADPr_HCD_249_347_583 (DEKRSY)	0.17	51.49	54.22	32.56	20.43	1229.44	615.725	2	-0.000778	-0.632	69	75	28185	3283	AF_H2O2	HCD	3
Q9UNZ5	Leydig cell tumor 10 kDa protein homolog OS	C19orf53	C19orf53	AsSSLPK	razor	S2 ADPr_HCD_249_347_583 (DEKRSY)	0	36.25	64.83	32.56	16.62	1229.44	615.725	2	-0.000658	-0.535	69	75	22880	3768	AF_H2O2	HCD	2
Q9UNZ5	Leydig cell tumor 10 kDa protein homolog OS	C19orf53	C19orf53	AsSSLPK	razor	S2 ADPr_HCD_249_347_583 (DEKRSY)	0.01	35.64	47.9	32.56	18.16	1229.44	615.725	2	-0.00102	-0.827	69	75	23058	4050	AF_H2O2	HCD	2
Q8NDD1	Uncharacterized protein C1orf131 OS	C1orf131	C1orf131	sYVNYK	unique	S1 ADPr_HCD_249_347_583 (DEKRSY)	0.99	23.2	82.26	26.84	18.74	1313.44	657.726	2	0.000542	0.412	207	212	27384	5850	AF_H2O2	HCD	2
Q8NDD1	Uncharacterized protein C1orf131 OS	C1orf131	C1orf131	sAPSILSNGR	unique	S1 ADPr_HCD_249_347_583 (DEKRSY)	1	84.87	129.58	30.54	26.74	1541.59	771.803	2	2.19e-05	0.0142	255	264	31763	8958	AF_H2O2	HCD	2
Q8NDD1	Uncharacterized protein C1orf131 OS	C1orf131	C1orf131	sAPSILSNGR	unique	S1 ADPr_HCD_249_347_583 (DEKRSY)	1	76.65	103.72	30.5	29.93	1541.59	771.803	2	-0.000218	-0.141	255	264	32213	9672	AF_H2O2	HCD	2
Q8NDD1	Uncharacterized protein C1orf131 OS	C1orf131	C1orf131	sAPSILSNGR	unique	S1 ADPr_HCD_249_347_583 (DEKRSY)	1	76.65	96.59	30.54	22.16	1541.59	771.803	2	2.19e-05	0.0142	255	264	33083	8460	AF_H2O2	HCD	1
Q8NDD1	Uncharacterized protein C1orf131 OS	C1orf131	C1orf131	sYVNYK	unique	S1 ADPr_HCD_249_347_583 (DEKRSY)	0.99	23.2	82.26	26.99	16.68	1313.44	657.727	2	0.002	1.52	207	212	30857	4958	AF_H2O2	HCD	3
Q8NDD1	Uncharacterized protein C1orf131 OS	C1orf131	C1orf131	sAPSILSNGR	unique	S1 ADPr_HCD_249_347_583 (DEKRSY)	1	64.69	108.51	30.56	29.32	1541.59	771.803	2	0.000262	0.17	255	264	37456	9211	AF_H2O2	HCD	3
Q14781	Chromobox protein homolog 2 OS	CBX2	CBX2	RPVSLAk	unique	K7 ADPr_HCD_249_347_583 (DEKRSY)	1	72.53	114.16	26.58	23.07	1310.54	437.854	3	-0.000524	-0.4	178	184	25179	4851	AF_H2O2	HCD	2
Q14781	Chromobox protein homolog 2 OS	CBX2	CBX2	RPVSLAk	unique	K7 ADPr_HCD_249_347_583 (DEKRSY)	1	79.55	120.15	26.58	16.36	1310.54	437.854	3	-0.000524	-0.4	178	184	25180	4853	AF_H2O2	HCD	2
Q14781	Chromobox protein homolog 2 OS	CBX2	CBX2	kLTAMSScSR	unique	K1 ADPr_HCD_249_347_583 (DEKRSY)	1	98.5	79.36	28.6	31.92	1680.6	841.309	2	-9.2e-05	-0.0547	82	91	28740	4175	AF_H2O2	HCD	3
Q14781	Chromobox protein homolog 2 OS	CBX2	CBX2	RPVsLAK	razor	S4 ADP-Ribosyl-EThcD (SRDEKY)	1	84.65	142.2	19.4	26.58	1310.54	437.854	3	-0.000524	-0.4	178	184	26003	4852	AF_H2O2	ETHCD	2
Q14781	Chromobox protein homolog 2 OS	CBX2	CBX2	RPVsLAK	razor	S4 ADP-Ribosyl-EThcD (SRDEKY)	1	91.68	145.04	16.5	27.57	1310.54	437.854	3	-0.00151	-1.15	178	184	29373	3965	AF_H2O2	ETHCD	3
O00257	E3 SUMO-protein ligase CBX4 OS	CBX4	CBX4	SHPPDkWAQGAGAK	unique	K6 ADP-Ribosyl-EThcD (SRDEKY)	0	0	241.93	16.61	30.29	1989.78	664.267	3	0.00115	0.576	192	205	27133	3759	AF_H2O2	ETHCD	1
O00257	E3 SUMO-protein ligase CBX4 OS	CBX4	CBX4	sHPPDKWAQGAGAK	unique	S1 ADP-Ribosyl-EThcD (SRDEKY)	0.91	13.29	243.87	20.24	30.55	1989.78	664.266	3	-0.000474	-0.238	192	205	29470	4322	AF_H2O2	ETHCD	3
O00257	E3 SUMO-protein ligase CBX4 OS	CBX4	CBX4	sHPPDKWAQGAGAK	unique	S1 ADPr_HCD_249_347_583 (DEKRSY)	1	107.79	169	30.29	43.43	1989.78	664.267	3	0.00115	0.576	192	205	26236	3760	AF_H2O2	HCD	1
O00257	E3 SUMO-protein ligase CBX4 OS	CBX4	CBX4	sHPPDKWAQGAGAK	unique	S1 ADPr_HCD_249_347_583 (DEKRSY)	1	52.24	117.18	30.55	22.66	1989.78	664.266	3	-0.000474	-0.238	192	205	28838	4323	AF_H2O2	HCD	3
P45973	Chromobox protein homolog 5 OS	CBX5	CBX5	KSNFSNSADDIKsK	unique	S13 ADP-Ribosyl-EThcD (SRDEKY)	0.5	0	348.03	49.7	30.1	2080.81	694.612	3	-0.00136	-0.655	91	104	25929	4584	AF_H2O2	ETHCD	2
P45973	Chromobox protein homolog 5 OS	CBX5	CBX5	RKsNFSNSADDIK	unique	S3 ADP-Ribosyl-EThcD (SRDEKY)	1	23.2	391.38	77.4	29.7	2021.79	674.937	3	-4.41e-05	-0.0218	90	102	26022	4933	AF_H2O2	ETHCD	2
P45973	Chromobox protein homolog 5 OS	CBX5	CBX5	SNFSNSADDIKsK	unique	S12 ADP-Ribosyl-EThcD (SRDEKY)	1	23.2	178.7	26.47	29.07	1952.72	651.913	3	-0.00201	-1.03	92	104	28182	5581	AF_H2O2	ETHCD	2
P45973	Chromobox protein homolog 5 OS	CBX5	CBX5	KsNFSNSADDIK	unique	S2 ADP-Ribosyl-EThcD (SRDEKY)	0.5	0	285.96	29.01	28.93	1865.69	622.903	3	-0.000224	-0.12	91	102	28216	5710	AF_H2O2	ETHCD	2
P45973	Chromobox protein homolog 5 OS	CBX5	CBX5	KSNFSNSADDIKsK	unique	S13 ADP-Ribosyl-EThcD (SRDEKY)	1	39.78	389.73	54.89	30.06	2080.81	694.612	3	-0.000614	-0.295	91	104	24981	3191	AF_H2O2	ETHCD	1
P45973	Chromobox protein homolog 5 OS	CBX5	CBX5	RKsNFSNSADDIK	unique	S3 ADP-Ribosyl-EThcD (SRDEKY)	0.98	17.2	336.94	69.05	29.49	2021.79	674.936	3	-0.00133	-0.66	90	102	25053	3463	AF_H2O2	ETHCD	1
P45973	Chromobox protein homolog 5 OS	CBX5	CBX5	KsNFSNSADDIK	unique	S2 ADP-Ribosyl-EThcD (SRDEKY)	0.5	0	265.34	36.92	28.94	1865.69	622.903	3	-0.000584	-0.313	91	102	27246	4215	AF_H2O2	ETHCD	1
P45973	Chromobox protein homolog 5 OS	CBX5	CBX5	KSNFSNSADDIKsK	unique	S13 ADP-Ribosyl-EThcD (SRDEKY)	0.5	0	356.39	61.91	29.96	2080.81	694.612	3	-0.000254	-0.122	91	104	29272	3632	AF_H2O2	ETHCD	3
P45973	Chromobox protein homolog 5 OS	CBX5	CBX5	RKsNFSNSADDIK	unique	S3 ADP-Ribosyl-EThcD (SRDEKY)	1	23.2	391.38	69.58	29.7	2021.79	674.937	3	-4.41e-05	-0.0218	90	102	29364	3935	AF_H2O2	ETHCD	3
P45973	Chromobox protein homolog 5 OS	CBX5	CBX5	SNFSNSADDIKsK	unique	S12 ADP-Ribosyl-EThcD (SRDEKY)	1	26.2	201.3	16.4	28.96	1952.72	651.913	3	-0.000544	-0.279	92	104	31550	4664	AF_H2O2	ETHCD	3
P45973	Chromobox protein homolog 5 OS	CBX5	CBX5	KsNFSNSADDIK	unique	S2 ADP-Ribosyl-EThcD (SRDEKY)	1	24.44	286.87	35.2	29	1865.69	622.904	3	0.00179	0.957	91	102	31579	4775	AF_H2O2	ETHCD	3
P45973	Chromobox protein homolog 5 OS	CBX5	CBX5	RkSNFSNSADDIK	unique	K2 ADPr_HCD_249_347_583 (DEKRSY)	0	16.12	128.77	29.7	32.16	2021.79	674.937	3	-4.41e-05	-0.0218	90	102	25232	4934	AF_H2O2	HCD	2
P45973	Chromobox protein homolog 5 OS	CBX5	CBX5	sNFSNSADDIKSK	unique	S1 ADPr_HCD_249_347_583 (DEKRSY)	1	74.8	152.68	29.07	17.45	1952.72	651.913	3	-0.00201	-1.03	92	104	27228	5582	AF_H2O2	HCD	2
P45973	Chromobox protein homolog 5 OS	CBX5	CBX5	kSNFSNSADDIK	unique	K1 ADPr_HCD_249_347_583 (DEKRSY)	1	35.37	155.57	28.93	63.73	1865.69	622.903	3	-0.000224	-0.12	91	102	27310	5711	AF_H2O2	HCD	2
P45973	Chromobox protein homolog 5 OS	CBX5	CBX5	kSNFSNSADDIK	unique	K1 ADPr_HCD_249_347_583 (DEKRSY)	1	29.41	95.58	28.93	28.02	1865.69	933.851	2	-7.81e-05	-0.0419	91	102	27314	5718	AF_H2O2	HCD	2
P45973	Chromobox protein homolog 5 OS	CBX5	CBX5	sNFSNSADDIK	unique	S1 ADPr_HCD_249_347_583 (DEKRSY)	1	30.54	93.08	25.9	47.73	1737.59	869.804	2	0.00154	0.887	92	102	29431	7107	AF_H2O2	HCD	2
P45973	Chromobox protein homolog 5 OS	CBX5	CBX5	KSNFSNSADDIKSk	unique	K14 ADPr_HCD_249_347_583 (DEKRSY)	0	16.25	214.95	30.06	38.44	2080.81	694.612	3	-0.000614	-0.295	91	104	24337	3192	AF_H2O2	HCD	1
P45973	Chromobox protein homolog 5 OS	CBX5	CBX5	kSNFSNSADDIK	unique	K1 ADPr_HCD_249_347_583 (DEKRSY)	1	35.37	108.58	28.94	46.81	1865.69	933.851	2	-0.000578	-0.31	91	102	26501	4209	AF_H2O2	HCD	1
P45973	Chromobox protein homolog 5 OS	CBX5	CBX5	kSNFSNSADDIK	unique	K1 ADPr_HCD_249_347_583 (DEKRSY)	1	35.37	101.41	28.94	32.45	1865.69	622.903	3	-0.000584	-0.313	91	102	26504	4216	AF_H2O2	HCD	1
P45973	Chromobox protein homolog 5 OS	CBX5	CBX5	KSNFSNSADDIKSk	unique	K14 ADPr_HCD_249_347_583 (DEKRSY)	0.96	17.19	96.15	29.96	16.26	2080.81	694.612	3	-0.000254	-0.122	91	104	28399	3629	AF_H2O2	HCD	3
P45973	Chromobox protein homolog 5 OS	CBX5	CBX5	KSNFSNSADDIKsK	unique	S13 ADPr_HCD_249_347_583 (DEKRSY)	0	3.14	226.44	29.96	41.8	2080.81	694.612	3	-0.000254	-0.122	91	104	28402	3633	AF_H2O2	HCD	3
P45973	Chromobox protein homolog 5 OS	CBX5	CBX5	RkSNFSNSADDIK	unique	K2 ADPr_HCD_249_347_583 (DEKRSY)	0	0	137.32	29.7	37.67	2021.79	674.937	3	-4.41e-05	-0.0218	90	102	28589	3936	AF_H2O2	HCD	3
P45973	Chromobox protein homolog 5 OS	CBX5	CBX5	kSNFSNSADDIK	unique	K1 ADPr_HCD_249_347_583 (DEKRSY)	1	35.37	117.78	29	51.9	1865.69	622.904	3	0.00179	0.957	91	102	30747	4776	AF_H2O2	HCD	3
P45973	Chromobox protein homolog 5 OS	CBX5	CBX5	kSNFSNSADDIK	unique	K1 ADPr_HCD_249_347_583 (DEKRSY)	1	53.07	127.91	28.93	48.62	1865.69	933.851	2	-0.000198	-0.106	91	102	30753	4787	AF_H2O2	HCD	3
Q9HC52	Chromobox protein homolog 8 OS	CBX8	CBX8	sPQDLASTSR	unique	S1 ADPr_HCD_249_347_583 (DEKRSY)	1	44	99.58	29.57	31.22	1601.58	801.795	2	0.000322	0.201	110	119	25412	5212	AF_H2O2	HCD	2
Q9HC52	Chromobox protein homolog 8 OS	CBX8	CBX8	sPQDLASTSR	unique	S1 ADPr_HCD_249_347_583 (DEKRSY)	1	40.56	92.73	29.57	28.84	1601.58	801.796	2	0.000562	0.351	110	119	30481	4345	AF_H2O2	HCD	3
Q9H6F5	Coiled-coil domain-containing protein 86 OS	CCDC86	CCDC86	RFsQmLQDKPLR	unique	S3 ADP-Ribosyl-EThcD (SRDEKY), M5 Oxidation	100 %, 100 %	51.22, 1'000.00	211.86	34.62	30.87	2074.87	692.631	3	-5.91e-05	-0.0285	253	264	30473	8138	AF_H2O2	ETHCD	2
Q9H6F5	Coiled-coil domain-containing protein 86 OS	CCDC86	CCDC86	RFsQmLQDKPLR	unique	S3 ADP-Ribosyl-EThcD (SRDEKY), M5 Oxidation	100 %, 100 %	81.22, 1'000.00	291.22	38.11	30.88	2074.87	692.63	3	-0.00114	-0.549	253	264	30485	8264	AF_H2O2	ETHCD	2
Q9H6F5	Coiled-coil domain-containing protein 86 OS	CCDC86	CCDC86	RFsQMLQDKPLR	unique	S3 ADP-Ribosyl-EThcD (SRDEKY)	1	94.37	355.59	56.54	31.47	2058.87	687.299	3	-0.000304	-0.148	253	264	36923	11495	AF_H2O2	ETHCD	2
Q9H6F5	Coiled-coil domain-containing protein 86 OS	CCDC86	CCDC86	RFsQmLQDKPLR	unique	S3 ADP-Ribosyl-EThcD (SRDEKY), M5 Oxidation	100 %, 100 %	51.22, 1'000.00	227.43	30.24	31.09	2074.87	692.631	3	0.00234	1.13	253	264	31480	6832	AF_H2O2	ETHCD	1
Q9H6F5	Coiled-coil domain-containing protein 86 OS	CCDC86	CCDC86	RFsQMLQDKPLR	unique	S3 ADP-Ribosyl-EThcD (SRDEKY)	1	101.4	341.13	58.1	31.55	2058.88	687.299	3	0.000776	0.377	253	264	35946	10351	AF_H2O2	ETHCD	1
Q9H6F5	Coiled-coil domain-containing protein 86 OS	CCDC86	CCDC86	RFsQMLQDKPLR	unique	S3 ADP-Ribosyl-EThcD (SRDEKY)	1	81.22	321.75	55.72	31.52	2058.88	687.299	3	0.000416	0.202	253	264	42354	11137	AF_H2O2	ETHCD	3
Q9H6F5	Coiled-coil domain-containing protein 86 OS	CCDC86	CCDC86	FsQmLQDKPLR	unique	S2 ADPr_HCD_249_347_583 (DEKRSY), M4 Oxidation	100 %, 100 %	79.32, 1'000.00	95.9	30.7	27.62	1918.77	640.597	3	-0.000569	-0.296	254	264	31552	8614	AF_H2O2	HCD	2
Q9H6F5	Coiled-coil domain-containing protein 86 OS	CCDC86	CCDC86	FsQmLQDKPLR	unique	S2 ADPr_HCD_249_347_583 (DEKRSY), M4 Oxidation	100 %, 100 %	66.43, 1'000.00	104.16	30.7	37.01	1919.77	640.93	3	1	-1.08	254	264	31564	8634	AF_H2O2	HCD	2
Q9H6F5	Coiled-coil domain-containing protein 86 OS	CCDC86	CCDC86	RFsQMLQDKPLR	unique	S3 ADPr_HCD_249_347_583 (DEKRSY)	0	9.67	138.33	31.47	18.95	2058.87	687.299	3	-0.000304	-0.148	253	264	35987	11493	AF_H2O2	HCD	2
Q9H6F5	Coiled-coil domain-containing protein 86 OS	CCDC86	CCDC86	rFSQMLQDKPLR	unique	R1 ADPr_HCD_249_347_583 (DEKRSY)	0.99	37.67	174.41	31.47	24.11	2058.87	687.299	3	-0.000304	-0.148	253	264	35989	11496	AF_H2O2	HCD	2
Q9H6F5	Coiled-coil domain-containing protein 86 OS	CCDC86	CCDC86	FsQMLQDKPLR	unique	S2 ADPr_HCD_249_347_583 (DEKRSY)	1	139.27	170.51	31.4	23.22	1902.78	635.266	3	0.00192	1.01	254	264	36090	11694	AF_H2O2	HCD	2
Q9H6F5	Coiled-coil domain-containing protein 86 OS	CCDC86	CCDC86	RFsQMLQDKPLR	unique	S3 ADPr_HCD_249_347_583 (DEKRSY)	1	29.58	81.46	31.55	19.2	2058.88	687.299	3	0.000776	0.377	253	264	35630	10349	AF_H2O2	HCD	1
Q9H6F5	Coiled-coil domain-containing protein 86 OS	CCDC86	CCDC86	RFsQMLQDKPLR	unique	S3 ADPr_HCD_249_347_583 (DEKRSY)	0	3.3	159.15	31.55	22.76	2058.88	687.299	3	0.000776	0.377	253	264	35632	10352	AF_H2O2	HCD	1
Q9H6F5	Coiled-coil domain-containing protein 86 OS	CCDC86	CCDC86	FsQMLQDKPLR	unique	S2 ADPr_HCD_249_347_583 (DEKRSY)	1	38.1	64.32	31.49	20.95	1902.77	635.265	3	0.000806	0.423	254	264	37046	10618	AF_H2O2	HCD	1
Q9H6F5	Coiled-coil domain-containing protein 86 OS	CCDC86	CCDC86	FsQMLQDKPLR	unique	S2 ADPr_HCD_249_347_583 (DEKRSY)	1	129.2	151.66	31.49	53.7	1902.77	635.265	3	0.000806	0.423	254	264	37047	10620	AF_H2O2	HCD	1
Q9H6F5	Coiled-coil domain-containing protein 86 OS	CCDC86	CCDC86	rFSQMLQDKPLR	unique	R1 ADPr_HCD_249_347_583 (DEKRSY)	0.01	34.18	120.99	31.52	18.25	2058.88	687.299	3	0.000416	0.202	253	264	41438	11138	AF_H2O2	HCD	3
Q9H6F5	Coiled-coil domain-containing protein 86 OS	CCDC86	CCDC86	FsQMLQDKPLR	unique	S2 ADPr_HCD_249_347_583 (DEKRSY)	1	107.11	126.92	31.6	50.47	1902.77	635.265	3	0.000266	0.14	254	264	41627	11419	AF_H2O2	HCD	3
Q9H6F5	Coiled-coil domain-containing protein 86 OS	CCDC86	CCDC86	FsQMLQDKPLR	unique	S2 ADPr_HCD_249_347_583 (DEKRSY)	1	85.86	108.4	31.5	38.31	1902.77	952.395	2	0.001	0.526	254	264	41635	11432	AF_H2O2	HCD	3
Q53HL2	Borealin OS	CDCA8	CDCA8	LTAEAIQTPLKSAk	unique	K14 ADP-Ribosyl-EThcD (SRDEKY)	0	0	234	20.5	30.47	2010.91	671.31	3	0.000216	0.107	99	112	36931	11535	AF_H2O2	ETHCD	2
Q53HL2	Borealin OS	CDCA8	CDCA8	LTAEAIQTPLKSAk	unique	K14 ADP-Ribosyl-EThcD (SRDEKY)	0	0	213.22	16.19	30.58	2010.91	671.31	3	0.000396	0.197	99	112	35954	10417	AF_H2O2	ETHCD	1
Q53HL2	Borealin OS	CDCA8	CDCA8	LTAEAIQTPLKsAK	unique	S12 ADP-Ribosyl-EThcD (SRDEKY)	1	23.2	377.7	34.42	30.54	2010.91	671.309	3	-0.000324	-0.161	99	112	42370	11257	AF_H2O2	ETHCD	3
Q14004	Cyclin-dependent kinase 13 OS	CDK13	CDK13	SsLAAELNK	unique	S2 ADPr_HCD_249_347_583 (DEKRSY)	0.27	0	57.56	32.36	27.08	1472.56	737.287	2	0.00134	0.911	447	455	32227	9696	AF_H2O2	HCD	2
Q7Z7K6	Centromere protein V OS	CENPV	CENPV	sQAVEKPPSEKPR	unique	S1 ADP-Ribosyl-EThcD (SRDEKY)	1	85.93	217.94	26.11	30.17	1992.83	665.286	3	0.000446	0.224	53	65	23642	3554	AF_H2O2	ETHCD	2
Q7Z7K6	Centromere protein V OS	CENPV	CENPV	sQAVEKPPSEKPR	unique	S1 ADPr_HCD_249_347_583 (DEKRSY)	1	83.04	136.63	30.17	38.81	1992.83	665.286	3	0.000446	0.224	53	65	22744	3551	AF_H2O2	HCD	2
Q7Z7K6	Centromere protein V OS	CENPV	CENPV	sQAVEKPPSEKPR	unique	S1 ADPr_HCD_249_347_583 (DEKRSY)	1	63.28	202.87	30.17	26.85	1992.83	665.286	3	0.000446	0.224	53	65	22747	3555	AF_H2O2	HCD	2
Q7Z7K6	Centromere protein V OS	CENPV	CENPV	SGASGAsAAPAASAAAALAPSATR	unique	S7 ADPr_HCD_249_347_583 (DEKRSY)	0.07	0	55.78	30.76	23.46	2525.06	842.694	3	0.000426	0.169	18	41	38770	13972	AF_H2O2	HCD	2
Q7Z7K6	Centromere protein V OS	CENPV	CENPV	SGASGAsAAPAASAAAALAPSATR	unique	S7 ADPr_HCD_249_347_583 (DEKRSY)	0	20.31	127.9	30.76	33.52	2525.06	842.694	3	0.000426	0.169	18	41	38772	13975	AF_H2O2	HCD	2
Q7Z7K6	Centromere protein V OS	CENPV	CENPV	SGASGASAAPAAsAAAALAPSATR	unique	S13 ADPr_HCD_249_347_583 (DEKRSY)	0.19	0	45.67	30.84	18.05	2525.06	842.694	3	0.00244	0.964	18	41	41203	13183	AF_H2O2	HCD	1
Q7Z7K6	Centromere protein V OS	CENPV	CENPV	SGASGAsAAPAASAAAALAPSATR	unique	S7 ADPr_HCD_249_347_583 (DEKRSY)	0.99	47.02	129.48	30.86	36.68	2525.06	842.695	3	0.00466	1.84	18	41	41206	13187	AF_H2O2	HCD	1
Q7Z7K6	Centromere protein V OS	CENPV	CENPV	sQAVEKPPSEKPR	unique	S1 ADPr_HCD_249_347_583 (DEKRSY)	0.6	21.01	110.53	30.22	34.5	1992.84	665.286	3	0.00102	0.51	53	65	26389	2845	AF_H2O2	HCD	3
Q7Z7K6	Centromere protein V OS	CENPV	CENPV	sQAVEKPPSEKPR	unique	S1 ADPr_HCD_249_347_583 (DEKRSY)	1	90.34	216.91	30.22	42.3	1992.84	665.286	3	0.00102	0.51	53	65	26390	2847	AF_H2O2	HCD	3
Q7Z7K6	Centromere protein V OS	CENPV	CENPV	SGASGAsAAPAASAAAALAPSATR	unique	S7 ADPr_HCD_249_347_583 (DEKRSY)	0.03	0	108.01	30.74	33.09	2525.06	842.694	3	0.00136	0.537	18	41	45874	13941	AF_H2O2	HCD	3
Q13111	Chromatin assembly factor 1 subunit A OS	CHAF1A	CHAF1A	QHsSTSPFPTSTPLR	unique	S3 ADPr_HCD_249_347_583 (DEKRSY)	1	17.21	74.53	30.05	27.88	2182.87	728.632	3	0.00251	1.15	305	319	38530	13613	AF_H2O2	HCD	2
Q86WJ1	Chromodomain-helicase-DNA-binding protein 1-like OS	CHD1L	CHD1L	SAVLHSQSSSsSSR	unique	S11 ADP-Ribosyl-EThcD (SRDEKY)	0	0	397.66	52.61	29.04	1959.74	654.254	3	0.00386	1.97	880	893	23569	3321	AF_H2O2	ETHCD	2
Q86WJ1	Chromodomain-helicase-DNA-binding protein 1-like OS	CHD1L	CHD1L	SAVLHSQsSSSSSR	unique	S8 ADP-Ribosyl-EThcD (SRDEKY)	1	50.64	382.14	57.44	29.02	1959.74	654.253	3	0.00128	0.651	880	893	23610	3452	AF_H2O2	ETHCD	2
Q86WJ1	Chromodomain-helicase-DNA-binding protein 1-like OS	CHD1L	CHD1L	sAVLHSQSSSSSSR	unique	S1 ADP-Ribosyl-EThcD (SRDEKY)	1	65.58	260.74	49.54	29.02	1959.74	654.253	3	0.0011	0.559	880	893	27034	2786	AF_H2O2	ETHCD	3
Q86WJ1	Chromodomain-helicase-DNA-binding protein 1-like OS	CHD1L	CHD1L	NKGsVLIPGLVEGSTK	unique	S4 ADP-Ribosyl-EThcD (SRDEKY)	1	49.98	158.31	17.65	30.88	2138.97	713.996	3	0.00229	1.07	615	630	50804	17205	AF_H2O2	ETHCD	3
Q86WJ1	Chromodomain-helicase-DNA-binding protein 1-like OS	CHD1L	CHD1L	sAVLHSQSSSSSSR	unique	S1 ADPr_HCD_249_347_583 (DEKRSY)	1	156.73	212.58	28.82	31.66	1959.74	654.254	3	0.00311	1.58	880	893	22601	3319	AF_H2O2	HCD	2
Q86WJ1	Chromodomain-helicase-DNA-binding protein 1-like OS	CHD1L	CHD1L	SAVLHsQSSSSSSR	unique	S6 ADPr_HCD_249_347_583 (DEKRSY)	0	0	219.09	29.04	26.12	1959.74	654.254	3	0.00386	1.97	880	893	22603	3322	AF_H2O2	HCD	2
Q86WJ1	Chromodomain-helicase-DNA-binding protein 1-like OS	CHD1L	CHD1L	sAVLHSQSSSSSSR	unique	S1 ADPr_HCD_249_347_583 (DEKRSY)	1	151.45	178.14	29.07	17.75	1959.74	980.876	2	0.00178	0.909	880	893	22609	3331	AF_H2O2	HCD	2
Q86WJ1	Chromodomain-helicase-DNA-binding protein 1-like OS	CHD1L	CHD1L	sAVLHSQSSSSSSR	unique	S1 ADPr_HCD_249_347_583 (DEKRSY)	1	119.55	164.74	29.02	38.39	1959.74	654.253	3	0.00128	0.651	880	893	22682	3449	AF_H2O2	HCD	2
Q86WJ1	Chromodomain-helicase-DNA-binding protein 1-like OS	CHD1L	CHD1L	sAVLHSQSSSSSSR	unique	S1 ADPr_HCD_249_347_583 (DEKRSY)	1	167.38	230.26	29.02	28.32	1959.74	654.253	3	0.00128	0.651	880	893	22684	3453	AF_H2O2	HCD	2
Q86WJ1	Chromodomain-helicase-DNA-binding protein 1-like OS	CHD1L	CHD1L	sAVLHSQSSSSSSR	unique	S1 ADPr_HCD_249_347_583 (DEKRSY)	1	66.29	166.12	29.01	25.86	1959.74	980.876	2	0.000922	0.47	880	893	22688	3458	AF_H2O2	HCD	2
Q86WJ1	Chromodomain-helicase-DNA-binding protein 1-like OS	CHD1L	CHD1L	NKGsVLIPGLVEGSTKR	unique	S4 ADPr_HCD_249_347_583 (DEKRSY)	0	0	108.92	30.63	26.77	2295.07	766.03	3	0.0019	0.826	615	631	40740	15145	AF_H2O2	HCD	2
Q86WJ1	Chromodomain-helicase-DNA-binding protein 1-like OS	CHD1L	CHD1L	NKGsVLIPGLVEGSTK	unique	S4 ADPr_HCD_249_347_583 (DEKRSY)	0.9	9.45	152.32	30.65	42.15	2138.97	713.996	3	0.000816	0.381	615	630	42765	16592	AF_H2O2	HCD	2
Q86WJ1	Chromodomain-helicase-DNA-binding protein 1-like OS	CHD1L	CHD1L	NKGsVLIPGLVEGSTKR	unique	S4 ADPr_HCD_249_347_583 (DEKRSY)	0.5	0	86.51	30.71	15.43	2296.07	766.363	3	1	-0.471	615	631	43379	14685	AF_H2O2	HCD	1
Q86WJ1	Chromodomain-helicase-DNA-binding protein 1-like OS	CHD1L	CHD1L	NkGSVLIPGLVEGSTK	unique	K2 ADPr_HCD_249_347_583 (DEKRSY)	0.98	18.45	102.82	30.69	29.08	2138.97	713.996	3	0.00136	0.634	615	630	45865	16462	AF_H2O2	HCD	1
Q86WJ1	Chromodomain-helicase-DNA-binding protein 1-like OS	CHD1L	CHD1L	sAVLHSQSSSSSSR	unique	S1 ADPr_HCD_249_347_583 (DEKRSY)	1	68.78	71.55	28.74	18.09	1959.74	654.253	3	-0.000194	-0.099	880	893	26354	2784	AF_H2O2	HCD	3
Q86WJ1	Chromodomain-helicase-DNA-binding protein 1-like OS	CHD1L	CHD1L	sAVLHSQSSSSSSR	unique	S1 ADPr_HCD_249_347_583 (DEKRSY)	1	150.07	209.9	29.02	35.35	1959.74	654.253	3	0.0011	0.559	880	893	26356	2787	AF_H2O2	HCD	3
Q86WJ1	Chromodomain-helicase-DNA-binding protein 1-like OS	CHD1L	CHD1L	NkGSVLIPGLVEGSTKR	unique	K2 ADPr_HCD_249_347_583 (DEKRSY)	0.98	18.45	170.99	30.7	39.09	2296.07	766.363	3	0.999	-1.42	615	631	48020	15349	AF_H2O2	HCD	3
Q86WJ1	Chromodomain-helicase-DNA-binding protein 1-like OS	CHD1L	CHD1L	NkGSVLIPGLVEGSTK	unique	K2 ADPr_HCD_249_347_583 (DEKRSY)	0.98	18.45	139.79	30.88	35.74	2138.97	713.996	3	0.00229	1.07	615	630	50556	17206	AF_H2O2	HCD	3
O14647	Chromodomain-helicase-DNA-binding protein 2 OS	CHD2	CHD2	SGSyRPNNMSR	unique	Y4 ADP-Ribosyl-EThcD (SRDEKY)	0.33	0	107.9	23.11	27.33	1808.63	603.885	3	-0.000384	-0.212	1686	1696	23779	4042	AF_H2O2	ETHCD	2
O14647	Chromodomain-helicase-DNA-binding protein 2 OS	CHD2	CHD2	SGSyRPNNMSR	unique	Y4 ADP-Ribosyl-EThcD (SRDEKY)	0.33	0	99.4	23.35	27.1	1808.63	603.885	3	-0.00167	-0.925	1686	1696	24891	2875	AF_H2O2	ETHCD	1
Q9Y3Y2	Chromatin target of PRMT1 protein OS	CHTOP	CHTOP	LGKsNIQAR	unique	S4 ADP-Ribosyl-EThcD (SRDEKY)	1	44.63	193.71	21.88	31.21	1526.63	509.883	3	-0.00218	-1.43	79	87	25928	4582	AF_H2O2	ETHCD	2
Q9Y3Y2	Chromatin target of PRMT1 protein OS	CHTOP	CHTOP	LGKsNIQAR	unique	S4 ADP-Ribosyl-EThcD (SRDEKY)	1	50.64	199.88	23.51	31.12	1526.63	509.883	3	-0.00137	-0.9	79	87	24988	3213	AF_H2O2	ETHCD	1
Q9Y3Y2	Chromatin target of PRMT1 protein OS	CHTOP	CHTOP	LGKsNIQAR	unique	S4 ADP-Ribosyl-EThcD (SRDEKY)	1	50.64	176.91	21.38	31.5	1526.63	509.883	3	-0.000264	-0.173	79	87	29283	3665	AF_H2O2	ETHCD	3
Q9Y3Y2	Chromatin target of PRMT1 protein OS	CHTOP	CHTOP	sNIQAR	unique	S1 ADPr_HCD_249_347_583 (DEKRSY)	1	78.11	67.14	31.08	25.96	1228.43	615.221	2	0.000362	0.294	82	87	20907	2886	AF_H2O2	HCD	2
Q9Y3Y2	Chromatin target of PRMT1 protein OS	CHTOP	CHTOP	LGkSNIQAR	unique	K3 ADPr_HCD_249_347_583 (DEKRSY)	1	43.15	82.64	31.21	27.93	1526.63	509.883	3	-0.00218	-1.43	79	87	25013	4578	AF_H2O2	HCD	2
Q9Y3Y2	Chromatin target of PRMT1 protein OS	CHTOP	CHTOP	LGkSNIQAR	unique	K3 ADPr_HCD_249_347_583 (DEKRSY)	1	43.15	90.68	31.21	17.19	1526.63	509.883	3	-0.00218	-1.43	79	87	25016	4583	AF_H2O2	HCD	2
Q9Y3Y2	Chromatin target of PRMT1 protein OS	CHTOP	CHTOP	LGkSNIQAR	unique	K3 ADPr_HCD_249_347_583 (DEKRSY)	1	43.15	88.79	31.12	28.18	1526.63	509.883	3	-0.00137	-0.9	79	87	24348	3210	AF_H2O2	HCD	1
Q9Y3Y2	Chromatin target of PRMT1 protein OS	CHTOP	CHTOP	LGkSNIQAR	unique	K3 ADPr_HCD_249_347_583 (DEKRSY)	1	43.15	87.93	31.12	21.61	1526.63	509.883	3	-0.00137	-0.9	79	87	24351	3214	AF_H2O2	HCD	1
Q9Y3Y2	Chromatin target of PRMT1 protein OS	CHTOP	CHTOP	LGkSNIQAR	unique	K3 ADPr_HCD_249_347_583 (DEKRSY)	1	24.44	69.83	31.6	17.23	1526.63	764.321	2	-3.81e-05	-0.025	79	87	28411	3647	AF_H2O2	HCD	3
Q9Y3Y2	Chromatin target of PRMT1 protein OS	CHTOP	CHTOP	LGkSNIQAR	unique	K3 ADPr_HCD_249_347_583 (DEKRSY)	1	43.15	85.38	31.5	26.23	1526.63	509.883	3	-0.000264	-0.173	79	87	28419	3661	AF_H2O2	HCD	3
Q9Y3Y2	Chromatin target of PRMT1 protein OS	CHTOP	CHTOP	LGkSNIQAR	unique	K3 ADPr_HCD_249_347_583 (DEKRSY)	1	43.15	85.16	31.5	21.21	1526.63	509.883	3	-0.000264	-0.173	79	87	28422	3666	AF_H2O2	HCD	3
Q14011	Cold-inducible RNA-binding protein OS	CIRBP	CIRBP	sGGYGGSR	unique	S1 ADPr_HCD_249_347_583 (DEKRSY)	1	46.72	81.09	25	28.25	1280.39	641.201	2	0.000862	0.673	132	139	20748	2625	AF_H2O2	HCD	2
Q8IYA6	Cytoskeleton-associated protein 2-like OS	CKAP2L	CKAP2L	sQNTKPYLK	unique	S1 ADP-Ribosyl-EThcD (SRDEKY)	1	178.54	217.51	19.7	30.68	1618.64	540.555	3	-0.000824	-0.509	31	39	26046	5025	AF_H2O2	ETHCD	2
Q8IYA6	Cytoskeleton-associated protein 2-like OS	CKAP2L	CKAP2L	LKsQNTKPYLK	unique	S3 ADP-Ribosyl-EThcD (SRDEKY)	1	50.64	343.81	43.47	29.84	1859.82	620.948	3	0.000186	0.0999	29	39	26106	5274	AF_H2O2	ETHCD	2
Q8IYA6	Cytoskeleton-associated protein 2-like OS	CKAP2L	CKAP2L	IRsYPVTEQR	unique	S3 ADP-Ribosyl-EThcD (SRDEKY)	1	44.63	198.51	18.8	31.79	1788.72	597.247	3	-0.00287	-1.61	318	327	28326	6415	AF_H2O2	ETHCD	2
Q8IYA6	Cytoskeleton-associated protein 2-like OS	CKAP2L	CKAP2L	LKsQNTKPYLK	unique	S3 ADP-Ribosyl-EThcD (SRDEKY)	1	26.2	298.91	40.73	29.77	1859.82	620.948	3	-0.00146	-0.787	29	39	27130	3746	AF_H2O2	ETHCD	1
Q8IYA6	Cytoskeleton-associated protein 2-like OS	CKAP2L	CKAP2L	TFPVKsQQLSR	unique	S6 ADP-Ribosyl-EThcD (SRDEKY)	1	44.63	244.86	15.43	31.12	1830.77	611.264	3	-0.00118	-0.646	253	263	31546	7264	AF_H2O2	ETHCD	1
Q8IYA6	Cytoskeleton-associated protein 2-like OS	CKAP2L	CKAP2L	LKsQNTKPYLK	unique	S3 ADP-Ribosyl-EThcD (SRDEKY)	1	50.64	330.99	40.36	29.78	1859.82	620.948	3	-0.000744	-0.4	29	39	29462	4292	AF_H2O2	ETHCD	3
Q8IYA6	Cytoskeleton-associated protein 2-like OS	CKAP2L	CKAP2L	TFPVKsQQLSR	unique	S6 ADP-Ribosyl-EThcD (SRDEKY)	1	44.63	219.11	21.82	31.13	1830.77	611.264	3	0.000286	0.156	253	263	35903	8031	AF_H2O2	ETHCD	3
Q8IYA6	Cytoskeleton-associated protein 2-like OS	CKAP2L	CKAP2L	LkSQNTKPYLK	unique	K2 ADPr_HCD_249_347_583 (DEKRSY)	1	48.72	133.92	29.84	24.93	1859.82	620.948	3	0.000186	0.0999	29	39	25445	5272	AF_H2O2	HCD	2
Q8IYA6	Cytoskeleton-associated protein 2-like OS	CKAP2L	CKAP2L	LKsQNTKPYLK	unique	S3 ADPr_HCD_249_347_583 (DEKRSY)	0	0	174.06	29.84	34.24	1859.82	620.948	3	0.000186	0.0999	29	39	25447	5275	AF_H2O2	HCD	2
Q8IYA6	Cytoskeleton-associated protein 2-like OS	CKAP2L	CKAP2L	sSVNSAVLK	unique	S1 ADPr_HCD_249_347_583 (DEKRSY)	0.01	18.44	93.72	31.73	34.23	1444.56	723.289	2	-0.000118	-0.0817	230	238	27922	6948	AF_H2O2	HCD	2
Q8IYA6	Cytoskeleton-associated protein 2-like OS	CKAP2L	CKAP2L	LKsQNTKPYLK	unique	S3 ADPr_HCD_249_347_583 (DEKRSY)	0	1.25	180.7	29.77	31.4	1859.82	620.948	3	-0.00146	-0.787	29	39	26228	3747	AF_H2O2	HCD	1
Q8IYA6	Cytoskeleton-associated protein 2-like OS	CKAP2L	CKAP2L	LkSQNTKPYLK	unique	K2 ADPr_HCD_249_347_583 (DEKRSY)	1	48.72	110.46	29.78	31.74	1859.82	620.948	3	-0.000744	-0.4	29	39	28816	4290	AF_H2O2	HCD	3
Q8IYA6	Cytoskeleton-associated protein 2-like OS	CKAP2L	CKAP2L	LKsQNTKPYLK	unique	S3 ADPr_HCD_249_347_583 (DEKRSY)	0	1.25	194.02	29.78	30.02	1859.82	620.948	3	-0.000744	-0.4	29	39	28818	4293	AF_H2O2	HCD	3
P49711	Transcriptional repressor CTCF OS	CTCF	CTCF	sDLGVHLR	unique	S1 ADP-Ribosyl-EThcD (SRDEKY)	1	50.64	162.47	25.73	29.18	1436.55	479.857	3	0.000286	0.199	450	457	32664	9416	AF_H2O2	ETHCD	2
P49711	Transcriptional repressor CTCF OS	CTCF	CTCF	sDLGVHLR	unique	S1 ADP-Ribosyl-EThcD (SRDEKY)	1	42.69	140.77	22.31	29.24	1436.55	479.856	3	-0.00181	-1.26	450	457	33680	8215	AF_H2O2	ETHCD	1
P49711	Transcriptional repressor CTCF OS	CTCF	CTCF	SdLGVHLR	unique	D2 ADPr_HCD_249_347_583 (DEKRSY)	0.5	0	124.11	29.18	33.04	1436.55	479.857	3	0.000286	0.199	450	457	32046	9415	AF_H2O2	HCD	2
P49711	Transcriptional repressor CTCF OS	CTCF	CTCF	sDLGVHLR	unique	S1 ADPr_HCD_249_347_583 (DEKRSY)	1	55.07	165.15	29.18	41.37	1436.55	479.857	3	0.000286	0.199	450	457	32047	9417	AF_H2O2	HCD	2
P49711	Transcriptional repressor CTCF OS	CTCF	CTCF	SdLGVHLR	unique	D2 ADPr_HCD_249_347_583 (DEKRSY)	0.02	0	115.86	29.27	16.79	1436.55	719.282	2	0.0015	1.04	450	457	32064	9441	AF_H2O2	HCD	2
P49711	Transcriptional repressor CTCF OS	CTCF	CTCF	SdLGVHLR	unique	D2 ADPr_HCD_249_347_583 (DEKRSY)	0.5	0	103.77	29.24	16.85	1436.55	479.856	3	-0.00181	-1.26	450	457	32931	8212	AF_H2O2	HCD	1
P49711	Transcriptional repressor CTCF OS	CTCF	CTCF	sDLGVHLR	unique	S1 ADPr_HCD_249_347_583 (DEKRSY)	0.99	18.44	160.3	29.24	36.02	1436.55	479.856	3	-0.00181	-1.26	450	457	32934	8216	AF_H2O2	HCD	1
P49711	Transcriptional repressor CTCF OS	CTCF	CTCF	SdLGVHLR	unique	D2 ADPr_HCD_249_347_583 (DEKRSY)	0.5	0	102.91	29.1	17.11	1436.55	719.281	2	-0.0013	-0.903	450	457	32941	8228	AF_H2O2	HCD	1
Q9NV06	DDB1- and CUL4-associated factor 13 OS	DCAF13	DCAF13	sIYSQIQEQR	unique	S1 ADPr_HCD_249_347_583 (DEKRSY)	1	34.18	112.12	30.35	32.02	1791.69	896.851	2	0.000322	0.18	399	408	31654	8778	AF_H2O2	HCD	2
Q9NV06	DDB1- and CUL4-associated factor 13 OS	DCAF13	DCAF13	sIYSQIQEQR	unique	S1 ADPr_HCD_249_347_583 (DEKRSY)	1	43.67	88.23	30.29	17.43	1791.68	896.85	2	-0.00188	-1.05	399	408	31110	7497	AF_H2O2	HCD	1
Q9NV06	DDB1- and CUL4-associated factor 13 OS	DCAF13	DCAF13	sIYSQIQEQR	unique	S1 ADPr_HCD_249_347_583 (DEKRSY)	1	37.67	94.84	30.39	32.18	1791.69	896.85	2	-0.000898	-0.501	399	408	35455	8244	AF_H2O2	HCD	3
Q9NR30	Nucleolar RNA helicase 2 OS	DDX21	DDX21	LRsDAGLESDTAmK	unique	S3 ADP-Ribosyl-EThcD (SRDEKY), M13 Oxidation	50 %, 100 %	0.00, 1'000.00	318.7	62.62	29.34	2049.77	684.266	3	-0.000529	-0.258	5	18	28247	5861	AF_H2O2	ETHCD	2
Q9NR30	Nucleolar RNA helicase 2 OS	DDX21	DDX21	LRsDAGLESDTAMK	unique	S3 ADP-Ribosyl-EThcD (SRDEKY)	0.5	0	191.75	29.61	29.93	2033.79	678.937	3	0.00985	4.84	5	18	30466	8096	AF_H2O2	ETHCD	2
Q9NR30	Nucleolar RNA helicase 2 OS	DDX21	DDX21	LRsDAGLESDTAMK	unique	S3 ADP-Ribosyl-EThcD (SRDEKY)	0.5	0	194.03	24.34	29.72	2033.78	678.935	3	0.00124	0.607	5	18	31472	6800	AF_H2O2	ETHCD	1
Q9NR30	Nucleolar RNA helicase 2 OS	DDX21	DDX21	LRsDAGLESDTAMK	unique	S3 ADP-Ribosyl-EThcD (SRDEKY)	0.5	0	237.15	34.65	29.68	2033.78	678.934	3	0.000126	0.0619	5	18	35824	7547	AF_H2O2	ETHCD	3
Q9NR30	Nucleolar RNA helicase 2 OS	DDX21	DDX21	LRSDAGLESDTAmk	unique	M13 Oxidation, K14 ADPr_HCD_249_347_583 (DEKRSY)	100 %, 92 %	1'000.00, 37.53	82.3	29.34	17.73	2049.77	684.266	3	-0.000529	-0.258	5	18	27391	5862	AF_H2O2	HCD	2
Q9NR30	Nucleolar RNA helicase 2 OS	DDX21	DDX21	LRSdAGLESDTAMK	unique	D4 ADPr_HCD_249_347_583 (DEKRSY)	0.06	0	60.72	29.74	15.32	2033.78	1017.9	2	-0.0018	-0.884	5	18	29941	8119	AF_H2O2	HCD	2
Q9NR30	Nucleolar RNA helicase 2 OS	DDX21	DDX21	EKPKSDKTEeIAEEEETVFPK	unique	E10 ADPr_HCD_249_347_583 (DEKRSY)	0	0	62.63	31.58	31.55	3003.27	751.824	4	0.00015	0.0499	34	54	39371	12254	AF_H2O2	HCD	1
Q9NR30	Nucleolar RNA helicase 2 OS	DDX21	DDX21	LRSdAGLESDTAMK	unique	D4 ADPr_HCD_249_347_583 (DEKRSY)	0.03	0.55	63.3	29.68	17.44	2033.78	678.934	3	0.000126	0.0619	5	18	35023	7548	AF_H2O2	HCD	3
Q9NR30	Nucleolar RNA helicase 2 OS	DDX21	DDX21	EKPKSDKTEeIAEEEETVFPK	unique	E10 ADPr_HCD_249_347_583 (DEKRSY)	0.12	0	107.88	31.53	67.81	3004.27	752.074	4	1	-0.619	34	54	43992	13018	AF_H2O2	HCD	3
Q9NR30	Nucleolar RNA helicase 2 OS	DDX21	DDX21	EKPKSDKTEeIAEEEETVFPK	unique	E10 ADPr_HCD_249_347_583 (DEKRSY)	0.01	0	108.33	31.59	39.85	3003.27	751.824	4	0.00063	0.21	34	54	43995	13023	AF_H2O2	HCD	3
Q9GZR7	ATP-dependent RNA helicase DDX24 OS	DDX24	DDX24	TKYPTQsGKPPLLVSAPSK	unique	S7 ADPr_HCD_249_347_583 (DEKRSY)	0.26	12.89	103.77	31.31	16.13	2539.18	847.4	3	0.00115	0.451	807	825	36303	12072	AF_H2O2	HCD	2
Q9H8H2	Probable ATP-dependent RNA helicase DDX31 OS	DDX31	DDX31	sHAVGPQEIR	unique	S1 ADP-Ribosyl-EThcD (SRDEKY)	1	181.32	215.62	19.62	30.68	1633.63	545.55	3	-0.000624	-0.382	678	687	28266	5955	AF_H2O2	ETHCD	2
Q9H8H2	Probable ATP-dependent RNA helicase DDX31 OS	DDX31	DDX31	sHAVGPQEIR	unique	S1 ADPr_HCD_249_347_583 (DEKRSY)	1	53	86.33	30.68	19.51	1633.63	545.55	3	-0.000624	-0.382	678	687	27445	5953	AF_H2O2	HCD	2
Q9H8H2	Probable ATP-dependent RNA helicase DDX31 OS	DDX31	DDX31	sHAVGPQEIR	unique	S1 ADPr_HCD_249_347_583 (DEKRSY)	1	129.67	163.15	30.68	28.81	1633.63	545.55	3	-0.000624	-0.382	678	687	27447	5956	AF_H2O2	HCD	2
Q9H8H2	Probable ATP-dependent RNA helicase DDX31 OS	DDX31	DDX31	sHAVGPQEIR	unique	S1 ADPr_HCD_249_347_583 (DEKRSY)	1	66.5	60.73	30.68	18.17	1633.63	817.821	2	-0.000378	-0.231	678	687	26658	4466	AF_H2O2	HCD	1
Q9H8H2	Probable ATP-dependent RNA helicase DDX31 OS	DDX31	DDX31	sHAVGPQEIR	unique	S1 ADPr_HCD_249_347_583 (DEKRSY)	1	106.27	120.34	30.41	30.31	1633.63	817.823	2	0.0023	1.41	678	687	26660	4470	AF_H2O2	HCD	1
Q9H8H2	Probable ATP-dependent RNA helicase DDX31 OS	DDX31	DDX31	sHAVGPQEIR	unique	S1 ADPr_HCD_249_347_583 (DEKRSY)	1	53	75.94	30.6	28.32	1633.63	817.822	2	0.000242	0.148	678	687	30915	5053	AF_H2O2	HCD	3
Q9H8H2	Probable ATP-dependent RNA helicase DDX31 OS	DDX31	DDX31	sFGLR	razor	S1 ADPr_HCD_249_347_583 (DEKRSY)	1	61.09	46.51	28.27	15.14	1119.38	560.697	2	0.000602	0.537	746	750	31650	8771	AF_H2O2	HCD	2
O00571	ATP-dependent RNA helicase DDX3X OS	DDX3X	DDX3X	KGADsLEDFLYHEGYAcTSIHGDR	unique	S5 ADPr_HCD_249_347_583 (DEKRSY)	0.12	0	138.38	32.51	37.94	3281.28	821.328	4	0.00402	1.22	452	475	48958	20671	AF_H2O2	HCD	2
Q7L014	Probable ATP-dependent RNA helicase DDX46 OS	DDX46	DDX46	sSGFSGK	unique	S1 ADPr_HCD_249_347_583 (DEKRSY)	0.4	18.44	73.75	25.69	27.42	1209.37	605.695	2	0.000542	0.448	770	776	21077	3166	AF_H2O2	HCD	2
P17844	Probable ATP-dependent RNA helicase DDX5 OS	DDX5	DDX5	GYsSLLKR	unique	S3 ADP-Ribosyl-EThcD (SRDEKY)	0.5	0	125.35	21.58	27.46	1463.58	488.869	3	-0.000914	-0.624	517	524	34832	10360	AF_H2O2	ETHCD	2
P17844	Probable ATP-dependent RNA helicase DDX5 OS	DDX5	DDX5	GYsSLLKR	unique	S3 ADP-Ribosyl-EThcD (SRDEKY)	0.5	0	125.35	24.23	28.26	1463.58	488.869	3	-0.000374	-0.255	517	524	40238	9906	AF_H2O2	ETHCD	3
P17844	Probable ATP-dependent RNA helicase DDX5 OS	DDX5	DDX5	AGPLsGKK	unique	S5 ADPr_HCD_249_347_583 (DEKRSY)	0	21.32	39.09	28.82	21.09	1297.51	649.763	2	0.000302	0.232	26	33	22719	3510	AF_H2O2	HCD	2
P17844	Probable ATP-dependent RNA helicase DDX5 OS	DDX5	DDX5	AGPLSGk	unique	K7 ADPr_HCD_249_347_583 (DEKRSY)	1	33.87	46.75	26.25	20	1169.41	585.715	2	-0.00102	-0.87	26	32	24990	4541	AF_H2O2	HCD	2
P17844	Probable ATP-dependent RNA helicase DDX5 OS	DDX5	DDX5	AGPLSGk	unique	K7 ADPr_HCD_249_347_583 (DEKRSY)	1	31.7	41.34	25.81	15.87	1169.42	585.715	2	-0.000158	-0.135	26	32	28431	3682	AF_H2O2	HCD	3
Q9BQ39	ATP-dependent RNA helicase DDX50 OS	DDX50	DDX50	LSDEFSKsHK	unique	S8 ADP-Ribosyl-EThcD (SRDEKY)	1	23.2	283.65	42.53	29.96	1717.64	573.553	3	-8.41e-05	-0.049	81	90	25892	4458	AF_H2O2	ETHCD	2
Q9BQ39	ATP-dependent RNA helicase DDX50 OS	DDX50	DDX50	LSDEFSKsHK	unique	S8 ADP-Ribosyl-EThcD (SRDEKY)	0.99	21.44	314.38	41.12	30.05	1717.64	573.554	3	0.000996	0.579	81	90	29261	3597	AF_H2O2	ETHCD	3
Q9BQ39	ATP-dependent RNA helicase DDX50 OS	DDX50	DDX50	sGWSSGR	unique	S1 ADPr_HCD_249_347_583 (DEKRSY)	0.83	12.65	54.15	28.11	21.64	1276.39	639.202	2	-0.00132	-1.03	680	686	23036	4015	AF_H2O2	HCD	2
Q9BQ39	ATP-dependent RNA helicase DDX50 OS	DDX50	DDX50	sGWSSGR	unique	S1 ADPr_HCD_249_347_583 (DEKRSY)	1	49.4	69.35	28.01	27.26	1276.39	639.203	2	-0.000338	-0.265	680	686	23108	4134	AF_H2O2	HCD	2
Q9BQ39	ATP-dependent RNA helicase DDX50 OS	DDX50	DDX50	sGWSSGR	unique	S1 ADPr_HCD_249_347_583 (DEKRSY)	1	54.64	61.78	28.27	21.84	1276.39	639.203	2	0.000502	0.393	680	686	28175	3267	AF_H2O2	HCD	3
Q9BQ39	ATP-dependent RNA helicase DDX50 OS	DDX50	DDX50	sGWSSGR	unique	S1 ADPr_HCD_249_347_583 (DEKRSY)	1	49.4	71.36	28.27	26.32	1276.39	639.203	2	0.000502	0.393	680	686	28177	3270	AF_H2O2	HCD	3
Q9BQ39	ATP-dependent RNA helicase DDX50 OS	DDX50	DDX50	LSdEFSKSHK	unique	D3 ADPr_HCD_249_347_583 (DEKRSY)	0	0	155.99	30.05	20.33	1717.64	573.554	3	0.000996	0.579	81	90	28380	3598	AF_H2O2	HCD	3
Q8TDD1	ATP-dependent RNA helicase DDX54 OS	DDX54	DDX54	YIsSSYKR	unique	S3 ADP-Ribosyl-EThcD (SRDEKY)	1	45.21	226.82	27.97	30.96	1543.57	515.532	3	-0.000534	-0.346	758	765	23824	4221	AF_H2O2	ETHCD	2
Q8TDD1	ATP-dependent RNA helicase DDX54 OS	DDX54	DDX54	YIsSSYKR	unique	S3 ADP-Ribosyl-EThcD (SRDEKY)	1	50.64	206.83	25.55	30.88	1543.57	515.532	3	-0.00125	-0.812	758	765	24925	3005	AF_H2O2	ETHCD	1
Q8TDD1	ATP-dependent RNA helicase DDX54 OS	DDX54	DDX54	YIsSSYKR	unique	S3 ADP-Ribosyl-EThcD (SRDEKY)	1	50.64	226.59	25.4	30.98	1543.57	515.532	3	-0.000714	-0.462	758	765	29207	3411	AF_H2O2	ETHCD	3
Q8TDD1	ATP-dependent RNA helicase DDX54 OS	DDX54	DDX54	yISSSYKR	unique	Y1 ADPr_HCD_249_347_583 (DEKRSY)	1	120.1	167.04	30.96	22.38	1543.57	515.532	3	-0.000534	-0.346	758	765	23161	4222	AF_H2O2	HCD	2
Q8TDD1	ATP-dependent RNA helicase DDX54 OS	DDX54	DDX54	yISSSYKR	unique	Y1 ADPr_HCD_249_347_583 (DEKRSY)	1	120.1	163.93	30.88	21.02	1543.57	515.532	3	-0.00125	-0.812	758	765	24224	3006	AF_H2O2	HCD	1
Q8TDD1	ATP-dependent RNA helicase DDX54 OS	DDX54	DDX54	yISSSYKR	unique	Y1 ADPr_HCD_249_347_583 (DEKRSY)	1	123.15	164	30.98	22.96	1543.57	515.532	3	-0.000714	-0.462	758	765	28265	3412	AF_H2O2	HCD	3
Q9NY93	Probable ATP-dependent RNA helicase DDX56 OS	DDX56	DDX56	sQNPLR	unique	S1 ADPr_HCD_249_347_583 (DEKRSY)	1	57.82	45.9	27.82	16.93	1254.44	628.229	2	0.000402	0.32	526	531	24997	4552	AF_H2O2	HCD	2
P35659	Protein DEK OS	DEK	DEK	NsSGMAR	unique	S2 ADPr_HCD_249_347_583 (DEKRSY)	0.76	21.44	72.93	26.88	19.72	1262.38	632.197	2	0.000722	0.571	209	215	20778	2674	AF_H2O2	HCD	2
Q8IY37	Probable ATP-dependent RNA helicase DHX37 OS	DHX37	DHX37	ISSLsGAHR	unique	S5 ADP-Ribosyl-EThcD (SRDEKY)	0.99	20.2	91.66	15.87	28.7	1467.56	734.785	2	0.00154	1.05	143	151	25849	4307	AF_H2O2	ETHCD	2
Q8IY37	Probable ATP-dependent RNA helicase DHX37 OS	DHX37	DHX37	ISSLsGAHR	unique	S5 ADP-Ribosyl-EThcD (SRDEKY)	1	82.51	221.34	26.54	28.82	1467.55	490.192	3	-0.000144	-0.0981	143	151	29233	3501	AF_H2O2	ETHCD	3
Q8IY37	Probable ATP-dependent RNA helicase DHX37 OS	DHX37	DHX37	IsSLSGAHR	unique	S2 ADPr_HCD_249_347_583 (DEKRSY)	1	70.16	113.52	28.82	21.94	1467.55	490.192	3	-0.000324	-0.221	143	151	23209	4299	AF_H2O2	HCD	2
Q8IY37	Probable ATP-dependent RNA helicase DHX37 OS	DHX37	DHX37	IsSLSGAHR	unique	S2 ADPr_HCD_249_347_583 (DEKRSY)	0.5	23.2	81.6	28.82	17.15	1467.55	490.192	3	-0.000144	-0.0981	143	151	28319	3500	AF_H2O2	HCD	3
Q8IY37	Probable ATP-dependent RNA helicase DHX37 OS	DHX37	DHX37	IsSLSGAHR	unique	S2 ADPr_HCD_249_347_583 (DEKRSY)	1	72.34	132.39	28.82	16.13	1467.55	490.192	3	-0.000144	-0.0981	143	151	28320	3502	AF_H2O2	HCD	3
Q9BTC0	Death-inducer obliterator 1 OS	DIDO1	DIDO1	RPWLsATPSSGASAAR	unique	S5 ADP-Ribosyl-EThcD (SRDEKY)	1	102.53	430.67	66.05	30.21	2154.89	719.303	3	-6.41e-05	-0.0297	597	612	34902	11169	AF_H2O2	ETHCD	2
Q9BTC0	Death-inducer obliterator 1 OS	DIDO1	DIDO1	KsSFANVAAATPAIK	unique	S2 ADP-Ribosyl-EThcD (SRDEKY)	0.5	0	396.91	98.33	30.97	2015.88	672.966	3	0.000166	0.0822	570	584	36994	12301	AF_H2O2	ETHCD	2
Q9BTC0	Death-inducer obliterator 1 OS	DIDO1	DIDO1	sSFANVAAATPAIK	unique	S1 ADP-Ribosyl-EThcD (SRDEKY)	1	50.64	239.14	36.31	31.13	1887.78	630.268	3	0.00174	0.919	571	584	39155	14081	AF_H2O2	ETHCD	2
Q9BTC0	Death-inducer obliterator 1 OS	DIDO1	DIDO1	RPWLsATPSSGASAAR	unique	S5 ADP-Ribosyl-EThcD (SRDEKY)	1	52.11	267.61	43.31	30.44	2154.89	719.304	3	0.00102	0.471	597	612	35919	9995	AF_H2O2	ETHCD	1
Q9BTC0	Death-inducer obliterator 1 OS	DIDO1	DIDO1	KsSFANVAAATPAIK	unique	S2 ADP-Ribosyl-EThcD (SRDEKY)	0.33	0	329.1	71.81	30.82	2015.88	672.966	3	0.0011	0.543	570	584	38023	11242	AF_H2O2	ETHCD	1
Q9BTC0	Death-inducer obliterator 1 OS	DIDO1	DIDO1	sSFANVAAATPAIK	unique	S1 ADP-Ribosyl-EThcD (SRDEKY)	1	50.64	197.51	35.34	31.07	1887.78	630.268	3	0.00246	1.3	571	584	42192	13292	AF_H2O2	ETHCD	1
Q9BTC0	Death-inducer obliterator 1 OS	DIDO1	DIDO1	RPWLsATPSSGASAAR	unique	S5 ADP-Ribosyl-EThcD (SRDEKY)	1	61.09	271.36	26.13	30.31	2154.89	719.303	3	0.000116	0.0537	597	612	40323	10787	AF_H2O2	ETHCD	3
Q9BTC0	Death-inducer obliterator 1 OS	DIDO1	DIDO1	KsSFANVAAATPAIK	unique	S2 ADP-Ribosyl-EThcD (SRDEKY)	0.5	0	382.64	73.28	30.97	2015.88	672.966	3	0.000346	0.171	570	584	42449	12059	AF_H2O2	ETHCD	3
Q9BTC0	Death-inducer obliterator 1 OS	DIDO1	DIDO1	sSFANVAAATPAIK	unique	S1 ADP-Ribosyl-EThcD (SRDEKY)	1	50.64	187.31	17.93	31.33	1887.78	630.268	3	0.00135	0.713	571	584	46624	14083	AF_H2O2	ETHCD	3
Q9BTC0	Death-inducer obliterator 1 OS	DIDO1	DIDO1	rPWLSATPSSGASAAR	unique	R1 ADPr_HCD_249_347_583 (DEKRSY)	1	30.8	83.37	30.21	23.84	2154.89	719.303	3	-6.41e-05	-0.0297	597	612	34483	11168	AF_H2O2	HCD	2
Q9BTC0	Death-inducer obliterator 1 OS	DIDO1	DIDO1	rPWLSATPSSGASAAR	unique	R1 ADPr_HCD_249_347_583 (DEKRSY)	1	87.75	161.07	30.21	54.09	2154.89	719.303	3	-6.41e-05	-0.0297	597	612	34484	11170	AF_H2O2	HCD	2
Q9BTC0	Death-inducer obliterator 1 OS	DIDO1	DIDO1	KSsFANVAAATPAIK	unique	S3 ADPr_HCD_249_347_583 (DEKRSY)	0.33	0	50.28	30.84	17.55	2015.88	672.966	3	0.000886	0.439	570	584	36430	12299	AF_H2O2	HCD	2
Q9BTC0	Death-inducer obliterator 1 OS	DIDO1	DIDO1	kSSFANVAAATPAIK	unique	K1 ADPr_HCD_249_347_583 (DEKRSY)	1	32.43	196.52	30.97	84.14	2015.88	672.966	3	0.000166	0.0822	570	584	36432	12302	AF_H2O2	HCD	2
Q9BTC0	Death-inducer obliterator 1 OS	DIDO1	DIDO1	KSsFANVAAATPAIK	unique	S3 ADPr_HCD_249_347_583 (DEKRSY)	0.33	0	80.78	30.92	18.93	2015.87	1008.94	2	-0.000858	-0.425	570	584	36437	12311	AF_H2O2	HCD	2
Q9BTC0	Death-inducer obliterator 1 OS	DIDO1	DIDO1	SsFANVAAATPAIK	unique	S2 ADPr_HCD_249_347_583 (DEKRSY)	0.5	0	89.22	31.44	19.72	1887.78	944.898	2	0.00112	0.594	571	584	38819	14040	AF_H2O2	HCD	2
Q9BTC0	Death-inducer obliterator 1 OS	DIDO1	DIDO1	SsFANVAAATPAIK	unique	S2 ADPr_HCD_249_347_583 (DEKRSY)	0.5	0	105.26	31.13	35.08	1887.78	630.268	3	0.00174	0.919	571	584	38848	14082	AF_H2O2	HCD	2
Q9BTC0	Death-inducer obliterator 1 OS	DIDO1	DIDO1	rPWLSATPSSGASAAR	unique	R1 ADPr_HCD_249_347_583 (DEKRSY)	1	57.77	124.63	30.44	37.53	2154.89	719.304	3	0.00102	0.471	597	612	35410	9996	AF_H2O2	HCD	1
Q9BTC0	Death-inducer obliterator 1 OS	DIDO1	DIDO1	KSsFANVAAATPAIK	unique	S3 ADPr_HCD_249_347_583 (DEKRSY)	0.33	0	47.75	30.82	17.35	2015.88	672.966	3	0.0011	0.543	570	584	37438	11239	AF_H2O2	HCD	1
Q9BTC0	Death-inducer obliterator 1 OS	DIDO1	DIDO1	kSSFANVAAATPAIK	unique	K1 ADPr_HCD_249_347_583 (DEKRSY)	1	41.91	205.48	30.82	94.77	2015.88	672.966	3	0.0011	0.543	570	584	37441	11243	AF_H2O2	HCD	1
Q9BTC0	Death-inducer obliterator 1 OS	DIDO1	DIDO1	KsSFANVAAATPAIK	unique	S2 ADPr_HCD_249_347_583 (DEKRSY)	0.49	0	111.75	30.8	37.3	2015.88	1008.95	2	0.00206	1.02	570	584	37456	11263	AF_H2O2	HCD	1
Q9BTC0	Death-inducer obliterator 1 OS	DIDO1	DIDO1	SsFANVAAATPAIK	unique	S2 ADPr_HCD_249_347_583 (DEKRSY)	0.5	0	48.49	31.48	17.79	1887.78	944.898	2	0.000522	0.276	571	584	41259	13255	AF_H2O2	HCD	1
Q9BTC0	Death-inducer obliterator 1 OS	DIDO1	DIDO1	SsFANVAAATPAIK	unique	S2 ADPr_HCD_249_347_583 (DEKRSY)	0.5	0	78.64	31.07	18.09	1887.78	630.268	3	0.00246	1.3	571	584	41287	13293	AF_H2O2	HCD	1
Q9BTC0	Death-inducer obliterator 1 OS	DIDO1	DIDO1	rPWLSATPSSGASAAR	unique	R1 ADPr_HCD_249_347_583 (DEKRSY)	1	67.84	136.63	30.31	36.86	2154.89	719.303	3	0.000116	0.0537	597	612	39928	10788	AF_H2O2	HCD	3
Q9BTC0	Death-inducer obliterator 1 OS	DIDO1	DIDO1	kSSFANVAAATPAIK	unique	K1 ADPr_HCD_249_347_583 (DEKRSY)	0	0	182.55	30.97	67.45	2015.88	672.966	3	0.000346	0.171	570	584	42065	12060	AF_H2O2	HCD	3
Q9BTC0	Death-inducer obliterator 1 OS	DIDO1	DIDO1	KsSFANVAAATPAIK	unique	S2 ADPr_HCD_249_347_583 (DEKRSY)	0.49	0	134.49	30.99	67.74	2015.87	1008.94	2	-0.000498	-0.247	570	584	42072	12072	AF_H2O2	HCD	3
Q9BTC0	Death-inducer obliterator 1 OS	DIDO1	DIDO1	SsFANVAAATPAIK	unique	S2 ADPr_HCD_249_347_583 (DEKRSY)	0.04	0	85.76	31.43	18.24	1887.78	944.897	2	-0.000338	-0.179	571	584	45948	14041	AF_H2O2	HCD	3
Q9BTC0	Death-inducer obliterator 1 OS	DIDO1	DIDO1	SsFANVAAATPAIK	unique	S2 ADPr_HCD_249_347_583 (DEKRSY)	0.5	0	56.51	31.43	26.05	1887.78	630.267	3	-0.000304	-0.161	571	584	45980	14082	AF_H2O2	HCD	3
Q9BTC0	Death-inducer obliterator 1 OS	DIDO1	DIDO1	SsFANVAAATPAIK	unique	S2 ADPr_HCD_249_347_583 (DEKRSY)	0.5	0	94.06	31.33	18.86	1887.78	630.268	3	0.00135	0.713	571	584	45981	14084	AF_H2O2	HCD	3
Q9UNQ2	Probable dimethyladenosine transferase OS	DIMT1	DIMT1	sAGGLmFNTGIGQHILK	unique	S1 ADP-Ribosyl-EThcD (SRDEKY), M6 Oxidation	100 %, 100 %	480.88, 1'000.00	429.23	66.62	31.36	2299.97	767.664	3	0.000451	0.196	24	40	50485	18281	AF_H2O2	ETHCD	1
Q9UNQ2	Probable dimethyladenosine transferase OS	DIMT1	DIMT1	sAGGLmFNTGIGQHILK	unique	S1 ADP-Ribosyl-EThcD (SRDEKY), M6 Oxidation	100 %, 100 %	248.89, 1'000.00	222.94	18.48	31.45	2299.97	767.664	3	0.000841	0.365	24	40	52731	20185	AF_H2O2	ETHCD	1
Q9UNQ2	Probable dimethyladenosine transferase OS	DIMT1	DIMT1	sAGGLmFNTGIGQHILK	unique	S1 ADP-Ribosyl-EThcD (SRDEKY), M6 Oxidation	100 %, 100 %	248.89, 1'000.00	226.59	22.9	31.4	2299.97	767.664	3	0.00156	0.678	24	40	52736	20339	AF_H2O2	ETHCD	1
Q9UNQ2	Probable dimethyladenosine transferase OS	DIMT1	DIMT1	sAGGLmFNTGIGQHILK	unique	S1 ADP-Ribosyl-EThcD (SRDEKY), M6 Oxidation	100 %, 100 %	346.71, 1'000.00	316.83	42.96	31.45	2299.97	767.664	3	0.00102	0.444	24	40	52741	20476	AF_H2O2	ETHCD	1
Q9UNQ2	Probable dimethyladenosine transferase OS	DIMT1	DIMT1	sAGGLmFNTGIGQHILK	unique	S1 ADP-Ribosyl-EThcD (SRDEKY), M6 Oxidation	100 %, 100 %	317.88, 1'000.00	287.69	32.72	31.35	2299.97	767.664	3	-0.000269	-0.117	24	40	54743	20644	AF_H2O2	ETHCD	1
Q9UNQ2	Probable dimethyladenosine transferase OS	DIMT1	DIMT1	sAGGLMFNTGIGQHILK	unique	S1 ADP-Ribosyl-EThcD (SRDEKY)	1	545.56	498.48	87.33	31.16	2283.98	762.333	3	0.00147	0.642	24	40	54766	21032	AF_H2O2	ETHCD	1
Q9UNQ2	Probable dimethyladenosine transferase OS	DIMT1	DIMT1	sAGGLMFNTGIGQHILKNPLIINSIIDK	unique	S1 ADP-Ribosyl-EThcD (SRDEKY)	1	272.61	331.39	17.21	31.62	3504.69	877.18	4	0.00283	0.807	24	51	68947	30029	AF_H2O2	ETHCD	1
Q9UNQ2	Probable dimethyladenosine transferase OS	DIMT1	DIMT1	sAGGLmFNTGIGQHILK	unique	S1 ADP-Ribosyl-EThcD (SRDEKY), M6 Oxidation	100 %, 100 %	392.92, 1'000.00	366.82	55.99	31.34	2299.97	767.664	3	-0.00138	-0.599	24	40	54918	18988	AF_H2O2	ETHCD	3
Q9UNQ2	Probable dimethyladenosine transferase OS	DIMT1	DIMT1	sAGGLmFNTGIGQHILK	unique	S1 ADP-Ribosyl-EThcD (SRDEKY), M6 Oxidation	100 %, 100 %	249.75, 1'000.00	219.43	21.17	31.35	2299.97	767.664	3	-8.91e-05	-0.0387	24	40	59170	20968	AF_H2O2	ETHCD	3
Q9UNQ2	Probable dimethyladenosine transferase OS	DIMT1	DIMT1	sAGGLmFNTGIGQHILK	unique	S1 ADP-Ribosyl-EThcD (SRDEKY), M6 Oxidation	100 %, 100 %	363.95, 1'000.00	331.13	38.62	31.44	2299.97	767.665	3	0.00285	1.24	24	40	59181	21162	AF_H2O2	ETHCD	3
Q9UNQ2	Probable dimethyladenosine transferase OS	DIMT1	DIMT1	sAGGLmFNTGIGQHILK	unique	S1 ADP-Ribosyl-EThcD (SRDEKY), M6 Oxidation	100 %, 100 %	307.08, 1'000.00	284.71	48.64	31.38	2299.97	767.664	3	0.000271	0.118	24	40	59187	21355	AF_H2O2	ETHCD	3
Q9UNQ2	Probable dimethyladenosine transferase OS	DIMT1	DIMT1	sAGGLmFNTGIGQHILK	unique	S1 ADP-Ribosyl-EThcD (SRDEKY), M6 Oxidation	100 %, 100 %	349.99, 1'000.00	326.01	37.53	31.41	2299.97	767.664	3	0.00138	0.6	24	40	59194	21544	AF_H2O2	ETHCD	3
Q9UNQ2	Probable dimethyladenosine transferase OS	DIMT1	DIMT1	sAGGLmFNTGIGQHILK	unique	S1 ADP-Ribosyl-EThcD (SRDEKY), M6 Oxidation	100 %, 100 %	412.29, 1'000.00	381.22	46.39	31.35	2299.97	767.664	3	-0.000269	-0.117	24	40	59204	21728	AF_H2O2	ETHCD	3
Q9UNQ2	Probable dimethyladenosine transferase OS	DIMT1	DIMT1	sAGGLmFNTGIGQHILK	unique	S1 ADP-Ribosyl-EThcD (SRDEKY), M6 Oxidation	100 %, 100 %	249.75, 1'000.00	209.21	18.25	31.35	2299.97	767.664	3	-0.0012	-0.521	24	40	59226	21920	AF_H2O2	ETHCD	3
Q9UNQ2	Probable dimethyladenosine transferase OS	DIMT1	DIMT1	sAGGLMFNTGIGQHILK	unique	S1 ADP-Ribosyl-EThcD (SRDEKY)	1	461.86	415.31	63.87	31.16	2283.98	762.333	3	0.00147	0.642	24	40	61237	21997	AF_H2O2	ETHCD	3
Q9UNQ2	Probable dimethyladenosine transferase OS	DIMT1	DIMT1	sGAIGR	unique	S1 ADPr_HCD_249_347_583 (DEKRSY)	1	90.46	75.01	31.61	27.96	1100.37	551.192	2	-9.81e-05	-0.0891	6	11	20938	2938	AF_H2O2	HCD	2
Q9UNQ2	Probable dimethyladenosine transferase OS	DIMT1	DIMT1	sGAIGR	unique	S1 ADPr_HCD_249_347_583 (DEKRSY)	1	90.46	75.01	31.61	31.87	1100.37	551.192	2	-9.81e-05	-0.0891	6	11	20940	2942	AF_H2O2	HCD	2
Q9UNQ2	Probable dimethyladenosine transferase OS	DIMT1	DIMT1	sAGGLmFNTGIGQHILK	unique	S1 ADPr_HCD_249_347_583 (DEKRSY), M6 Oxidation	100 %, 100 %	174.08, 1'000.00	193.17	31.51	64.79	2299.97	767.665	3	0.00267	1.16	24	40	44700	17883	AF_H2O2	HCD	2
Q9UNQ2	Probable dimethyladenosine transferase OS	DIMT1	DIMT1	sAGGLmFNTGIGQHILK	unique	S1 ADPr_HCD_249_347_583 (DEKRSY), M6 Oxidation	100 %, 100 %	126.93, 1'000.00	101.61	31.36	39.83	2299.97	1150.99	2	0.000467	0.203	24	40	44721	17912	AF_H2O2	HCD	2
Q9UNQ2	Probable dimethyladenosine transferase OS	DIMT1	DIMT1	sAGGLmFNTGIGQHILK	unique	S1 ADPr_HCD_249_347_583 (DEKRSY), M6 Oxidation	100 %, 100 %	125.14, 1'000.00	146.2	31.38	54.86	2299.97	767.664	3	0.0012	0.522	24	40	44794	18020	AF_H2O2	HCD	2
Q9UNQ2	Probable dimethyladenosine transferase OS	DIMT1	DIMT1	sAGGLmFNTGIGQHILK	unique	S1 ADPr_HCD_249_347_583 (DEKRSY), M6 Oxidation	100 %, 100 %	109.91, 1'000.00	96.19	31.21	19.69	2300.97	767.997	3	1	-1.09	24	40	46897	19284	AF_H2O2	HCD	2
Q9UNQ2	Probable dimethyladenosine transferase OS	DIMT1	DIMT1	sAGGLmFNTGIGQHILK	unique	S1 ADPr_HCD_249_347_583 (DEKRSY), M6 Oxidation	100 %, 100 %	132.74, 1'000.00	118.52	31.38	37.68	2299.97	767.664	3	0.000271	0.118	24	40	47097	19572	AF_H2O2	HCD	2
Q9UNQ2	Probable dimethyladenosine transferase OS	DIMT1	DIMT1	sAGGLmFNTGIGQHILK	unique	S1 ADPr_HCD_249_347_583 (DEKRSY), M6 Oxidation	100 %, 100 %	137.95, 1'000.00	119.4	31.35	53.34	2299.97	767.664	3	-8.91e-05	-0.0387	24	40	47202	19724	AF_H2O2	HCD	2
Q9UNQ2	Probable dimethyladenosine transferase OS	DIMT1	DIMT1	sAGGLmFNTGIGQHILK	unique	S1 ADPr_HCD_249_347_583 (DEKRSY), M6 Oxidation	100 %, 100 %	146.70, 1'000.00	156.51	31.4	36.53	2299.97	767.665	3	0.00174	0.757	24	40	47287	19862	AF_H2O2	HCD	2
Q9UNQ2	Probable dimethyladenosine transferase OS	DIMT1	DIMT1	sAGGLmFNTGIGQHILK	unique	S1 ADPr_HCD_249_347_583 (DEKRSY), M6 Oxidation	100 %, 100 %	142.58, 1'000.00	140.56	31.4	42.42	2299.97	767.665	3	0.00192	0.835	24	40	47347	19981	AF_H2O2	HCD	2
Q9UNQ2	Probable dimethyladenosine transferase OS	DIMT1	DIMT1	sAGGLmFNTGIGQHILK	unique	S1 ADPr_HCD_249_347_583 (DEKRSY), M6 Oxidation	100 %, 100 %	162.44, 1'000.00	161.39	31.38	44.77	2299.97	767.664	3	9.09e-05	0.0395	24	40	48685	20151	AF_H2O2	HCD	2
Q9UNQ2	Probable dimethyladenosine transferase OS	DIMT1	DIMT1	sAGGLmFNTGIGQHILK	unique	S1 ADPr_HCD_249_347_583 (DEKRSY), M6 Oxidation	100 %, 100 %	145.03, 1'000.00	129.54	31.45	32.59	2299.97	767.664	3	0.000841	0.365	24	40	48754	20277	AF_H2O2	HCD	2
Q9UNQ2	Probable dimethyladenosine transferase OS	DIMT1	DIMT1	sAGGLMFNTGIGQHILK	unique	S1 ADPr_HCD_249_347_583 (DEKRSY)	1	104.12	137.62	31.14	30.16	2283.98	762.333	3	0.00129	0.563	24	40	48766	20297	AF_H2O2	HCD	2
Q9UNQ2	Probable dimethyladenosine transferase OS	DIMT1	DIMT1	sAGGLMFNTGIGQHILK	unique	S1 ADPr_HCD_249_347_583 (DEKRSY)	1	146.7	137.73	31.26	47.38	2283.98	762.332	3	-0.000154	-0.0675	24	40	48829	20419	AF_H2O2	HCD	2
Q9UNQ2	Probable dimethyladenosine transferase OS	DIMT1	DIMT1	sAGGLMFNTGIGQHILK	unique	S1 ADPr_HCD_249_347_583 (DEKRSY)	1	237.51	219.78	31.26	55.66	2283.97	762.332	3	-0.000364	-0.159	24	40	48830	20421	AF_H2O2	HCD	2
Q9UNQ2	Probable dimethyladenosine transferase OS	DIMT1	DIMT1	sAGGLMFNTGIGQHILKNPLIINSIIDK	unique	S1 ADPr_HCD_249_347_583 (DEKRSY)	1	43.74	181.23	31.78	39.08	3505.71	877.434	4	1.02	4.22	24	51	59088	27221	AF_H2O2	HCD	2
Q9UNQ2	Probable dimethyladenosine transferase OS	DIMT1	DIMT1	sAGGLMFNTGIGQHILKNPLIINSIIDK	unique	S1 ADPr_HCD_249_347_583 (DEKRSY)	1	128.92	260.86	31.78	41.61	3505.71	877.434	4	1.02	4.22	24	51	59091	27225	AF_H2O2	HCD	2
Q9UNQ2	Probable dimethyladenosine transferase OS	DIMT1	DIMT1	sAGGLmFNTGIGQHILK	unique	S1 ADPr_HCD_249_347_583 (DEKRSY), M6 Oxidation	100 %, 100 %	123.22, 1'000.00	107.96	31.36	45.73	2299.97	767.664	3	0.000451	0.196	24	40	49592	18279	AF_H2O2	HCD	1
Q9UNQ2	Probable dimethyladenosine transferase OS	DIMT1	DIMT1	sAGGLmFNTGIGQHILK	unique	S1 ADPr_HCD_249_347_583 (DEKRSY), M6 Oxidation	100 %, 100 %	215.99, 1'000.00	250.04	31.36	74.16	2299.97	767.664	3	0.000451	0.196	24	40	49594	18282	AF_H2O2	HCD	1
Q9UNQ2	Probable dimethyladenosine transferase OS	DIMT1	DIMT1	sAGGLmFNTGIGQHILK	unique	S1 ADPr_HCD_249_347_583 (DEKRSY), M6 Oxidation	100 %, 100 %	104.42, 1'000.00	103.72	31.43	20.14	2299.97	767.664	3	-0.000809	-0.352	24	40	52042	19804	AF_H2O2	HCD	1
Q9UNQ2	Probable dimethyladenosine transferase OS	DIMT1	DIMT1	sAGGLmFNTGIGQHILK	unique	S1 ADPr_HCD_249_347_583 (DEKRSY), M6 Oxidation	100 %, 100 %	114.53, 1'000.00	122.15	31.14	44.96	2300.97	767.996	3	0.997	-2.69	24	40	52131	19932	AF_H2O2	HCD	1
Q9UNQ2	Probable dimethyladenosine transferase OS	DIMT1	DIMT1	sAGGLmFNTGIGQHILK	unique	S1 ADPr_HCD_249_347_583 (DEKRSY), M6 Oxidation	100 %, 100 %	123.22, 1'000.00	111.22	31.41	16.77	2299.97	767.665	3	0.00228	0.991	24	40	52192	20024	AF_H2O2	HCD	1
Q9UNQ2	Probable dimethyladenosine transferase OS	DIMT1	DIMT1	sAGGLmFNTGIGQHILK	unique	S1 ADPr_HCD_249_347_583 (DEKRSY), M6 Oxidation	100 %, 100 %	151.30, 1'000.00	153.75	31.45	47.9	2299.97	767.664	3	0.000841	0.365	24	40	52308	20186	AF_H2O2	HCD	1
Q9UNQ2	Probable dimethyladenosine transferase OS	DIMT1	DIMT1	sAGGLmFNTGIGQHILK	unique	S1 ADPr_HCD_249_347_583 (DEKRSY), M6 Oxidation	100 %, 100 %	142.58, 1'000.00	152.56	31.4	41.64	2299.97	767.664	3	0.00156	0.678	24	40	52409	20340	AF_H2O2	HCD	1
Q9UNQ2	Probable dimethyladenosine transferase OS	DIMT1	DIMT1	sAGGLmFNTGIGQHILK	unique	S1 ADPr_HCD_249_347_583 (DEKRSY), M6 Oxidation	100 %, 100 %	62.97, 1'000.00	51.38	31.45	18.68	2299.97	767.664	3	0.00102	0.444	24	40	52484	20474	AF_H2O2	HCD	1
Q9UNQ2	Probable dimethyladenosine transferase OS	DIMT1	DIMT1	sAGGLmFNTGIGQHILK	unique	S1 ADPr_HCD_249_347_583 (DEKRSY), M6 Oxidation	100 %, 100 %	163.60, 1'000.00	148.67	31.45	68.42	2299.97	767.664	3	0.00102	0.444	24	40	52486	20477	AF_H2O2	HCD	1
Q9UNQ2	Probable dimethyladenosine transferase OS	DIMT1	DIMT1	sAGGLmFNTGIGQHILK	unique	S1 ADPr_HCD_249_347_583 (DEKRSY), M6 Oxidation	100 %, 100 %	83.75, 1'000.00	71.97	31.35	29.23	2299.97	767.664	3	-0.000269	-0.117	24	40	53838	20642	AF_H2O2	HCD	1
Q9UNQ2	Probable dimethyladenosine transferase OS	DIMT1	DIMT1	sAGGLmFNTGIGQHILK	unique	S1 ADPr_HCD_249_347_583 (DEKRSY), M6 Oxidation	100 %, 100 %	163.60, 1'000.00	159	31.35	44.26	2299.97	767.664	3	-0.000269	-0.117	24	40	53840	20645	AF_H2O2	HCD	1
Q9UNQ2	Probable dimethyladenosine transferase OS	DIMT1	DIMT1	sAGGLmFNTGIGQHILK	unique	S1 ADPr_HCD_249_347_583 (DEKRSY), M6 Oxidation	100 %, 100 %	92.30, 1'000.00	74.86	31.35	20.95	2299.97	767.664	3	-0.000269	-0.117	24	40	53976	20818	AF_H2O2	HCD	1
Q9UNQ2	Probable dimethyladenosine transferase OS	DIMT1	DIMT1	sAGGLmFNTGIGQHILK	unique	S1 ADPr_HCD_249_347_583 (DEKRSY), M6 Oxidation	100 %, 100 %	162.44, 1'000.00	143.37	31.38	53.99	2299.97	767.664	3	0.000271	0.118	24	40	53978	20821	AF_H2O2	HCD	1
Q9UNQ2	Probable dimethyladenosine transferase OS	DIMT1	DIMT1	sAGGLMFNTGIGQHILK	unique	S1 ADPr_HCD_249_347_583 (DEKRSY)	1	110.03	125.94	31.26	38.14	2283.98	762.332	3	-0.000154	-0.0675	24	40	54020	20888	AF_H2O2	HCD	1
Q9UNQ2	Probable dimethyladenosine transferase OS	DIMT1	DIMT1	sAGGLMFNTGIGQHILK	unique	S1 ADPr_HCD_249_347_583 (DEKRSY)	1	125.3	117.3	31.25	19.89	2283.97	1142.99	2	-0.0012	-0.524	24	40	54070	20963	AF_H2O2	HCD	1
Q9UNQ2	Probable dimethyladenosine transferase OS	DIMT1	DIMT1	sAGGLmFNTGIGQHILK	unique	S1 ADPr_HCD_249_347_583 (DEKRSY), M6 Oxidation	100 %, 100 %	104.42, 1'000.00	111.39	31.41	36.84	2299.97	767.665	3	0.0021	0.913	24	40	54079	20975	AF_H2O2	HCD	1
Q9UNQ2	Probable dimethyladenosine transferase OS	DIMT1	DIMT1	sAGGLMFNTGIGQHILK	unique	S1 ADPr_HCD_249_347_583 (DEKRSY)	1	174.08	153.71	31.21	64.33	2283.98	762.333	3	0.000746	0.326	24	40	54115	21030	AF_H2O2	HCD	1
Q9UNQ2	Probable dimethyladenosine transferase OS	DIMT1	DIMT1	sAGGLMFNTGIGQHILK	unique	S1 ADPr_HCD_249_347_583 (DEKRSY)	1	279.34	318	31.16	74.33	2283.98	762.333	3	0.00147	0.642	24	40	54117	21033	AF_H2O2	HCD	1
Q9UNQ2	Probable dimethyladenosine transferase OS	DIMT1	DIMT1	SAGGLMFNTGIGQHILkNPLIINSIIDK	unique	K17 ADPr_HCD_249_347_583 (DEKRSY)	1	71.61	124.91	31.63	21.35	3504.69	877.181	4	0.00479	1.37	24	51	68669	30027	AF_H2O2	HCD	1
Q9UNQ2	Probable dimethyladenosine transferase OS	DIMT1	DIMT1	sAGGLMFNTGIGQHILKNPLIINSIIDK	unique	S1 ADPr_HCD_249_347_583 (DEKRSY)	1	72.14	188.45	31.62	29.54	3504.69	877.18	4	0.00283	0.807	24	51	68671	30030	AF_H2O2	HCD	1
Q9UNQ2	Probable dimethyladenosine transferase OS	DIMT1	DIMT1	sAGGLmFNTGIGQHILK	unique	S1 ADPr_HCD_249_347_583 (DEKRSY), M6 Oxidation	100 %, 100 %	241.87, 1'000.00	221.65	31.34	81.74	2299.97	767.664	3	-0.00138	-0.599	24	40	54220	18989	AF_H2O2	HCD	3
Q9UNQ2	Probable dimethyladenosine transferase OS	DIMT1	DIMT1	sAGGLmFNTGIGQHILK	unique	S1 ADPr_HCD_249_347_583 (DEKRSY), M6 Oxidation	100 %, 100 %	104.42, 1'000.00	105.57	31.4	24.49	2299.97	767.665	3	0.00192	0.835	24	40	56812	20683	AF_H2O2	HCD	3
Q9UNQ2	Probable dimethyladenosine transferase OS	DIMT1	DIMT1	sAGGLmFNTGIGQHILK	unique	S1 ADPr_HCD_249_347_583 (DEKRSY), M6 Oxidation	100 %, 100 %	123.22, 1'000.00	115.87	31.35	37.16	2299.97	767.664	3	-8.91e-05	-0.0387	24	40	58286	20969	AF_H2O2	HCD	3
Q9UNQ2	Probable dimethyladenosine transferase OS	DIMT1	DIMT1	sAGGLmFNTGIGQHILK	unique	S1 ADPr_HCD_249_347_583 (DEKRSY), M6 Oxidation	100 %, 100 %	68.80, 1'000.00	56.58	31.41	16.66	2299.97	767.664	3	0.000631	0.274	24	40	58444	21160	AF_H2O2	HCD	3
Q9UNQ2	Probable dimethyladenosine transferase OS	DIMT1	DIMT1	sAGGLmFNTGIGQHILK	unique	S1 ADPr_HCD_249_347_583 (DEKRSY), M6 Oxidation	100 %, 100 %	163.60, 1'000.00	138.85	31.44	69.29	2299.97	767.665	3	0.00285	1.24	24	40	58446	21163	AF_H2O2	HCD	3
Q9UNQ2	Probable dimethyladenosine transferase OS	DIMT1	DIMT1	sAGGLmFNTGIGQHILK	unique	S1 ADPr_HCD_249_347_583 (DEKRSY), M6 Oxidation	100 %, 100 %	203.52, 1'000.00	197.4	31.38	48.88	2299.97	767.664	3	0.000271	0.118	24	40	58599	21356	AF_H2O2	HCD	3
Q9UNQ2	Probable dimethyladenosine transferase OS	DIMT1	DIMT1	sAGGLmFNTGIGQHILK	unique	S1 ADPr_HCD_249_347_583 (DEKRSY), M6 Oxidation	100 %, 100 %	179.96, 1'000.00	183.33	31.41	58.95	2299.97	767.664	3	0.00138	0.6	24	40	58753	21545	AF_H2O2	HCD	3
Q9UNQ2	Probable dimethyladenosine transferase OS	DIMT1	DIMT1	sAGGLmFNTGIGQHILK	unique	S1 ADPr_HCD_249_347_583 (DEKRSY), M6 Oxidation	100 %, 100 %	142.58, 1'000.00	129.01	31.35	61.6	2299.97	767.664	3	-0.000269	-0.117	24	40	58902	21729	AF_H2O2	HCD	3
Q9UNQ2	Probable dimethyladenosine transferase OS	DIMT1	DIMT1	sAGGLMFNTGIGQHILK	unique	S1 ADPr_HCD_249_347_583 (DEKRSY)	1	98.49	124.78	31.25	22.76	2283.98	762.332	3	0.000206	0.0901	24	40	58981	21829	AF_H2O2	HCD	3
Q9UNQ2	Probable dimethyladenosine transferase OS	DIMT1	DIMT1	sAGGLmFNTGIGQHILK	unique	S1 ADPr_HCD_249_347_583 (DEKRSY), M6 Oxidation	100 %, 100 %	104.42, 1'000.00	111.92	31.19	33.53	2300.97	767.997	3	0.999	-1.41	24	40	59032	21891	AF_H2O2	HCD	3
Q9UNQ2	Probable dimethyladenosine transferase OS	DIMT1	DIMT1	sAGGLMFNTGIGQHILK	unique	S1 ADPr_HCD_249_347_583 (DEKRSY)	1	128.13	126.51	31.22	21.16	2283.97	1142.99	2	-0.00242	-1.06	24	40	59033	21893	AF_H2O2	HCD	3
Q9UNQ2	Probable dimethyladenosine transferase OS	DIMT1	DIMT1	sAGGLmFNTGIGQHILK	unique	S1 ADPr_HCD_249_347_583 (DEKRSY), M6 Oxidation	100 %, 100 %	102.25, 1'000.00	91.46	31.35	37.16	2299.97	767.664	3	-0.0012	-0.521	24	40	59052	21921	AF_H2O2	HCD	3
Q9UNQ2	Probable dimethyladenosine transferase OS	DIMT1	DIMT1	sAGGLMFNTGIGQHILK	unique	S1 ADPr_HCD_249_347_583 (DEKRSY)	1	114.53	101.19	31.22	38.5	2283.98	762.332	3	0.000386	0.169	24	40	60263	21995	AF_H2O2	HCD	3
Q9UNQ2	Probable dimethyladenosine transferase OS	DIMT1	DIMT1	sAGGLMFNTGIGQHILK	unique	S1 ADPr_HCD_249_347_583 (DEKRSY)	1	225.99	228.79	31.16	50.41	2283.98	762.333	3	0.00147	0.642	24	40	60265	21998	AF_H2O2	HCD	3
Q9UNQ2	Probable dimethyladenosine transferase OS	DIMT1	DIMT1	SAGGLMFNTGIGQHILkNPLIINSIIDK	unique	K17 ADPr_HCD_249_347_583 (DEKRSY)	1	53.86	106.39	31.63	19.62	3504.69	877.18	4	0.00139	0.396	24	51	75347	30963	AF_H2O2	HCD	3
Q9UNQ2	Probable dimethyladenosine transferase OS	DIMT1	DIMT1	sAGGLMFNTGIGQHILKNPLIINSIIDK	unique	S1 ADPr_HCD_249_347_583 (DEKRSY)	1	67.89	157.55	31.6	24.06	3504.69	877.18	4	0.00307	0.876	24	51	75350	30967	AF_H2O2	HCD	3
Q9C0G6	Dynein heavy chain 6, axonemal OS	DNAH6	DNAH6	RPVsIAK	razor	S4 ADP-Ribosyl-EThcD (SRDEKY)	1	84.65	142.2	19.4	26.58	1310.54	437.854	3	-0.000524	-0.4	106	112	26003	4852	AF_H2O2	ETHCD	2
Q9C0G6	Dynein heavy chain 6, axonemal OS	DNAH6	DNAH6	RPVsIAK	razor	S4 ADP-Ribosyl-EThcD (SRDEKY)	1	91.68	145.04	16.5	27.57	1310.54	437.854	3	-0.00151	-1.15	106	112	29373	3965	AF_H2O2	ETHCD	3
Q9H9B1	Histone-lysine N-methyltransferase EHMT1 OS	EHMT1	EHMT1	sVVGLHAASKDPR	unique	S1 ADP-Ribosyl-EThcD (SRDEKY)	1	203.89	206.25	15.06	30.43	1876.79	626.603	3	-0.000734	-0.391	210	222	28348	6829	AF_H2O2	ETHCD	2
Q15056	Eukaryotic translation initiation factor 4H OS	EIF4H	EIF4H	AYSSFGGGRGsR	unique	S11 ADP-Ribosyl-EThcD (SRDEKY)	1	27.45	233.53	23.88	30.31	1741.62	581.549	3	-4.13e-06	-0.00237	11	22	26039	5000	AF_H2O2	ETHCD	2
Q15056	Eukaryotic translation initiation factor 4H OS	EIF4H	EIF4H	AYSSFGGGRGsR	unique	S11 ADP-Ribosyl-EThcD (SRDEKY)	1	27.45	236.09	23.46	27.51	1741.63	581.549	3	0.000896	0.514	11	22	27086	3579	AF_H2O2	ETHCD	1
Q15056	Eukaryotic translation initiation factor 4H OS	EIF4H	EIF4H	AYSSFGGGRGsR	unique	S11 ADP-Ribosyl-EThcD (SRDEKY)	1	21.44	240.99	25.88	27.49	1741.63	581.549	3	0.00147	0.841	11	22	29399	4056	AF_H2O2	ETHCD	3
O43768	Alpha-endosulfine OS	ENSA	ENSA	sSLVTSK	unique	S1 ADPr_HCD_249_347_583 (DEKRSY)	0.93	16.24	70.85	30.48	21.91	1261.46	631.739	2	-0.000118	-0.0936	108	114	23190	4269	AF_H2O2	HCD	2
O43768	Alpha-endosulfine OS	ENSA	ENSA	SsLVTSK	unique	S2 ADPr_HCD_249_347_583 (DEKRSY)	0	27.88	61.21	30.48	19.46	1261.46	631.739	2	-0.000118	-0.0936	108	114	28290	3454	AF_H2O2	HCD	3
Q01780	Exosome component 10 OS	EXOSC10	EXOSC10	smSFPTGK	unique	S1 ADPr_HCD_249_347_583 (DEKRSY), M2 Oxidation	97 %, 100 %	17.21, 1'000.00	88.89	26.28	20.67	1410.46	706.236	2	0.00127	0.898	866	873	27296	5687	AF_H2O2	HCD	2
Q01780	Exosome component 10 OS	EXOSC10	EXOSC10	smSFPTGK	unique	S1 ADPr_HCD_249_347_583 (DEKRSY), M2 Oxidation	98 %, 100 %	17.21, 1'000.00	70.27	26.11	21.94	1410.46	706.236	2	0.000287	0.203	866	873	27356	5794	AF_H2O2	HCD	2
Q01780	Exosome component 10 OS	EXOSC10	EXOSC10	smSFPTGK	unique	S1 ADPr_HCD_249_347_583 (DEKRSY), M2 Oxidation	100 %, 100 %	29.79, 1'000.00	84.77	26.11	16.56	1410.46	706.236	2	0.000287	0.203	866	873	27357	5796	AF_H2O2	HCD	2
Q01780	Exosome component 10 OS	EXOSC10	EXOSC10	sMSFPTGK	unique	S1 ADPr_HCD_249_347_583 (DEKRSY)	1	34.18	90.93	27.1	18.24	1394.46	698.238	2	-0.000158	-0.113	866	873	32142	9564	AF_H2O2	HCD	2
Q01780	Exosome component 10 OS	EXOSC10	EXOSC10	sMSFPTGK	unique	S1 ADPr_HCD_249_347_583 (DEKRSY)	1	82.6	130.12	27.1	24.5	1394.46	698.238	2	-0.000158	-0.113	866	873	32144	9567	AF_H2O2	HCD	2
Q01780	Exosome component 10 OS	EXOSC10	EXOSC10	smSFPTGK	unique	S1 ADPr_HCD_249_347_583 (DEKRSY), M2 Oxidation	100 %, 100 %	17.21, 1'000.00	70.27	25.67	17.1	1410.46	706.235	2	-0.00143	-1.02	866	873	26562	4308	AF_H2O2	HCD	1
Q01780	Exosome component 10 OS	EXOSC10	EXOSC10	sMSFPTGK	unique	S1 ADPr_HCD_249_347_583 (DEKRSY)	1	65.3	112.08	27.1	15.3	1394.46	698.238	2	-0.000278	-0.199	866	873	33009	8343	AF_H2O2	HCD	1
Q01780	Exosome component 10 OS	EXOSC10	EXOSC10	sMSFPTGK	unique	S1 ADPr_HCD_249_347_583 (DEKRSY)	0.99	20.2	92.01	27.1	17.64	1394.46	698.238	2	-0.000278	-0.199	866	873	37395	9115	AF_H2O2	HCD	3
Q01780	Exosome component 10 OS	EXOSC10	EXOSC10	sMSFPTGK	unique	S1 ADPr_HCD_249_347_583 (DEKRSY)	1	82.6	140.07	27.1	35.17	1394.46	698.238	2	-0.000278	-0.199	866	873	37397	9118	AF_H2O2	HCD	3
P39748	Flap endonuclease 1 OS	FEN1	FEN1	VTGSLSsAKR	unique	S7 ADP-Ribosyl-EThcD (SRDEKY)	1	56.66	317.3	38.9	30.94	1545.62	516.214	3	-0.00131	-0.85	346	355	23626	3503	AF_H2O2	ETHCD	2
P39748	Flap endonuclease 1 OS	FEN1	FEN1	VTGSLsSAKR	unique	S6 ADP-Ribosyl-EThcD (SRDEKY)	1	30.46	301.42	38.73	30.73	1545.62	516.215	3	-0.000594	-0.384	346	355	23667	3639	AF_H2O2	ETHCD	2
P39748	Flap endonuclease 1 OS	FEN1	FEN1	VTGSLSsAK	unique	S7 ADP-Ribosyl-EThcD (SRDEKY)	0.25	0	69.71	15.85	30.72	1389.52	695.768	2	-0.000498	-0.358	346	354	23766	3995	AF_H2O2	ETHCD	2
P39748	Flap endonuclease 1 OS	FEN1	FEN1	VTGSLSsAKR	unique	S7 ADP-Ribosyl-EThcD (SRDEKY)	1	50.64	304.31	43.16	30.35	1546.62	516.548	3	1	-1.48	346	355	27049	2850	AF_H2O2	ETHCD	3
P39748	Flap endonuclease 1 OS	FEN1	FEN1	VTGSLSSAKr	unique	R10 ADP-Ribosyl-EThcD (SRDEKY)	0.33	0	121.65	16.47	31.02	1545.62	773.818	2	-0.000878	-0.568	346	355	27050	2855	AF_H2O2	ETHCD	3
P39748	Flap endonuclease 1 OS	FEN1	FEN1	VTGSLSsAKR	unique	S7 ADP-Ribosyl-EThcD (SRDEKY)	1	56.66	323.76	40.08	30.91	1545.62	516.215	3	-0.000234	-0.151	346	355	27051	2857	AF_H2O2	ETHCD	3
P39748	Flap endonuclease 1 OS	FEN1	FEN1	VTGSLsSAKR	unique	S6 ADP-Ribosyl-EThcD (SRDEKY)	1	56.66	259.81	38.62	31.03	1545.62	516.214	3	-0.00152	-0.985	346	355	27085	2988	AF_H2O2	ETHCD	3
P39748	Flap endonuclease 1 OS	FEN1	FEN1	VTGSLSsAK	unique	S7 ADP-Ribosyl-EThcD (SRDEKY)	0.99	22.23	116.64	17.71	30.77	1389.52	695.768	2	0.000122	0.0876	346	354	29167	3265	AF_H2O2	ETHCD	3
P39748	Flap endonuclease 1 OS	FEN1	FEN1	VTGsLSSAKR	unique	S4 ADPr_HCD_249_347_583 (DEKRSY)	1	100.93	120.97	30.94	36.22	1545.62	516.214	3	-0.00131	-0.85	346	355	22713	3499	AF_H2O2	HCD	2
P39748	Flap endonuclease 1 OS	FEN1	FEN1	VTGsLSSAKR	unique	S4 ADPr_HCD_249_347_583 (DEKRSY)	1	79.49	89.55	30.94	34.34	1545.62	516.214	3	-0.00131	-0.85	346	355	22716	3504	AF_H2O2	HCD	2
P39748	Flap endonuclease 1 OS	FEN1	FEN1	VTGsLSSAKR	unique	S4 ADPr_HCD_249_347_583 (DEKRSY)	1	42.72	89.6	30.92	23.24	1545.62	773.819	2	-3.81e-05	-0.0247	346	355	22722	3514	AF_H2O2	HCD	2
P39748	Flap endonuclease 1 OS	FEN1	FEN1	VTGsLSSAKR	unique	S4 ADPr_HCD_249_347_583 (DEKRSY)	1	29.73	113.98	30.92	31.93	1545.62	773.819	2	-3.81e-05	-0.0247	346	355	22725	3519	AF_H2O2	HCD	2
P39748	Flap endonuclease 1 OS	FEN1	FEN1	VTGsLSSAKR	unique	S4 ADPr_HCD_249_347_583 (DEKRSY)	1	89.22	109.62	30.73	24.01	1545.62	516.215	3	-0.000594	-0.384	346	355	22798	3637	AF_H2O2	HCD	2
P39748	Flap endonuclease 1 OS	FEN1	FEN1	VTGsLSSAKR	unique	S4 ADPr_HCD_249_347_583 (DEKRSY)	1	63.92	90.72	30.73	40.94	1545.62	516.215	3	-0.000594	-0.384	346	355	22800	3640	AF_H2O2	HCD	2
P39748	Flap endonuclease 1 OS	FEN1	FEN1	VTGsLSSAKR	unique	S4 ADPr_HCD_249_347_583 (DEKRSY)	0.99	27.83	82.56	30.73	34.89	1545.62	773.818	2	-0.000518	-0.335	346	355	22805	3647	AF_H2O2	HCD	2
P39748	Flap endonuclease 1 OS	FEN1	FEN1	VTGsLSSAK	unique	S4 ADPr_HCD_249_347_583 (DEKRSY)	0	0	95.88	30.72	17.21	1389.52	695.768	2	-0.000498	-0.358	346	354	23021	3993	AF_H2O2	HCD	2
P39748	Flap endonuclease 1 OS	FEN1	FEN1	VTGsLSSAK	unique	S4 ADPr_HCD_249_347_583 (DEKRSY)	0	2.62	129.07	30.72	25.05	1389.52	695.768	2	-0.000498	-0.358	346	354	23023	3996	AF_H2O2	HCD	2
P39748	Flap endonuclease 1 OS	FEN1	FEN1	VTGsLSSAK	unique	S4 ADPr_HCD_249_347_583 (DEKRSY)	0	3.51	57.09	30.72	15.37	1389.52	695.768	2	-0.000498	-0.358	346	354	23094	4112	AF_H2O2	HCD	2
P39748	Flap endonuclease 1 OS	FEN1	FEN1	VTGsLSSAK	unique	S4 ADPr_HCD_249_347_583 (DEKRSY)	0	0	76.84	30.72	15.1	1389.52	695.768	2	-0.000498	-0.358	346	354	23164	4228	AF_H2O2	HCD	2
P39748	Flap endonuclease 1 OS	FEN1	FEN1	VTGsLSSAK	unique	S4 ADPr_HCD_249_347_583 (DEKRSY)	0	1.74	118.46	30.72	27.22	1389.52	695.768	2	-0.000498	-0.358	346	354	23166	4231	AF_H2O2	HCD	2
P39748	Flap endonuclease 1 OS	FEN1	FEN1	VTGsLSSAK	unique	S4 ADPr_HCD_249_347_583 (DEKRSY)	0	4.43	70.71	30.72	20.08	1389.52	695.768	2	-0.000378	-0.272	346	354	24128	2842	AF_H2O2	HCD	1
P39748	Flap endonuclease 1 OS	FEN1	FEN1	VTGsLSSAKR	unique	S4 ADPr_HCD_249_347_583 (DEKRSY)	1	38.1	80.53	30.35	29.92	1546.62	516.548	3	1	-1.48	346	355	26392	2851	AF_H2O2	HCD	3
P39748	Flap endonuclease 1 OS	FEN1	FEN1	VTGsLSSAKR	unique	S4 ADPr_HCD_249_347_583 (DEKRSY)	0.96	29	79.69	31.02	15.42	1545.62	773.818	2	-0.000878	-0.568	346	355	26393	2853	AF_H2O2	HCD	3
P39748	Flap endonuclease 1 OS	FEN1	FEN1	VTGsLSSAKR	unique	S4 ADPr_HCD_249_347_583 (DEKRSY)	1	93.49	93.13	30.91	22.01	1545.62	516.215	3	-0.000234	-0.151	346	355	26394	2854	AF_H2O2	HCD	3
P39748	Flap endonuclease 1 OS	FEN1	FEN1	VTGsLSSAKR	unique	S4 ADPr_HCD_249_347_583 (DEKRSY)	1	32.2	81.82	31.02	28.18	1545.62	773.818	2	-0.000878	-0.568	346	355	26395	2856	AF_H2O2	HCD	3
P39748	Flap endonuclease 1 OS	FEN1	FEN1	VTGsLSSAKR	unique	S4 ADPr_HCD_249_347_583 (DEKRSY)	1	63.92	84.94	30.91	36.95	1545.62	516.215	3	-0.000234	-0.151	346	355	26396	2858	AF_H2O2	HCD	3
P39748	Flap endonuclease 1 OS	FEN1	FEN1	VTGsLSSAKR	unique	S4 ADPr_HCD_249_347_583 (DEKRSY)	1	41.68	100.54	31.03	21.59	1545.62	516.214	3	-0.00152	-0.985	346	355	26477	2985	AF_H2O2	HCD	3
P39748	Flap endonuclease 1 OS	FEN1	FEN1	VTGsLSSAKR	unique	S4 ADPr_HCD_249_347_583 (DEKRSY)	1	32.94	100.3	30.73	35.06	1545.62	773.818	2	-0.000518	-0.335	346	355	26478	2987	AF_H2O2	HCD	3
P39748	Flap endonuclease 1 OS	FEN1	FEN1	VTGsLSSAKR	unique	S4 ADPr_HCD_249_347_583 (DEKRSY)	1	60.06	99.77	31.03	45.98	1545.62	516.214	3	-0.00152	-0.985	346	355	26479	2989	AF_H2O2	HCD	3
P39748	Flap endonuclease 1 OS	FEN1	FEN1	VTGSLsSAK	unique	S6 ADPr_HCD_249_347_583 (DEKRSY)	0	0	72.74	30.77	20.95	1389.52	695.768	2	0.000122	0.0876	346	354	28172	3262	AF_H2O2	HCD	3
P39748	Flap endonuclease 1 OS	FEN1	FEN1	VTGsLSSAK	unique	S4 ADPr_HCD_249_347_583 (DEKRSY)	0	2.62	142.61	30.77	26.54	1389.52	695.768	2	0.000122	0.0876	346	354	28174	3266	AF_H2O2	HCD	3
P39748	Flap endonuclease 1 OS	FEN1	FEN1	VTGsLSSAK	unique	S4 ADPr_HCD_249_347_583 (DEKRSY)	0	4.45	91.45	30.78	15.6	1389.52	695.768	2	0.000602	0.433	346	354	28245	3379	AF_H2O2	HCD	3
O76087_P0CL80_Q13069_P0CL81_Q13070_A1L429_Q13065_P0CL82_Q4V321_Q4V326_A6NDE8	G antigen 7 OS_G antigen 12F OS_G antigen 5 OS_G antigen 12G OS_G antigen 6 OS_G antigen 12B/C/D/E OS_G antigen 1 OS_G antigen 12I OS_G antigen 13 OS_G antigen 2E OS_G antigen 12H OS	GAGE7 _GAGE12F _GAGE5 _GAGE12G _GAGE6 _GAGE12B _GAGE1 _GAGE12I _GAGE13 _GAGE2E _GAGE12H	GAGE	sTYYWPRPR	unique	S1 ADP-Ribosyl-EThcD (SRDEKY)	1	82.51	184.42	20.43	29.46	1765.67	589.562	3	0.000246	0.139	7	15	36959	11970	AF_H2O2	ETHCD	2
Q13823	Nucleolar GTP-binding protein 2 OS	GNL2	GNL2	IIkPLQYQSTVASGTVAR	unique	K3 ADPr_HCD_249_347_583 (DEKRSY)	1	76.07	144.6	30.53	33.92	2472.15	825.056	3	0.000816	0.33	56	73	38393	13411	AF_H2O2	HCD	2
Q13823	Nucleolar GTP-binding protein 2 OS	GNL2	GNL2	IIkPLQYQSTVASGTVAR	unique	K3 ADPr_HCD_249_347_583 (DEKRSY)	1	54.36	91.13	30.48	17.67	2472.14	825.055	3	-0.00137	-0.556	56	73	39554	12518	AF_H2O2	HCD	1
Q8N954	G patch domain-containing protein 11 OS	GPATCH11	GPATCH11	sGIGHEASLKR	unique	S1 ADP-Ribosyl-EThcD (SRDEKY)	1	191.85	327.69	42.4	29.59	1694.68	565.901	3	0.000716	0.422	134	144	26044	5021	AF_H2O2	ETHCD	2
Q8N954	G patch domain-containing protein 11 OS	GPATCH11	GPATCH11	sGIGHEASLKR	unique	S1 ADP-Ribosyl-EThcD (SRDEKY)	1	118.89	270.12	31.22	29.8	1694.68	565.901	3	-0.000754	-0.445	134	144	27076	3546	AF_H2O2	ETHCD	1
Q8N954	G patch domain-containing protein 11 OS	GPATCH11	GPATCH11	sGIGHEASLKR	unique	S1 ADP-Ribosyl-EThcD (SRDEKY)	1	150.97	328.86	47.87	29.84	1694.68	565.901	3	-0.00111	-0.657	134	144	29395	4041	AF_H2O2	ETHCD	3
Q8N954	G patch domain-containing protein 11 OS	GPATCH11	GPATCH11	sGIGHEASLKR	unique	S1 ADPr_HCD_249_347_583 (DEKRSY)	1	140.14	142.45	29.8	40.07	1694.68	565.901	3	-0.000754	-0.445	134	144	25285	5018	AF_H2O2	HCD	2
Q8N954	G patch domain-containing protein 11 OS	GPATCH11	GPATCH11	sGIGHEASLKR	unique	S1 ADPr_HCD_249_347_583 (DEKRSY)	1	122.99	163.4	29.59	46.08	1694.68	565.901	3	0.000716	0.422	134	144	25288	5022	AF_H2O2	HCD	2
Q8N954	G patch domain-containing protein 11 OS	GPATCH11	GPATCH11	sGIGHEASLKR	unique	S1 ADPr_HCD_249_347_583 (DEKRSY)	1	148.68	144.95	29.8	38.38	1694.68	565.901	3	-0.000754	-0.445	134	144	26100	3542	AF_H2O2	HCD	1
Q8N954	G patch domain-containing protein 11 OS	GPATCH11	GPATCH11	sGIGHEASLKR	unique	S1 ADPr_HCD_249_347_583 (DEKRSY)	1	134.41	165.49	29.8	35.12	1694.68	565.901	3	-0.000754	-0.445	134	144	26103	3547	AF_H2O2	HCD	1
Q8N954	G patch domain-containing protein 11 OS	GPATCH11	GPATCH11	sGIGHEASLKR	unique	S1 ADPr_HCD_249_347_583 (DEKRSY)	1	99.07	110.24	29.84	30.32	1694.68	565.901	3	-0.00111	-0.657	134	144	28653	4039	AF_H2O2	HCD	3
Q8N954	G patch domain-containing protein 11 OS	GPATCH11	GPATCH11	sGIGHEASLKR	unique	S1 ADPr_HCD_249_347_583 (DEKRSY)	1	120.11	166.61	29.84	40.28	1694.68	565.901	3	-0.00111	-0.657	134	144	28655	4042	AF_H2O2	HCD	3
P29084	Transcription initiation factor IIE subunit beta OS	GTF2E2	GTF2E2	ALsGSSGYK	unique	S3 ADPr_HCD_249_347_583 (DEKRSY)	1	36.98	66.91	28.36	15.39	1409.49	705.753	2	0.000402	0.285	66	74	24170	2911	AF_H2O2	HCD	1
P29084	Transcription initiation factor IIE subunit beta OS	GTF2E2	GTF2E2	ALsGSSGYK	unique	S3 ADPr_HCD_249_347_583 (DEKRSY)	1	54.94	76.91	27.79	23.51	1409.49	705.752	2	-0.000198	-0.14	66	74	28227	3350	AF_H2O2	HCD	3
P78347	General transcription factor II-I OS	GTF2I	GTF2I	EDLQLDkPASGVKEEWYAR	unique	K7 ADPr_HCD_249_347_583 (DEKRSY)	0.04	0	166.5	31.32	21.3	2774.16	925.728	3	0.000116	0.0418	444	462	47955	15261	AF_H2O2	HCD	3
Q9BZE4	Nucleolar GTP-binding protein 1 OS	GTPBP4	GTPBP4	HLLsGKR	unique	S4 ADP-Ribosyl-EThcD (SRDEKY)	1	58.25	227.65	21.84	26.27	1350.55	451.19	3	-0.00145	-1.08	620	626	23697	3743	AF_H2O2	ETHCD	2
Q9BZE4	Nucleolar GTP-binding protein 1 OS	GTPBP4	GTPBP4	HLLSGk	unique	K6 ADPr_HCD_249_347_583 (DEKRSY)	1	35.53	55.04	25.91	16.23	1194.45	598.23	2	-0.000998	-0.835	620	625	25040	4624	AF_H2O2	HCD	2
P07305	Histone H1.0 OS	H1F0	H1F0	sVAFK	unique	S1 ADPr_HCD_249_347_583 (DEKRSY)	1	44.39	58.32	25	17.34	1091.37	546.694	2	-3.81e-05	-0.0349	104	108	27319	5727	AF_H2O2	HCD	2
P07305	Histone H1.0 OS	H1F0	H1F0	sVAFK	unique	S1 ADPr_HCD_249_347_583 (DEKRSY)	1	60.35	66.27	25	15.86	1091.37	546.694	2	0.000342	0.313	104	108	30820	4894	AF_H2O2	HCD	3
P07305	Histone H1.0 OS	H1F0	H1F0	sVAFK	unique	S1 ADPr_HCD_249_347_583 (DEKRSY)	1	44.39	52.59	25	15.39	1091.37	546.694	2	0.000342	0.313	104	108	30822	4897	AF_H2O2	HCD	3
P84243	Histone H3.3 OS	H3F3A	H3F3A	sAPSTGGVK	unique	S1 ADPr_HCD_249_347_583 (DEKRSY)	1	49.4	68.25	31.68	21.65	1343.48	672.748	2	0.00138	1.03	29	37	22530	3201	AF_H2O2	HCD	2
P84243	Histone H3.3 OS	H3F3A	H3F3A	sAPSTGGVK	unique	S1 ADPr_HCD_249_347_583 (DEKRSY)	1	107.23	111.01	31.68	27.01	1343.48	672.748	2	0.00138	1.03	29	37	22532	3205	AF_H2O2	HCD	2
P51858	Hepatoma-derived growth factor OS	HDGF	HDGF	sTANKYQVFFFGTHETAFLGPK	unique	S1 ADP-Ribosyl-EThcD (SRDEKY)	1	50.82	455.04	41.58	31.59	3030.3	758.582	4	0.00133	0.439	40	61	53727	23415	AF_H2O2	ETHCD	2
P51858	Hepatoma-derived growth factor OS	HDGF	HDGF	STANkYQVFFFGTHETAFLGPK	unique	K5 ADP-Ribosyl-EThcD (SRDEKY)	0.33	0	243.45	56.05	31.5	3030.3	1011.11	3	0.00238	0.784	40	61	60929	24640	AF_H2O2	ETHCD	1
P51858	Hepatoma-derived growth factor OS	HDGF	HDGF	STANkYQVFFFGTHETAFLGPK	unique	K5 ADP-Ribosyl-EThcD (SRDEKY)	0.33	0	157.82	25.77	31.7	3031.3	1011.44	3	1	-0.862	40	61	67442	25812	AF_H2O2	ETHCD	3
P51858	Hepatoma-derived growth factor OS	HDGF	HDGF	STANkYQVFFFGTHETAFLGPK	unique	K5 ADP-Ribosyl-EThcD (SRDEKY)	0.07	0	308.11	61.72	31.58	3030.3	1011.11	3	0.00181	0.596	40	61	67444	25838	AF_H2O2	ETHCD	3
P51858	Hepatoma-derived growth factor OS	HDGF	HDGF	sTANKYQVFFFGTHETAFLGPK	unique	S1 ADP-Ribosyl-EThcD (SRDEKY)	1	111.25	543.54	32.67	31.55	3030.3	758.582	4	0.00057	0.188	40	61	67445	25843	AF_H2O2	ETHCD	3
P51858	Hepatoma-derived growth factor OS	HDGF	HDGF	STANKyQVFFFGTHETAFLGPK	unique	Y6 ADPr_HCD_249_347_583 (DEKRSY)	0	0	207.94	31.62	55.94	3030.3	1011.11	3	0.00163	0.536	40	61	53000	23400	AF_H2O2	HCD	2
P51858	Hepatoma-derived growth factor OS	HDGF	HDGF	STANKyQVFFFGTHETAFLGPK	unique	Y6 ADPr_HCD_249_347_583 (DEKRSY)	0.33	0	83.23	31.59	25.72	3030.3	758.582	4	0.00133	0.439	40	61	53008	23413	AF_H2O2	HCD	2
P51858	Hepatoma-derived growth factor OS	HDGF	HDGF	STANKyQVFFFGTHETAFLGPK	unique	Y6 ADPr_HCD_249_347_583 (DEKRSY)	0.04	12.1	304.02	31.59	61.56	3030.3	758.582	4	0.00133	0.439	40	61	53010	23416	AF_H2O2	HCD	2
P51858	Hepatoma-derived growth factor OS	HDGF	HDGF	STANkYQVFFFGTHETAFLGPK	unique	K5 ADPr_HCD_249_347_583 (DEKRSY)	1	39.14	233.26	31.58	30.15	3030.3	758.582	4	-0.00211	-0.696	40	61	60182	24627	AF_H2O2	HCD	1
P51858	Hepatoma-derived growth factor OS	HDGF	HDGF	STANkYQVFFFGTHETAFLGPK	unique	K5 ADPr_HCD_249_347_583 (DEKRSY)	1	43.24	292.5	31.5	91.38	3030.3	1011.11	3	0.00238	0.784	40	61	60193	24641	AF_H2O2	HCD	1
P51858	Hepatoma-derived growth factor OS	HDGF	HDGF	STANKyQVFFFGTHETAFLGPK	unique	Y6 ADPr_HCD_249_347_583 (DEKRSY)	0.33	0	51.32	31.7	16.21	3031.3	1011.44	3	1	-0.862	40	61	66827	25810	AF_H2O2	HCD	3
P51858	Hepatoma-derived growth factor OS	HDGF	HDGF	STANkYQVFFFGTHETAFLGPK	unique	K5 ADPr_HCD_249_347_583 (DEKRSY)	1	38.87	262.18	31.7	79.74	3031.3	1011.44	3	1	-0.862	40	61	66829	25813	AF_H2O2	HCD	3
P51858	Hepatoma-derived growth factor OS	HDGF	HDGF	STANKyQVFFFGTHETAFLGPK	unique	Y6 ADPr_HCD_249_347_583 (DEKRSY)	0.33	0	136.23	31.49	80.98	3030.3	1011.11	3	-0.000924	-0.305	40	61	66849	25836	AF_H2O2	HCD	3
P51858	Hepatoma-derived growth factor OS	HDGF	HDGF	STANkYQVFFFGTHETAFLGPK	unique	K5 ADPr_HCD_249_347_583 (DEKRSY)	1	37.66	330.25	31.58	89.51	3030.3	1011.11	3	0.00181	0.596	40	61	66851	25839	AF_H2O2	HCD	3
P51858	Hepatoma-derived growth factor OS	HDGF	HDGF	STANKyQVFFFGTHETAFLGPK	unique	Y6 ADPr_HCD_249_347_583 (DEKRSY)	0.33	0	182.69	31.56	45.56	3030.3	758.581	4	-0.00235	-0.775	40	61	66852	25840	AF_H2O2	HCD	3
P51858	Hepatoma-derived growth factor OS	HDGF	HDGF	STANKyQVFFFGTHETAFLGPK	unique	Y6 ADPr_HCD_249_347_583 (DEKRSY)	0.02	0	322.15	31.55	59.97	3030.3	758.582	4	0.00057	0.188	40	61	66855	25844	AF_H2O2	HCD	3
Q9NRZ9	Lymphoid-specific helicase OS	HELLS	HELLS	sINYSK	unique	S1 ADPr_HCD_249_347_583 (DEKRSY)	1	38.58	68.51	27.79	17.87	1251.42	626.718	2	-0.000338	-0.27	515	520	28162	3246	AF_H2O2	HCD	3
Q9NRZ9	Lymphoid-specific helicase OS	HELLS	HELLS	sINYSK	unique	S1 ADPr_HCD_249_347_583 (DEKRSY)	1	45.32	62.75	27.79	16.08	1251.42	626.718	2	-0.000338	-0.27	515	520	28164	3249	AF_H2O2	HCD	3
P16403	Histone H1.2 OS	HIST1H1C	HIST1H1C	sGVSLAALKK	unique	S1 ADPr_HCD_249_347_583 (DEKRSY)	1	70.05	119.32	28.85	34.23	1513.66	505.56	3	0.0012	0.79	55	64	34136	10509	AF_H2O2	HCD	2
P16403	Histone H1.2 OS	HIST1H1C	HIST1H1C	kASGPPVSELITK	unique	K1 ADPr_HCD_249_347_583 (DEKRSY)	1	64.69	152.92	29.42	55.02	1866.82	623.279	3	-0.000334	-0.179	34	46	38071	12888	AF_H2O2	HCD	2
P16403	Histone H1.2 OS	HIST1H1C	HIST1H1C	sGVSLAALKK	unique	S1 ADPr_HCD_249_347_583 (DEKRSY)	1	49.33	110.66	29.01	22.37	1513.66	505.56	3	-0.000634	-0.419	55	64	35020	9321	AF_H2O2	HCD	1
P16403	Histone H1.2 OS	HIST1H1C	HIST1H1C	kASGPPVSELITK	unique	K1 ADPr_HCD_249_347_583 (DEKRSY)	1	49.4	89.51	29.63	19.32	1866.82	934.415	2	-0.0016	-0.856	34	46	39139	11863	AF_H2O2	HCD	1
P16403	Histone H1.2 OS	HIST1H1C	HIST1H1C	sGVSLAALKK	unique	S1 ADPr_HCD_249_347_583 (DEKRSY)	0.62	19.69	60.96	29.01	19.56	1513.66	505.56	3	-0.000454	-0.3	55	64	39465	10072	AF_H2O2	HCD	3
P16403	Histone H1.2 OS	HIST1H1C	HIST1H1C	sGVSLAALKK	unique	S1 ADPr_HCD_249_347_583 (DEKRSY)	1	54.59	121.66	29.01	21.72	1513.66	505.56	3	-0.000454	-0.3	55	64	39467	10075	AF_H2O2	HCD	3
P16403	Histone H1.2 OS	HIST1H1C	HIST1H1C	kASGPPVSELITK	unique	K1 ADPr_HCD_249_347_583 (DEKRSY)	1	45.7	123.99	29.39	34.39	1866.82	623.28	3	0.00222	1.19	34	46	43823	12755	AF_H2O2	HCD	3
P16403_P10412	Histone H1.2 OS_Histone H1.4 OS	HIST1H1C _HIST1H1E	HIST1H1C	sGVSLAALKK	unique	S1 ADP-Ribosyl-EThcD (SRDEKY)	1	82.89	267	28.66	28.85	1513.66	505.56	3	0.0012	0.79	55	64	34848	10508	AF_H2O2	ETHCD	2
P16403_P10412	Histone H1.2 OS_Histone H1.4 OS	HIST1H1C _HIST1H1E	HIST1H1C	KAsGPPVSELITK	unique	S3 ADP-Ribosyl-EThcD (SRDEKY)	0.5	0	188.52	25.57	29.42	1866.82	623.279	3	-0.000334	-0.179	34	46	39049	12887	AF_H2O2	ETHCD	2
P16403_P10412	Histone H1.2 OS_Histone H1.4 OS	HIST1H1C _HIST1H1E	HIST1H1C	sGVSLAALKK	unique	S1 ADP-Ribosyl-EThcD (SRDEKY)	1	77.91	274.11	28.92	29.01	1513.66	505.56	3	-0.000634	-0.419	55	64	35861	9320	AF_H2O2	ETHCD	1
P16403_P10412	Histone H1.2 OS_Histone H1.4 OS	HIST1H1C _HIST1H1E	HIST1H1C	sGVSLAALKK	unique	S1 ADP-Ribosyl-EThcD (SRDEKY)	1	97.23	271.18	31.32	29.01	1513.66	505.56	3	-0.000454	-0.3	55	64	40258	10074	AF_H2O2	ETHCD	3
Q99879	Histone H2B type 1-M OS	HIST1H2BM	HIST1H2BM	sAPVPK	unique	S1 ADPr_HCD_249_347_583 (DEKRSY)	1	84.83	88.97	25	16.23	1138.41	570.212	2	-0.000118	-0.104	7	12	23008	3972	AF_H2O2	HCD	2
Q99879	Histone H2B type 1-M OS	HIST1H2BM	HIST1H2BM	sAPVPK	unique	S1 ADPr_HCD_249_347_583 (DEKRSY)	1	84.83	88.97	25	15.42	1138.41	570.212	2	-0.000238	-0.209	7	12	26621	3219	AF_H2O2	HCD	3
Q16778_P33778_P23527_P06899	Histone H2B type 2-E OS_Histone H2B type 1-B OS_Histone H2B type 1-O OS_Histone H2B type 1-J OS	HIST2H2BE _HIST1H2BB _HIST1H2BO _HIST1H2BJ	HIST2H2BE	sAPAPK	unique	S1 ADPr_HCD_249_347_583 (DEKRSY)	1	74.07	69.41	25	19.59	1110.38	556.197	2	4.19e-05	0.0377	7	12	20808	2725	AF_H2O2	HCD	2
Q16778_P33778_P23527_P06899	Histone H2B type 2-E OS_Histone H2B type 1-B OS_Histone H2B type 1-O OS_Histone H2B type 1-J OS	HIST2H2BE _HIST1H2BB _HIST1H2BO _HIST1H2BJ	HIST2H2BE	sAPAPK	unique	S1 ADPr_HCD_249_347_583 (DEKRSY)	1	40.89	57.7	25	18.56	1110.38	556.197	2	4.19e-05	0.0377	7	12	20810	2729	AF_H2O2	HCD	2
Q16778_P33778_P23527_P06899	Histone H2B type 2-E OS_Histone H2B type 1-B OS_Histone H2B type 1-O OS_Histone H2B type 1-J OS	HIST2H2BE _HIST1H2BB _HIST1H2BO _HIST1H2BJ	HIST2H2BE	sAPAPK	unique	S1 ADPr_HCD_249_347_583 (DEKRSY)	1	57.02	62.55	25	20.51	1110.38	556.197	2	0.00102	0.919	7	12	20737	2608	AF_H2O2	HCD	2
Q71DI3_P68431	Histone H3.2 OS_Histone H3.1 OS	HIST2H3A _HIST1H3A	HIST2H3A	sAPATGGVK	unique	S1 ADPr_HCD_249_347_583 (DEKRSY)	1	95.83	115.87	29.45	38.34	1327.49	664.75	2	0.000442	0.333	29	37	22563	3255	AF_H2O2	HCD	2
Q71DI3_P68431	Histone H3.2 OS_Histone H3.1 OS	HIST2H3A _HIST1H3A	HIST2H3A	sAPATGGVK	unique	S1 ADPr_HCD_249_347_583 (DEKRSY)	1	111.87	122.55	29.45	42.58	1327.49	664.75	2	0.000442	0.333	29	37	22560	3251	AF_H2O2	HCD	2
P17096	High mobility group protein HMG-I/HMG-Y OS	HMGA1	HMGA1	sSQPLASKQEK	unique	S1 ADP-Ribosyl-EThcD (SRDEKY)	1	47.12	337.05	60.85	30.88	1742.69	581.905	3	0.000686	0.393	8	18	21502	3113	AF_H2O2	ETHCD	2
P17096	High mobility group protein HMG-I/HMG-Y OS	HMGA1	HMGA1	sSQPLASKQEK	unique	S1 ADP-Ribosyl-EThcD (SRDEKY)	0.99	21.44	249.43	36.65	30.89	1742.69	581.904	3	0.000146	0.0837	8	18	23541	3234	AF_H2O2	ETHCD	2
P17096	High mobility group protein HMG-I/HMG-Y OS	HMGA1	HMGA1	sSQPLASK	unique	S1 ADP-Ribosyl-EThcD (SRDEKY)	0.49	0	89.76	21.28	31.54	1357.49	453.505	3	-0.000624	-0.459	8	15	23618	3479	AF_H2O2	ETHCD	2
P17096	High mobility group protein HMG-I/HMG-Y OS	HMGA1	HMGA1	KQPPVSPGTALVGsQKEPSEVPTPK	unique	S14 ADP-Ribosyl-EThcD (SRDEKY)	1	49.98	168.49	28.31	31.69	3098.44	1033.82	3	-0.000864	-0.279	31	55	42447	12053	AF_H2O2	ETHCD	3
P17096	High mobility group protein HMG-I/HMG-Y OS	HMGA1	HMGA1	SsQPLASKQEK	unique	S2 ADPr_HCD_249_347_583 (DEKRSY)	0.5	0	202.9	30.88	28.82	1742.69	581.905	3	0.000686	0.393	8	18	21043	3110	AF_H2O2	HCD	2
P17096	High mobility group protein HMG-I/HMG-Y OS	HMGA1	HMGA1	sSQPLASKQEK	unique	S1 ADPr_HCD_249_347_583 (DEKRSY)	0.99	19.23	222.38	30.88	37.13	1742.69	581.905	3	0.000686	0.393	8	18	21045	3114	AF_H2O2	HCD	2
P17096	High mobility group protein HMG-I/HMG-Y OS	HMGA1	HMGA1	SsQPLASKQEK	unique	S2 ADPr_HCD_249_347_583 (DEKRSY)	0.5	0	135.01	30.96	20.66	1742.69	872.353	2	-7.81e-05	-0.0448	8	18	21046	3115	AF_H2O2	HCD	2
P17096	High mobility group protein HMG-I/HMG-Y OS	HMGA1	HMGA1	sSQPLASKQEK	unique	S1 ADPr_HCD_249_347_583 (DEKRSY)	1	29.95	180.54	30.96	29.83	1742.69	872.353	2	-7.81e-05	-0.0448	8	18	21049	3119	AF_H2O2	HCD	2
P17096	High mobility group protein HMG-I/HMG-Y OS	HMGA1	HMGA1	SsQPLASKQEK	unique	S2 ADPr_HCD_249_347_583 (DEKRSY)	0.44	0	50.56	30.89	22.3	1742.69	581.904	3	0.000146	0.0837	8	18	22548	3231	AF_H2O2	HCD	2
P17096	High mobility group protein HMG-I/HMG-Y OS	HMGA1	HMGA1	SsQPLASKQEK	unique	S2 ADPr_HCD_249_347_583 (DEKRSY)	0.5	0	178.68	30.89	17.05	1742.69	581.904	3	0.000146	0.0837	8	18	22550	3235	AF_H2O2	HCD	2
P17096	High mobility group protein HMG-I/HMG-Y OS	HMGA1	HMGA1	sSQPLASK	unique	S1 ADPr_HCD_249_347_583 (DEKRSY)	1	37.97	122.51	31.42	23.31	1357.5	679.755	2	6.19e-05	0.0455	8	15	22681	3448	AF_H2O2	HCD	2
P17096	High mobility group protein HMG-I/HMG-Y OS	HMGA1	HMGA1	sSQPLASK	unique	S1 ADPr_HCD_249_347_583 (DEKRSY)	0.99	30.07	103.67	31.42	21.85	1357.5	679.755	2	6.19e-05	0.0455	8	15	22683	3451	AF_H2O2	HCD	2
P17096	High mobility group protein HMG-I/HMG-Y OS	HMGA1	HMGA1	SsQPLASK	unique	S2 ADPr_HCD_249_347_583 (DEKRSY)	0.5	0	71.9	31.54	21.48	1357.49	453.505	3	-0.000624	-0.459	8	15	22699	3477	AF_H2O2	HCD	2
P17096	High mobility group protein HMG-I/HMG-Y OS	HMGA1	HMGA1	sSQPLASK	unique	S1 ADPr_HCD_249_347_583 (DEKRSY)	1	23.2	158.32	31.54	23.87	1357.49	453.505	3	-0.000624	-0.459	8	15	22701	3480	AF_H2O2	HCD	2
P17096	High mobility group protein HMG-I/HMG-Y OS	HMGA1	HMGA1	sSQPLASK	unique	S1 ADPr_HCD_249_347_583 (DEKRSY)	0.99	20.2	95.14	32.17	28.94	1357.5	679.755	2	0.000322	0.237	8	15	22753	3567	AF_H2O2	HCD	2
P17096	High mobility group protein HMG-I/HMG-Y OS	HMGA1	HMGA1	sSQPLASK	unique	S1 ADPr_HCD_249_347_583 (DEKRSY)	0.77	50.34	99.67	32.17	22.22	1357.5	679.755	2	0.000322	0.237	8	15	22755	3570	AF_H2O2	HCD	2
P17096	High mobility group protein HMG-I/HMG-Y OS	HMGA1	HMGA1	KQPPVSPGTALVGSQkEPSEVPTPK	unique	K16 ADPr_HCD_249_347_583 (DEKRSY)	0	0.1	83.44	31.62	15.15	3098.43	1033.82	3	-0.0023	-0.743	31	55	36505	12403	AF_H2O2	HCD	2
P17096	High mobility group protein HMG-I/HMG-Y OS	HMGA1	HMGA1	KQPPVsPGTALVGSQKEPSEVPTPK	unique	S6 ADPr_HCD_249_347_583 (DEKRSY)	0.01	0.97	89.1	31.55	23.14	3098.44	775.618	4	0.00519	1.67	31	55	36528	12435	AF_H2O2	HCD	2
P17096	High mobility group protein HMG-I/HMG-Y OS	HMGA1	HMGA1	KQPPVSPGTALVGsQKEPSEVPTPK	unique	S14 ADPr_HCD_249_347_583 (DEKRSY)	0.41	21.88	92.44	31.69	22.36	3098.44	1033.82	3	-0.000864	-0.279	31	55	37426	11223	AF_H2O2	HCD	1
P17096	High mobility group protein HMG-I/HMG-Y OS	HMGA1	HMGA1	KQPPVsPGTALVGSQKEPSEVPTPK	unique	S6 ADPr_HCD_249_347_583 (DEKRSY)	0	0	133.5	31.65	21.62	3098.44	775.616	4	-0.00117	-0.378	31	55	37437	11238	AF_H2O2	HCD	1
P17096	High mobility group protein HMG-I/HMG-Y OS	HMGA1	HMGA1	sSQPLASK	unique	S1 ADPr_HCD_249_347_583 (DEKRSY)	0.96	20.2	101.09	32.18	32.7	1357.5	679.755	2	0.00116	0.855	8	15	26358	2791	AF_H2O2	HCD	3
P17096	High mobility group protein HMG-I/HMG-Y OS	HMGA1	HMGA1	sSQPLASK	unique	S1 ADPr_HCD_249_347_583 (DEKRSY)	1	30.07	105.4	32.18	23.74	1357.5	679.755	2	0.00116	0.855	8	15	26360	2794	AF_H2O2	HCD	3
P17096	High mobility group protein HMG-I/HMG-Y OS	HMGA1	HMGA1	KQPPVsPGTALVGSQKEPSEVPTPK	unique	S6 ADPr_HCD_249_347_583 (DEKRSY)	0	0	114.16	31.69	19.54	3098.44	1033.82	3	-0.000864	-0.279	31	55	42061	12054	AF_H2O2	HCD	3
P09429	High mobility group protein B1 OS	HMGB1	HMGB1	IkGEHPGLSIGDVAK	unique	K2 ADPr_HCD_249_347_583 (DEKRSY)	1	57.12	103.97	30.68	17.04	2060.89	687.972	3	-0.00276	-1.34	113	127	34482	11166	AF_H2O2	HCD	2
P09429	High mobility group protein B1 OS	HMGB1	HMGB1	IkGEHPGLSIGDVAK	unique	K2 ADPr_HCD_249_347_583 (DEKRSY)	1	57.12	102.49	30.52	31.34	2060.9	687.973	3	0.000896	0.434	113	127	35434	10030	AF_H2O2	HCD	1
P26583	High mobility group protein B2 OS	HMGB2	HMGB2	IKsEHPGLSIGDTAK	unique	S3 ADP-Ribosyl-EThcD (SRDEKY)	0.33	0	216.78	17.11	30.96	2092.89	698.636	3	-0.00167	-0.8	113	127	30499	8350	AF_H2O2	ETHCD	2
P26583	High mobility group protein B2 OS	HMGB2	HMGB2	IKsEHPGLSIGDTAK	unique	S3 ADP-Ribosyl-EThcD (SRDEKY)	0.49	0	288.96	39.1	30.86	2092.88	698.635	3	-0.00515	-2.46	113	127	31509	7040	AF_H2O2	ETHCD	1
P26583	High mobility group protein B2 OS	HMGB2	HMGB2	IKsEHPGLSIGDTAK	unique	S3 ADP-Ribosyl-EThcD (SRDEKY)	0.49	0	244.29	21.34	30.5	2093.89	698.971	3	1	0.056	113	127	35858	7760	AF_H2O2	ETHCD	3
P26583	High mobility group protein B2 OS	HMGB2	HMGB2	IKsEHPGLSIGDTAK	unique	S3 ADP-Ribosyl-EThcD (SRDEKY)	0.33	0	355.19	42.86	30.54	2092.89	698.637	3	0.000906	0.433	113	127	35862	7783	AF_H2O2	ETHCD	3
P26583	High mobility group protein B2 OS	HMGB2	HMGB2	IkSEHPGLSIGDTAK	unique	K2 ADPr_HCD_249_347_583 (DEKRSY)	1	56.8	196.1	30.86	45.18	2092.88	698.635	3	-0.00515	-2.46	113	127	30831	7041	AF_H2O2	HCD	1
P26583	High mobility group protein B2 OS	HMGB2	HMGB2	IkSEHPGLSIGDTAK	unique	K2 ADPr_HCD_249_347_583 (DEKRSY)	1	38.87	133.33	30.5	26.05	2093.89	698.971	3	1	0.056	113	127	35151	7761	AF_H2O2	HCD	3
P26583	High mobility group protein B2 OS	HMGB2	HMGB2	IkSEHPGLSIGDTAK	unique	K2 ADPr_HCD_249_347_583 (DEKRSY)	1	38.87	175.92	30.54	29.5	2092.89	698.637	3	0.000906	0.433	113	127	35166	7784	AF_H2O2	HCD	3
P05114	Non-histone chromosomal protein HMG-14 OS	HMGN1	HMGN1	KVsSAEGAAKEEPK	unique	S3 ADP-Ribosyl-EThcD (SRDEKY)	1	50.64	438.3	80.75	30.75	1970.81	657.943	3	0.00342	1.73	5	18	23556	3279	AF_H2O2	ETHCD	2
P05114	Non-histone chromosomal protein HMG-14 OS	HMGN1	HMGN1	KVsSAEGAAKEEPK	unique	S3 ADP-Ribosyl-EThcD (SRDEKY)	1	54.18	318.99	43.4	31	1970.8	657.942	3	0.000656	0.333	5	18	23597	3410	AF_H2O2	ETHCD	2
P05114	Non-histone chromosomal protein HMG-14 OS	HMGN1	HMGN1	LsAKPPAKVEAKPK	unique	S2 ADP-Ribosyl-EThcD (SRDEKY)	1	108.29	380.85	20.75	28.72	2003.95	501.995	4	0.00119	0.593	24	37	26086	5182	AF_H2O2	ETHCD	2
P05114	Non-histone chromosomal protein HMG-14 OS	HMGN1	HMGN1	LsAKPPAKVEAKPK	unique	S2 ADP-Ribosyl-EThcD (SRDEKY)	1	64.89	334.59	30.18	28.71	2003.95	668.991	3	0.00205	1.02	24	37	26087	5184	AF_H2O2	ETHCD	2
P05114	Non-histone chromosomal protein HMG-14 OS	HMGN1	HMGN1	LsAKPPAKVEAKPK	unique	S2 ADP-Ribosyl-EThcD (SRDEKY)	1	40.45	276.66	22.48	28.69	2003.95	668.99	3	0.000786	0.392	24	37	27095	3615	AF_H2O2	ETHCD	1
P05114	Non-histone chromosomal protein HMG-14 OS	HMGN1	HMGN1	LsAKPPAKVEAKPK	unique	S2 ADP-Ribosyl-EThcD (SRDEKY)	1	127.58	358.24	18.17	28.53	2003.95	501.994	4	-0.00113	-0.564	24	37	27102	3643	AF_H2O2	ETHCD	1
P05114	Non-histone chromosomal protein HMG-14 OS	HMGN1	HMGN1	KVsSAEGAAKEEPK	unique	S3 ADP-Ribosyl-EThcD (SRDEKY)	1	56.66	416.12	80.74	30.99	1970.8	657.941	3	-0.000244	-0.124	5	18	27000	2675	AF_H2O2	ETHCD	3
P05114	Non-histone chromosomal protein HMG-14 OS	HMGN1	HMGN1	KVsSAEGAAKEEPK	unique	S3 ADP-Ribosyl-EThcD (SRDEKY)	1	31.3	285.46	41.01	30.99	1970.8	657.941	3	-0.000244	-0.124	5	18	27041	2809	AF_H2O2	ETHCD	3
P05114	Non-histone chromosomal protein HMG-14 OS	HMGN1	HMGN1	LsAKPPAKVEAKPK	unique	S2 ADP-Ribosyl-EThcD (SRDEKY)	1	135.07	343.93	20.54	28.52	2003.95	501.994	4	-0.00101	-0.504	24	37	29426	4155	AF_H2O2	ETHCD	3
P05114	Non-histone chromosomal protein HMG-14 OS	HMGN1	HMGN1	kVSSAEGAAKEEPK	unique	K1 ADPr_HCD_249_347_583 (DEKRSY)	1	158.89	314.02	30.75	71.23	1970.81	657.943	3	0.00342	1.73	5	18	22575	3276	AF_H2O2	HCD	2
P05114	Non-histone chromosomal protein HMG-14 OS	HMGN1	HMGN1	kVSSAEGAAKEEPK	unique	K1 ADPr_HCD_249_347_583 (DEKRSY)	1	142.55	271.95	30.75	61.92	1970.81	657.943	3	0.00342	1.73	5	18	22577	3280	AF_H2O2	HCD	2
P05114	Non-histone chromosomal protein HMG-14 OS	HMGN1	HMGN1	kVSSAEGAAKEEPK	unique	K1 ADPr_HCD_249_347_583 (DEKRSY)	1	38.71	50.09	31	17.11	1970.8	657.942	3	0.000656	0.333	5	18	22656	3407	AF_H2O2	HCD	2
P05114	Non-histone chromosomal protein HMG-14 OS	HMGN1	HMGN1	kVSSAEGAAKEEPK	unique	K1 ADPr_HCD_249_347_583 (DEKRSY)	1	95.86	218.99	31	45.6	1970.8	657.942	3	0.000656	0.333	5	18	22658	3411	AF_H2O2	HCD	2
P05114	Non-histone chromosomal protein HMG-14 OS	HMGN1	HMGN1	LSAkPPAKVEAKPK	unique	K4 ADPr_HCD_249_347_583 (DEKRSY)	0	0	198	28.72	15.75	2003.95	501.995	4	0.00119	0.593	24	37	25393	5183	AF_H2O2	HCD	2
P05114	Non-histone chromosomal protein HMG-14 OS	HMGN1	HMGN1	kVSSAEGAAKEEPK	unique	K1 ADPr_HCD_249_347_583 (DEKRSY)	1	146.65	291.75	30.99	70.39	1970.8	657.941	3	-0.000244	-0.124	5	18	26285	2673	AF_H2O2	HCD	3
P05114	Non-histone chromosomal protein HMG-14 OS	HMGN1	HMGN1	kVSSAEGAAKEEPK	unique	K1 ADPr_HCD_249_347_583 (DEKRSY)	1	137.14	277.86	30.99	63.83	1970.8	657.941	3	-0.000244	-0.124	5	18	26287	2676	AF_H2O2	HCD	3
P05114	Non-histone chromosomal protein HMG-14 OS	HMGN1	HMGN1	kVSSAEGAAKEEPK	unique	K1 ADPr_HCD_249_347_583 (DEKRSY)	1	38.71	107.3	30.99	20.65	1970.8	986.408	2	-0.000118	-0.0599	5	18	26302	2699	AF_H2O2	HCD	3
P05114	Non-histone chromosomal protein HMG-14 OS	HMGN1	HMGN1	kVSSAEGAAKEEPK	unique	K1 ADPr_HCD_249_347_583 (DEKRSY)	1	63.91	140.74	30.99	25.46	1970.8	657.941	3	-0.000244	-0.124	5	18	26370	2810	AF_H2O2	HCD	3
P05114	Non-histone chromosomal protein HMG-14 OS	HMGN1	HMGN1	LsAKPPAKVEAKPK	unique	S2 ADPr_HCD_249_347_583 (DEKRSY)	0.5	0	137.44	28.52	22.07	2003.95	501.994	4	-0.00101	-0.504	24	37	28725	4152	AF_H2O2	HCD	3
P05114	Non-histone chromosomal protein HMG-14 OS	HMGN1	HMGN1	LsAKPPAKVEAKPK	unique	S2 ADPr_HCD_249_347_583 (DEKRSY)	0.98	16.23	188.5	28.52	15.93	2003.95	501.994	4	-0.00101	-0.504	24	37	28728	4156	AF_H2O2	HCD	3
P05204	Non-histone chromosomal protein HMG-17 OS	HMGN2	HMGN2	LSAkPAPPKPEPKPK	unique	K4 ADPr_HCD_249_347_583 (DEKRSY)	0.93	11.08	143.92	30.51	18.34	2125	532.258	4	-0.00019	-0.0894	28	42	25200	4883	AF_H2O2	HCD	2
P05204	Non-histone chromosomal protein HMG-17 OS	HMGN2	HMGN2	LSAkPAPPKPEPKPK	unique	K4 ADPr_HCD_249_347_583 (DEKRSY)	0	0	245.51	30.64	15.55	2125	532.257	4	-0.00067	-0.315	28	42	25202	4887	AF_H2O2	HCD	2
P05204	Non-histone chromosomal protein HMG-17 OS	HMGN2	HMGN2	LsAKPAPPKPEPKPK	unique	S2 ADPr_HCD_249_347_583 (DEKRSY)	0	0	113.83	30.58	17.1	2125	709.341	3	0.000916	0.431	28	42	25204	4889	AF_H2O2	HCD	2
P05204	Non-histone chromosomal protein HMG-17 OS	HMGN2	HMGN2	LSAkPAPPKPEPKPK	unique	K4 ADPr_HCD_249_347_583 (DEKRSY)	0	0	244.02	30.59	21.65	2125	709.342	3	0.00221	1.04	28	42	25206	4893	AF_H2O2	HCD	2
P05204	Non-histone chromosomal protein HMG-17 OS	HMGN2	HMGN2	LsAKPAPPKPEPKPK	unique	S2 ADPr_HCD_249_347_583 (DEKRSY)	0.97	15.78	255.12	30.6	28.72	2125	532.257	4	-0.00119	-0.56	28	42	24425	3338	AF_H2O2	HCD	1
P05204	Non-histone chromosomal protein HMG-17 OS	HMGN2	HMGN2	LsAKPAPPKPEPKPK	unique	S2 ADPr_HCD_249_347_583 (DEKRSY)	0.97	14.51	176.96	30.52	20.87	2125	709.341	3	-0.000374	-0.176	28	42	24426	3339	AF_H2O2	HCD	1
P05204	Non-histone chromosomal protein HMG-17 OS	HMGN2	HMGN2	LsAKPAPPKPEPKPK	unique	S2 ADPr_HCD_249_347_583 (DEKRSY)	1	51.46	278.56	30.51	24.92	2125	532.258	4	-0.00019	-0.0894	28	42	24427	3341	AF_H2O2	HCD	1
P05204	Non-histone chromosomal protein HMG-17 OS	HMGN2	HMGN2	LsAKPAPPKPEPKPK	unique	S2 ADPr_HCD_249_347_583 (DEKRSY)	1	56.11	251.76	30.5	27.77	2125	709.341	3	0.000196	0.0921	28	42	24428	3343	AF_H2O2	HCD	1
P05204	Non-histone chromosomal protein HMG-17 OS	HMGN2	HMGN2	LSAkPAPPKPEPKPK	unique	K4 ADPr_HCD_249_347_583 (DEKRSY)	0.03	0	210.99	30.6	27.4	2125	532.257	4	-0.00119	-0.56	28	42	28520	3824	AF_H2O2	HCD	3
P05204	Non-histone chromosomal protein HMG-17 OS	HMGN2	HMGN2	LSAkPAPPKPEPKPK	unique	K4 ADPr_HCD_249_347_583 (DEKRSY)	0	0	271.22	30.6	21.8	2125	532.257	4	-0.00119	-0.56	28	42	28522	3827	AF_H2O2	HCD	3
P05204	Non-histone chromosomal protein HMG-17 OS	HMGN2	HMGN2	LsAKPAPPKPEPKPK	unique	S2 ADPr_HCD_249_347_583 (DEKRSY)	0.97	14.51	207.08	30.54	31	2125	709.342	3	0.00146	0.685	28	42	28524	3830	AF_H2O2	HCD	3
P05204	Non-histone chromosomal protein HMG-17 OS	HMGN2	HMGN2	LsAKPAPPKPEPKPK	unique	S2 ADPr_HCD_249_347_583 (DEKRSY)	1	52.35	234.79	30.54	21.56	2125	709.342	3	0.00146	0.685	28	42	28527	3834	AF_H2O2	HCD	3
Q15651	High mobility group nucleosome-binding domain-containing protein 3 OS	HMGN3	HMGN3	LSAKPAPPKPEPkPR	unique	K13 ADPr_HCD_249_347_583 (DEKRSY)	0	0	136.82	30.46	20.93	2153.01	718.676	3	-0.00141	-0.657	30	44	25368	5145	AF_H2O2	HCD	2
Q15651	High mobility group nucleosome-binding domain-containing protein 3 OS	HMGN3	HMGN3	LSAkPAPPKPEPKPR	unique	K4 ADPr_HCD_249_347_583 (DEKRSY)	1	28.8	194.21	30.33	21.21	2153.01	718.676	3	5.59e-05	0.0259	30	44	25371	5149	AF_H2O2	HCD	2
Q15651	High mobility group nucleosome-binding domain-containing protein 3 OS	HMGN3	HMGN3	LSAkPAPPKPEPKPR	unique	K4 ADPr_HCD_249_347_583 (DEKRSY)	0.38	13.33	154.68	30.46	20.46	2153.01	539.259	4	-0.00141	-0.655	30	44	26083	3515	AF_H2O2	HCD	1
Q15651	High mobility group nucleosome-binding domain-containing protein 3 OS	HMGN3	HMGN3	LSAkPAPPKPEPKPR	unique	K4 ADPr_HCD_249_347_583 (DEKRSY)	0	0	240.85	30.44	22.56	2153.01	539.259	4	0.00127	0.59	30	44	26086	3519	AF_H2O2	HCD	1
Q15651	High mobility group nucleosome-binding domain-containing protein 3 OS	HMGN3	HMGN3	LSAkPAPPKPEPKPR	unique	K4 ADPr_HCD_249_347_583 (DEKRSY)	0.45	15.85	124.38	30.4	21.7	2153.01	718.677	3	0.000626	0.291	30	44	26099	3541	AF_H2O2	HCD	1
Q15651	High mobility group nucleosome-binding domain-containing protein 3 OS	HMGN3	HMGN3	LSAkPAPPKPEPKPR	unique	K4 ADPr_HCD_249_347_583 (DEKRSY)	0.02	0	211.66	30.33	19.94	2153.01	718.677	3	0.000236	0.11	30	44	26102	3545	AF_H2O2	HCD	1
Q15651	High mobility group nucleosome-binding domain-containing protein 3 OS	HMGN3	HMGN3	LSAkPAPPKPEPKPR	unique	K4 ADPr_HCD_249_347_583 (DEKRSY)	0.48	15.07	221.93	30.42	32.29	2153.01	539.259	4	-0.00069	-0.32	30	44	28688	4095	AF_H2O2	HCD	3
Q15651	High mobility group nucleosome-binding domain-containing protein 3 OS	HMGN3	HMGN3	LsAKPAPPKPEPKPR	unique	S2 ADPr_HCD_249_347_583 (DEKRSY)	1	58.97	257.42	30.42	30.43	2153.01	539.259	4	-0.00069	-0.32	30	44	28690	4098	AF_H2O2	HCD	3
Q15651	High mobility group nucleosome-binding domain-containing protein 3 OS	HMGN3	HMGN3	LSAkPAPPKPEPKPR	unique	K4 ADPr_HCD_249_347_583 (DEKRSY)	0	0	227.54	30.33	23.07	2153.01	718.677	3	0.000236	0.11	30	44	28700	4114	AF_H2O2	HCD	3
Q13151	Heterogeneous nuclear ribonucleoprotein A0 OS	HNRNPA0	HNRNPA0	sGGGGGGGGSSWGGR	unique	S1 ADP-Ribosyl-EThcD (SRDEKY)	1	281.23	385.57	74.82	25	1732.56	578.528	3	-0.000834	-0.481	270	284	25860	4360	AF_H2O2	ETHCD	2
Q13151	Heterogeneous nuclear ribonucleoprotein A0 OS	HNRNPA0	HNRNPA0	sGGGGGGGGSSWGGR	unique	S1 ADP-Ribosyl-EThcD (SRDEKY)	1	305.27	424.91	87.14	25	1732.56	578.528	3	6.59e-05	0.038	270	284	25901	4487	AF_H2O2	ETHCD	2
Q13151	Heterogeneous nuclear ribonucleoprotein A0 OS	HNRNPA0	HNRNPA0	AEIIADKQsGK	unique	S9 ADP-Ribosyl-EThcD (SRDEKY)	1	43.15	292.28	29.29	31.98	1699.68	567.569	3	-0.000864	-0.508	127	137	25948	4652	AF_H2O2	ETHCD	2
Q13151	Heterogeneous nuclear ribonucleoprotein A0 OS	HNRNPA0	HNRNPA0	sGGGGGGGGSSWGGR	unique	S1 ADP-Ribosyl-EThcD (SRDEKY)	1	320.72	393.23	72.51	25	1732.56	578.529	3	0.00118	0.678	270	284	24929	3023	AF_H2O2	ETHCD	1
Q13151	Heterogeneous nuclear ribonucleoprotein A0 OS	HNRNPA0	HNRNPA0	sGGGGGGGGSSWGGR	unique	S1 ADP-Ribosyl-EThcD (SRDEKY)	1	320.72	416.73	81.83	25	1732.56	578.528	3	-0.000474	-0.274	270	284	24969	3151	AF_H2O2	ETHCD	1
Q13151	Heterogeneous nuclear ribonucleoprotein A0 OS	HNRNPA0	HNRNPA0	sGGGGGGGGSSWGGR	unique	S1 ADP-Ribosyl-EThcD (SRDEKY)	1	178.35	243.29	52.4	25	1732.56	578.528	3	-0.00104	-0.602	270	284	24999	3260	AF_H2O2	ETHCD	1
Q13151	Heterogeneous nuclear ribonucleoprotein A0 OS	HNRNPA0	HNRNPA0	sGGGGGGGGSSWGGR	unique	S1 ADP-Ribosyl-EThcD (SRDEKY)	1	320.72	416.73	74.98	25	1732.56	578.528	3	-0.000834	-0.481	270	284	29242	3535	AF_H2O2	ETHCD	3
Q13151	Heterogeneous nuclear ribonucleoprotein A0 OS	HNRNPA0	HNRNPA0	sGGGGGGGGSSWGGR	unique	S1 ADP-Ribosyl-EThcD (SRDEKY)	1	281.23	369.6	68.27	25	1732.56	578.528	3	0.000426	0.246	270	284	29286	3673	AF_H2O2	ETHCD	3
Q13151	Heterogeneous nuclear ribonucleoprotein A0 OS	HNRNPA0	HNRNPA0	AEIIADKQSGk	unique	K11 ADP-Ribosyl-EThcD (SRDEKY)	0	0	238.11	23.31	31.64	1699.69	567.569	3	0.000426	0.25	127	137	29328	3815	AF_H2O2	ETHCD	3
Q13151	Heterogeneous nuclear ribonucleoprotein A0 OS	HNRNPA0	HNRNPA0	sGGGGGGGGSSWGGR	unique	S1 ADPr_HCD_249_347_583 (DEKRSY)	1	118.67	159.66	25	77.99	1732.56	867.289	2	2.19e-05	0.0126	270	284	24872	4345	AF_H2O2	HCD	2
Q13151	Heterogeneous nuclear ribonucleoprotein A0 OS	HNRNPA0	HNRNPA0	sGGGGGGGGSSWGGR	unique	S1 ADPr_HCD_249_347_583 (DEKRSY)	1	74.87	88.11	25	45.66	1732.56	578.528	3	-0.000834	-0.481	270	284	24878	4358	AF_H2O2	HCD	2
Q13151	Heterogeneous nuclear ribonucleoprotein A0 OS	HNRNPA0	HNRNPA0	sGGGGGGGGSSWGGR	unique	S1 ADPr_HCD_249_347_583 (DEKRSY)	1	155.56	180.67	25	69.45	1732.56	578.528	3	-0.000834	-0.481	270	284	24880	4361	AF_H2O2	HCD	2
Q13151	Heterogeneous nuclear ribonucleoprotein A0 OS	HNRNPA0	HNRNPA0	sGGGGGGGGSSWGGR	unique	S1 ADPr_HCD_249_347_583 (DEKRSY)	1	239.93	284.21	25	117.1	1732.56	867.289	2	-0.000338	-0.195	270	284	24939	4460	AF_H2O2	HCD	2
Q13151	Heterogeneous nuclear ribonucleoprotein A0 OS	HNRNPA0	HNRNPA0	sGGGGGGGGSSWGGR	unique	S1 ADPr_HCD_249_347_583 (DEKRSY)	1	223.29	272.23	25	103.8	1732.56	867.289	2	-0.000338	-0.195	270	284	24941	4463	AF_H2O2	HCD	2
Q13151	Heterogeneous nuclear ribonucleoprotein A0 OS	HNRNPA0	HNRNPA0	sGGGGGGGGSSWGGR	unique	S1 ADPr_HCD_249_347_583 (DEKRSY)	1	124.85	207.87	25	89.24	1732.56	578.528	3	6.59e-05	0.038	270	284	24954	4484	AF_H2O2	HCD	2
Q13151	Heterogeneous nuclear ribonucleoprotein A0 OS	HNRNPA0	HNRNPA0	sGGGGGGGGSSWGGR	unique	S1 ADPr_HCD_249_347_583 (DEKRSY)	1	239.13	326.48	25	99.11	1732.56	578.528	3	6.59e-05	0.038	270	284	24956	4488	AF_H2O2	HCD	2
Q13151	Heterogeneous nuclear ribonucleoprotein A0 OS	HNRNPA0	HNRNPA0	sGGGGGGGGSSWGGR	unique	S1 ADPr_HCD_249_347_583 (DEKRSY)	1	109.68	153.17	25	85.39	1732.56	867.288	2	-0.00182	-1.05	270	284	25009	4572	AF_H2O2	HCD	2
Q13151	Heterogeneous nuclear ribonucleoprotein A0 OS	HNRNPA0	HNRNPA0	sGGGGGGGGSSWGGR	unique	S1 ADPr_HCD_249_347_583 (DEKRSY)	1	195.47	235.98	25	106.6	1732.56	867.288	2	-0.00182	-1.05	270	284	25011	4576	AF_H2O2	HCD	2
Q13151	Heterogeneous nuclear ribonucleoprotein A0 OS	HNRNPA0	HNRNPA0	AEIIAdKQSGK	unique	D6 ADPr_HCD_249_347_583 (DEKRSY)	0	0	179.8	31.98	17.9	1699.68	567.569	3	-0.000864	-0.508	127	137	25057	4653	AF_H2O2	HCD	2
Q13151	Heterogeneous nuclear ribonucleoprotein A0 OS	HNRNPA0	HNRNPA0	sGGGGGGGGSSWGGR	unique	S1 ADPr_HCD_249_347_583 (DEKRSY)	1	133.18	154.85	25	93.75	1732.56	867.288	2	-0.000958	-0.553	270	284	25082	4695	AF_H2O2	HCD	2
Q13151	Heterogeneous nuclear ribonucleoprotein A0 OS	HNRNPA0	HNRNPA0	sGGGGGGGGSSWGGR	unique	S1 ADPr_HCD_249_347_583 (DEKRSY)	1	100.89	124.12	25	56.55	1732.56	867.288	2	-0.00194	-1.12	270	284	24200	2965	AF_H2O2	HCD	1
Q13151	Heterogeneous nuclear ribonucleoprotein A0 OS	HNRNPA0	HNRNPA0	sGGGGGGGGSSWGGR	unique	S1 ADPr_HCD_249_347_583 (DEKRSY)	1	74.87	97.76	25	44.54	1732.56	578.528	3	-0.000294	-0.17	270	284	24233	3022	AF_H2O2	HCD	1
Q13151	Heterogeneous nuclear ribonucleoprotein A0 OS	HNRNPA0	HNRNPA0	sGGGGGGGGSSWGGR	unique	S1 ADPr_HCD_249_347_583 (DEKRSY)	1	133.18	198.03	25	81.12	1732.56	578.529	3	0.00118	0.678	270	284	24234	3024	AF_H2O2	HCD	1
Q13151	Heterogeneous nuclear ribonucleoprotein A0 OS	HNRNPA0	HNRNPA0	sGGGGGGGGSSWGGR	unique	S1 ADPr_HCD_249_347_583 (DEKRSY)	1	209.17	256.63	25	117.1	1732.56	867.288	2	-0.000958	-0.553	270	284	24269	3081	AF_H2O2	HCD	1
Q13151	Heterogeneous nuclear ribonucleoprotein A0 OS	HNRNPA0	HNRNPA0	sGGGGGGGGSSWGGR	unique	S1 ADPr_HCD_249_347_583 (DEKRSY)	1	227.66	291.52	25	111.7	1732.56	867.288	2	-0.000958	-0.553	270	284	24271	3084	AF_H2O2	HCD	1
Q13151	Heterogeneous nuclear ribonucleoprotein A0 OS	HNRNPA0	HNRNPA0	sGGGGGGGGSSWGGR	unique	S1 ADPr_HCD_249_347_583 (DEKRSY)	1	107.73	202.71	25	89.97	1732.56	578.528	3	-0.000474	-0.274	270	284	24310	3149	AF_H2O2	HCD	1
Q13151	Heterogeneous nuclear ribonucleoprotein A0 OS	HNRNPA0	HNRNPA0	sGGGGGGGGSSWGGR	unique	S1 ADPr_HCD_249_347_583 (DEKRSY)	1	217.25	316.64	25	98.61	1732.56	578.528	3	-0.000474	-0.274	270	284	24312	3152	AF_H2O2	HCD	1
Q13151	Heterogeneous nuclear ribonucleoprotein A0 OS	HNRNPA0	HNRNPA0	sGGGGGGGGSSWGGR	unique	S1 ADPr_HCD_249_347_583 (DEKRSY)	1	93.61	124.71	25	81.97	1732.56	867.289	2	-0.000478	-0.276	270	284	24344	3204	AF_H2O2	HCD	1
Q13151	Heterogeneous nuclear ribonucleoprotein A0 OS	HNRNPA0	HNRNPA0	sGGGGGGGGSSWGGR	unique	S1 ADPr_HCD_249_347_583 (DEKRSY)	1	163.01	222.88	25	92.4	1732.56	867.289	2	-0.000478	-0.276	270	284	24346	3207	AF_H2O2	HCD	1
Q13151	Heterogeneous nuclear ribonucleoprotein A0 OS	HNRNPA0	HNRNPA0	sGGGGGGGGSSWGGR	unique	S1 ADPr_HCD_249_347_583 (DEKRSY)	1	56.99	73.59	25	35.17	1732.56	578.528	3	-0.00104	-0.602	270	284	24374	3258	AF_H2O2	HCD	1
Q13151	Heterogeneous nuclear ribonucleoprotein A0 OS	HNRNPA0	HNRNPA0	sGGGGGGGGSSWGGR	unique	S1 ADPr_HCD_249_347_583 (DEKRSY)	1	93.61	116.39	25	50.93	1732.56	578.528	3	-0.00104	-0.602	270	284	24376	3261	AF_H2O2	HCD	1
Q13151	Heterogeneous nuclear ribonucleoprotein A0 OS	HNRNPA0	HNRNPA0	sGGGGGGGGSSWGGR	unique	S1 ADPr_HCD_249_347_583 (DEKRSY)	1	138.17	161.63	25	83.49	1732.56	867.288	2	-0.000838	-0.483	270	284	24419	3328	AF_H2O2	HCD	1
Q13151	Heterogeneous nuclear ribonucleoprotein A0 OS	HNRNPA0	HNRNPA0	sGGGGGGGGSSWGGR	unique	S1 ADPr_HCD_249_347_583 (DEKRSY)	1	30.48	34.41	25	19.13	1732.56	867.289	2	2.19e-05	0.0126	270	284	28316	3495	AF_H2O2	HCD	3
Q13151	Heterogeneous nuclear ribonucleoprotein A0 OS	HNRNPA0	HNRNPA0	sGGGGGGGGSSWGGR	unique	S1 ADPr_HCD_249_347_583 (DEKRSY)	1	157.62	202.16	25	94.54	1732.56	867.289	2	2.19e-05	0.0126	270	284	28318	3499	AF_H2O2	HCD	3
Q13151	Heterogeneous nuclear ribonucleoprotein A0 OS	HNRNPA0	HNRNPA0	sGGGGGGGGSSWGGR	unique	S1 ADPr_HCD_249_347_583 (DEKRSY)	1	121.94	192.87	25	88.45	1732.56	578.528	3	-0.000834	-0.481	270	284	28340	3533	AF_H2O2	HCD	3
Q13151	Heterogeneous nuclear ribonucleoprotein A0 OS	HNRNPA0	HNRNPA0	sGGGGGGGGSSWGGR	unique	S1 ADPr_HCD_249_347_583 (DEKRSY)	1	188.07	290	25	86.38	1732.56	578.528	3	-0.000834	-0.481	270	284	28342	3536	AF_H2O2	HCD	3
Q13151	Heterogeneous nuclear ribonucleoprotein A0 OS	HNRNPA0	HNRNPA0	sGGGGGGGGSSWGGR	unique	S1 ADPr_HCD_249_347_583 (DEKRSY)	1	203.83	253.16	25	117.1	1732.56	867.289	2	-0.000218	-0.126	270	284	28396	3625	AF_H2O2	HCD	3
Q13151	Heterogeneous nuclear ribonucleoprotein A0 OS	HNRNPA0	HNRNPA0	sGGGGGGGGSSWGGR	unique	S1 ADPr_HCD_249_347_583 (DEKRSY)	1	240.66	268.3	25	106.1	1732.56	867.289	2	-0.000218	-0.126	270	284	28398	3628	AF_H2O2	HCD	3
Q13151	Heterogeneous nuclear ribonucleoprotein A0 OS	HNRNPA0	HNRNPA0	sGGGGGGGGSSWGGR	unique	S1 ADPr_HCD_249_347_583 (DEKRSY)	1	82.36	133.64	25	61.18	1732.56	578.528	3	-0.0014	-0.81	270	284	28424	3670	AF_H2O2	HCD	3
Q13151	Heterogeneous nuclear ribonucleoprotein A0 OS	HNRNPA0	HNRNPA0	sGGGGGGGGSSWGGR	unique	S1 ADPr_HCD_249_347_583 (DEKRSY)	1	161.1	250.14	25	85.92	1732.56	578.528	3	0.000426	0.246	270	284	28426	3674	AF_H2O2	HCD	3
Q13151	Heterogeneous nuclear ribonucleoprotein A0 OS	HNRNPA0	HNRNPA0	sGGGGGGGGSSWGGR	unique	S1 ADPr_HCD_249_347_583 (DEKRSY)	1	83.19	99.29	25	55.24	1732.56	867.289	2	0.000262	0.151	270	284	28466	3739	AF_H2O2	HCD	3
Q13151	Heterogeneous nuclear ribonucleoprotein A0 OS	HNRNPA0	HNRNPA0	sGGGGGGGGSSWGGR	unique	S1 ADPr_HCD_249_347_583 (DEKRSY)	1	199.35	214.03	25	84.29	1732.56	867.289	2	0.000262	0.151	270	284	28468	3742	AF_H2O2	HCD	3
Q13151	Heterogeneous nuclear ribonucleoprotein A0 OS	HNRNPA0	HNRNPA0	AEIIADKQSGk	unique	K11 ADPr_HCD_249_347_583 (DEKRSY)	0	0	147.1	31.78	23.09	1699.69	850.851	2	0.00158	0.93	127	137	28486	3772	AF_H2O2	HCD	3
Q13151	Heterogeneous nuclear ribonucleoprotein A0 OS	HNRNPA0	HNRNPA0	sGGGGGGGGSSWGGR	unique	S1 ADPr_HCD_249_347_583 (DEKRSY)	1	82.94	118.66	25	60.57	1732.56	867.289	2	-0.000478	-0.276	270	284	28552	3876	AF_H2O2	HCD	3
P09651	Heterogeneous nuclear ribonucleoprotein A1 OS	HNRNPA1	HNRNPA1	NQGGYGGSSsSSSYGSGR	unique	S10 ADP-Ribosyl-EThcD (SRDEKY)	0.5	23.2	233.73	29.36	30.38	2234.76	745.926	3	0.00183	0.817	353	370	23823	4216	AF_H2O2	ETHCD	2
P09651	Heterogeneous nuclear ribonucleoprotein A1 OS	HNRNPA1	HNRNPA1	sESPKEPEQLR	unique	S1 ADP-Ribosyl-EThcD (SRDEKY)	1	44.63	160.65	21.67	29.26	1839.71	614.243	3	0.000356	0.193	4	14	28194	5628	AF_H2O2	ETHCD	2
P09651	Heterogeneous nuclear ribonucleoprotein A1 OS	HNRNPA1	HNRNPA1	sSGPYGGGGQYFAKPR	unique	S1 ADP-Ribosyl-EThcD (SRDEKY)	1	47.12	372.17	66.22	29.33	2168.84	723.953	3	0.00143	0.657	337	352	32691	9559	AF_H2O2	ETHCD	2
P09651	Heterogeneous nuclear ribonucleoprotein A1 OS	HNRNPA1	HNRNPA1	SsGPYGGGGQYFAKPR	unique	S2 ADP-Ribosyl-EThcD (SRDEKY)	0	0	331.73	50.86	29.33	2168.84	723.953	3	0.00143	0.657	337	352	32718	9681	AF_H2O2	ETHCD	2
P09651	Heterogeneous nuclear ribonucleoprotein A1 OS	HNRNPA1	HNRNPA1	SsGPYGGGGQYFAKPR	unique	S2 ADP-Ribosyl-EThcD (SRDEKY)	0.01	0	352.58	49.2	29.17	2168.84	723.953	3	0.000706	0.325	337	352	32741	9811	AF_H2O2	ETHCD	2
P09651	Heterogeneous nuclear ribonucleoprotein A1 OS	HNRNPA1	HNRNPA1	SSGPyGGGGQYFAKPR	unique	Y5 ADP-Ribosyl-EThcD (SRDEKY)	0.04	0	196.4	33.52	29.11	2168.84	723.953	3	0.000136	0.0626	337	352	33689	8259	AF_H2O2	ETHCD	1
P09651	Heterogeneous nuclear ribonucleoprotein A1 OS	HNRNPA1	HNRNPA1	sSGPYGGGGQYFAKPR	unique	S1 ADP-Ribosyl-EThcD (SRDEKY)	1	47.12	388.36	66.94	29.11	2168.84	723.952	3	-4.41e-05	-0.0203	337	352	33718	8386	AF_H2O2	ETHCD	1
P09651	Heterogeneous nuclear ribonucleoprotein A1 OS	HNRNPA1	HNRNPA1	SsGPYGGGGQYFAKPR	unique	S2 ADP-Ribosyl-EThcD (SRDEKY)	0.33	0	323.93	57.35	29.17	2168.84	723.953	3	0.000886	0.408	337	352	33740	8506	AF_H2O2	ETHCD	1
P09651	Heterogeneous nuclear ribonucleoprotein A1 OS	HNRNPA1	HNRNPA1	NQGGYGGSSSSSSYGsGR	unique	S16 ADP-Ribosyl-EThcD (SRDEKY)	1	23.2	227.68	33.47	30.83	2234.75	745.925	3	-0.000364	-0.163	353	370	27146	3198	AF_H2O2	ETHCD	3
P09651	Heterogeneous nuclear ribonucleoprotein A1 OS	HNRNPA1	HNRNPA1	sSGPYGGGGQYFAKPR	unique	S1 ADP-Ribosyl-EThcD (SRDEKY)	1	47.12	386.65	63.24	29.19	2168.84	723.953	3	0.00254	1.17	337	352	38069	9051	AF_H2O2	ETHCD	3
P09651	Heterogeneous nuclear ribonucleoprotein A1 OS	HNRNPA1	HNRNPA1	SsGPYGGGGQYFAKPR	unique	S2 ADP-Ribosyl-EThcD (SRDEKY)	0.33	0	338.33	52.91	29.26	2168.84	723.953	3	0.002	0.92	337	352	38099	9168	AF_H2O2	ETHCD	3
P09651	Heterogeneous nuclear ribonucleoprotein A1 OS	HNRNPA1	HNRNPA1	SsGPYGGGGQYFAKPR	unique	S2 ADP-Ribosyl-EThcD (SRDEKY)	0.33	0	318.72	56.87	29.28	2168.84	723.953	3	0.00179	0.823	337	352	38124	9288	AF_H2O2	ETHCD	3
P09651	Heterogeneous nuclear ribonucleoprotein A1 OS	HNRNPA1	HNRNPA1	NQGGyGGSSSSSSYGSGR	unique	Y5 ADPr_HCD_249_347_583 (DEKRSY)	1	27.04	96.17	30.68	44.67	2234.75	1118.38	2	-0.00158	-0.706	353	370	23011	3977	AF_H2O2	HCD	2
P09651	Heterogeneous nuclear ribonucleoprotein A1 OS	HNRNPA1	HNRNPA1	NQGGyGGSSSSSSYGSGR	unique	Y5 ADPr_HCD_249_347_583 (DEKRSY)	1	55.1	144.94	30.69	56	2234.75	745.925	3	-0.00165	-0.74	353	370	23017	3987	AF_H2O2	HCD	2
P09651	Heterogeneous nuclear ribonucleoprotein A1 OS	HNRNPA1	HNRNPA1	NQGGyGGSSSSSSYGSGR	unique	Y5 ADPr_HCD_249_347_583 (DEKRSY)	0.98	14.96	93.39	30.83	34.9	2234.75	1118.38	2	-9.81e-05	-0.0439	353	370	23084	4095	AF_H2O2	HCD	2
P09651	Heterogeneous nuclear ribonucleoprotein A1 OS	HNRNPA1	HNRNPA1	NQGGyGGSSSSSSYGSGR	unique	Y5 ADPr_HCD_249_347_583 (DEKRSY)	1	57.82	110.64	30.83	59.12	2234.75	745.925	3	-0.000184	-0.0824	353	370	23089	4104	AF_H2O2	HCD	2
P09651	Heterogeneous nuclear ribonucleoprotein A1 OS	HNRNPA1	HNRNPA1	NQGGyGGSSSSSSYGSGR	unique	Y5 ADPr_HCD_249_347_583 (DEKRSY)	1	66.41	175.23	30.83	65.91	2234.75	1118.38	2	-9.81e-05	-0.0439	353	370	23148	4202	AF_H2O2	HCD	2
P09651	Heterogeneous nuclear ribonucleoprotein A1 OS	HNRNPA1	HNRNPA1	NQGGyGGSSSSSSYGSGR	unique	Y5 ADPr_HCD_249_347_583 (DEKRSY)	0.99	14.96	61	30.62	28.71	2234.75	745.925	3	0.000356	0.159	353	370	23155	4214	AF_H2O2	HCD	2
P09651	Heterogeneous nuclear ribonucleoprotein A1 OS	HNRNPA1	HNRNPA1	NQGGyGGSSSSSSYGSGR	unique	Y5 ADPr_HCD_249_347_583 (DEKRSY)	1	94.66	184.27	30.38	64.29	2234.76	745.926	3	0.00183	0.817	353	370	23157	4217	AF_H2O2	HCD	2
P09651	Heterogeneous nuclear ribonucleoprotein A1 OS	HNRNPA1	HNRNPA1	NQGGyGGSSSSSSYGSGR	unique	Y5 ADPr_HCD_249_347_583 (DEKRSY)	1	55.1	145.3	30.61	59.72	2234.75	1118.38	2	0.000622	0.278	353	370	24856	4319	AF_H2O2	HCD	2
P09651	Heterogeneous nuclear ribonucleoprotein A1 OS	HNRNPA1	HNRNPA1	NQGGyGGSSSSSSYGSGR	unique	Y5 ADPr_HCD_249_347_583 (DEKRSY)	1	43.88	108.67	30.53	62.47	2234.76	745.926	3	0.00258	1.15	353	370	24865	4333	AF_H2O2	HCD	2
P09651	Heterogeneous nuclear ribonucleoprotein A1 OS	HNRNPA1	HNRNPA1	SeSPKEPEQLR	unique	E2 ADPr_HCD_249_347_583 (DEKRSY)	0.03	0	126.2	29.26	15.33	1839.71	614.243	3	0.000356	0.193	4	14	27259	5629	AF_H2O2	HCD	2
P09651	Heterogeneous nuclear ribonucleoprotein A1 OS	HNRNPA1	HNRNPA1	SsGPYGGGGQYFAKPR	unique	S2 ADPr_HCD_249_347_583 (DEKRSY)	0	0	261.76	29.33	80.18	2168.84	723.953	3	0.00143	0.657	337	352	32138	9557	AF_H2O2	HCD	2
P09651	Heterogeneous nuclear ribonucleoprotein A1 OS	HNRNPA1	HNRNPA1	SsGPYGGGGQYFAKPR	unique	S2 ADPr_HCD_249_347_583 (DEKRSY)	0	0	300.15	29.33	80.86	2168.84	723.953	3	0.00143	0.657	337	352	32140	9560	AF_H2O2	HCD	2
P09651	Heterogeneous nuclear ribonucleoprotein A1 OS	HNRNPA1	HNRNPA1	SsGPYGGGGQYFAKPR	unique	S2 ADPr_HCD_249_347_583 (DEKRSY)	0.36	0	170.1	29.26	61.69	2168.83	1085.42	2	-0.000758	-0.349	337	352	32148	9573	AF_H2O2	HCD	2
P09651	Heterogeneous nuclear ribonucleoprotein A1 OS	HNRNPA1	HNRNPA1	SsGPYGGGGQYFAKPR	unique	S2 ADPr_HCD_249_347_583 (DEKRSY)	0.01	0	278.44	29.21	83.36	2168.84	1085.43	2	0.00242	1.12	337	352	32150	9576	AF_H2O2	HCD	2
P09651	Heterogeneous nuclear ribonucleoprotein A1 OS	HNRNPA1	HNRNPA1	SsGPYGGGGQYFAKPR	unique	S2 ADPr_HCD_249_347_583 (DEKRSY)	0.01	0	274.9	29.11	101.6	2168.84	723.953	3	0.000136	0.0626	337	352	32217	9679	AF_H2O2	HCD	2
P09651	Heterogeneous nuclear ribonucleoprotein A1 OS	HNRNPA1	HNRNPA1	SsGPYGGGGQYFAKPR	unique	S2 ADPr_HCD_249_347_583 (DEKRSY)	0	0	288.61	29.33	95.77	2168.84	723.953	3	0.00143	0.657	337	352	32219	9682	AF_H2O2	HCD	2
P09651	Heterogeneous nuclear ribonucleoprotein A1 OS	HNRNPA1	HNRNPA1	SSGPyGGGGQYFAKPR	unique	Y5 ADPr_HCD_249_347_583 (DEKRSY)	0.02	0	155.7	29.05	39.08	2168.84	1085.42	2	-0.000258	-0.119	337	352	32229	9700	AF_H2O2	HCD	2
P09651	Heterogeneous nuclear ribonucleoprotein A1 OS	HNRNPA1	HNRNPA1	SsGPYGGGGQYFAKPR	unique	S2 ADPr_HCD_249_347_583 (DEKRSY)	0.5	0	244.53	29.17	74.72	2168.84	723.953	3	0.000706	0.325	337	352	32300	9809	AF_H2O2	HCD	2
P09651	Heterogeneous nuclear ribonucleoprotein A1 OS	HNRNPA1	HNRNPA1	SsGPYGGGGQYFAKPR	unique	S2 ADPr_HCD_249_347_583 (DEKRSY)	0	0	307.04	29.17	99.16	2168.84	723.953	3	0.000706	0.325	337	352	32302	9812	AF_H2O2	HCD	2
P09651	Heterogeneous nuclear ribonucleoprotein A1 OS	HNRNPA1	HNRNPA1	NQGGyGGSSSSSSYGSGR	unique	Y5 ADPr_HCD_249_347_583 (DEKRSY)	1	43.88	107.97	30.83	44.95	2234.75	745.925	3	-0.000184	-0.0824	353	370	24108	2804	AF_H2O2	HCD	1
P09651	Heterogeneous nuclear ribonucleoprotein A1 OS	HNRNPA1	HNRNPA1	NQGGyGGSSSSSSYGSGR	unique	Y5 ADPr_HCD_249_347_583 (DEKRSY)	1	55.1	114.99	30.82	37.81	2234.75	745.925	3	-0.000904	-0.404	353	370	24173	2917	AF_H2O2	HCD	1
P09651	Heterogeneous nuclear ribonucleoprotein A1 OS	HNRNPA1	HNRNPA1	NQGGyGGSSSSSSYGSGR	unique	Y5 ADPr_HCD_249_347_583 (DEKRSY)	1	43.88	133.92	30.69	55.22	2234.75	1118.38	2	-0.00108	-0.482	353	370	24227	3012	AF_H2O2	HCD	1
P09651	Heterogeneous nuclear ribonucleoprotein A1 OS	HNRNPA1	HNRNPA1	NQGGyGGSSSSSSYGSGR	unique	Y5 ADPr_HCD_249_347_583 (DEKRSY)	1	43.88	109.96	30.83	52.71	2234.75	745.925	3	-4.13e-06	-0.00185	353	370	24238	3031	AF_H2O2	HCD	1
P09651	Heterogeneous nuclear ribonucleoprotein A1 OS	HNRNPA1	HNRNPA1	SSGPyGGGGQYFAKPR	unique	Y5 ADPr_HCD_249_347_583 (DEKRSY)	0.02	0	153.51	29.11	41.42	2168.84	723.953	3	0.000136	0.0626	337	352	32960	8258	AF_H2O2	HCD	1
P09651	Heterogeneous nuclear ribonucleoprotein A1 OS	HNRNPA1	HNRNPA1	SsGPYGGGGQYFAKPR	unique	S2 ADPr_HCD_249_347_583 (DEKRSY)	0	0	278.04	29.11	85.61	2168.84	723.953	3	0.000136	0.0626	337	352	32961	8260	AF_H2O2	HCD	1
P09651	Heterogeneous nuclear ribonucleoprotein A1 OS	HNRNPA1	HNRNPA1	sSGPYGGGGQYFAKPR	unique	S1 ADPr_HCD_249_347_583 (DEKRSY)	1	24.44	238.04	29.27	89.22	2168.83	1085.42	2	-0.000998	-0.46	337	352	32976	8288	AF_H2O2	HCD	1
P09651	Heterogeneous nuclear ribonucleoprotein A1 OS	HNRNPA1	HNRNPA1	SsGPYGGGGQYFAKPR	unique	S2 ADPr_HCD_249_347_583 (DEKRSY)	0.01	0	289.46	29.06	134.7	2168.84	723.952	3	-0.000224	-0.103	337	352	33035	8384	AF_H2O2	HCD	1
P09651	Heterogeneous nuclear ribonucleoprotein A1 OS	HNRNPA1	HNRNPA1	SsGPYGGGGQYFAKPR	unique	S2 ADPr_HCD_249_347_583 (DEKRSY)	0	0	295.01	29.11	100.2	2168.84	723.952	3	-4.41e-05	-0.0203	337	352	33037	8387	AF_H2O2	HCD	1
P09651	Heterogeneous nuclear ribonucleoprotein A1 OS	HNRNPA1	HNRNPA1	SSGPyGGGGQYFAKPR	unique	Y5 ADPr_HCD_249_347_583 (DEKRSY)	0	0	186.83	29.11	30.65	2168.84	1085.43	2	0.000462	0.213	337	352	33049	8405	AF_H2O2	HCD	1
P09651	Heterogeneous nuclear ribonucleoprotein A1 OS	HNRNPA1	HNRNPA1	SSGPyGGGGQYFAKPR	unique	Y5 ADPr_HCD_249_347_583 (DEKRSY)	0	0	125.55	29.32	25.62	2169.84	1085.93	2	1	-1.04	337	352	33094	8476	AF_H2O2	HCD	1
P09651	Heterogeneous nuclear ribonucleoprotein A1 OS	HNRNPA1	HNRNPA1	SsGPYGGGGQYFAKPR	unique	S2 ADPr_HCD_249_347_583 (DEKRSY)	0.02	0	250.72	29.06	96.81	2168.84	723.952	3	-0.000224	-0.103	337	352	33111	8504	AF_H2O2	HCD	1
P09651	Heterogeneous nuclear ribonucleoprotein A1 OS	HNRNPA1	HNRNPA1	SsGPYGGGGQYFAKPR	unique	S2 ADPr_HCD_249_347_583 (DEKRSY)	0	0	312.6	29.17	104.1	2168.84	723.953	3	0.000886	0.408	337	352	33113	8507	AF_H2O2	HCD	1
P09651	Heterogeneous nuclear ribonucleoprotein A1 OS	HNRNPA1	HNRNPA1	SSGPyGGGGQYFAKPR	unique	Y5 ADPr_HCD_249_347_583 (DEKRSY)	0	0	172.8	29.27	39.61	2168.84	1085.43	2	0.00194	0.895	337	352	33129	8533	AF_H2O2	HCD	1
P09651	Heterogeneous nuclear ribonucleoprotein A1 OS	HNRNPA1	HNRNPA1	NQGGyGGSSSSSSYGSGR	unique	Y5 ADPr_HCD_249_347_583 (DEKRSY)	0.95	14.96	33.26	30.83	16.72	2234.75	745.925	3	-0.000364	-0.163	353	370	26607	3196	AF_H2O2	HCD	3
P09651	Heterogeneous nuclear ribonucleoprotein A1 OS	HNRNPA1	HNRNPA1	NQGGyGGSSSSSSYGSGR	unique	Y5 ADPr_HCD_249_347_583 (DEKRSY)	1	72.56	131.72	30.83	59.59	2234.75	745.925	3	-0.000364	-0.163	353	370	26609	3199	AF_H2O2	HCD	3
P09651	Heterogeneous nuclear ribonucleoprotein A1 OS	HNRNPA1	HNRNPA1	NQGGyGGSSSSSSYGSGR	unique	Y5 ADPr_HCD_249_347_583 (DEKRSY)	1	27.04	129.2	30.69	48.86	2234.75	1118.38	2	-0.00108	-0.482	353	370	26617	3213	AF_H2O2	HCD	3
P09651	Heterogeneous nuclear ribonucleoprotein A1 OS	HNRNPA1	HNRNPA1	NQGGyGGSSSSSSYGSGR	unique	Y5 ADPr_HCD_249_347_583 (DEKRSY)	1	55.1	117.42	30.74	65.65	2234.75	745.925	3	0.000746	0.334	353	370	28215	3331	AF_H2O2	HCD	3
P09651	Heterogeneous nuclear ribonucleoprotein A1 OS	HNRNPA1	HNRNPA1	NQGGyGGSSSSSSYGSGR	unique	Y5 ADPr_HCD_249_347_583 (DEKRSY)	1	27.04	132.82	30.82	47.29	2234.75	1118.38	2	-0.000838	-0.375	353	370	28224	3345	AF_H2O2	HCD	3
P09651	Heterogeneous nuclear ribonucleoprotein A1 OS	HNRNPA1	HNRNPA1	NQGGyGGSSSSSSYGSGR	unique	Y5 ADPr_HCD_249_347_583 (DEKRSY)	1	55.1	101.76	30.62	61.36	2234.75	745.925	3	0.000356	0.159	353	370	28291	3456	AF_H2O2	HCD	3
P09651	Heterogeneous nuclear ribonucleoprotein A1 OS	HNRNPA1	HNRNPA1	SsGPYGGGGQYFAKPR	unique	S2 ADPr_HCD_249_347_583 (DEKRSY)	0	0	276.17	29.19	101.6	2168.84	723.953	3	0.00254	1.17	337	352	37355	9049	AF_H2O2	HCD	3
P09651	Heterogeneous nuclear ribonucleoprotein A1 OS	HNRNPA1	HNRNPA1	SsGPYGGGGQYFAKPR	unique	S2 ADPr_HCD_249_347_583 (DEKRSY)	0	0	312.51	29.19	104.3	2168.84	723.953	3	0.00254	1.17	337	352	37357	9052	AF_H2O2	HCD	3
P09651	Heterogeneous nuclear ribonucleoprotein A1 OS	HNRNPA1	HNRNPA1	SSGPyGGGGQYFAKPR	unique	Y5 ADPr_HCD_249_347_583 (DEKRSY)	0.98	19.23	153.51	29.27	56.99	2168.83	1085.42	2	-0.000998	-0.46	337	352	37362	9062	AF_H2O2	HCD	3
P09651	Heterogeneous nuclear ribonucleoprotein A1 OS	HNRNPA1	HNRNPA1	SsGPYGGGGQYFAKPR	unique	S2 ADPr_HCD_249_347_583 (DEKRSY)	0	0	279.4	29.18	95.68	2168.84	1085.43	2	0.00266	1.23	337	352	37364	9065	AF_H2O2	HCD	3
P09651	Heterogeneous nuclear ribonucleoprotein A1 OS	HNRNPA1	HNRNPA1	SsGPYGGGGQYFAKPR	unique	S2 ADPr_HCD_249_347_583 (DEKRSY)	0.5	0	271.53	29.32	114.7	2168.84	723.953	3	0.00125	0.574	337	352	37427	9166	AF_H2O2	HCD	3
P09651	Heterogeneous nuclear ribonucleoprotein A1 OS	HNRNPA1	HNRNPA1	SsGPYGGGGQYFAKPR	unique	S2 ADPr_HCD_249_347_583 (DEKRSY)	0	0	299.53	29.26	97.95	2168.84	723.953	3	0.002	0.92	337	352	37429	9169	AF_H2O2	HCD	3
P09651	Heterogeneous nuclear ribonucleoprotein A1 OS	HNRNPA1	HNRNPA1	SsGPYGGGGQYFAKPR	unique	S2 ADPr_HCD_249_347_583 (DEKRSY)	0.01	0	276.57	29.32	96.51	2168.84	723.953	3	0.00125	0.574	337	352	37501	9286	AF_H2O2	HCD	3
P09651	Heterogeneous nuclear ribonucleoprotein A1 OS	HNRNPA1	HNRNPA1	SsGPYGGGGQYFAKPR	unique	S2 ADPr_HCD_249_347_583 (DEKRSY)	0	0	310.99	29.28	83.78	2168.84	723.953	3	0.00179	0.823	337	352	37503	9289	AF_H2O2	HCD	3
P22626	Heterogeneous nuclear ribonucleoproteins A2/B1 OS	HNRNPA2B1	HNRNPA2B1	EEsGKPGAHVTVK	unique	S3 ADP-Ribosyl-EThcD (SRDEKY)	0.25	0	215.14	28.67	30.56	1878.75	627.259	3	-0.000804	-0.428	100	112	23694	3730	AF_H2O2	ETHCD	2
P22626	Heterogeneous nuclear ribonucleoproteins A2/B1 OS	HNRNPA2B1	HNRNPA2B1	NMGGPYGGGNYGPGGSGGsGGYGGR	unique	S19 ADP-Ribosyl-EThcD (SRDEKY)	0.02	0	138.35	42.65	32.41	2729.96	910.993	3	-0.00191	-0.701	326	350	34772	9962	AF_H2O2	ETHCD	2
P22626	Heterogeneous nuclear ribonucleoproteins A2/B1 OS	HNRNPA2B1	HNRNPA2B1	NMGGPYGGGNYGPGGSGGsGGYGGR	unique	S19 ADP-Ribosyl-EThcD (SRDEKY)	0	0	235.93	28.67	32.34	2729.96	910.993	3	-0.00134	-0.492	326	350	38181	9555	AF_H2O2	ETHCD	3
P22626	Heterogeneous nuclear ribonucleoproteins A2/B1 OS	HNRNPA2B1	HNRNPA2B1	sGNFGGSR	unique	S1 ADPr_HCD_249_347_583 (DEKRSY)	1	70.54	104.11	27.19	32.85	1321.41	661.714	2	0.000622	0.47	318	325	22556	3245	AF_H2O2	HCD	2
P22626	Heterogeneous nuclear ribonucleoproteins A2/B1 OS	HNRNPA2B1	HNRNPA2B1	sGNFGGSR	unique	S1 ADPr_HCD_249_347_583 (DEKRSY)	1	103.03	110.65	27.19	29.79	1321.41	661.714	2	0.000622	0.47	318	325	22558	3248	AF_H2O2	HCD	2
P22626	Heterogeneous nuclear ribonucleoproteins A2/B1 OS	HNRNPA2B1	HNRNPA2B1	sGNFGGSR	unique	S1 ADPr_HCD_249_347_583 (DEKRSY)	1	107.77	119.68	27.2	37.29	1321.41	661.714	2	0.000742	0.561	318	325	22637	3377	AF_H2O2	HCD	2
P22626	Heterogeneous nuclear ribonucleoproteins A2/B1 OS	HNRNPA2B1	HNRNPA2B1	sGNFGGSR	unique	S1 ADPr_HCD_249_347_583 (DEKRSY)	1	107.77	128.67	27.2	30.62	1321.41	661.714	2	0.000742	0.561	318	325	22639	3380	AF_H2O2	HCD	2
P22626	Heterogeneous nuclear ribonucleoproteins A2/B1 OS	HNRNPA2B1	HNRNPA2B1	sGNFGGSR	unique	S1 ADPr_HCD_249_347_583 (DEKRSY)	1	87.48	108.11	27.19	32.39	1321.41	661.714	2	0.000622	0.47	318	325	22720	3512	AF_H2O2	HCD	2
P22626	Heterogeneous nuclear ribonucleoproteins A2/B1 OS	HNRNPA2B1	HNRNPA2B1	NmGGPyGGGNYGPGGSGGSGGYGGR	unique	M2 Oxidation, Y6 ADPr_HCD_249_347_583 (DEKRSY)	100 %, 98 %	1'000.00, 16.25	179.51	31.68	57.79	2746.95	916.659	3	1	-1.01	326	350	30017	8259	AF_H2O2	HCD	2
P22626	Heterogeneous nuclear ribonucleoproteins A2/B1 OS	HNRNPA2B1	HNRNPA2B1	NmGGPyGGGNYGPGGSGGSGGYGGR	unique	M2 Oxidation, Y6 ADPr_HCD_249_347_583 (DEKRSY)	100 %, 100 %	1'000.00, 67.37	221.67	31.67	72.13	2745.95	916.325	3	-0.00218	-0.793	326	350	30025	8270	AF_H2O2	HCD	2
P22626	Heterogeneous nuclear ribonucleoproteins A2/B1 OS	HNRNPA2B1	HNRNPA2B1	NmGGPyGGGNYGPGGSGGSGGYGGR	unique	M2 Oxidation, Y6 ADPr_HCD_249_347_583 (DEKRSY)	100 %, 99 %	1'000.00, 16.25	109.38	31.84	28.4	2746.96	916.661	3	1.01	1.05	326	350	30071	8375	AF_H2O2	HCD	2
P22626	Heterogeneous nuclear ribonucleoproteins A2/B1 OS	HNRNPA2B1	HNRNPA2B1	NMGGPyGGGNYGPGGSGGSGGYGGR	unique	Y6 ADPr_HCD_249_347_583 (DEKRSY)	1	35.58	120.51	32.04	41.24	2730.96	911.328	3	1	-0.506	326	350	33816	9947	AF_H2O2	HCD	2
P22626	Heterogeneous nuclear ribonucleoproteins A2/B1 OS	HNRNPA2B1	HNRNPA2B1	NMGGPyGGGNYGPGGSGGSGGYGGR	unique	Y6 ADPr_HCD_249_347_583 (DEKRSY)	1	60.41	160.86	32.39	44.39	2729.96	910.993	3	-0.000984	-0.36	326	350	33270	8777	AF_H2O2	HCD	1
P22626	Heterogeneous nuclear ribonucleoproteins A2/B1 OS	HNRNPA2B1	HNRNPA2B1	NMGGPYGGGNyGPGGSGGSGGYGGR	unique	Y11 ADPr_HCD_249_347_583 (DEKRSY)	0.96	13.29	91.73	32.41	16.46	2729.96	910.993	3	-0.00245	-0.899	326	350	33360	8917	AF_H2O2	HCD	1
P22626	Heterogeneous nuclear ribonucleoproteins A2/B1 OS	HNRNPA2B1	HNRNPA2B1	sGNFGGSR	unique	S1 ADPr_HCD_249_347_583 (DEKRSY)	1	60.07	73.36	27.19	22.68	1321.41	661.714	2	0.000382	0.289	318	325	26272	2650	AF_H2O2	HCD	3
P22626	Heterogeneous nuclear ribonucleoproteins A2/B1 OS	HNRNPA2B1	HNRNPA2B1	sGNFGGSR	unique	S1 ADPr_HCD_249_347_583 (DEKRSY)	1	108.83	110.85	27.19	24.37	1321.41	661.714	2	0.000382	0.289	318	325	26275	2655	AF_H2O2	HCD	3
P22626	Heterogeneous nuclear ribonucleoproteins A2/B1 OS	HNRNPA2B1	HNRNPA2B1	NmGGPyGGGNYGPGGSGGSGGYGGR	unique	M2 Oxidation, Y6 ADPr_HCD_249_347_583 (DEKRSY)	100 %, 99 %	1'000.00, 16.25	119.11	31.74	28.9	2746.96	916.66	3	1	0.656	326	350	35109	7691	AF_H2O2	HCD	3
P22626	Heterogeneous nuclear ribonucleoproteins A2/B1 OS	HNRNPA2B1	HNRNPA2B1	NmGGPYGGGNyGPGGSGGSGGYGGR	unique	M2 Oxidation, Y11 ADPr_HCD_249_347_583 (DEKRSY)	100 %, 49 %	1'000.00, 0.00	91.74	31.8	20.74	2745.95	916.326	3	0.000371	0.135	326	350	35116	7703	AF_H2O2	HCD	3
P22626	Heterogeneous nuclear ribonucleoproteins A2/B1 OS	HNRNPA2B1	HNRNPA2B1	NMGGPYGGGNyGPGGSGGSGGYGGR	unique	Y11 ADPr_HCD_249_347_583 (DEKRSY)	0.44	0	39.14	32.34	18.57	2729.96	910.993	3	-0.00134	-0.492	326	350	37678	9554	AF_H2O2	HCD	3
P22626	Heterogeneous nuclear ribonucleoproteins A2/B1 OS	HNRNPA2B1	HNRNPA2B1	NMGGPyGGGNYGPGGSGGSGGYGGR	unique	Y6 ADPr_HCD_249_347_583 (DEKRSY)	1	109.56	308.51	32.34	124.9	2729.96	910.993	3	-0.00134	-0.492	326	350	37679	9556	AF_H2O2	HCD	3
P51991	Heterogeneous nuclear ribonucleoprotein A3 OS	HNRNPA3	HNRNPA3	GGsFGGR	unique	S3 ADPr_HCD_249_347_583 (DEKRSY)	1	45.02	52.94	28.41	21.38	1177.36	589.687	2	0.000542	0.46	348	354	22654	3403	AF_H2O2	HCD	2
P07910	Heterogeneous nuclear ribonucleoproteins C1/C2 OS	HNRNPC	HNRNPC	mySYPAR	unique	M1 Oxidation, Y2 ADPr_HCD_249_347_583 (DEKRSY)	100 %, 99 %	1'000.00, 21.44	50.78	25	15.99	1443.46	722.736	2	0.000327	0.226	136	142	27624	6277	AF_H2O2	HCD	2
P07910	Heterogeneous nuclear ribonucleoproteins C1/C2 OS	HNRNPC	HNRNPC	MySYPAR	unique	Y2 ADPr_HCD_249_347_583 (DEKRSY)	1	24.44	65.79	25	18.79	1427.46	714.737	2	-0.00134	-0.937	136	142	30620	6684	AF_H2O2	HCD	1
P07910	Heterogeneous nuclear ribonucleoproteins C1/C2 OS	HNRNPC	HNRNPC	MySYPAR	unique	Y2 ADPr_HCD_249_347_583 (DEKRSY)	0.99	24.44	59.3	25	16.81	1427.46	714.738	2	0.000122	0.0853	136	142	34938	7413	AF_H2O2	HCD	3
P14866	Heterogeneous nuclear ribonucleoprotein L OS	HNRNPL	HNRNPL	yYGGGSEGGRAPK	unique	Y1 ADPr_HCD_249_347_583 (DEKRSY)	1	49.98	155.19	28.13	21.81	1838.67	613.896	3	-0.000374	-0.203	47	59	24132	2848	AF_H2O2	HCD	1
O43390	Heterogeneous nuclear ribonucleoprotein R OS	HNRNPR	HNRNPR	STAyEDYYYHPPPR	unique	Y4 ADPr_HCD_249_347_583 (DEKRSY)	1	21.44	142.22	31	32.85	2298.83	767.284	3	0.000326	0.142	428	441	36009	11528	AF_H2O2	HCD	2
O43390	Heterogeneous nuclear ribonucleoprotein R OS	HNRNPR	HNRNPR	sTAYEDYYYHPPPR	unique	S1 ADPr_HCD_249_347_583 (DEKRSY)	0.98	16.22	195.04	30.97	58	2298.83	767.284	3	-0.000244	-0.106	428	441	36068	11644	AF_H2O2	HCD	2
O43390	Heterogeneous nuclear ribonucleoprotein R OS	HNRNPR	HNRNPR	STAyEDYYYHPPPR	unique	Y4 ADPr_HCD_249_347_583 (DEKRSY)	1	21.44	127.58	30.96	33.1	2298.83	767.284	3	0.000116	0.0504	428	441	35680	10423	AF_H2O2	HCD	1
O43390	Heterogeneous nuclear ribonucleoprotein R OS	HNRNPR	HNRNPR	STAyEDYYYHPPPR	unique	Y4 ADPr_HCD_249_347_583 (DEKRSY)	1	36.75	154.12	30.95	42.48	2298.83	767.285	3	0.00252	1.09	428	441	37011	10554	AF_H2O2	HCD	1
O43390	Heterogeneous nuclear ribonucleoprotein R OS	HNRNPR	HNRNPR	sTAYEDYYYHPPPR	unique	S1 ADPr_HCD_249_347_583 (DEKRSY)	0.97	15.26	169.2	30.95	44.18	2298.83	767.284	3	0.00177	0.768	428	441	41492	11212	AF_H2O2	HCD	3
O43390	Heterogeneous nuclear ribonucleoprotein R OS	HNRNPR	HNRNPR	sTAYEDYYYHPPPR	unique	S1 ADPr_HCD_249_347_583 (DEKRSY)	0	17.49	143.17	30.94	73.93	2298.83	767.284	3	-0.000784	-0.341	428	441	41588	11356	AF_H2O2	HCD	3
Q00839	Heterogeneous nuclear ribonucleoprotein U OS	HNRNPU	HNRNPU	sGKNQFNR	unique	S1 ADP-Ribosyl-EThcD (SRDEKY)	1	98.4	264	33.31	30.66	1490.53	497.852	3	7.59e-05	0.0509	695	702	21451	2954	AF_H2O2	ETHCD	2
Q00839	Heterogeneous nuclear ribonucleoprotein U OS	HNRNPU	HNRNPU	NQSQGYNQWQQGQFWGQKPWsQHYHQGYY	unique	S21 ADP-Ribosyl-EThcD (SRDEKY)	1	33.13	406.64	20.96	32.75	4198.66	1050.67	4	0.00233	0.555	797	825	47519	19091	AF_H2O2	ETHCD	2
Q00839	Heterogeneous nuclear ribonucleoprotein U OS	HNRNPU	HNRNPU	sSGPTSLFAVTVAPPGAR	unique	S1 ADP-Ribosyl-EThcD (SRDEKY)	1	56.66	358.08	59.79	31.64	2254.97	752.663	3	0.00128	0.566	187	204	49656	21133	AF_H2O2	ETHCD	2
Q00839	Heterogeneous nuclear ribonucleoprotein U OS	HNRNPU	HNRNPU	sSGPTSLFAVTVAPPGAR	unique	S1 ADP-Ribosyl-EThcD (SRDEKY)	1	50.64	361.6	58.87	31.58	2254.97	752.663	3	-0.000194	-0.0861	187	204	49661	21298	AF_H2O2	ETHCD	2
Q00839	Heterogeneous nuclear ribonucleoprotein U OS	HNRNPU	HNRNPU	sSGPTSLFAVTVAPPGAR	unique	S1 ADP-Ribosyl-EThcD (SRDEKY)	1	56.66	335.22	54.38	31.51	2254.97	752.663	3	0.000346	0.153	187	204	51668	21465	AF_H2O2	ETHCD	2
Q00839	Heterogeneous nuclear ribonucleoprotein U OS	HNRNPU	HNRNPU	NQSQGYNQWQQGQFWGQKPWsQHYHQGYY	unique	S21 ADP-Ribosyl-EThcD (SRDEKY)	0.57	13.94	288.1	28.4	32.79	4198.66	1050.67	4	-0.00059	-0.141	797	825	52676	19531	AF_H2O2	ETHCD	1
Q00839	Heterogeneous nuclear ribonucleoprotein U OS	HNRNPU	HNRNPU	sSGPTSLFAVTVAPPGAR	unique	S1 ADP-Ribosyl-EThcD (SRDEKY)	1	23.2	158.57	18.62	31.57	2254.97	752.663	3	0.000166	0.0735	187	204	54780	21568	AF_H2O2	ETHCD	1
Q00839	Heterogeneous nuclear ribonucleoprotein U OS	HNRNPU	HNRNPU	sSGPTSLFAVTVAPPGAR	unique	S1 ADP-Ribosyl-EThcD (SRDEKY)	1	56.66	347.02	55.79	31.59	2254.97	752.663	3	-1.41e-05	-0.00626	187	204	54799	21728	AF_H2O2	ETHCD	1
Q00839	Heterogeneous nuclear ribonucleoprotein U OS	HNRNPU	HNRNPU	sSGPTSLFAVTVAPPGAR	unique	S1 ADP-Ribosyl-EThcD (SRDEKY)	0	0	144.05	18.7	31.47	2254.97	1128.49	2	0.000962	0.426	187	204	54805	21754	AF_H2O2	ETHCD	1
Q00839	Heterogeneous nuclear ribonucleoprotein U OS	HNRNPU	HNRNPU	sSGPTSLFAVTVAPPGAR	unique	S1 ADP-Ribosyl-EThcD (SRDEKY)	1	56.66	342.09	65.77	31.51	2254.97	752.663	3	0.000346	0.153	187	204	56826	21861	AF_H2O2	ETHCD	1
Q00839	Heterogeneous nuclear ribonucleoprotein U OS	HNRNPU	HNRNPU	sSGPTSLFAVTVAPPGAR	unique	S1 ADP-Ribosyl-EThcD (SRDEKY)	1	50.64	365.28	57.83	31.55	2254.97	752.663	3	0.000526	0.233	187	204	56836	22027	AF_H2O2	ETHCD	1
Q00839	Heterogeneous nuclear ribonucleoprotein U OS	HNRNPU	HNRNPU	sSGPTSLFAVTVAPPGAR	unique	S1 ADP-Ribosyl-EThcD (SRDEKY)	1	26.2	283.02	50.71	31.57	2254.97	752.663	3	0.000166	0.0735	187	204	56844	22202	AF_H2O2	ETHCD	1
Q00839	Heterogeneous nuclear ribonucleoprotein U OS	HNRNPU	HNRNPU	NQSQGYNQWQQGQFWGQKPWsQHYHQGYY	unique	S21 ADP-Ribosyl-EThcD (SRDEKY)	0.96	13.73	374.23	25.96	32.74	4198.67	1050.67	4	0.00673	1.6	797	825	57111	20369	AF_H2O2	ETHCD	3
Q00839	Heterogeneous nuclear ribonucleoprotein U OS	HNRNPU	HNRNPU	sSGPTSLFAVTVAPPGAR	unique	S1 ADP-Ribosyl-EThcD (SRDEKY)	1	56.66	213.7	29.75	31.59	2254.97	752.662	3	-0.000764	-0.339	187	204	61257	22632	AF_H2O2	ETHCD	3
Q00839	Heterogeneous nuclear ribonucleoprotein U OS	HNRNPU	HNRNPU	sSGPTSLFAVTVAPPGAR	unique	S1 ADP-Ribosyl-EThcD (SRDEKY)	1	56.66	349.86	57.58	31.65	2254.97	752.663	3	0.00146	0.645	187	204	61284	22784	AF_H2O2	ETHCD	3
Q00839	Heterogeneous nuclear ribonucleoprotein U OS	HNRNPU	HNRNPU	sSGPTSLFAVTVAPPGAR	unique	S1 ADP-Ribosyl-EThcD (SRDEKY)	0.33	0	219	21.05	31.38	2254.96	1128.49	2	-0.00318	-1.41	187	204	61292	22813	AF_H2O2	ETHCD	3
Q00839	Heterogeneous nuclear ribonucleoprotein U OS	HNRNPU	HNRNPU	sSGPTSLFAVTVAPPGAR	unique	S1 ADP-Ribosyl-EThcD (SRDEKY)	1	56.66	347.1	60.69	31.59	2254.97	752.663	3	-0.000374	-0.166	187	204	61311	22919	AF_H2O2	ETHCD	3
Q00839	Heterogeneous nuclear ribonucleoprotein U OS	HNRNPU	HNRNPU	sSGPTSLFAVTVAPPGAR	unique	S1 ADP-Ribosyl-EThcD (SRDEKY)	1	50.64	364.02	63.33	31.57	2254.97	752.663	3	0.00236	1.04	187	204	61324	23093	AF_H2O2	ETHCD	3
Q00839	Heterogeneous nuclear ribonucleoprotein U OS	HNRNPU	HNRNPU	sSGPTSLFAVTVAPPGAR	unique	S1 ADP-Ribosyl-EThcD (SRDEKY)	1	56.66	315.49	47.37	31.47	2254.97	752.663	3	0.00107	0.472	187	204	63335	23294	AF_H2O2	ETHCD	3
Q00839	Heterogeneous nuclear ribonucleoprotein U OS	HNRNPU	HNRNPU	sGKNQFNR	unique	S1 ADPr_HCD_249_347_583 (DEKRSY)	1	79.35	140.97	30.66	48.03	1490.53	497.852	3	7.59e-05	0.0509	695	702	20946	2951	AF_H2O2	HCD	2
Q00839	Heterogeneous nuclear ribonucleoprotein U OS	HNRNPU	HNRNPU	sGKNQFNR	unique	S1 ADPr_HCD_249_347_583 (DEKRSY)	1	79.35	136.08	30.66	44.24	1490.53	497.852	3	7.59e-05	0.0509	695	702	20948	2955	AF_H2O2	HCD	2
Q00839	Heterogeneous nuclear ribonucleoprotein U OS	HNRNPU	HNRNPU	sGKNQFNR	unique	S1 ADPr_HCD_249_347_583 (DEKRSY)	1	79.35	128.91	30.66	40.53	1490.53	746.274	2	8.19e-05	0.0549	695	702	20950	2957	AF_H2O2	HCD	2
Q00839	Heterogeneous nuclear ribonucleoprotein U OS	HNRNPU	HNRNPU	sGKNQFNR	unique	S1 ADPr_HCD_249_347_583 (DEKRSY)	1	79.35	128.72	30.66	29.87	1490.53	746.274	2	8.19e-05	0.0549	695	702	20952	2961	AF_H2O2	HCD	2
Q00839	Heterogeneous nuclear ribonucleoprotein U OS	HNRNPU	HNRNPU	NQSQGyNQWQQGQFWGQKPWSQHYHQGYY	unique	Y6 ADPr_HCD_249_347_583 (DEKRSY)	1	55.1	140.59	32.74	26.25	4198.66	1050.67	4	0.00137	0.326	797	825	46683	18955	AF_H2O2	HCD	2
Q00839	Heterogeneous nuclear ribonucleoprotein U OS	HNRNPU	HNRNPU	NQSQGyNQWQQGQFWGQKPWSQHYHQGYY	unique	Y6 ADPr_HCD_249_347_583 (DEKRSY)	1	32.11	285.47	32.75	25.14	4198.66	1050.67	4	0.00185	0.44	797	825	46685	18958	AF_H2O2	HCD	2
Q00839	Heterogeneous nuclear ribonucleoprotein U OS	HNRNPU	HNRNPU	NQSQGYNQWQQGQFWGQkPWSQHYHQGYY	unique	K18 ADPr_HCD_249_347_583 (DEKRSY)	0.65	18.45	105.01	32.7	17.56	4198.66	1050.67	4	0.00381	0.907	797	825	46762	19089	AF_H2O2	HCD	2
Q00839	Heterogeneous nuclear ribonucleoprotein U OS	HNRNPU	HNRNPU	NQSQGYNQWQQGQFWGQkPWSQHYHQGYY	unique	K18 ADPr_HCD_249_347_583 (DEKRSY)	0	0	260.57	32.75	18.29	4198.66	1050.67	4	0.00233	0.555	797	825	46764	19092	AF_H2O2	HCD	2
Q00839	Heterogeneous nuclear ribonucleoprotein U OS	HNRNPU	HNRNPU	EAAGKSSGPTsLFAVTVAPPGAR	unique	S11 ADPr_HCD_249_347_583 (DEKRSY)	0.2	0	24.66	31.82	19.86	2711.2	904.741	3	0.000866	0.319	182	204	46810	19164	AF_H2O2	HCD	2
Q00839	Heterogeneous nuclear ribonucleoprotein U OS	HNRNPU	HNRNPU	EAAGKSsGPTSLFAVTVAPPGAR	unique	S7 ADPr_HCD_249_347_583 (DEKRSY)	0.03	1.12	102.73	31.82	64.25	2711.2	904.741	3	0.000866	0.319	182	204	46812	19167	AF_H2O2	HCD	2
Q00839	Heterogeneous nuclear ribonucleoprotein U OS	HNRNPU	HNRNPU	NQSQGyNQWQQGQFWGQKPWSQHYHQGYY	unique	Y6 ADPr_HCD_249_347_583 (DEKRSY)	1	57.73	176.22	32.76	20.22	4199.65	1050.92	4	0.992	-2.53	797	825	46993	19405	AF_H2O2	HCD	2
Q00839	Heterogeneous nuclear ribonucleoprotein U OS	HNRNPU	HNRNPU	SSGPTsLFAVTVAPPGAR	unique	S6 ADPr_HCD_249_347_583 (DEKRSY)	1	36.95	133.36	31.58	44.69	2254.97	752.663	3	-0.000194	-0.0861	187	204	49072	20850	AF_H2O2	HCD	2
Q00839	Heterogeneous nuclear ribonucleoprotein U OS	HNRNPU	HNRNPU	SSGPTsLFAVTVAPPGAR	unique	S6 ADPr_HCD_249_347_583 (DEKRSY)	0.99	15.84	101.51	31.61	69.07	2254.97	1128.49	2	0.0022	0.976	187	204	49075	20856	AF_H2O2	HCD	2
Q00839	Heterogeneous nuclear ribonucleoprotein U OS	HNRNPU	HNRNPU	SSGPTsLFAVTVAPPGAR	unique	S6 ADPr_HCD_249_347_583 (DEKRSY)	1	122.37	170.84	31.58	77.07	2254.97	752.664	3	0.00365	1.62	187	204	49161	20986	AF_H2O2	HCD	2
Q00839	Heterogeneous nuclear ribonucleoprotein U OS	HNRNPU	HNRNPU	SsGPTSLFAVTVAPPGAR	unique	S2 ADPr_HCD_249_347_583 (DEKRSY)	0.01	0	230.24	31.57	73.32	2254.97	752.663	3	0.000166	0.0735	187	204	49163	20989	AF_H2O2	HCD	2
Q00839	Heterogeneous nuclear ribonucleoprotein U OS	HNRNPU	HNRNPU	SsGPTSLFAVTVAPPGAR	unique	S2 ADPr_HCD_249_347_583 (DEKRSY)	0.06	0	116.87	31.5	80.41	2254.97	1128.49	2	0.000482	0.214	187	204	49168	20996	AF_H2O2	HCD	2
Q00839	Heterogeneous nuclear ribonucleoprotein U OS	HNRNPU	HNRNPU	sSGPTSLFAVTVAPPGAR	unique	S1 ADPr_HCD_249_347_583 (DEKRSY)	0	15.46	212.4	31.47	129.1	2254.97	1128.49	2	0.000962	0.426	187	204	49170	20999	AF_H2O2	HCD	2
Q00839	Heterogeneous nuclear ribonucleoprotein U OS	HNRNPU	HNRNPU	SSGPTsLFAVTVAPPGAR	unique	S6 ADPr_HCD_249_347_583 (DEKRSY)	0.03	23.26	112.99	31.57	65.55	2254.97	752.663	3	0.000166	0.0735	187	204	49265	21131	AF_H2O2	HCD	2
Q00839	Heterogeneous nuclear ribonucleoprotein U OS	HNRNPU	HNRNPU	SSGPTsLFAVTVAPPGAR	unique	S6 ADPr_HCD_249_347_583 (DEKRSY)	1	32.37	210.69	31.64	56.04	2254.97	752.663	3	0.00128	0.566	187	204	49267	21134	AF_H2O2	HCD	2
Q00839	Heterogeneous nuclear ribonucleoprotein U OS	HNRNPU	HNRNPU	SSGPTsLFAVTVAPPGAR	unique	S6 ADPr_HCD_249_347_583 (DEKRSY)	0.99	15.84	59.96	31.58	40.19	2254.97	1128.49	2	-0.000258	-0.114	187	204	49276	21146	AF_H2O2	HCD	2
Q00839	Heterogeneous nuclear ribonucleoprotein U OS	HNRNPU	HNRNPU	SsGPTSLFAVTVAPPGAR	unique	S2 ADPr_HCD_249_347_583 (DEKRSY)	0.31	0	122.82	31.58	92.32	2254.97	1128.49	2	-0.000258	-0.114	187	204	49278	21149	AF_H2O2	HCD	2
Q00839	Heterogeneous nuclear ribonucleoprotein U OS	HNRNPU	HNRNPU	SSGPTsLFAVTVAPPGAR	unique	S6 ADPr_HCD_249_347_583 (DEKRSY)	0.99	15.84	37.31	31.8	16.11	2255.97	1128.99	2	1	-0.127	187	204	49301	21180	AF_H2O2	HCD	2
Q00839	Heterogeneous nuclear ribonucleoprotein U OS	HNRNPU	HNRNPU	SsGPTSLFAVTVAPPGAR	unique	S2 ADPr_HCD_249_347_583 (DEKRSY)	0.32	0	103.65	31.8	96.74	2255.97	1128.99	2	1	-0.127	187	204	49303	21183	AF_H2O2	HCD	2
Q00839	Heterogeneous nuclear ribonucleoprotein U OS	HNRNPU	HNRNPU	SSGPTsLFAVTVAPPGAR	unique	S6 ADPr_HCD_249_347_583 (DEKRSY)	1	32.57	125.55	31.59	65.37	2254.97	752.663	3	-1.41e-05	-0.00626	187	204	49380	21296	AF_H2O2	HCD	2
Q00839	Heterogeneous nuclear ribonucleoprotein U OS	HNRNPU	HNRNPU	SSGPTsLFAVTVAPPGAR	unique	S6 ADPr_HCD_249_347_583 (DEKRSY)	0.92	15.84	176.12	31.58	49.6	2254.97	752.663	3	-0.000194	-0.0861	187	204	49382	21299	AF_H2O2	HCD	2
Q00839	Heterogeneous nuclear ribonucleoprotein U OS	HNRNPU	HNRNPU	SSGPTsLFAVTVAPPGAR	unique	S6 ADPr_HCD_249_347_583 (DEKRSY)	0.9	12.89	36.21	31.59	18.34	2254.96	1128.49	2	-0.00122	-0.54	187	204	49390	21310	AF_H2O2	HCD	2
Q00839	Heterogeneous nuclear ribonucleoprotein U OS	HNRNPU	HNRNPU	SsGPTSLFAVTVAPPGAR	unique	S2 ADPr_HCD_249_347_583 (DEKRSY)	0.32	0	99.4	31.59	80.25	2254.96	1128.49	2	-0.00122	-0.54	187	204	49392	21313	AF_H2O2	HCD	2
Q00839	Heterogeneous nuclear ribonucleoprotein U OS	HNRNPU	HNRNPU	SSGPTsLFAVTVAPPGAR	unique	S6 ADPr_HCD_249_347_583 (DEKRSY)	0.99	15.84	86.32	31.51	54.67	2254.97	752.663	3	0.000346	0.153	187	204	50672	21463	AF_H2O2	HCD	2
Q00839	Heterogeneous nuclear ribonucleoprotein U OS	HNRNPU	HNRNPU	SSGPTsLFAVTVAPPGAR	unique	S6 ADPr_HCD_249_347_583 (DEKRSY)	0.04	89.38	172.71	31.51	68.94	2254.97	752.663	3	0.000346	0.153	187	204	50674	21466	AF_H2O2	HCD	2
Q00839	Heterogeneous nuclear ribonucleoprotein U OS	HNRNPU	HNRNPU	SSGPTsLFAVTVAPPGAR	unique	S6 ADPr_HCD_249_347_583 (DEKRSY)	0.99	16.24	70.38	31.57	26.86	2254.97	1128.49	2	0.00244	1.08	187	204	50682	21478	AF_H2O2	HCD	2
Q00839	Heterogeneous nuclear ribonucleoprotein U OS	HNRNPU	HNRNPU	SSGPTsLFAVTVAPPGAR	unique	S6 ADPr_HCD_249_347_583 (DEKRSY)	0.33	0	35.87	31.65	16.33	2254.97	752.663	3	0.00146	0.645	187	204	50777	21655	AF_H2O2	HCD	2
Q00839	Heterogeneous nuclear ribonucleoprotein U OS	HNRNPU	HNRNPU	SSGPTsLFAVTVAPPGAR	unique	S6 ADPr_HCD_249_347_583 (DEKRSY)	0.99	15.84	71.23	31.48	37.35	2254.97	752.664	3	0.00293	1.3	187	204	50779	21658	AF_H2O2	HCD	2
Q00839	Heterogeneous nuclear ribonucleoprotein U OS	HNRNPU	HNRNPU	NQSQGyNQWQQGQFWGQKPWSQHYHQGYY	unique	Y6 ADPr_HCD_249_347_583 (DEKRSY)	1	45.7	190.42	32.76	35.15	4198.66	1050.67	4	0.00429	1.02	797	825	51717	19381	AF_H2O2	HCD	1
Q00839	Heterogeneous nuclear ribonucleoprotein U OS	HNRNPU	HNRNPU	NQSQGyNQWQQGQFWGQKPWSQHYHQGYY	unique	Y6 ADPr_HCD_249_347_583 (DEKRSY)	1	45.72	273.99	32.72	18.93	4198.66	1050.67	4	0.00333	0.793	797	825	51719	19384	AF_H2O2	HCD	1
Q00839	Heterogeneous nuclear ribonucleoprotein U OS	HNRNPU	HNRNPU	NQSQGYNQWQQGQFWGQkPWSQHYHQGYY	unique	K18 ADPr_HCD_249_347_583 (DEKRSY)	0	0	261.03	32.79	20.79	4198.66	1050.67	4	-0.00059	-0.141	797	825	51829	19532	AF_H2O2	HCD	1
Q00839	Heterogeneous nuclear ribonucleoprotein U OS	HNRNPU	HNRNPU	EAAGkSSGPTSLFAVTVAPPGAR	unique	K5 ADPr_HCD_249_347_583 (DEKRSY)	0.14	0	77.88	31.86	43.13	2712.2	905.074	3	1	-0.569	182	204	51958	19699	AF_H2O2	HCD	1
Q00839	Heterogeneous nuclear ribonucleoprotein U OS	HNRNPU	HNRNPU	EAAGKSSGPTsLFAVTVAPPGAR	unique	S11 ADPr_HCD_249_347_583 (DEKRSY)	0.08	0	49.53	31.85	21.75	2711.2	904.74	3	-0.00114	-0.422	182	204	51969	19714	AF_H2O2	HCD	1
Q00839	Heterogeneous nuclear ribonucleoprotein U OS	HNRNPU	HNRNPU	SSGPTsLFAVTVAPPGAR	unique	S6 ADPr_HCD_249_347_583 (DEKRSY)	0.87	11.18	80.79	31.57	28.33	2254.97	752.663	3	0.000166	0.0735	187	204	54482	21569	AF_H2O2	HCD	1
Q00839	Heterogeneous nuclear ribonucleoprotein U OS	HNRNPU	HNRNPU	SSGPTsLFAVTVAPPGAR	unique	S6 ADPr_HCD_249_347_583 (DEKRSY)	0.99	15.84	72.23	31.49	38.76	2254.97	1128.49	2	0.000242	0.107	187	204	54508	21604	AF_H2O2	HCD	1
Q00839	Heterogeneous nuclear ribonucleoprotein U OS	HNRNPU	HNRNPU	SSGPTsLFAVTVAPPGAR	unique	S6 ADPr_HCD_249_347_583 (DEKRSY)	1	122.37	171.96	31.47	94.46	2254.97	752.663	3	0.00107	0.472	187	204	54596	21726	AF_H2O2	HCD	1
Q00839	Heterogeneous nuclear ribonucleoprotein U OS	HNRNPU	HNRNPU	SSGPTsLFAVTVAPPGAR	unique	S6 ADPr_HCD_249_347_583 (DEKRSY)	0	15.84	228.86	31.59	73.6	2254.97	752.663	3	-1.41e-05	-0.00626	187	204	54598	21729	AF_H2O2	HCD	1
Q00839	Heterogeneous nuclear ribonucleoprotein U OS	HNRNPU	HNRNPU	SsGPTSLFAVTVAPPGAR	unique	S2 ADPr_HCD_249_347_583 (DEKRSY)	0	0	129.53	31.49	80.19	2254.97	1128.49	2	0.000242	0.107	187	204	54614	21752	AF_H2O2	HCD	1
Q00839	Heterogeneous nuclear ribonucleoprotein U OS	HNRNPU	HNRNPU	SsGPTSLFAVTVAPPGAR	unique	S2 ADPr_HCD_249_347_583 (DEKRSY)	0.01	0	210.55	31.47	118.4	2254.97	1128.49	2	0.000962	0.426	187	204	54616	21755	AF_H2O2	HCD	1
Q00839	Heterogeneous nuclear ribonucleoprotein U OS	HNRNPU	HNRNPU	SSGPTsLFAVTVAPPGAR	unique	S6 ADPr_HCD_249_347_583 (DEKRSY)	1	32.37	164.75	31.51	54.74	2254.97	752.663	3	0.000346	0.153	187	204	55845	21860	AF_H2O2	HCD	1
Q00839	Heterogeneous nuclear ribonucleoprotein U OS	HNRNPU	HNRNPU	SSGPTsLFAVTVAPPGAR	unique	S6 ADPr_HCD_249_347_583 (DEKRSY)	0.17	15.84	222.7	31.51	65.86	2254.97	752.663	3	0.000346	0.153	187	204	55846	21862	AF_H2O2	HCD	1
Q00839	Heterogeneous nuclear ribonucleoprotein U OS	HNRNPU	HNRNPU	SSGPTsLFAVTVAPPGAR	unique	S6 ADPr_HCD_249_347_583 (DEKRSY)	0.99	15.84	81.98	31.58	52.32	2254.97	1128.49	2	1.87e-06	0.000827	187	204	55860	21885	AF_H2O2	HCD	1
Q00839	Heterogeneous nuclear ribonucleoprotein U OS	HNRNPU	HNRNPU	SsGPTSLFAVTVAPPGAR	unique	S2 ADPr_HCD_249_347_583 (DEKRSY)	0.47	0	135.1	31.58	109.3	2254.97	1128.49	2	1.87e-06	0.000827	187	204	55862	21888	AF_H2O2	HCD	1
Q00839	Heterogeneous nuclear ribonucleoprotein U OS	HNRNPU	HNRNPU	SSGPTsLFAVTVAPPGAR	unique	S6 ADPr_HCD_249_347_583 (DEKRSY)	0.99	15.84	90.47	31.59	54.65	2254.97	752.663	3	-1.41e-05	-0.00626	187	204	55968	22025	AF_H2O2	HCD	1
Q00839	Heterogeneous nuclear ribonucleoprotein U OS	HNRNPU	HNRNPU	SSGPTsLFAVTVAPPGAR	unique	S6 ADPr_HCD_249_347_583 (DEKRSY)	0.98	102.46	158.57	31.55	60.06	2254.97	752.663	3	0.000526	0.233	187	204	55970	22028	AF_H2O2	HCD	1
Q00839	Heterogeneous nuclear ribonucleoprotein U OS	HNRNPU	HNRNPU	SSGPTsLFAVTVAPPGAR	unique	S6 ADPr_HCD_249_347_583 (DEKRSY)	0.99	15.84	37.31	31.56	17.24	2254.97	1128.49	2	0.000722	0.32	187	204	55990	22054	AF_H2O2	HCD	1
Q00839	Heterogeneous nuclear ribonucleoprotein U OS	HNRNPU	HNRNPU	SsGPTSLFAVTVAPPGAR	unique	S2 ADPr_HCD_249_347_583 (DEKRSY)	0.32	0	89.81	31.65	59.24	2254.97	1128.49	2	0.00146	0.648	187	204	55992	22057	AF_H2O2	HCD	1
Q00839	Heterogeneous nuclear ribonucleoprotein U OS	HNRNPU	HNRNPU	SSGPTsLFAVTVAPPGAR	unique	S6 ADPr_HCD_249_347_583 (DEKRSY)	0.99	15.84	91.74	31.57	70.57	2254.97	752.663	3	0.000166	0.0735	187	204	56102	22200	AF_H2O2	HCD	1
Q00839	Heterogeneous nuclear ribonucleoprotein U OS	HNRNPU	HNRNPU	SSGPTsLFAVTVAPPGAR	unique	S6 ADPr_HCD_249_347_583 (DEKRSY)	1	122.37	131.38	31.57	49.57	2254.97	752.663	3	0.000166	0.0735	187	204	56104	22203	AF_H2O2	HCD	1
Q00839	Heterogeneous nuclear ribonucleoprotein U OS	HNRNPU	HNRNPU	SSGPTsLFAVTVAPPGAR	unique	S6 ADPr_HCD_249_347_583 (DEKRSY)	0.99	15.84	69.72	31.65	43.68	2254.97	1128.49	2	0.00146	0.648	187	204	56125	22232	AF_H2O2	HCD	1
Q00839	Heterogeneous nuclear ribonucleoprotein U OS	HNRNPU	HNRNPU	SSGPTsLFAVTVAPPGAR	unique	S6 ADPr_HCD_249_347_583 (DEKRSY)	0.99	15.84	82.58	31.55	37.92	2254.97	752.663	3	0.000526	0.233	187	204	56331	22484	AF_H2O2	HCD	1
Q00839	Heterogeneous nuclear ribonucleoprotein U OS	HNRNPU	HNRNPU	SSGPTsLFAVTVAPPGAR	unique	S6 ADPr_HCD_249_347_583 (DEKRSY)	0.95	15.84	86.05	31.71	40.22	2255.97	752.996	3	1	-0.754	187	204	56356	22517	AF_H2O2	HCD	1
Q00839	Heterogeneous nuclear ribonucleoprotein U OS	HNRNPU	HNRNPU	NQSQGYNQWQQGQFWGQkPWSQHYHQGYY	unique	K18 ADPr_HCD_249_347_583 (DEKRSY)	0	0	281.07	32.75	18.56	4198.67	1050.67	4	0.00625	1.49	797	825	56435	20204	AF_H2O2	HCD	3
Q00839	Heterogeneous nuclear ribonucleoprotein U OS	HNRNPU	HNRNPU	NQSQGYNQWQQGQFWGQkPWSQHYHQGYY	unique	K18 ADPr_HCD_249_347_583 (DEKRSY)	1	63.63	141.11	32.77	17.12	4198.67	1050.67	4	0.00769	1.83	797	825	56560	20367	AF_H2O2	HCD	3
Q00839	Heterogeneous nuclear ribonucleoprotein U OS	HNRNPU	HNRNPU	NQSQGYNQWQQGQFWGQkPWSQHYHQGYY	unique	K18 ADPr_HCD_249_347_583 (DEKRSY)	0	0	276	32.74	23.6	4198.67	1050.67	4	0.00673	1.6	797	825	56562	20370	AF_H2O2	HCD	3
Q00839	Heterogeneous nuclear ribonucleoprotein U OS	HNRNPU	HNRNPU	SSGPTsLFAVTVAPPGAR	unique	S6 ADPr_HCD_249_347_583 (DEKRSY)	0.87	11.18	71.58	31.59	33.8	2254.97	752.662	3	-0.000764	-0.339	187	204	60789	22630	AF_H2O2	HCD	3
Q00839	Heterogeneous nuclear ribonucleoprotein U OS	HNRNPU	HNRNPU	SSGPTsLFAVTVAPPGAR	unique	S6 ADPr_HCD_249_347_583 (DEKRSY)	0.06	15.84	95.64	31.59	46.29	2254.97	752.662	3	-0.000764	-0.339	187	204	60791	22633	AF_H2O2	HCD	3
Q00839	Heterogeneous nuclear ribonucleoprotein U OS	HNRNPU	HNRNPU	SSGPTsLFAVTVAPPGAR	unique	S6 ADPr_HCD_249_347_583 (DEKRSY)	0.99	15.84	112.11	31.54	69.43	2254.96	1128.49	2	-0.00244	-1.08	187	204	60818	22667	AF_H2O2	HCD	3
Q00839	Heterogeneous nuclear ribonucleoprotein U OS	HNRNPU	HNRNPU	SsGPTSLFAVTVAPPGAR	unique	S2 ADPr_HCD_249_347_583 (DEKRSY)	0.04	11.26	180.93	31.6	71.86	2254.97	752.663	3	0.00182	0.805	187	204	60901	22782	AF_H2O2	HCD	3
Q00839	Heterogeneous nuclear ribonucleoprotein U OS	HNRNPU	HNRNPU	SsGPTSLFAVTVAPPGAR	unique	S2 ADPr_HCD_249_347_583 (DEKRSY)	0	0	233.39	31.65	76.21	2254.97	752.663	3	0.00146	0.645	187	204	60903	22785	AF_H2O2	HCD	3
Q00839	Heterogeneous nuclear ribonucleoprotein U OS	HNRNPU	HNRNPU	SsGPTSLFAVTVAPPGAR	unique	S2 ADPr_HCD_249_347_583 (DEKRSY)	0.04	0	163.79	31.38	101.2	2254.96	1128.49	2	-0.00318	-1.41	187	204	60920	22811	AF_H2O2	HCD	3
Q00839	Heterogeneous nuclear ribonucleoprotein U OS	HNRNPU	HNRNPU	SsGPTSLFAVTVAPPGAR	unique	S2 ADPr_HCD_249_347_583 (DEKRSY)	0	0	226.01	31.38	136.5	2254.96	1128.49	2	-0.00318	-1.41	187	204	60922	22814	AF_H2O2	HCD	3
Q00839	Heterogeneous nuclear ribonucleoprotein U OS	HNRNPU	HNRNPU	SSGPTsLFAVTVAPPGAR	unique	S6 ADPr_HCD_249_347_583 (DEKRSY)	0.99	15.84	83.7	31.73	47.65	2255.97	1128.99	2	1	-0.455	187	204	60985	22906	AF_H2O2	HCD	3
Q00839	Heterogeneous nuclear ribonucleoprotein U OS	HNRNPU	HNRNPU	SsGPTSLFAVTVAPPGAR	unique	S2 ADPr_HCD_249_347_583 (DEKRSY)	0.44	0	131.47	31.73	122.4	2255.97	1128.99	2	1	-0.455	187	204	60986	22908	AF_H2O2	HCD	3
Q00839	Heterogeneous nuclear ribonucleoprotein U OS	HNRNPU	HNRNPU	SSGPTsLFAVTVAPPGAR	unique	S6 ADPr_HCD_249_347_583 (DEKRSY)	0.65	22.13	127.47	31.59	82.2	2254.97	752.663	3	-0.000374	-0.166	187	204	60993	22917	AF_H2O2	HCD	3
Q00839	Heterogeneous nuclear ribonucleoprotein U OS	HNRNPU	HNRNPU	SSGPTsLFAVTVAPPGAR	unique	S6 ADPr_HCD_249_347_583 (DEKRSY)	0.01	11.98	214.12	31.59	77.31	2254.97	752.663	3	-0.000374	-0.166	187	204	60995	22920	AF_H2O2	HCD	3
Q00839	Heterogeneous nuclear ribonucleoprotein U OS	HNRNPU	HNRNPU	SSGPTsLFAVTVAPPGAR	unique	S6 ADPr_HCD_249_347_583 (DEKRSY)	0.99	15.84	47.12	31.38	23.09	2254.96	1128.49	2	-0.00392	-1.74	187	204	61019	22955	AF_H2O2	HCD	3
Q00839	Heterogeneous nuclear ribonucleoprotein U OS	HNRNPU	HNRNPU	SsGPTSLFAVTVAPPGAR	unique	S2 ADPr_HCD_249_347_583 (DEKRSY)	0.32	0	108.12	31.38	71	2254.96	1128.49	2	-0.00392	-1.74	187	204	61021	22958	AF_H2O2	HCD	3
Q00839	Heterogeneous nuclear ribonucleoprotein U OS	HNRNPU	HNRNPU	SSGPTsLFAVTVAPPGAR	unique	S6 ADPr_HCD_249_347_583 (DEKRSY)	0.95	15.84	114.18	31.65	65.1	2254.97	752.663	3	0.00146	0.645	187	204	61131	23091	AF_H2O2	HCD	3
Q00839	Heterogeneous nuclear ribonucleoprotein U OS	HNRNPU	HNRNPU	SSGPTsLFAVTVAPPGAR	unique	S6 ADPr_HCD_249_347_583 (DEKRSY)	0.05	15.84	169.27	31.57	77.04	2254.97	752.663	3	0.00236	1.04	187	204	61133	23094	AF_H2O2	HCD	3
Q00839	Heterogeneous nuclear ribonucleoprotein U OS	HNRNPU	HNRNPU	SSGPTsLFAVTVAPPGAR	unique	S6 ADPr_HCD_249_347_583 (DEKRSY)	0.99	15.84	103.5	31.61	69.19	2254.97	1128.49	2	0.00194	0.861	187	204	62364	23146	AF_H2O2	HCD	3
Q00839	Heterogeneous nuclear ribonucleoprotein U OS	HNRNPU	HNRNPU	SSGPTsLFAVTVAPPGAR	unique	S6 ADPr_HCD_249_347_583 (DEKRSY)	1	18.28	92.55	31.59	60.99	2254.97	752.663	3	-0.000374	-0.166	187	204	62488	23291	AF_H2O2	HCD	3
Q00839	Heterogeneous nuclear ribonucleoprotein U OS	HNRNPU	HNRNPU	SSGPTsLFAVTVAPPGAR	unique	S6 ADPr_HCD_249_347_583 (DEKRSY)	1	102.46	116.97	31.47	54.37	2254.97	752.663	3	0.00107	0.472	187	204	62491	23295	AF_H2O2	HCD	3
Q00839	Heterogeneous nuclear ribonucleoprotein U OS	HNRNPU	HNRNPU	SSGPTsLFAVTVAPPGAR	unique	S6 ADPr_HCD_249_347_583 (DEKRSY)	0.38	0.35	112.09	31.63	76.29	2254.97	1128.49	2	0.0017	0.754	187	204	62530	23344	AF_H2O2	HCD	3
Q9BUJ2	Heterogeneous nuclear ribonucleoprotein U-like protein 1 OS	HNRNPUL1	HNRNPUL1	sGGGGYSQNR	unique	S1 ADPr_HCD_249_347_583 (DEKRSY)	1	85.86	124.78	25.39	73.92	1522.49	762.251	2	0.000562	0.369	662	671	20793	2700	AF_H2O2	HCD	2
Q9BUJ2	Heterogeneous nuclear ribonucleoprotein U-like protein 1 OS	HNRNPUL1	HNRNPUL1	sGGGGYSQNR	unique	S1 ADPr_HCD_249_347_583 (DEKRSY)	1	85.86	146.16	25.39	65.53	1522.49	762.251	2	0.000562	0.369	662	671	20796	2704	AF_H2O2	HCD	2
Q5SSJ5	Heterochromatin protein 1-binding protein 3 OS	HP1BP3	HP1BP3	sGASVVAIR	unique	S1 ADPr_HCD_249_347_583 (DEKRSY)	1	36.63	78.37	32.95	22.31	1399.55	700.784	2	-3.81e-05	-0.0272	176	184	31813	9037	AF_H2O2	HCD	2
Q16666	Gamma-interferon-inducible protein 16 OS	IFI16	IFI16	sASVTPK	razor	S1 ADPr_HCD_249_347_583 (DEKRSY)	0	17.21	44.04	32.56	16.62	1229.44	615.725	2	-0.000658	-0.535	668	674	22880	3768	AF_H2O2	HCD	2
Q16666	Gamma-interferon-inducible protein 16 OS	IFI16	IFI16	sASVTPK	razor	S1 ADPr_HCD_249_347_583 (DEKRSY)	0.01	17.21	38.73	32.56	18.16	1229.44	615.725	2	-0.00102	-0.827	668	674	23058	4050	AF_H2O2	HCD	2
Q9NQS7	Inner centromere protein OS	INCENP	INCENP	sFIKR	razor	S1 ADP-Ribosyl-EThcD (SRDEKY)	1	108.29	111.99	18.1	28.33	1190.45	397.824	3	-0.000624	-0.524	518	522	29416	4118	AF_H2O2	ETHCD	3
Q9NQS7	Inner centromere protein OS	INCENP	INCENP	sFIKR	razor	S1 ADP-Ribosyl-EThcD (SRDEKY)	1	93.29	101.67	16.15	28.32	1190.45	397.825	3	3.59e-05	0.0301	518	522	26050	5043	AF_H2O2	ETHCD	2
Q68E01	Integrator complex subunit 3 OS	INTS3	INTS3	AALsSPR	unique	S4 ADPr_HCD_249_347_583 (DEKRSY)	1	34.67	40.3	28.97	19.38	1241.45	621.731	2	0.000102	0.082	991	997	24923	4433	AF_H2O2	HCD	2
Q9UK76	Jupiter microtubule associated homolog 1 OS	JPT1	JPT1	sSGGREDLESSGLQR	unique	S1 ADP-Ribosyl-EThcD (SRDEKY)	1	26.2	201.76	22.77	28.44	2117.8	706.942	3	-0.00206	-0.974	70	84	29361	5388	AF_H2O2	ETHCD	1
Q9UK76	Jupiter microtubule associated homolog 1 OS	JPT1	JPT1	sSGGREDLESSGLQR	unique	S1 ADP-Ribosyl-EThcD (SRDEKY)	1	26.2	283.19	55.07	28.77	2117.81	706.942	3	-0.000234	-0.111	70	84	33721	5962	AF_H2O2	ETHCD	3
Q8NHM5	Lysine-specific demethylase 2B OS	KDM2B	KDM2B	KYEKPQELsGR	unique	S9 ADP-Ribosyl-EThcD (SRDEKY)	1	40.45	215.1	21.07	31.22	1874.76	625.928	3	0.000556	0.296	805	815	25973	4740	AF_H2O2	ETHCD	2
Q8NHM5	Lysine-specific demethylase 2B OS	KDM2B	KDM2B	KYEKPQELsGR	unique	S9 ADP-Ribosyl-EThcD (SRDEKY)	1	36.04	192.66	23.55	31.12	1874.76	625.927	3	-0.000344	-0.183	805	815	25002	3277	AF_H2O2	ETHCD	1
Q8NHM5	Lysine-specific demethylase 2B OS	KDM2B	KDM2B	KYEKPQELsGR	unique	S9 ADP-Ribosyl-EThcD (SRDEKY)	1	43.97	251.27	31.23	31.12	1874.76	625.927	3	1.59e-05	0.00846	805	815	29303	3731	AF_H2O2	ETHCD	3
Q07666	KH domain-containing, RNA-binding, signal transduction-associated protein 1 OS	KHDRBS1	KHDRBS1	sGSmDPSGAHPSVR	unique	S1 ADP-Ribosyl-EThcD (SRDEKY), M4 Oxidation	100 %, 100 %	52.16, 1'000.00	218.03	24.9	29.31	1940.68	647.899	3	-0.000859	-0.442	18	31	23703	3763	AF_H2O2	ETHCD	2
Q07666	KH domain-containing, RNA-binding, signal transduction-associated protein 1 OS	KHDRBS1	KHDRBS1	sGSMDPSGAHPSVR	unique	S1 ADP-Ribosyl-EThcD (SRDEKY)	1	74.37	259.48	24.92	29.65	1924.68	642.568	3	-0.000204	-0.106	18	31	28197	5640	AF_H2O2	ETHCD	2
Q07666	KH domain-containing, RNA-binding, signal transduction-associated protein 1 OS	KHDRBS1	KHDRBS1	SGSmdPSGAHPSVR	unique	M4 Oxidation, D5 ADP-Ribosyl-EThcD (SRDEKY)	100 %, 3 %	1'000.00, 0.00	156.26	20.15	29.37	1940.68	647.899	3	-0.000319	-0.164	18	31	24857	2722	AF_H2O2	ETHCD	1
Q07666	KH domain-containing, RNA-binding, signal transduction-associated protein 1 OS	KHDRBS1	KHDRBS1	sGSMDPSGAHPSVR	unique	S1 ADP-Ribosyl-EThcD (SRDEKY)	1	58.25	208.44	31.2	29.77	1924.68	642.568	3	0.000336	0.174	18	31	27219	4124	AF_H2O2	ETHCD	1
Q07666	KH domain-containing, RNA-binding, signal transduction-associated protein 1 OS	KHDRBS1	KHDRBS1	SGSMdPSGAHPSVR	unique	D5 ADP-Ribosyl-EThcD (SRDEKY)	0	0	225.89	31.44	29.78	1924.68	642.568	3	0.000516	0.268	18	31	31563	4712	AF_H2O2	ETHCD	3
Q07666	KH domain-containing, RNA-binding, signal transduction-associated protein 1 OS	KHDRBS1	KHDRBS1	SGsmDPSGAHPSVR	unique	S3 ADPr_HCD_249_347_583 (DEKRSY), M4 Oxidation	1 %, 100 %	0.00, 1'000.00	163.47	29.31	52.11	1940.68	647.899	3	-0.000859	-0.442	18	31	22876	3760	AF_H2O2	HCD	2
Q07666	KH domain-containing, RNA-binding, signal transduction-associated protein 1 OS	KHDRBS1	KHDRBS1	SGsmDPSGAHPSVR	unique	S3 ADPr_HCD_249_347_583 (DEKRSY), M4 Oxidation	7 %, 100 %	0.00, 1'000.00	113.37	30.31	25.86	1940.67	971.344	2	-0.00225	-1.16	18	31	22894	3789	AF_H2O2	HCD	2
Q07666	KH domain-containing, RNA-binding, signal transduction-associated protein 1 OS	KHDRBS1	KHDRBS1	SGSmdPSGAHPSVR	unique	M4 Oxidation, D5 ADPr_HCD_249_347_583 (DEKRSY)	100 %, 100 %	1'000.00, 36.24	104.35	29.33	18.38	1940.68	647.899	3	-0.000499	-0.257	18	31	25439	5261	AF_H2O2	HCD	2
Q07666	KH domain-containing, RNA-binding, signal transduction-associated protein 1 OS	KHDRBS1	KHDRBS1	SGsmDPSGAHPSVR	unique	S3 ADPr_HCD_249_347_583 (DEKRSY), M4 Oxidation	2 %, 100 %	0.00, 1'000.00	98.11	29.5	17.55	1940.68	647.899	3	0.000431	0.222	18	31	25516	5390	AF_H2O2	HCD	2
Q07666	KH domain-containing, RNA-binding, signal transduction-associated protein 1 OS	KHDRBS1	KHDRBS1	SGsmDPSGAHPSVR	unique	S3 ADPr_HCD_249_347_583 (DEKRSY), M4 Oxidation	1 %, 100 %	0.00, 1'000.00	125.95	28.81	34.33	1940.68	647.9	3	0.00298	1.54	18	31	27191	5522	AF_H2O2	HCD	2
Q07666	KH domain-containing, RNA-binding, signal transduction-associated protein 1 OS	KHDRBS1	KHDRBS1	SGsMDPSGAHPSVR	unique	S3 ADPr_HCD_249_347_583 (DEKRSY)	0.96	13.73	177.42	29.79	47.86	1924.68	642.568	3	0.000156	0.0809	18	31	27264	5636	AF_H2O2	HCD	2
Q07666	KH domain-containing, RNA-binding, signal transduction-associated protein 1 OS	KHDRBS1	KHDRBS1	sGSMDPSGAHPSVR	unique	S1 ADPr_HCD_249_347_583 (DEKRSY)	1	27.16	209.41	29.65	39.76	1924.68	642.568	3	-0.000204	-0.106	18	31	27267	5641	AF_H2O2	HCD	2
Q07666	KH domain-containing, RNA-binding, signal transduction-associated protein 1 OS	KHDRBS1	KHDRBS1	SGSmdPSGAHPSVR	unique	M4 Oxidation, D5 ADPr_HCD_249_347_583 (DEKRSY)	100 %, 33 %	1'000.00, 0.00	50.51	29.5	16.94	1940.68	647.899	3	0.000431	0.222	18	31	27272	5649	AF_H2O2	HCD	2
Q07666	KH domain-containing, RNA-binding, signal transduction-associated protein 1 OS	KHDRBS1	KHDRBS1	SGsmDPSGAHPSVR	unique	S3 ADPr_HCD_249_347_583 (DEKRSY), M4 Oxidation	1 %, 100 %	0.00, 1'000.00	120.97	30.28	28.53	1940.67	647.899	3	-0.00197	-1.01	18	31	27275	5653	AF_H2O2	HCD	2
Q07666	KH domain-containing, RNA-binding, signal transduction-associated protein 1 OS	KHDRBS1	KHDRBS1	sGSMDPSGAHPSVR	unique	S1 ADPr_HCD_249_347_583 (DEKRSY)	1	42.83	170.68	29.63	46.79	1924.68	963.348	2	-0.000498	-0.259	18	31	27277	5657	AF_H2O2	HCD	2
Q07666	KH domain-containing, RNA-binding, signal transduction-associated protein 1 OS	KHDRBS1	KHDRBS1	SGsMDPSGAHPSVR	unique	S3 ADPr_HCD_249_347_583 (DEKRSY)	0.34	0	103.61	29.79	28.48	1924.68	642.568	3	0.000156	0.0809	18	31	27332	5750	AF_H2O2	HCD	2
Q07666	KH domain-containing, RNA-binding, signal transduction-associated protein 1 OS	KHDRBS1	KHDRBS1	SGsmDPSGAHPSVR	unique	S3 ADPr_HCD_249_347_583 (DEKRSY), M4 Oxidation	34 %, 100 %	0.00, 1'000.00	100.2	29.37	31.88	1940.68	647.899	3	-0.000319	-0.164	18	31	24062	2721	AF_H2O2	HCD	1
Q07666	KH domain-containing, RNA-binding, signal transduction-associated protein 1 OS	KHDRBS1	KHDRBS1	SGsmDPSGAHPSVR	unique	S3 ADPr_HCD_249_347_583 (DEKRSY), M4 Oxidation	1 %, 100 %	0.00, 1'000.00	147.98	29.37	34.49	1940.68	647.899	3	-0.000319	-0.164	18	31	24063	2723	AF_H2O2	HCD	1
Q07666	KH domain-containing, RNA-binding, signal transduction-associated protein 1 OS	KHDRBS1	KHDRBS1	SGsmDPSGAHPSVR	unique	S3 ADPr_HCD_249_347_583 (DEKRSY), M4 Oxidation	3 %, 100 %	0.00, 1'000.00	94.15	29.51	28.85	1940.68	647.899	3	4.09e-05	0.021	18	31	26143	3611	AF_H2O2	HCD	1
Q07666	KH domain-containing, RNA-binding, signal transduction-associated protein 1 OS	KHDRBS1	KHDRBS1	SGsmDPSGAHPSVR	unique	S3 ADPr_HCD_249_347_583 (DEKRSY), M4 Oxidation	0 %, 100 %	0.00, 1'000.00	177.02	28.8	18.26	1940.68	647.9	3	0.00151	0.778	18	31	26219	3731	AF_H2O2	HCD	1
Q07666	KH domain-containing, RNA-binding, signal transduction-associated protein 1 OS	KHDRBS1	KHDRBS1	SGSmdPSGAHPSVR	unique	M4 Oxidation, D5 ADPr_HCD_249_347_583 (DEKRSY)	100 %, 99 %	1'000.00, 18.63	57.99	29.5	21.77	1940.68	647.899	3	0.000431	0.222	18	31	26280	3848	AF_H2O2	HCD	1
Q07666	KH domain-containing, RNA-binding, signal transduction-associated protein 1 OS	KHDRBS1	KHDRBS1	SGSmdPSGAHPSVR	unique	M4 Oxidation, D5 ADPr_HCD_249_347_583 (DEKRSY)	100 %, 99 %	1'000.00, 28.98	132.95	29.5	30.64	1940.68	647.899	3	0.000431	0.222	18	31	26281	3850	AF_H2O2	HCD	1
Q07666	KH domain-containing, RNA-binding, signal transduction-associated protein 1 OS	KHDRBS1	KHDRBS1	SGSmdPSGAHPSVR	unique	M4 Oxidation, D5 ADPr_HCD_249_347_583 (DEKRSY)	100 %, 100 %	1'000.00, 18.63	65.88	29.34	16.62	1940.68	647.899	3	-0.000679	-0.35	18	31	26362	3979	AF_H2O2	HCD	1
Q07666	KH domain-containing, RNA-binding, signal transduction-associated protein 1 OS	KHDRBS1	KHDRBS1	SGsmDPSGAHPSVR	unique	S3 ADPr_HCD_249_347_583 (DEKRSY), M4 Oxidation	37 %, 100 %	16.22, 1'000.00	125.77	29.51	25.97	1940.68	647.9	3	0.000971	0.5	18	31	26364	3982	AF_H2O2	HCD	1
Q07666	KH domain-containing, RNA-binding, signal transduction-associated protein 1 OS	KHDRBS1	KHDRBS1	SGsMDPSGAHPSVR	unique	S3 ADPr_HCD_249_347_583 (DEKRSY)	0.44	18.45	120.65	29.77	40.29	1924.68	642.568	3	0.000336	0.174	18	31	26446	4121	AF_H2O2	HCD	1
Q07666	KH domain-containing, RNA-binding, signal transduction-associated protein 1 OS	KHDRBS1	KHDRBS1	SGsMDPSGAHPSVR	unique	S3 ADPr_HCD_249_347_583 (DEKRSY)	0	0	185.91	29.77	37.58	1924.68	642.568	3	0.000336	0.174	18	31	26449	4125	AF_H2O2	HCD	1
Q07666	KH domain-containing, RNA-binding, signal transduction-associated protein 1 OS	KHDRBS1	KHDRBS1	SGsMDPSGAHPSVR	unique	S3 ADPr_HCD_249_347_583 (DEKRSY)	0.33	0	138.59	29.77	26.5	1924.68	963.348	2	0.000462	0.24	18	31	26458	4140	AF_H2O2	HCD	1
Q07666	KH domain-containing, RNA-binding, signal transduction-associated protein 1 OS	KHDRBS1	KHDRBS1	SGsmDPSGAHPSVR	unique	S3 ADPr_HCD_249_347_583 (DEKRSY), M4 Oxidation	4 %, 100 %	0.00, 1'000.00	127.21	29.51	55.52	1940.68	647.9	3	0.000971	0.5	18	31	26527	3065	AF_H2O2	HCD	3
Q07666	KH domain-containing, RNA-binding, signal transduction-associated protein 1 OS	KHDRBS1	KHDRBS1	sGSmDPSGAHPSVR	unique	S1 ADPr_HCD_249_347_583 (DEKRSY), M4 Oxidation	99 %, 100 %	26.24, 1'000.00	185.12	29.51	43.01	1940.68	647.9	3	0.000971	0.5	18	31	26529	3069	AF_H2O2	HCD	3
Q07666	KH domain-containing, RNA-binding, signal transduction-associated protein 1 OS	KHDRBS1	KHDRBS1	SGsmDPSGAHPSVR	unique	S3 ADPr_HCD_249_347_583 (DEKRSY), M4 Oxidation	44 %, 100 %	18.45, 1'000.00	115.37	29.3	20.23	1940.67	971.345	2	-0.00139	-0.717	18	31	26541	3089	AF_H2O2	HCD	3
Q07666	KH domain-containing, RNA-binding, signal transduction-associated protein 1 OS	KHDRBS1	KHDRBS1	SGsmDPSGAHPSVR	unique	S3 ADPr_HCD_249_347_583 (DEKRSY), M4 Oxidation	0 %, 100 %	0.00, 1'000.00	105.89	29.37	19.98	1940.68	647.899	3	-0.000319	-0.164	18	31	30549	4462	AF_H2O2	HCD	3
Q07666	KH domain-containing, RNA-binding, signal transduction-associated protein 1 OS	KHDRBS1	KHDRBS1	SGsmDPSGAHPSVR	unique	S3 ADPr_HCD_249_347_583 (DEKRSY), M4 Oxidation	34 %, 100 %	0.00, 1'000.00	54.99	29.34	24.19	1940.68	647.899	3	-0.000679	-0.35	18	31	30649	4623	AF_H2O2	HCD	3
Q07666	KH domain-containing, RNA-binding, signal transduction-associated protein 1 OS	KHDRBS1	KHDRBS1	SGsmDPSGAHPSVR	unique	S3 ADPr_HCD_249_347_583 (DEKRSY), M4 Oxidation	1 %, 100 %	0.00, 1'000.00	135.34	29.34	26.55	1940.68	647.899	3	-0.000679	-0.35	18	31	30652	4628	AF_H2O2	HCD	3
Q07666	KH domain-containing, RNA-binding, signal transduction-associated protein 1 OS	KHDRBS1	KHDRBS1	SGsMDPSGAHPSVR	unique	S3 ADPr_HCD_249_347_583 (DEKRSY)	0.02	0	128.91	29.78	36.29	1924.68	642.568	3	0.000516	0.268	18	31	30705	4711	AF_H2O2	HCD	3
Q07666	KH domain-containing, RNA-binding, signal transduction-associated protein 1 OS	KHDRBS1	KHDRBS1	sGSMDPSGAHPSVR	unique	S1 ADPr_HCD_249_347_583 (DEKRSY)	1	18.45	176.42	29.78	38.57	1924.68	642.568	3	0.000516	0.268	18	31	30706	4713	AF_H2O2	HCD	3
Q07666	KH domain-containing, RNA-binding, signal transduction-associated protein 1 OS	KHDRBS1	KHDRBS1	sGSMDPSGAHPSVR	unique	S1 ADPr_HCD_249_347_583 (DEKRSY)	1	33.99	151.02	29.77	39.59	1924.68	963.348	2	0.000342	0.178	18	31	30710	4719	AF_H2O2	HCD	3
Q96BZ8	Leukocyte receptor cluster member 1 OS	LENG1	LENG1	KsWHVR	unique	S2 ADP-Ribosyl-EThcD (SRDEKY)	1	53.65	209.04	21.04	27.84	1352.5	451.842	3	-0.00234	-1.73	7	12	23814	4181	AF_H2O2	ETHCD	2
Q96BZ8	Leukocyte receptor cluster member 1 OS	LENG1	LENG1	kSWHVR	unique	K1 ADPr_HCD_249_347_583 (DEKRSY)	1	46.67	91.58	28.33	33.88	1352.5	451.841	3	-0.00528	-3.9	7	12	23135	4179	AF_H2O2	HCD	2
Q96BZ8	Leukocyte receptor cluster member 1 OS	LENG1	LENG1	kSWHVR	unique	K1 ADPr_HCD_249_347_583 (DEKRSY)	1	58.33	103.28	27.84	21.51	1352.5	451.842	3	-0.00234	-1.73	7	12	23137	4182	AF_H2O2	HCD	2
P49916	DNA ligase 3 OS	LIG3	LIG3	KFsGFSAKPNNSGEAPSSPTPK	unique	S3 ADP-Ribosyl-EThcD (SRDEKY)	0.96	16.7	142.64	31.41	31.25	2775.15	926.059	3	-0.00309	-1.11	225	246	38040	8896	AF_H2O2	ETHCD	3
P49916	DNA ligase 3 OS	LIG3	LIG3	KFsGFSAKPNNSGEAPSSPTPK	unique	S3 ADP-Ribosyl-EThcD (SRDEKY)	0.97	18.45	123.94	25.56	31.45	2776.16	926.394	3	1	-0.339	225	246	38051	8964	AF_H2O2	ETHCD	3
P49916	DNA ligase 3 OS	LIG3	LIG3	KFSGFsAKPNNSGEAPSSPTPK	unique	S6 ADPr_HCD_249_347_583 (DEKRSY)	0.05	1.57	156.84	31.27	62.03	2775.16	926.06	3	0.00168	0.604	225	246	32037	9404	AF_H2O2	HCD	2
P49916	DNA ligase 3 OS	LIG3	LIG3	KFSGFSAkPNNSGEAPSSPTPK	unique	K8 ADPr_HCD_249_347_583 (DEKRSY)	0.09	6.87	46.84	31.27	20.6	2775.16	694.797	4	-7.01e-05	-0.0253	225	246	32054	9427	AF_H2O2	HCD	2
P49916	DNA ligase 3 OS	LIG3	LIG3	KFSGFSAkPNNSGEAPSSPTPK	unique	K8 ADPr_HCD_249_347_583 (DEKRSY)	0	0	216.13	31.27	59.15	2775.16	694.797	4	-7.01e-05	-0.0253	225	246	32056	9430	AF_H2O2	HCD	2
P49916	DNA ligase 3 OS	LIG3	LIG3	GAsFVTSTNPR	unique	S3 ADPr_HCD_249_347_583 (DEKRSY)	1	79.34	74.34	29.82	28.78	1676.62	839.319	2	0.000722	0.43	214	224	30444	6398	AF_H2O2	HCD	1
P49916	DNA ligase 3 OS	LIG3	LIG3	KFSGFSAkPNNSGEAPSSPTPK	unique	K8 ADPr_HCD_249_347_583 (DEKRSY)	0	0	199	31.32	49.71	2775.16	926.061	3	0.00222	0.798	225	246	32863	8101	AF_H2O2	HCD	1
P49916	DNA ligase 3 OS	LIG3	LIG3	KFSGFSAkPNNSGEAPSSPTPK	unique	K8 ADPr_HCD_249_347_583 (DEKRSY)	0.13	20.28	198.69	31.22	43.41	2775.16	694.796	4	-0.00151	-0.544	225	246	32874	8120	AF_H2O2	HCD	1
P49916	DNA ligase 3 OS	LIG3	LIG3	KFsGFSAKPNNSGEAPSSPTPK	unique	S3 ADPr_HCD_249_347_583 (DEKRSY)	0	0	169.19	31.25	43.93	2775.15	926.059	3	-0.00309	-1.11	225	246	37262	8897	AF_H2O2	HCD	3
P49916	DNA ligase 3 OS	LIG3	LIG3	KFSGFSAkPNNSGEAPSSPTPK	unique	K8 ADPr_HCD_249_347_583 (DEKRSY)	0.09	11.56	180.2	31.32	56.12	2775.16	694.797	4	0.00069	0.248	225	246	37281	8926	AF_H2O2	HCD	3
P49916	DNA ligase 3 OS	LIG3	LIG3	KFSGFSAkPNNSGEAPSSPTPK	unique	K8 ADPr_HCD_249_347_583 (DEKRSY)	0.9	35.16	173.39	31.49	51.9	2776.16	695.047	4	1	-0.216	225	246	37294	8946	AF_H2O2	HCD	3
P49916	DNA ligase 3 OS	LIG3	LIG3	KFSGFSAkPNNSGEAPSSPTPK	unique	K8 ADPr_HCD_249_347_583 (DEKRSY)	0.01	8.59	142.42	31.45	27.55	2776.16	926.394	3	1	-0.339	225	246	37304	8965	AF_H2O2	HCD	3
P02545	Prelamin-A/C OS	LMNA	LMNA	sGAQASSTPLSPTR	unique	S1 ADP-Ribosyl-EThcD (SRDEKY)	1	144.66	269.22	55.62	30.23	1899.74	634.254	3	0.000816	0.429	12	25	28356	6958	AF_H2O2	ETHCD	2
P02545	Prelamin-A/C OS	LMNA	LMNA	sVGGSGGGSFGDNLVTR	unique	S1 ADP-Ribosyl-EThcD (SRDEKY)	1	84.28	276.44	72.8	29.4	2106.81	703.276	3	0.000966	0.458	628	644	37015	12520	AF_H2O2	ETHCD	2
P02545	Prelamin-A/C OS	LMNA	LMNA	sVGGSGGGSFGDNLVTR	unique	S1 ADP-Ribosyl-EThcD (SRDEKY)	1	31.7	184.91	25.49	29.42	2106.81	703.276	3	0.00133	0.629	628	644	37030	12648	AF_H2O2	ETHCD	2
P02545	Prelamin-A/C OS	LMNA	LMNA	sGAQASSTPLSPTR	unique	S1 ADP-Ribosyl-EThcD (SRDEKY)	1	117.69	223.71	38.02	29.83	1899.74	634.254	3	-0.000654	-0.344	12	25	29381	5694	AF_H2O2	ETHCD	1
P02545	Prelamin-A/C OS	LMNA	LMNA	sVGGSGGGSFGDNLVTR	unique	S1 ADP-Ribosyl-EThcD (SRDEKY)	1	89.86	222.23	30.91	29.41	2106.8	703.275	3	-0.000864	-0.41	628	644	38064	11587	AF_H2O2	ETHCD	1
P02545	Prelamin-A/C OS	LMNA	LMNA	sVGGSGGGSFGDNLVTR	unique	S1 ADP-Ribosyl-EThcD (SRDEKY)	0.47	0	194.54	37.03	29.75	2107.81	703.609	3	1	-0.784	628	644	38074	11696	AF_H2O2	ETHCD	1
P02545	Prelamin-A/C OS	LMNA	LMNA	SVGGsGGGSFGDNLVTR	unique	S5 ADP-Ribosyl-EThcD (SRDEKY)	1	20.48	170.06	20.57	29.39	2106.81	703.276	3	0.000786	0.373	628	644	38077	11738	AF_H2O2	ETHCD	1
P02545	Prelamin-A/C OS	LMNA	LMNA	sGAQASSTPLSPTR	unique	S1 ADP-Ribosyl-EThcD (SRDEKY)	1	118.89	240.51	35.04	30.42	1899.74	634.255	3	0.00412	2.17	12	25	33740	6307	AF_H2O2	ETHCD	3
P02545	Prelamin-A/C OS	LMNA	LMNA	sVGGSGGGSFGDNLVTR	unique	S1 ADP-Ribosyl-EThcD (SRDEKY)	1	84.28	254.32	40.83	29.42	2106.81	703.276	3	0.00151	0.714	628	644	44488	12374	AF_H2O2	ETHCD	3
P02545	Prelamin-A/C OS	LMNA	LMNA	SVGGsGGGSFGDNLVTR	unique	S5 ADP-Ribosyl-EThcD (SRDEKY)	0.02	0.27	185.52	28.45	29.34	2106.8	703.276	3	3.59e-05	0.017	628	644	44511	12515	AF_H2O2	ETHCD	3
P02545	Prelamin-A/C OS	LMNA	LMNA	sGAQASSTPLSPTR	unique	S1 ADPr_HCD_249_347_583 (DEKRSY)	1	30.73	80.46	29.86	44.15	1899.74	950.877	2	-0.000438	-0.231	12	25	27908	6922	AF_H2O2	HCD	2
P02545	Prelamin-A/C OS	LMNA	LMNA	sGAQASSTPLSPTR	unique	S1 ADPr_HCD_249_347_583 (DEKRSY)	1	40.5	131.17	30.23	55.03	1899.74	634.254	3	0.000816	0.429	12	25	27926	6957	AF_H2O2	HCD	2
P02545	Prelamin-A/C OS	LMNA	LMNA	sGAQASSTPLSPTR	unique	S1 ADPr_HCD_249_347_583 (DEKRSY)	1	72.52	192.14	30.23	35.95	1899.74	634.254	3	0.000816	0.429	12	25	27927	6959	AF_H2O2	HCD	2
P02545	Prelamin-A/C OS	LMNA	LMNA	ASASGsGAQVGGPISSGSSASSVTVTR	unique	S6 ADPr_HCD_249_347_583 (DEKRSY)	0.02	0	94	31.25	68.93	2905.22	969.413	3	0.00504	1.73	598	624	33758	9851	AF_H2O2	HCD	2
P02545	Prelamin-A/C OS	LMNA	LMNA	sVGGSGGGSFGDNLVTR	unique	S1 ADPr_HCD_249_347_583 (DEKRSY)	0.99	15.47	54.99	29.41	24.87	2106.81	1054.41	2	0.000362	0.172	628	644	36578	12514	AF_H2O2	HCD	2
P02545	Prelamin-A/C OS	LMNA	LMNA	SVGGSGGGsFGDNLVTR	unique	S9 ADPr_HCD_249_347_583 (DEKRSY)	0.32	0	35.76	29.66	15.54	2106.81	703.276	3	0.00187	0.885	628	644	36580	12518	AF_H2O2	HCD	2
P02545	Prelamin-A/C OS	LMNA	LMNA	sVGGSGGGSFGDNLVTR	unique	S1 ADPr_HCD_249_347_583 (DEKRSY)	0.65	15.47	172.15	29.4	93.49	2106.81	703.276	3	0.000966	0.458	628	644	36582	12521	AF_H2O2	HCD	2
P02545	Prelamin-A/C OS	LMNA	LMNA	sVGGSGGGSFGDNLVTR	unique	S1 ADPr_HCD_249_347_583 (DEKRSY)	0.99	15.47	100.08	29.41	37.88	2106.81	1054.41	2	0.0011	0.523	628	644	36654	12640	AF_H2O2	HCD	2
P02545	Prelamin-A/C OS	LMNA	LMNA	sVGGSGGGSFGDNLVTR	unique	S1 ADPr_HCD_249_347_583 (DEKRSY)	0.65	15.47	139.88	29.42	80.01	2106.81	703.276	3	0.00133	0.629	628	644	36659	12649	AF_H2O2	HCD	2
P02545	Prelamin-A/C OS	LMNA	LMNA	sGAQASSTPLSPTR	unique	S1 ADPr_HCD_249_347_583 (DEKRSY)	0.98	13.86	47.77	29.83	31.51	1899.74	950.877	2	-0.000698	-0.367	12	25	28866	5652	AF_H2O2	HCD	1
P02545	Prelamin-A/C OS	LMNA	LMNA	sGAQASSTPLSPTR	unique	S1 ADPr_HCD_249_347_583 (DEKRSY)	1	83.94	144.04	29.83	57.17	1899.74	950.877	2	-0.000698	-0.367	12	25	28867	5654	AF_H2O2	HCD	1
P02545	Prelamin-A/C OS	LMNA	LMNA	sGAQASSTPLSPTR	unique	S1 ADPr_HCD_249_347_583 (DEKRSY)	1	40.5	110.25	29.83	53.79	1899.74	634.254	3	-0.000654	-0.344	12	25	28889	5693	AF_H2O2	HCD	1
P02545	Prelamin-A/C OS	LMNA	LMNA	sGAQASSTPLSPTR	unique	S1 ADPr_HCD_249_347_583 (DEKRSY)	1	40.88	131.23	29.83	33	1899.74	634.254	3	-0.000654	-0.344	12	25	28890	5695	AF_H2O2	HCD	1
P02545	Prelamin-A/C OS	LMNA	LMNA	SVGGSGGGsFGDNLVTR	unique	S9 ADPr_HCD_249_347_583 (DEKRSY)	0.32	0	34.06	29.41	16.19	2106.8	703.275	3	-0.000864	-0.41	628	644	37691	11584	AF_H2O2	HCD	1
P02545	Prelamin-A/C OS	LMNA	LMNA	SVGGsGGGSFGDNLVTR	unique	S5 ADPr_HCD_249_347_583 (DEKRSY)	0.98	17.58	152.75	29.41	77.12	2106.8	703.275	3	-0.000864	-0.41	628	644	37693	11588	AF_H2O2	HCD	1
P02545	Prelamin-A/C OS	LMNA	LMNA	SVGGsGGGSFGDNLVTR	unique	S5 ADPr_HCD_249_347_583 (DEKRSY)	0.33	0	53.94	29.75	24.48	2107.81	703.609	3	1	-0.784	628	644	37765	11694	AF_H2O2	HCD	1
P02545	Prelamin-A/C OS	LMNA	LMNA	sVGGSGGGSFGDNLVTR	unique	S1 ADPr_HCD_249_347_583 (DEKRSY)	1	28.05	159.38	29.75	79.47	2107.81	703.609	3	1	-0.784	628	644	37767	11697	AF_H2O2	HCD	1
P02545	Prelamin-A/C OS	LMNA	LMNA	sVGGSGGGSFGDNLVTR	unique	S1 ADPr_HCD_249_347_583 (DEKRSY)	0.79	15.47	116.68	29.48	69.31	2106.8	1054.41	2	-0.0011	-0.521	628	644	37792	11729	AF_H2O2	HCD	1
P02545	Prelamin-A/C OS	LMNA	LMNA	sVGGSGGGSFGDNLVTR	unique	S1 ADPr_HCD_249_347_583 (DEKRSY)	0.16	15.47	135.83	29.39	101.7	2106.81	703.276	3	0.000786	0.373	628	644	37799	11739	AF_H2O2	HCD	1
P02545	Prelamin-A/C OS	LMNA	LMNA	sGAQASSTPLSPTR	unique	S1 ADPr_HCD_249_347_583 (DEKRSY)	1	66.83	108.76	30.22	41.92	1899.74	950.878	2	0.000402	0.211	12	25	33094	6275	AF_H2O2	HCD	3
P02545	Prelamin-A/C OS	LMNA	LMNA	sGAQASSTPLSPTR	unique	S1 ADPr_HCD_249_347_583 (DEKRSY)	1	40.5	120.68	30.42	57.05	1899.74	634.255	3	0.00412	2.17	12	25	33111	6306	AF_H2O2	HCD	3
P02545	Prelamin-A/C OS	LMNA	LMNA	sGAQASSTPLSPTR	unique	S1 ADPr_HCD_249_347_583 (DEKRSY)	1	49.7	141.43	30.42	39.48	1899.74	634.255	3	0.00412	2.17	12	25	33112	6308	AF_H2O2	HCD	3
P02545	Prelamin-A/C OS	LMNA	LMNA	sGAQASSTPLSPTR	unique	S1 ADPr_HCD_249_347_583 (DEKRSY)	0.35	30.73	86.05	30.78	19.78	1900.74	951.379	2	1	0.133	12	25	33125	6328	AF_H2O2	HCD	3
P02545	Prelamin-A/C OS	LMNA	LMNA	ASASGsGAQVGGPISSGSSASSVTVTR	unique	S6 ADPr_HCD_249_347_583 (DEKRSY)	0.34	22.76	69.1	31.15	40.75	2905.21	969.411	3	-0.000274	-0.0943	598	624	37586	9414	AF_H2O2	HCD	3
P02545	Prelamin-A/C OS	LMNA	LMNA	SVGGSGGGsFGDNLVTR	unique	S9 ADPr_HCD_249_347_583 (DEKRSY)	0.32	0	34.06	29.42	17.97	2106.81	703.276	3	0.00151	0.714	628	644	43551	12372	AF_H2O2	HCD	3
P02545	Prelamin-A/C OS	LMNA	LMNA	sVGGSGGGSFGDNLVTR	unique	S1 ADPr_HCD_249_347_583 (DEKRSY)	0.52	15.47	137.83	29.42	102.8	2106.81	703.276	3	0.00151	0.714	628	644	43553	12375	AF_H2O2	HCD	3
P02545	Prelamin-A/C OS	LMNA	LMNA	SVGGsGGGSFGDNLVTR	unique	S5 ADPr_HCD_249_347_583 (DEKRSY)	0.5	0	102.41	29.64	50.19	2106.81	1054.41	2	0.00232	1.1	628	644	43557	12382	AF_H2O2	HCD	3
P02545	Prelamin-A/C OS	LMNA	LMNA	sVGGSGGGSFGDNLVTR	unique	S1 ADPr_HCD_249_347_583 (DEKRSY)	0.69	15.47	131.01	29.63	73.62	2107.81	1054.91	2	1	0.262	628	644	43625	12478	AF_H2O2	HCD	3
P02545	Prelamin-A/C OS	LMNA	LMNA	sVGGSGGGSFGDNLVTR	unique	S1 ADPr_HCD_249_347_583 (DEKRSY)	0.97	15.47	142.69	29.34	79.64	2106.8	703.276	3	3.59e-05	0.017	628	644	43651	12516	AF_H2O2	HCD	3
P02545	Prelamin-A/C OS	LMNA	LMNA	SVGGSGGGsFGDNLVTR	unique	S9 ADPr_HCD_249_347_583 (DEKRSY)	0.33	0	58.75	29.34	20.14	2106.8	1054.41	2	-0.000118	-0.056	628	644	43680	12556	AF_H2O2	HCD	3
Q3KQU3	MAP7 domain-containing protein 1 OS	MAP7D1	MAP7D1	SsATLWNSPSR	unique	S2 ADPr_HCD_249_347_583 (DEKRSY)	0.5	0	68.26	29.91	19.73	1745.65	873.83	2	0.00166	0.951	273	283	34063	10376	AF_H2O2	HCD	2
Q3KQU3	MAP7 domain-containing protein 1 OS	MAP7D1	MAP7D1	SsATLWNSPSR	unique	S2 ADPr_HCD_249_347_583 (DEKRSY)	0.5	0	64.67	29.59	32.8	1745.65	873.83	2	0.000702	0.402	273	283	35000	9274	AF_H2O2	HCD	1
Q15691	Microtubule-associated protein RP/EB family member 1 OS	MAPRE1	MAPRE1	KPLTSSSAAPQRPIsTQR	unique	S15 ADP-Ribosyl-EThcD (SRDEKY)	0.33	0	137.61	41.95	30.81	2465.11	822.711	3	0.000906	0.367	151	168	28267	5966	AF_H2O2	ETHCD	2
Q15691	Microtubule-associated protein RP/EB family member 1 OS	MAPRE1	MAPRE1	KPLTSSSAAPQRPISTQr	unique	R18 ADP-Ribosyl-EThcD (SRDEKY)	0.33	0	90.49	17.06	30.88	2465.11	822.709	3	-0.00386	-1.57	151	168	27279	4380	AF_H2O2	ETHCD	1
Q15691	Microtubule-associated protein RP/EB family member 1 OS	MAPRE1	MAPRE1	KPLTSSSAAPQRPIsTQR	unique	S15 ADP-Ribosyl-EThcD (SRDEKY)	0.49	0	172.07	34.49	30.77	2465.11	822.711	3	-0.000564	-0.229	151	168	31637	5022	AF_H2O2	ETHCD	3
Q15691	Microtubule-associated protein RP/EB family member 1 OS	MAPRE1	MAPRE1	KPLTSSSAAPQRPISTQr	unique	R18 ADP-Ribosyl-EThcD (SRDEKY)	0.03	0	153.4	21.79	31.02	2466.11	823.045	3	1	-0.171	151	168	31638	5027	AF_H2O2	ETHCD	3
Q9UBB5	Methyl-CpG-binding domain protein 2 OS	MBD2	MBD2	rEPVPFPSGSAGPGPR	unique	R1 ADPr_HCD_249_347_583 (DEKRSY)	1	61.59	127.64	30.6	20.96	2147.88	716.968	3	-9.41e-05	-0.0438	124	139	36629	12590	AF_H2O2	HCD	2
Q9UBB5	Methyl-CpG-binding domain protein 2 OS	MBD2	MBD2	rEPVPFPSGSAGPGPR	unique	R1 ADPr_HCD_249_347_583 (DEKRSY)	1	41.91	88.45	30.57	21.32	2147.88	716.968	3	-0.000274	-0.128	124	139	37682	11570	AF_H2O2	HCD	1
O95243	Methyl-CpG-binding domain protein 4 OS	MBD4	MBD4	scSGFVQSDSKR	unique	S1 ADPr_HCD_249_347_583 (DEKRSY)	1	18.45	93.05	28.56	44.92	1897.67	633.564	3	-0.000448	-0.236	253	264	25089	4706	AF_H2O2	HCD	2
O95243	Methyl-CpG-binding domain protein 4 OS	MBD4	MBD4	scSGFVQSDSKR	unique	S1 ADPr_HCD_249_347_583 (DEKRSY)	1	40.93	172.76	28.56	39.35	1897.67	633.564	3	-0.000448	-0.236	253	264	25091	4709	AF_H2O2	HCD	2
O95243	Methyl-CpG-binding domain protein 4 OS	MBD4	MBD4	scSGFVQSDSKR	unique	S1 ADPr_HCD_249_347_583 (DEKRSY)	1	34.08	74.73	28.56	36.14	1897.67	633.564	3	-0.000448	-0.236	253	264	24439	3359	AF_H2O2	HCD	1
O95243	Methyl-CpG-binding domain protein 4 OS	MBD4	MBD4	scSGFVQSDSKR	unique	S1 ADPr_HCD_249_347_583 (DEKRSY)	1	49.4	136.88	28.56	26.74	1897.67	633.564	3	-0.000448	-0.236	253	264	24442	3364	AF_H2O2	HCD	1
O95243	Methyl-CpG-binding domain protein 4 OS	MBD4	MBD4	scSGFVQSDSKR	unique	S1 ADPr_HCD_249_347_583 (DEKRSY)	1	34.08	63.16	28.56	20.79	1897.67	633.564	3	-0.000268	-0.141	253	264	28504	3799	AF_H2O2	HCD	3
O95243	Methyl-CpG-binding domain protein 4 OS	MBD4	MBD4	scSGFVQSDSKR	unique	S1 ADPr_HCD_249_347_583 (DEKRSY)	1	28.92	133.12	28.56	34.87	1897.67	633.564	3	-0.000268	-0.141	253	264	28506	3803	AF_H2O2	HCD	3
Q8WV92	MIT domain-containing protein 1 OS	MITD1	MITD1	SGLRQdPQSTAAATVLKR	unique	D6 ADPr_HCD_249_347_583 (DEKRSY)	0.14	0	130.25	31.08	35.05	2439.09	610.78	4	-0.00193	-0.791	4	21	33988	10224	AF_H2O2	HCD	2
Q8WV92	MIT domain-containing protein 1 OS	MITD1	MITD1	SGLRQdPQSTAAATVLKR	unique	D6 ADPr_HCD_249_347_583 (DEKRSY)	0.08	0.4	93.65	31.07	16.96	2439.1	814.039	3	0.00126	0.515	4	21	34867	9046	AF_H2O2	HCD	1
Q8WV92	MIT domain-containing protein 1 OS	MITD1	MITD1	SGLRQDPQsTAAATVLKR	unique	S9 ADPr_HCD_249_347_583 (DEKRSY)	0.84	12.02	55.68	31.04	19.43	2439.09	610.78	4	-0.00341	-1.4	4	21	34878	9070	AF_H2O2	HCD	1
Q8WV92	MIT domain-containing protein 1 OS	MITD1	MITD1	SGLRQdPQSTAAATVLKR	unique	D6 ADPr_HCD_249_347_583 (DEKRSY)	0.16	0	86.22	31.11	16.02	2439.1	610.781	4	0.00075	0.307	4	21	34880	9073	AF_H2O2	HCD	1
Q8WV92	MIT domain-containing protein 1 OS	MITD1	MITD1	SGLRQdPQSTAAATVLKR	unique	D6 ADPr_HCD_249_347_583 (DEKRSY)	0.25	0	77.26	31.06	20.31	2439.09	610.781	4	-0.00025	-0.103	4	21	39293	9806	AF_H2O2	HCD	3
P46013	Proliferation marker protein Ki-67 OS	MKI67	MKI67	sGNLPSKR	unique	S1 ADP-Ribosyl-EThcD (SRDEKY)	1	143.33	190.93	24.46	30.79	1398.53	467.185	3	-0.001	-0.717	621	628	21452	2958	AF_H2O2	ETHCD	2
P46013	Proliferation marker protein Ki-67 OS	MKI67	MKI67	ESVNLGKsEGFK	unique	S8 ADP-Ribosyl-EThcD (SRDEKY)	1	23.2	218	18.2	30.59	1834.72	612.58	3	-0.000184	-0.1	373	384	32575	8796	AF_H2O2	ETHCD	2
P46013	Proliferation marker protein Ki-67 OS	MKI67	MKI67	VEPVGDVVSTRDPVKsQSK	unique	S16 ADP-Ribosyl-EThcD (SRDEKY)	0.32	0	302.66	58.32	31.39	2567.13	856.717	3	-0.000934	-0.364	2968	2986	32705	9625	AF_H2O2	ETHCD	2
P46013	Proliferation marker protein Ki-67 OS	MKI67	MKI67	VEPVGDVVSTRDPVKSQSk	unique	K19 ADP-Ribosyl-EThcD (SRDEKY)	0.01	0	360.61	21.79	31.27	2567.13	642.79	4	0.00029	0.113	2968	2986	32706	9630	AF_H2O2	ETHCD	2
P46013	Proliferation marker protein Ki-67 OS	MKI67	MKI67	sGASEANLIVAK	unique	S1 ADP-Ribosyl-EThcD (SRDEKY)	1	58.97	211.48	22.47	31.78	1699.69	567.569	3	0.000236	0.139	648	659	34854	10604	AF_H2O2	ETHCD	2
P46013	Proliferation marker protein Ki-67 OS	MKI67	MKI67	sLVMHTPPVLK	unique	S1 ADP-Ribosyl-EThcD (SRDEKY)	1	282.66	245.64	29.56	29.3	1761.76	588.26	3	0.00148	0.837	538	548	41224	15384	AF_H2O2	ETHCD	2
P46013	Proliferation marker protein Ki-67 OS	MKI67	MKI67	SPQPDPVKTPTsSK	unique	S12 ADP-Ribosyl-EThcD (SRDEKY)	1	26.2	149.32	15.06	30.36	2008.82	670.613	3	-0.00133	-0.664	1983	1996	27195	4028	AF_H2O2	ETHCD	1
P46013	Proliferation marker protein Ki-67 OS	MKI67	MKI67	VEPVGDVVSTRDPVKsQSK	unique	S16 ADP-Ribosyl-EThcD (SRDEKY)	0.32	0	260.96	50.06	31.27	2567.13	856.718	3	0.000356	0.139	2968	2986	33710	8355	AF_H2O2	ETHCD	1
P46013	Proliferation marker protein Ki-67 OS	MKI67	MKI67	VEPVGDVVSTRDPVKSQSk	unique	K19 ADP-Ribosyl-EThcD (SRDEKY)	0.02	0	285.56	25.86	31.24	2567.13	642.79	4	0.00077	0.3	2968	2986	33713	8368	AF_H2O2	ETHCD	1
P46013	Proliferation marker protein Ki-67 OS	MKI67	MKI67	SPQPDPVKTPTsSK	unique	S12 ADP-Ribosyl-EThcD (SRDEKY)	1	26.2	192.25	16.84	30.39	2008.82	670.614	3	0.000676	0.336	1983	1996	31542	4638	AF_H2O2	ETHCD	3
P46013	Proliferation marker protein Ki-67 OS	MKI67	MKI67	VEPVGDVVSTRDPVKsQSK	unique	S16 ADP-Ribosyl-EThcD (SRDEKY)	0.98	20.19	277.56	36.06	31.39	2567.13	856.717	3	-0.000934	-0.364	2968	2986	38088	9122	AF_H2O2	ETHCD	3
P46013	Proliferation marker protein Ki-67 OS	MKI67	MKI67	VEPVGDVVSTRDPVKsQSK	unique	S16 ADP-Ribosyl-EThcD (SRDEKY)	0.93	17.48	295.95	21.29	31.19	2567.13	642.789	4	-0.00263	-1.02	2968	2986	38089	9124	AF_H2O2	ETHCD	3
P46013	Proliferation marker protein Ki-67 OS	MKI67	MKI67	sGASEANLIVAK	unique	S1 ADP-Ribosyl-EThcD (SRDEKY)	1	21.44	174.17	18.91	31.83	1699.68	567.569	3	-0.00102	-0.602	648	659	40274	10226	AF_H2O2	ETHCD	3
P46013	Proliferation marker protein Ki-67 OS	MKI67	MKI67	sGNLPSKR	unique	S1 ADPr_HCD_249_347_583 (DEKRSY)	1	102.15	127.27	30.79	41.96	1398.53	467.185	3	-0.001	-0.717	621	628	20949	2956	AF_H2O2	HCD	2
P46013	Proliferation marker protein Ki-67 OS	MKI67	MKI67	sGNLPSKR	unique	S1 ADPr_HCD_249_347_583 (DEKRSY)	1	174.13	167.42	30.79	36	1398.53	467.185	3	-0.001	-0.717	621	628	20951	2959	AF_H2O2	HCD	2
P46013	Proliferation marker protein Ki-67 OS	MKI67	MKI67	sGNLPSKR	unique	S1 ADPr_HCD_249_347_583 (DEKRSY)	1	94.61	95.88	30.56	24.27	1398.53	700.274	2	0.000602	0.43	621	628	20953	2963	AF_H2O2	HCD	2
P46013	Proliferation marker protein Ki-67 OS	MKI67	MKI67	sGNLPSKR	unique	S1 ADPr_HCD_249_347_583 (DEKRSY)	1	93.37	97.56	30.56	25.48	1398.53	700.274	2	0.000602	0.43	621	628	20955	2966	AF_H2O2	HCD	2
P46013	Proliferation marker protein Ki-67 OS	MKI67	MKI67	sQPDPVDTPTSSKPQSK	unique	S1 ADPr_HCD_249_347_583 (DEKRSY)	1	40.66	116.12	30.41	19.86	2338.94	780.653	3	0.00191	0.814	1496	1512	25399	5191	AF_H2O2	HCD	2
P46013	Proliferation marker protein Ki-67 OS	MKI67	MKI67	sQPAASTLESK	unique	S1 ADPr_HCD_249_347_583 (DEKRSY)	1	83.17	125.45	30.81	15.12	1658.62	830.319	2	0.0017	1.03	3207	3217	25548	5446	AF_H2O2	HCD	2
P46013	Proliferation marker protein Ki-67 OS	MKI67	MKI67	SGGSGHAVAEPASPEQeLDQNKGK	unique	E17 ADPr_HCD_249_347_583 (DEKRSY)	0.24	0	99.33	30.74	15.01	2933.19	978.737	3	0.00303	1.03	296	319	29887	8034	AF_H2O2	HCD	2
P46013	Proliferation marker protein Ki-67 OS	MKI67	MKI67	SGGSGHAVAePASPEQELDQNKGK	unique	E10 ADPr_HCD_249_347_583 (DEKRSY)	1	32.9	157.92	31.22	27.25	2934.19	979.071	3	1	0.517	296	319	29905	8063	AF_H2O2	HCD	2
P46013	Proliferation marker protein Ki-67 OS	MKI67	MKI67	EsVNLGKSEGFK	unique	S2 ADPr_HCD_249_347_583 (DEKRSY)	0.5	0	117.65	30.59	26.98	1834.72	612.58	3	-0.000184	-0.1	373	384	31664	8797	AF_H2O2	HCD	2
P46013	Proliferation marker protein Ki-67 OS	MKI67	MKI67	SGGSGHAVAePASPEQELDQNK	unique	E10 ADPr_HCD_249_347_583 (DEKRSY)	0.42	14.37	120.59	30.81	25.91	2748.07	917.031	3	-0.000634	-0.231	296	317	31897	9176	AF_H2O2	HCD	2
P46013	Proliferation marker protein Ki-67 OS	MKI67	MKI67	SGGSGHAVAePASPEQELDQNK	unique	E10 ADPr_HCD_249_347_583 (DEKRSY)	0.95	13.79	99.86	30.94	19.35	2749.07	917.365	3	1	0.0826	296	317	31929	9223	AF_H2O2	HCD	2
P46013	Proliferation marker protein Ki-67 OS	MKI67	MKI67	VePVGDVVSTRDPVKSQSK	unique	E2 ADPr_HCD_249_347_583 (DEKRSY)	1	145.69	211.71	31.39	18.28	2567.13	856.717	3	-0.000934	-0.364	2968	2986	32183	9626	AF_H2O2	HCD	2
P46013	Proliferation marker protein Ki-67 OS	MKI67	MKI67	sGASEANLIVAK	unique	S1 ADPr_HCD_249_347_583 (DEKRSY)	0.92	15.47	105.26	31.83	35.04	1699.68	850.85	2	-0.00102	-0.599	648	659	34160	10563	AF_H2O2	HCD	2
P46013	Proliferation marker protein Ki-67 OS	MKI67	MKI67	sGASEANLIVAK	unique	S1 ADPr_HCD_249_347_583 (DEKRSY)	0.03	18.45	108.05	31.78	29.59	1699.69	567.569	3	0.000236	0.139	648	659	34175	10605	AF_H2O2	HCD	2
P46013	Proliferation marker protein Ki-67 OS	MKI67	MKI67	sGASEANLIVAK	unique	S1 ADPr_HCD_249_347_583 (DEKRSY)	0	15.39	107	31.64	25.43	1699.69	850.85	2	0.000802	0.471	648	659	34207	10672	AF_H2O2	HCD	2
P46013	Proliferation marker protein Ki-67 OS	MKI67	MKI67	sLVMHTPPVLKK	unique	S1 ADPr_HCD_249_347_583 (DEKRSY)	1	112.76	167.97	28.63	21.57	1889.85	630.958	3	-9.41e-05	-0.0498	538	549	36700	12708	AF_H2O2	HCD	2
P46013	Proliferation marker protein Ki-67 OS	MKI67	MKI67	KPVGEVHSQFsTGHANSPcTIIIGK	unique	S11 ADPr_HCD_249_347_583 (DEKRSY)	0.73	7.9	88.31	32.1	30.72	3204.41	802.11	4	0.000776	0.242	697	721	38333	13320	AF_H2O2	HCD	2
P46013	Proliferation marker protein Ki-67 OS	MKI67	MKI67	sLVMHTPPVLK	unique	S1 ADPr_HCD_249_347_583 (DEKRSY)	1	80.06	82.85	29.11	24.67	1761.76	588.26	3	0.000726	0.412	538	548	40869	15383	AF_H2O2	HCD	2
P46013	Proliferation marker protein Ki-67 OS	MKI67	MKI67	sLVMHTPPVLK	unique	S1 ADPr_HCD_249_347_583 (DEKRSY)	1	176.74	212.9	29.3	42.98	1761.76	588.26	3	0.00148	0.837	538	548	40870	15385	AF_H2O2	HCD	2
P46013	Proliferation marker protein Ki-67 OS	MKI67	MKI67	SQPdPVDTPTSSKPQSK	unique	D4 ADPr_HCD_249_347_583 (DEKRSY)	0.04	0.78	115.23	30.22	15.68	2338.94	780.653	3	0.000436	0.186	1496	1512	26160	3637	AF_H2O2	HCD	1
P46013	Proliferation marker protein Ki-67 OS	MKI67	MKI67	sQPAASTLESK	unique	S1 ADPr_HCD_249_347_583 (DEKRSY)	1	78.91	77.35	30.94	15.33	1658.62	830.319	2	-0.000138	-0.0832	3207	3217	26365	3984	AF_H2O2	HCD	1
P46013	Proliferation marker protein Ki-67 OS	MKI67	MKI67	AsQPDLVDTPTSSKPQPK	unique	S2 ADPr_HCD_249_347_583 (DEKRSY)	0.02	0	61.46	30.81	16.33	2436.02	813.015	3	-0.00294	-1.21	1739	1756	30615	6675	AF_H2O2	HCD	1
P46013	Proliferation marker protein Ki-67 OS	MKI67	MKI67	SGGSGHAVAePASPEQELDQNKGK	unique	E10 ADPr_HCD_249_347_583 (DEKRSY)	1	30.08	130.35	30.72	51.11	2933.19	734.304	4	0.00155	0.528	296	319	30621	6686	AF_H2O2	HCD	1
P46013	Proliferation marker protein Ki-67 OS	MKI67	MKI67	SGGsGHAVAEPASPEQELDQNKGK	unique	S4 ADPr_HCD_249_347_583 (DEKRSY)	0.15	17.28	151.9	31.21	29.82	2934.19	979.071	3	1	0.456	296	319	30623	6689	AF_H2O2	HCD	1
P46013	Proliferation marker protein Ki-67 OS	MKI67	MKI67	SGGSGHAVAePASPEQELDQNKGK	unique	E10 ADPr_HCD_249_347_583 (DEKRSY)	1	43.94	146.06	30.78	34.97	2933.19	978.736	3	-0.000994	-0.339	296	319	30625	6693	AF_H2O2	HCD	1
P46013	Proliferation marker protein Ki-67 OS	MKI67	MKI67	sGASEANLIVAK	unique	S1 ADPr_HCD_249_347_583 (DEKRSY)	0	30.6	115.43	31.69	35.67	1699.69	850.851	2	0.0024	1.41	648	659	35128	9529	AF_H2O2	HCD	1
P46013	Proliferation marker protein Ki-67 OS	MKI67	MKI67	sQPAASTLESK	unique	S1 ADPr_HCD_249_347_583 (DEKRSY)	1	88.05	132.93	30.94	33.03	1658.62	830.319	2	0.000102	0.0614	3207	3217	30622	4583	AF_H2O2	HCD	3
P46013	Proliferation marker protein Ki-67 OS	MKI67	MKI67	sTEFPR	unique	S1 ADPr_HCD_249_347_583 (DEKRSY)	1	48.33	69.08	29.18	18.35	1276.42	639.215	2	-3.81e-05	-0.0299	108	113	32902	5953	AF_H2O2	HCD	3
P46013	Proliferation marker protein Ki-67 OS	MKI67	MKI67	AsQPDLVDTPTSSKPQPK	unique	S2 ADPr_HCD_249_347_583 (DEKRSY)	1	28.05	89.82	30.96	20.13	2436.03	813.016	3	0.000896	0.368	1739	1756	34950	7430	AF_H2O2	HCD	3
P46013	Proliferation marker protein Ki-67 OS	MKI67	MKI67	SGGSGHAVAePASPEQELDQNKGK	unique	E10 ADPr_HCD_249_347_583 (DEKRSY)	1	43.33	179.17	31.12	34.63	2934.19	979.07	3	1	-0.0452	296	319	34954	7437	AF_H2O2	HCD	3
P46013	Proliferation marker protein Ki-67 OS	MKI67	MKI67	SGGSGHAVAePASPEQELDQNKGK	unique	E10 ADPr_HCD_249_347_583 (DEKRSY)	1	30.08	165.35	30.81	36.22	2933.19	978.736	3	-0.00153	-0.523	296	319	34962	7450	AF_H2O2	HCD	3
P46013	Proliferation marker protein Ki-67 OS	MKI67	MKI67	SGGsGHAVAEPASPEQELDQNK	unique	S4 ADPr_HCD_249_347_583 (DEKRSY)	0	0	137.96	30.82	36.54	2748.07	917.03	3	-0.0012	-0.438	296	317	37106	8647	AF_H2O2	HCD	3
P46013	Proliferation marker protein Ki-67 OS	MKI67	MKI67	sGASEANLIVAK	unique	S1 ADPr_HCD_249_347_583 (DEKRSY)	0.05	49.4	125.42	31.79	34.6	1699.69	850.851	2	0.00216	1.27	648	659	39594	10291	AF_H2O2	HCD	3
P46013	Proliferation marker protein Ki-67 OS	MKI67	MKI67	sLVMHTPPVLKK	unique	S1 ADPr_HCD_249_347_583 (DEKRSY)	1	93.62	148.05	28.58	17.85	1889.86	630.96	3	0.00669	3.54	538	549	43642	12503	AF_H2O2	HCD	3
P46013	Proliferation marker protein Ki-67 OS	MKI67	MKI67	sLVMHTPPVLK	unique	S1 ADPr_HCD_249_347_583 (DEKRSY)	1	94.21	76.28	29.18	26.49	1761.76	588.26	3	0.000366	0.208	538	548	48244	15654	AF_H2O2	HCD	3
P46013	Proliferation marker protein Ki-67 OS	MKI67	MKI67	sLVMHTPPVLK	unique	S1 ADPr_HCD_249_347_583 (DEKRSY)	1	142.09	166.06	29.18	53.63	1761.76	588.26	3	0.000366	0.208	538	548	48246	15657	AF_H2O2	HCD	3
Q15014	Mortality factor 4-like protein 2 OS	MORF4L2	MORF4L2	SAeNPPSGSVR	unique	E3 ADPr_HCD_249_347_583 (DEKRSY)	0.97	16.04	79.72	27.29	16.25	1640.59	821.3	2	-0.000958	-0.584	63	73	24100	2789	AF_H2O2	HCD	1
P29372	DNA-3-methyladenine glycosylase OS	MPG	MPG	sIYFSSPK	unique	S1 ADPr_HCD_249_347_583 (DEKRSY)	1	14.23	72.64	28.48	16.69	1468.53	735.273	2	0.000202	0.137	73	80	34311	10861	AF_H2O2	HCD	2
P29372	DNA-3-methyladenine glycosylase OS	MPG	MPG	sIYFSSPK	unique	S1 ADPr_HCD_249_347_583 (DEKRSY)	0.96	14.23	77.32	28.48	15.58	1468.53	735.273	2	0.000442	0.301	73	80	35250	9746	AF_H2O2	HCD	1
P29372	DNA-3-methyladenine glycosylase OS	MPG	MPG	sIYFSSPK	unique	S1 ADPr_HCD_249_347_583 (DEKRSY)	0.95	17.21	76.74	28.48	25.14	1468.53	735.273	2	0.000442	0.301	73	80	39742	10514	AF_H2O2	HCD	3
P29372	DNA-3-methyladenine glycosylase OS	MPG	MPG	sIYFSSPK	unique	S1 ADPr_HCD_249_347_583 (DEKRSY)	0.97	15.44	78.73	28.25	15.65	1468.53	735.274	2	0.00154	1.05	73	80	41522	11248	AF_H2O2	HCD	3
Q9Y483	Metal-response element-binding transcription factor 2 OS	MTF2	MTF2	sVGRPPGPYTR	unique	S1 ADP-Ribosyl-EThcD (SRDEKY)	1	108.29	145.45	20.04	30.79	1726.68	576.569	3	-0.0023	-1.33	401	411	28332	6538	AF_H2O2	ETHCD	2
Q9Y483	Metal-response element-binding transcription factor 2 OS	MTF2	MTF2	sWPAAIPHLR	unique	S1 ADP-Ribosyl-EThcD (SRDEKY)	1	225.38	194.98	27.19	31	1687.69	563.571	3	-0.000934	-0.553	488	497	45415	17875	AF_H2O2	ETHCD	2
Q9Y483	Metal-response element-binding transcription factor 2 OS	MTF2	MTF2	sWPAAIPHLR	unique	S1 ADP-Ribosyl-EThcD (SRDEKY)	1	215.89	186.67	16.45	30.99	1687.69	563.571	3	-0.00111	-0.66	488	497	45436	18010	AF_H2O2	ETHCD	2
Q9Y483	Metal-response element-binding transcription factor 2 OS	MTF2	MTF2	sWPAAIPHLR	unique	S1 ADP-Ribosyl-EThcD (SRDEKY)	1	215.89	184.81	28.81	31.43	1687.69	563.571	3	0.000896	0.531	488	497	50478	18245	AF_H2O2	ETHCD	1
Q9Y483	Metal-response element-binding transcription factor 2 OS	MTF2	MTF2	sWPAAIPHLR	unique	S1 ADP-Ribosyl-EThcD (SRDEKY)	1	226.54	203.6	33.91	31.07	1687.69	563.571	3	0.000326	0.193	488	497	54915	18976	AF_H2O2	ETHCD	3
Q9Y483	Metal-response element-binding transcription factor 2 OS	MTF2	MTF2	sWPAAIPHLR	unique	S1 ADPr_HCD_249_347_583 (DEKRSY)	1	94.55	75.64	31	17.39	1687.69	563.571	3	-0.000934	-0.553	488	497	44695	17874	AF_H2O2	HCD	2
Q9Y483	Metal-response element-binding transcription factor 2 OS	MTF2	MTF2	sWPAAIPHLR	unique	S1 ADPr_HCD_249_347_583 (DEKRSY)	1	136.72	155.06	31	23.32	1687.69	563.571	3	-0.000934	-0.553	488	497	44696	17876	AF_H2O2	HCD	2
Q9Y483	Metal-response element-binding transcription factor 2 OS	MTF2	MTF2	sWPAAIPHLR	unique	S1 ADPr_HCD_249_347_583 (DEKRSY)	1	124.05	103.76	31.34	18.42	1687.69	844.853	2	0.000422	0.25	488	497	44748	17950	AF_H2O2	HCD	2
Q9Y483	Metal-response element-binding transcription factor 2 OS	MTF2	MTF2	sWPAAIPHLR	unique	S1 ADPr_HCD_249_347_583 (DEKRSY)	1	95.34	83.69	30.99	18.89	1687.69	563.571	3	-0.00111	-0.66	488	497	44786	18008	AF_H2O2	HCD	2
Q9Y483	Metal-response element-binding transcription factor 2 OS	MTF2	MTF2	sWPAAIPHLR	unique	S1 ADPr_HCD_249_347_583 (DEKRSY)	1	143.6	148.5	30.99	17.7	1687.69	563.571	3	-0.00111	-0.66	488	497	44788	18011	AF_H2O2	HCD	2
Q9Y483	Metal-response element-binding transcription factor 2 OS	MTF2	MTF2	sWPAAIPHLR	unique	S1 ADPr_HCD_249_347_583 (DEKRSY)	1	115.36	103.92	31.43	27.41	1687.69	563.571	3	0.000896	0.531	488	497	49566	18243	AF_H2O2	HCD	1
Q9Y483	Metal-response element-binding transcription factor 2 OS	MTF2	MTF2	sWPAAIPHLR	unique	S1 ADPr_HCD_249_347_583 (DEKRSY)	1	145.46	145.18	31.43	17.57	1687.69	563.571	3	0.000896	0.531	488	497	49568	18246	AF_H2O2	HCD	1
Q9Y483	Metal-response element-binding transcription factor 2 OS	MTF2	MTF2	sWPAAIPHLR	unique	S1 ADPr_HCD_249_347_583 (DEKRSY)	1	124.05	106.14	31.43	26.51	1687.69	844.853	2	0.000902	0.534	488	497	49607	18301	AF_H2O2	HCD	1
Q9Y483	Metal-response element-binding transcription factor 2 OS	MTF2	MTF2	sWPAAIPHLR	unique	S1 ADPr_HCD_249_347_583 (DEKRSY)	1	114.27	121.3	31.43	19.28	1687.69	844.853	2	0.000902	0.534	488	497	49609	18304	AF_H2O2	HCD	1
Q9Y483	Metal-response element-binding transcription factor 2 OS	MTF2	MTF2	sWPAAIPHLR	unique	S1 ADPr_HCD_249_347_583 (DEKRSY)	1	126.65	127.15	31.07	25.79	1687.69	563.571	3	0.000326	0.193	488	497	54210	18973	AF_H2O2	HCD	3
Q9Y483	Metal-response element-binding transcription factor 2 OS	MTF2	MTF2	sWPAAIPHLR	unique	S1 ADPr_HCD_249_347_583 (DEKRSY)	1	170.12	153.26	31.07	21.27	1687.69	563.571	3	0.000326	0.193	488	497	54212	18977	AF_H2O2	HCD	3
Q9Y483	Metal-response element-binding transcription factor 2 OS	MTF2	MTF2	sWPAAIPHLR	unique	S1 ADPr_HCD_249_347_583 (DEKRSY)	1	105.9	107.54	31.06	20.52	1687.69	844.853	2	-0.000198	-0.117	488	497	54236	19013	AF_H2O2	HCD	3
Q9Y483	Metal-response element-binding transcription factor 2 OS	MTF2	MTF2	sWPAAIPHLR	unique	S1 ADPr_HCD_249_347_583 (DEKRSY)	1	121.79	122.85	31.06	21.09	1687.69	844.853	2	-0.000198	-0.117	488	497	54239	19017	AF_H2O2	HCD	3
Q9BQG0	Myb-binding protein 1A OS	MYBBP1A	MYBBP1A	sPSLLQSGAK	unique	S1 ADPr_HCD_249_347_583 (DEKRSY)	0.98	20.2	67.37	31.44	16.48	1527.6	764.808	2	6.19e-05	0.0405	1308	1317	30052	8320	AF_H2O2	HCD	2
Q9BQG0	Myb-binding protein 1A OS	MYBBP1A	MYBBP1A	sPSLLQSGAK	unique	S1 ADPr_HCD_249_347_583 (DEKRSY)	0.96	54.69	112.43	31.44	33.1	1527.6	764.808	2	6.19e-05	0.0405	1308	1317	30053	8322	AF_H2O2	HCD	2
Q9BQG0	Myb-binding protein 1A OS	MYBBP1A	MYBBP1A	sPLSALAR	unique	S1 ADPr_HCD_249_347_583 (DEKRSY)	1	82.03	130.69	29.28	32.62	1354.53	678.272	2	-0.0022	-1.62	1290	1297	38636	13770	AF_H2O2	HCD	2
Q9BQG0	Myb-binding protein 1A OS	MYBBP1A	MYBBP1A	LsLVIR	unique	S2 ADPr_HCD_249_347_583 (DEKRSY)	1	78.51	61.44	27.54	22.99	1240.53	621.27	2	-0.000458	-0.369	1302	1307	40804	15253	AF_H2O2	HCD	2
Q9BQG0	Myb-binding protein 1A OS	MYBBP1A	MYBBP1A	SPSLLQSGAk	unique	K10 ADPr_HCD_249_347_583 (DEKRSY)	0.99	51.51	94.08	31.46	19.37	1527.6	764.807	2	-0.000678	-0.444	1308	1317	30860	7083	AF_H2O2	HCD	1
Q9BQG0	Myb-binding protein 1A OS	MYBBP1A	MYBBP1A	sPLSALAR	unique	S1 ADPr_HCD_249_347_583 (DEKRSY)	1	82.03	95.76	28.92	31.21	1354.53	678.273	2	-1.81e-05	-0.0134	1290	1297	39957	13111	AF_H2O2	HCD	1
Q9BQG0	Myb-binding protein 1A OS	MYBBP1A	MYBBP1A	sPSLLQSGAK	unique	S1 ADPr_HCD_249_347_583 (DEKRSY)	0	20.2	80.1	31.51	26.49	1527.6	764.809	2	0.00176	1.15	1308	1317	35113	7698	AF_H2O2	HCD	3
Q9BQG0	Myb-binding protein 1A OS	MYBBP1A	MYBBP1A	sPSLLQSGAK	unique	S1 ADPr_HCD_249_347_583 (DEKRSY)	1	74.55	117.25	31.59	40.12	1527.6	764.808	2	0.000802	0.525	1308	1317	35187	7819	AF_H2O2	HCD	3
Q9BQG0	Myb-binding protein 1A OS	MYBBP1A	MYBBP1A	sPLSALAR	unique	S1 ADPr_HCD_249_347_583 (DEKRSY)	1	53.31	92.49	28.9	21.46	1354.53	678.273	2	-0.000378	-0.279	1290	1297	45835	13886	AF_H2O2	HCD	3
Q9H0A0	RNA cytidine acetyltransferase OS	NAT10	NAT10	AGPNASIISLKsDK	unique	S12 ADP-Ribosyl-EThcD (SRDEKY)	1	23.2	254.57	40.04	31.04	1940.83	647.951	3	0.00149	0.765	979	992	36912	11363	AF_H2O2	ETHCD	2
P18615	Negative elongation factor E OS	NELFE	NELFE	sGAISAIK	unique	S1 ADPr_HCD_249_347_583 (DEKRSY)	0.36	39.07	71.38	31.95	17.52	1286.5	644.255	2	0.00174	1.35	71	78	29494	7217	AF_H2O2	HCD	2
Q8NCF5	NFATC2-interacting protein OS	NFATC2IP	NFATC2IP	RLVLDPGEAPLVPVYSGk	unique	K18 ADPr_HCD_249_347_583 (DEKRSY)	0.45	13.29	91.7	30.61	16.5	2450.13	817.717	3	-9.41e-05	-0.0384	112	129	48883	20513	AF_H2O2	HCD	2
Q9UMY1	Nucleolar protein 7 OS	NOL7	NOL7	sYLAVR	unique	S1 ADPr_HCD_249_347_583 (DEKRSY)	0.98	19.23	80.39	28.13	16.35	1248.46	625.236	2	0.000322	0.258	171	176	30005	8239	AF_H2O2	HCD	2
Q9UMY1	Nucleolar protein 7 OS	NOL7	NOL7	sYLAVR	unique	S1 ADPr_HCD_249_347_583 (DEKRSY)	0.98	19.23	70.8	28.13	16.33	1248.46	625.236	2	0.000322	0.258	171	176	30061	8347	AF_H2O2	HCD	2
Q9UMY1	Nucleolar protein 7 OS	NOL7	NOL7	sYLAVR	unique	S1 ADPr_HCD_249_347_583 (DEKRSY)	0.98	20.19	72.52	28.16	16.44	1248.46	625.236	2	-0.000778	-0.623	171	176	30861	7085	AF_H2O2	HCD	1
Q9UMY1	Nucleolar protein 7 OS	NOL7	NOL7	sYLAVR	unique	S1 ADPr_HCD_249_347_583 (DEKRSY)	0.99	21.44	59.74	28.1	15.24	1248.46	625.236	2	0.000562	0.45	171	176	35114	7700	AF_H2O2	HCD	3
Q14978	Nucleolar and coiled-body phosphoprotein 1 OS	NOLC1	NOLC1	VAGGAAPSKPAsAK	unique	S12 ADP-Ribosyl-EThcD (SRDEKY)	1	82.89	319.76	43.95	29.96	1751.73	584.916	3	-0.00103	-0.59	497	510	21511	3141	AF_H2O2	ETHCD	2
Q14978	Nucleolar and coiled-body phosphoprotein 1 OS	NOLC1	NOLC1	sLGTQPPKK	unique	S1 ADP-Ribosyl-EThcD (SRDEKY)	1	203.42	221.42	22.13	28.15	1495.61	499.544	3	2.59e-05	0.0173	303	311	23640	3547	AF_H2O2	ETHCD	2
Q14978	Nucleolar and coiled-body phosphoprotein 1 OS	NOLC1	NOLC1	sLGTQPPKK	unique	S1 ADP-Ribosyl-EThcD (SRDEKY)	1	203.73	235.4	23.02	28.2	1495.61	499.544	3	-0.000874	-0.584	303	311	27061	2897	AF_H2O2	ETHCD	3
Q14978	Nucleolar and coiled-body phosphoprotein 1 OS	NOLC1	NOLC1	VAGGAAPSKPAsAK	unique	S12 ADPr_HCD_249_347_583 (DEKRSY)	0.33	0	49.79	29.96	19.91	1751.73	584.916	3	-0.00103	-0.59	497	510	21062	3142	AF_H2O2	HCD	2
Q14978	Nucleolar and coiled-body phosphoprotein 1 OS	NOLC1	NOLC1	sLGTQPPKK	unique	S1 ADPr_HCD_249_347_583 (DEKRSY)	1	86.18	97.35	28.2	19.65	1495.61	748.812	2	-0.000718	-0.48	303	311	22737	3540	AF_H2O2	HCD	2
Q14978	Nucleolar and coiled-body phosphoprotein 1 OS	NOLC1	NOLC1	sLGTQPPKK	unique	S1 ADPr_HCD_249_347_583 (DEKRSY)	1	85.48	90.79	28.15	26.81	1495.61	499.544	3	2.59e-05	0.0173	303	311	22740	3545	AF_H2O2	HCD	2
Q14978	Nucleolar and coiled-body phosphoprotein 1 OS	NOLC1	NOLC1	sLGTQPPKK	unique	S1 ADPr_HCD_249_347_583 (DEKRSY)	1	132.48	122.9	28.15	20.66	1495.61	499.544	3	2.59e-05	0.0173	303	311	22742	3548	AF_H2O2	HCD	2
Q14978	Nucleolar and coiled-body phosphoprotein 1 OS	NOLC1	NOLC1	sLGTQPPKK	unique	S1 ADPr_HCD_249_347_583 (DEKRSY)	1	72.01	89.73	28.2	19.05	1495.61	748.812	2	-0.000718	-0.48	303	311	26412	2886	AF_H2O2	HCD	3
Q14978	Nucleolar and coiled-body phosphoprotein 1 OS	NOLC1	NOLC1	sLGTQPPKK	unique	S1 ADPr_HCD_249_347_583 (DEKRSY)	1	106.82	94.34	28.2	25.49	1495.61	499.544	3	-0.000874	-0.584	303	311	26418	2895	AF_H2O2	HCD	3
Q14978	Nucleolar and coiled-body phosphoprotein 1 OS	NOLC1	NOLC1	sLGTQPPKK	unique	S1 ADPr_HCD_249_347_583 (DEKRSY)	1	113.03	115.26	28.2	36.98	1495.61	499.544	3	-0.000874	-0.584	303	311	26420	2898	AF_H2O2	HCD	3
P06748	Nucleophosmin OS	NPM1	NPM1	sAPGGGSKVPQKK	unique	S1 ADP-Ribosyl-EThcD (SRDEKY)	1	45.7	204.29	19.11	29.25	1780.76	594.592	3	0.000176	0.0987	143	155	21383	2742	AF_H2O2	ETHCD	2
P06748	Nucleophosmin OS	NPM1	NPM1	sKGQESFK	unique	S1 ADP-Ribosyl-EThcD (SRDEKY)	1	50.64	203.69	38.22	29.36	1450.52	484.513	3	-0.000134	-0.0924	222	229	21500	3107	AF_H2O2	ETHCD	2
P06748	Nucleophosmin OS	NPM1	NPM1	sIRDTPAK	unique	S1 ADP-Ribosyl-EThcD (SRDEKY)	1	98.4	186.52	25.61	32.33	1427.55	476.857	3	-0.000224	-0.157	195	202	23560	3292	AF_H2O2	ETHCD	2
P06748	Nucleophosmin OS	NPM1	NPM1	LLSIsGKR	unique	S5 ADP-Ribosyl-EThcD (SRDEKY)	1	74.37	193.04	18.57	30.34	1413.6	472.209	3	-0.000904	-0.639	135	142	30463	8077	AF_H2O2	ETHCD	2
P06748	Nucleophosmin OS	NPM1	NPM1	LLsISGKR	unique	S3 ADP-Ribosyl-EThcD (SRDEKY)	1	87.23	156.82	18.64	30.38	1413.61	472.209	3	-0.000244	-0.173	135	142	30528	8556	AF_H2O2	ETHCD	2
P06748	Nucleophosmin OS	NPM1	NPM1	LLSIsGKR	unique	S5 ADP-Ribosyl-EThcD (SRDEKY)	1	49.98	189.39	15.66	30.33	1413.6	472.209	3	-0.00162	-1.15	135	142	31478	6825	AF_H2O2	ETHCD	1
P06748	Nucleophosmin OS	NPM1	NPM1	NAQKsNQNGKDSKPSSTPR	unique	S5 ADPr_HCD_249_347_583 (DEKRSY)	0.5	0	150.89	30.62	30.74	2585.06	647.271	4	0.985	-7.02	203	221	20626	2428	AF_H2O2	HCD	2
P06748	Nucleophosmin OS	NPM1	NPM1	NAQKsNQNGKDSKPSSTPR	unique	S5 ADPr_HCD_249_347_583 (DEKRSY)	0.93	11.37	171.38	30.62	28.2	2585.06	647.271	4	0.985	-7.02	203	221	20628	2431	AF_H2O2	HCD	2
P06748	Nucleophosmin OS	NPM1	NPM1	sNQNGKDSKPSSTPR	unique	S1 ADPr_HCD_249_347_583 (DEKRSY)	1	57.19	147.01	29.67	27.9	2142.84	715.287	3	0.00272	1.27	207	221	20649	2470	AF_H2O2	HCD	2
P06748	Nucleophosmin OS	NPM1	NPM1	sNQNGKDSKPSSTPR	unique	S1 ADPr_HCD_249_347_583 (DEKRSY)	1	62.61	177.71	28.92	32.22	2143.82	715.615	3	0.987	-7.47	207	221	20689	2527	AF_H2O2	HCD	2
P06748	Nucleophosmin OS	NPM1	NPM1	SkGQESFK	unique	K2 ADPr_HCD_249_347_583 (DEKRSY)	0.45	0	46.25	29.36	21.98	1450.52	484.513	3	-0.000134	-0.0924	222	229	21039	3102	AF_H2O2	HCD	2
P06748	Nucleophosmin OS	NPM1	NPM1	sIRDTPAK	unique	S1 ADPr_HCD_249_347_583 (DEKRSY)	1	47.71	58.25	31.77	17.08	1427.55	714.782	2	0.000822	0.575	195	202	22584	3291	AF_H2O2	HCD	2
P06748	Nucleophosmin OS	NPM1	NPM1	LLsISGKR	unique	S3 ADPr_HCD_249_347_583 (DEKRSY)	1	36.75	62.17	30.34	17.03	1413.6	472.209	3	-0.000904	-0.639	135	142	29913	8075	AF_H2O2	HCD	2
P06748	Nucleophosmin OS	NPM1	NPM1	LLsISGKR	unique	S3 ADPr_HCD_249_347_583 (DEKRSY)	1	50.53	70.27	30.34	21.64	1413.6	472.209	3	-0.000904	-0.639	135	142	29915	8078	AF_H2O2	HCD	2
P06748	Nucleophosmin OS	NPM1	NPM1	LLsISGKR	unique	S3 ADPr_HCD_249_347_583 (DEKRSY)	1	63.91	68.31	30.33	21.19	1413.6	472.209	3	-0.00162	-1.15	135	142	30706	6826	AF_H2O2	HCD	1
P06748	Nucleophosmin OS	NPM1	NPM1	LLsISGKR	unique	S3 ADPr_HCD_249_347_583 (DEKRSY)	1	40.26	69.71	30.29	20.95	1413.61	472.209	3	0.000476	0.336	135	142	35006	7520	AF_H2O2	HCD	3
P06748	Nucleophosmin OS	NPM1	NPM1	LLsISGKR	unique	S3 ADPr_HCD_249_347_583 (DEKRSY)	0.94	16.7	47.35	30.29	26.85	1413.61	707.81	2	0.000362	0.256	135	142	35015	7534	AF_H2O2	HCD	3
O96028	Histone-lysine N-methyltransferase NSD2 OS	NSD2	NSD2	LcSSAeTLESHPDIGK	unique	E6 ADPr_HCD_249_347_583 (DEKRSY)	0.75	7.99	50.97	29.07	19.72	2283.88	762.3	3	0.00157	0.688	405	420	33838	9983	AF_H2O2	HCD	2
O96028	Histone-lysine N-methyltransferase NSD2 OS	NSD2	NSD2	LcsSAETLESHPDIGK	unique	S3 ADPr_HCD_249_347_583 (DEKRSY)	1	37.67	175.67	29.04	83.33	2283.88	762.3	3	0.00214	0.937	405	420	33840	9986	AF_H2O2	HCD	2
O96028	Histone-lysine N-methyltransferase NSD2 OS	NSD2	NSD2	AKLcSSAeTLESHPDIGK	unique	E8 ADPr_HCD_249_347_583 (DEKRSY)	0.25	0	69.9	30.27	15.74	2483.01	828.677	3	0.000172	0.0692	403	420	34123	10485	AF_H2O2	HCD	2
O96028	Histone-lysine N-methyltransferase NSD2 OS	NSD2	NSD2	LcsSAETLESHPDIGK	unique	S3 ADPr_HCD_249_347_583 (DEKRSY)	0.08	0	82.99	28.95	27.06	2283.88	762.299	3	-0.000258	-0.113	405	420	33320	8855	AF_H2O2	HCD	1
O96028	Histone-lysine N-methyltransferase NSD2 OS	NSD2	NSD2	AKLcSSAeTLESHPDIGK	unique	E8 ADPr_HCD_249_347_583 (DEKRSY)	0.01	0.45	81.85	30.24	20.48	2483.01	828.676	3	-0.00277	-1.11	403	420	35036	9347	AF_H2O2	HCD	1
O96028	Histone-lysine N-methyltransferase NSD2 OS	NSD2	NSD2	LcSsAETLESHPDIGK	unique	S4 ADPr_HCD_249_347_583 (DEKRSY)	0	0	163.76	28.95	50.87	2283.88	762.299	3	-7.8e-05	-0.0341	405	420	37688	9570	AF_H2O2	HCD	3
P78549	Endonuclease III-like protein 1 OS	NTHL1	NTHL1	sLGPGAGPR	unique	S1 ADPr_HCD_249_347_583 (DEKRSY)	1	116.96	83.16	28.57	22.78	1351.49	676.755	2	-0.00146	-1.08	22	30	27215	5560	AF_H2O2	HCD	2
Q9H1E3	Nuclear ubiquitous casein and cyclin-dependent kinase substrate 1 OS	NUCKS1	NUCKS1	VGRPTAsK	unique	S7 ADP-Ribosyl-EThcD (SRDEKY)	1	59.67	203.22	16.69	30.53	1355.53	452.85	3	-0.000174	-0.128	189	196	21366	2690	AF_H2O2	ETHCD	2
Q14980	Nuclear mitotic apparatus protein 1 OS	NUMA1	NUMA1	RSQAGVsSGAPPGR	unique	S7 ADP-Ribosyl-EThcD (SRDEKY)	0.99	21.44	232.96	24.97	29.95	1866.74	623.254	3	-0.000724	-0.388	1886	1899	27088	3001	AF_H2O2	ETHCD	3
Q14980	Nuclear mitotic apparatus protein 1 OS	NUMA1	NUMA1	ATsSTQSLAR	unique	S3 ADPr_HCD_249_347_583 (DEKRSY)	1	18.45	85.89	30.87	45.06	1561.58	781.797	2	-0.00248	-1.59	1850	1859	22940	3865	AF_H2O2	HCD	2
Q14980	Nuclear mitotic apparatus protein 1 OS	NUMA1	NUMA1	sQAGVSSGAPPGR	unique	S1 ADPr_HCD_249_347_583 (DEKRSY)	1	56.78	81.4	29.26	30.76	1710.64	856.327	2	-0.000938	-0.548	1887	1899	23126	4165	AF_H2O2	HCD	2
Q14980	Nuclear mitotic apparatus protein 1 OS	NUMA1	NUMA1	sAPASQASLR	unique	S1 ADPr_HCD_249_347_583 (DEKRSY)	1	71.39	54.69	30.61	15.56	1527.58	764.795	2	0.000462	0.302	1840	1849	25301	5042	AF_H2O2	HCD	2
Q14980	Nuclear mitotic apparatus protein 1 OS	NUMA1	NUMA1	sAPASQASLR	unique	S1 ADPr_HCD_249_347_583 (DEKRSY)	1	105.29	149.41	30.61	39.73	1527.58	764.795	2	0.000462	0.302	1840	1849	25303	5046	AF_H2O2	HCD	2
Q14980	Nuclear mitotic apparatus protein 1 OS	NUMA1	NUMA1	kLGNSLLR	unique	K1 ADPr_HCD_249_347_583 (DEKRSY)	1	80.07	90.36	30.33	18.94	1440.62	721.316	2	0.000702	0.487	2058	2065	32222	9686	AF_H2O2	HCD	2
Q14980	Nuclear mitotic apparatus protein 1 OS	NUMA1	NUMA1	kLGNSLLR	unique	K1 ADPr_HCD_249_347_583 (DEKRSY)	1	91.55	100.85	30.2	16.85	1440.62	481.212	3	-0.000824	-0.572	2058	2065	32226	9694	AF_H2O2	HCD	2
Q14980	Nuclear mitotic apparatus protein 1 OS	NUMA1	NUMA1	ATsSTQSLAR	unique	S3 ADPr_HCD_249_347_583 (DEKRSY)	1	18.45	78.47	30.86	30.69	1561.58	781.799	2	0.00192	1.23	1850	1859	24087	2765	AF_H2O2	HCD	1
Q14980	Nuclear mitotic apparatus protein 1 OS	NUMA1	NUMA1	sQAGVSSGAPPGR	unique	S1 ADPr_HCD_249_347_583 (DEKRSY)	1	47.82	90.89	29.19	32.29	1710.64	856.327	2	-0.000198	-0.116	1887	1899	24156	2886	AF_H2O2	HCD	1
Q14980	Nuclear mitotic apparatus protein 1 OS	NUMA1	NUMA1	sAPASQASLR	unique	S1 ADPr_HCD_249_347_583 (DEKRSY)	1	97.85	115.27	30.51	24.17	1527.58	764.795	2	-0.000158	-0.103	1840	1849	26122	3578	AF_H2O2	HCD	1
Q14980	Nuclear mitotic apparatus protein 1 OS	NUMA1	NUMA1	ATsSTQSLAR	unique	S3 ADPr_HCD_249_347_583 (DEKRSY)	1	65.94	101.88	30.76	40.72	1561.58	781.797	2	-0.000638	-0.408	1850	1859	26605	3192	AF_H2O2	HCD	3
Q14980	Nuclear mitotic apparatus protein 1 OS	NUMA1	NUMA1	sQAGVSSGAPPGR	unique	S1 ADPr_HCD_249_347_583 (DEKRSY)	1	47.82	100.11	28.94	41.35	1710.64	856.328	2	0.000662	0.387	1887	1899	28195	3299	AF_H2O2	HCD	3
Q14980	Nuclear mitotic apparatus protein 1 OS	NUMA1	NUMA1	sAPASQASLR	unique	S1 ADPr_HCD_249_347_583 (DEKRSY)	1	111.62	99.5	30.61	15.54	1527.58	764.795	2	8.19e-05	0.0536	1840	1849	28678	4079	AF_H2O2	HCD	3
Q14980	Nuclear mitotic apparatus protein 1 OS	NUMA1	NUMA1	kLGNSLLR	unique	K1 ADPr_HCD_249_347_583 (DEKRSY)	1	45.7	68.22	30.33	19.85	1440.62	721.316	2	0.000822	0.57	2058	2065	37430	9171	AF_H2O2	HCD	3
Q9BXS6	Nucleolar and spindle-associated protein 1 OS	NUSAP1	NUSAP1	KTyKQPHLQTK	unique	Y3 ADP-Ribosyl-EThcD (SRDEKY)	1	26.2	231.18	17.04	30.82	1911.83	638.284	3	0.00181	0.944	401	411	23592	3395	AF_H2O2	ETHCD	2
Q9BXS6	Nucleolar and spindle-associated protein 1 OS	NUSAP1	NUSAP1	KsAHVTVSGGTPK	unique	S2 ADP-Ribosyl-EThcD (SRDEKY)	0.5	0	218.6	38.28	29.92	1808.75	603.924	3	-0.000934	-0.516	304	316	23706	3774	AF_H2O2	ETHCD	2
Q9BXS6	Nucleolar and spindle-associated protein 1 OS	NUSAP1	NUSAP1	sAHVTVSGGTPK	unique	S1 ADP-Ribosyl-EThcD (SRDEKY)	1	224.33	297.83	60.79	29.84	1680.65	561.225	3	-0.00176	-1.05	305	316	25922	4563	AF_H2O2	ETHCD	2
Q9BXS6	Nucleolar and spindle-associated protein 1 OS	NUSAP1	NUSAP1	sAHVTVSGGTPK	unique	S1 ADP-Ribosyl-EThcD (SRDEKY)	1	224.33	245.9	43.22	30	1680.65	561.225	3	-0.000474	-0.282	305	316	25951	4666	AF_H2O2	ETHCD	2
Q9BXS6	Nucleolar and spindle-associated protein 1 OS	NUSAP1	NUSAP1	sLYTDESSKPGK	unique	S1 ADP-Ribosyl-EThcD (SRDEKY)	1	86.37	294.45	27.73	28.86	1851.7	618.239	3	-0.000174	-0.094	163	174	26027	4957	AF_H2O2	ETHCD	2
Q9BXS6	Nucleolar and spindle-associated protein 1 OS	NUSAP1	NUSAP1	scGPASQSTLGLK	unique	S1 ADP-Ribosyl-EThcD (SRDEKY)	1	118.89	318.74	61.63	30.15	1845.7	616.241	3	0.000542	0.294	255	267	32678	9494	AF_H2O2	ETHCD	2
Q9BXS6	Nucleolar and spindle-associated protein 1 OS	NUSAP1	NUSAP1	GRLsVASTPISQR	unique	S4 ADP-Ribosyl-EThcD (SRDEKY)	1	43.97	203.83	32.44	31.24	1911.83	638.282	3	0.00106	0.552	237	249	32735	9781	AF_H2O2	ETHCD	2
Q9BXS6	Nucleolar and spindle-associated protein 1 OS	NUSAP1	NUSAP1	sAHVTVSGGTPK	unique	S1 ADP-Ribosyl-EThcD (SRDEKY)	1	224.33	289.91	58.56	29.91	1680.65	561.225	3	-0.000294	-0.175	305	316	24987	3208	AF_H2O2	ETHCD	1
Q9BXS6	Nucleolar and spindle-associated protein 1 OS	NUSAP1	NUSAP1	SAHVTVsGGTPK	unique	S7 ADP-Ribosyl-EThcD (SRDEKY)	1	74	193.12	22.06	29.97	1680.65	561.225	3	-0.000834	-0.496	305	316	25013	3325	AF_H2O2	ETHCD	1
Q9BXS6	Nucleolar and spindle-associated protein 1 OS	NUSAP1	NUSAP1	sLYTDESSKPGK	unique	S1 ADP-Ribosyl-EThcD (SRDEKY)	1	43.97	257.59	21.77	28.85	1851.7	618.239	3	-0.000894	-0.483	163	174	27069	3523	AF_H2O2	ETHCD	1
Q9BXS6	Nucleolar and spindle-associated protein 1 OS	NUSAP1	NUSAP1	scGPASQSTLGLK	unique	S1 ADP-Ribosyl-EThcD (SRDEKY)	1	118.89	323.51	67.03	30.06	1845.7	616.241	3	0.000722	0.391	255	267	33686	8241	AF_H2O2	ETHCD	1
Q9BXS6	Nucleolar and spindle-associated protein 1 OS	NUSAP1	NUSAP1	GRLsVASTPISQR	unique	S4 ADP-Ribosyl-EThcD (SRDEKY)	1	49.98	205.77	50.35	30.93	1911.82	638.281	3	-0.0017	-0.891	237	249	33744	8536	AF_H2O2	ETHCD	1
Q9BXS6	Nucleolar and spindle-associated protein 1 OS	NUSAP1	NUSAP1	sAHVTVSGGTPK	unique	S1 ADP-Ribosyl-EThcD (SRDEKY)	1	224.33	291.79	59.11	29.91	1680.65	561.226	3	6.59e-05	0.0392	305	316	29276	3643	AF_H2O2	ETHCD	3
Q9BXS6	Nucleolar and spindle-associated protein 1 OS	NUSAP1	NUSAP1	SAHVTVsGGTPK	unique	S7 ADP-Ribosyl-EThcD (SRDEKY)	1	74	213.39	25.12	30	1680.65	561.225	3	-0.000474	-0.282	305	316	29313	3764	AF_H2O2	ETHCD	3
Q9BXS6	Nucleolar and spindle-associated protein 1 OS	NUSAP1	NUSAP1	scGPASQSTLGLK	unique	S1 ADP-Ribosyl-EThcD (SRDEKY)	1	118.89	290.33	50.47	30.25	1845.7	616.242	3	0.00273	1.48	255	267	38065	9034	AF_H2O2	ETHCD	3
Q9BXS6	Nucleolar and spindle-associated protein 1 OS	NUSAP1	NUSAP1	kTYKQPHLQTK	unique	K1 ADPr_HCD_249_347_583 (DEKRSY)	1	52.51	177.35	30.82	26.2	1911.83	638.284	3	0.00181	0.944	401	411	22649	3396	AF_H2O2	HCD	2
Q9BXS6	Nucleolar and spindle-associated protein 1 OS	NUSAP1	NUSAP1	sAISAAK	unique	S1 ADPr_HCD_249_347_583 (DEKRSY)	0	6.84	64.52	32.45	20.47	1187.43	594.72	2	-0.000558	-0.47	273	279	22809	3655	AF_H2O2	HCD	2
Q9BXS6	Nucleolar and spindle-associated protein 1 OS	NUSAP1	NUSAP1	kSAHVTVSGGTPK	unique	K1 ADPr_HCD_249_347_583 (DEKRSY)	1	32.35	116.47	29.92	26.35	1808.75	603.924	3	-0.000934	-0.516	304	316	22885	3775	AF_H2O2	HCD	2
Q9BXS6	Nucleolar and spindle-associated protein 1 OS	NUSAP1	NUSAP1	sAHVTVSGGTPK	unique	S1 ADPr_HCD_249_347_583 (DEKRSY)	1	142.45	165.34	29.84	37.21	1680.65	561.225	3	-0.00176	-1.05	305	316	25003	4561	AF_H2O2	HCD	2
Q9BXS6	Nucleolar and spindle-associated protein 1 OS	NUSAP1	NUSAP1	sAHVTVSGGTPK	unique	S1 ADPr_HCD_249_347_583 (DEKRSY)	1	172.85	194.21	29.84	38.9	1680.65	561.225	3	-0.00176	-1.05	305	316	25005	4564	AF_H2O2	HCD	2
Q9BXS6	Nucleolar and spindle-associated protein 1 OS	NUSAP1	NUSAP1	sAHVTVSGGTPK	unique	S1 ADPr_HCD_249_347_583 (DEKRSY)	1	128.52	151.07	29.97	34.55	1680.65	841.334	2	-0.00138	-0.82	305	316	25012	4577	AF_H2O2	HCD	2
Q9BXS6	Nucleolar and spindle-associated protein 1 OS	NUSAP1	NUSAP1	sAHVTVSGGTPK	unique	S1 ADPr_HCD_249_347_583 (DEKRSY)	1	124.55	154.98	29.97	30.74	1680.65	841.334	2	-0.00138	-0.82	305	316	25015	4581	AF_H2O2	HCD	2
Q9BXS6	Nucleolar and spindle-associated protein 1 OS	NUSAP1	NUSAP1	sAHVTVSGGTPK	unique	S1 ADPr_HCD_249_347_583 (DEKRSY)	1	51.42	49.04	30	19.28	1680.65	561.225	3	-0.000474	-0.282	305	316	25063	4664	AF_H2O2	HCD	2
Q9BXS6	Nucleolar and spindle-associated protein 1 OS	NUSAP1	NUSAP1	sAHVTVSGGTPK	unique	S1 ADPr_HCD_249_347_583 (DEKRSY)	1	127.93	147.93	30	30.41	1680.65	561.225	3	-0.000474	-0.282	305	316	25065	4667	AF_H2O2	HCD	2
Q9BXS6	Nucleolar and spindle-associated protein 1 OS	NUSAP1	NUSAP1	sLYTDESSKPGK	unique	S1 ADPr_HCD_249_347_583 (DEKRSY)	0.99	17.78	70.75	28.85	35.11	1851.7	926.855	2	-0.000638	-0.344	163	174	25243	4950	AF_H2O2	HCD	2
Q9BXS6	Nucleolar and spindle-associated protein 1 OS	NUSAP1	NUSAP1	sLYTDESSKPGK	unique	S1 ADPr_HCD_249_347_583 (DEKRSY)	1	14.81	110.53	28.86	38.54	1851.7	618.239	3	-0.000174	-0.094	163	174	25247	4956	AF_H2O2	HCD	2
Q9BXS6	Nucleolar and spindle-associated protein 1 OS	NUSAP1	NUSAP1	sLYTDESSKPGK	unique	S1 ADPr_HCD_249_347_583 (DEKRSY)	1	84.77	201.46	28.86	41.93	1851.7	618.239	3	-0.000174	-0.094	163	174	25248	4958	AF_H2O2	HCD	2
Q9BXS6	Nucleolar and spindle-associated protein 1 OS	NUSAP1	NUSAP1	scGPASQSTLGLK	unique	S1 ADPr_HCD_249_347_583 (DEKRSY)	1	132.57	194.62	30.15	53.73	1845.7	923.858	2	0.000548	0.297	255	267	32086	9471	AF_H2O2	HCD	2
Q9BXS6	Nucleolar and spindle-associated protein 1 OS	NUSAP1	NUSAP1	scGPASQSTLGLK	unique	S1 ADPr_HCD_249_347_583 (DEKRSY)	1	63.4	99.81	29.96	42.26	1845.7	616.24	3	-0.00129	-0.697	255	267	32099	9492	AF_H2O2	HCD	2
Q9BXS6	Nucleolar and spindle-associated protein 1 OS	NUSAP1	NUSAP1	scGPASQSTLGLK	unique	S1 ADPr_HCD_249_347_583 (DEKRSY)	1	171.56	225.17	30.15	51.34	1845.7	616.241	3	0.000542	0.294	255	267	32101	9495	AF_H2O2	HCD	2
Q9BXS6	Nucleolar and spindle-associated protein 1 OS	NUSAP1	NUSAP1	scGPASQSTLGLK	unique	S1 ADPr_HCD_249_347_583 (DEKRSY)	1	82.98	108.25	30.15	45.37	1846.7	924.359	2	1	0.411	255	267	32143	9565	AF_H2O2	HCD	2
Q9BXS6	Nucleolar and spindle-associated protein 1 OS	NUSAP1	NUSAP1	scGPASQSTLGLK	unique	S1 ADPr_HCD_249_347_583 (DEKRSY)	1	106.13	161.58	30.15	52.13	1846.7	924.359	2	1	0.411	255	267	32145	9569	AF_H2O2	HCD	2
Q9BXS6	Nucleolar and spindle-associated protein 1 OS	NUSAP1	NUSAP1	scGPASQSTLGLK	unique	S1 ADPr_HCD_249_347_583 (DEKRSY)	1	27.7	56.06	29.94	25.95	1845.7	923.857	2	-0.000552	-0.299	255	267	32155	9585	AF_H2O2	HCD	2
Q9BXS6	Nucleolar and spindle-associated protein 1 OS	NUSAP1	NUSAP1	scGPASQSTLGLK	unique	S1 ADPr_HCD_249_347_583 (DEKRSY)	1	103.43	154.75	29.94	53.65	1845.7	923.857	2	-0.000552	-0.299	255	267	32156	9587	AF_H2O2	HCD	2
Q9BXS6	Nucleolar and spindle-associated protein 1 OS	NUSAP1	NUSAP1	GrLSVASTPISQR	unique	R2 ADPr_HCD_249_347_583 (DEKRSY)	1	34.08	113.55	31.24	22.86	1911.83	638.282	3	0.00106	0.552	237	249	32282	9782	AF_H2O2	HCD	2
Q9BXS6	Nucleolar and spindle-associated protein 1 OS	NUSAP1	NUSAP1	sAHVTVSGGTPK	unique	S1 ADPr_HCD_249_347_583 (DEKRSY)	1	128.52	144.9	29.84	28.83	1680.65	841.334	2	-0.0015	-0.891	305	316	24341	3197	AF_H2O2	HCD	1
Q9BXS6	Nucleolar and spindle-associated protein 1 OS	NUSAP1	NUSAP1	sAHVTVSGGTPK	unique	S1 ADPr_HCD_249_347_583 (DEKRSY)	1	176.12	186.38	29.97	33.36	1680.65	561.225	3	-0.000834	-0.496	305	316	24345	3205	AF_H2O2	HCD	1
Q9BXS6	Nucleolar and spindle-associated protein 1 OS	NUSAP1	NUSAP1	sAHVTVSGGTPK	unique	S1 ADPr_HCD_249_347_583 (DEKRSY)	1	156.04	190.11	29.91	36.88	1680.65	561.225	3	-0.000294	-0.175	305	316	24347	3209	AF_H2O2	HCD	1
Q9BXS6	Nucleolar and spindle-associated protein 1 OS	NUSAP1	NUSAP1	sAHVTVSGGTPK	unique	S1 ADPr_HCD_249_347_583 (DEKRSY)	1	122.08	137.55	29.91	18.73	1680.65	841.334	2	-0.000278	-0.165	305	316	24412	3316	AF_H2O2	HCD	1
Q9BXS6	Nucleolar and spindle-associated protein 1 OS	NUSAP1	NUSAP1	sAHVTVSGGTPK	unique	S1 ADPr_HCD_249_347_583 (DEKRSY)	1	122.08	144.7	29.97	23.78	1680.65	561.225	3	-0.000834	-0.496	305	316	24418	3326	AF_H2O2	HCD	1
Q9BXS6	Nucleolar and spindle-associated protein 1 OS	NUSAP1	NUSAP1	sLYTDESSKPGK	unique	S1 ADPr_HCD_249_347_583 (DEKRSY)	1	32.73	84.63	29.18	27.17	1851.7	926.857	2	0.00192	1.04	163	174	26066	3488	AF_H2O2	HCD	1
Q9BXS6	Nucleolar and spindle-associated protein 1 OS	NUSAP1	NUSAP1	sLYTDESSKPGK	unique	S1 ADPr_HCD_249_347_583 (DEKRSY)	1	57.27	137.42	28.85	30.67	1851.7	618.239	3	-0.000894	-0.483	163	174	26089	3524	AF_H2O2	HCD	1
Q9BXS6	Nucleolar and spindle-associated protein 1 OS	NUSAP1	NUSAP1	scGPASQSTLGLK	unique	S1 ADPr_HCD_249_347_583 (DEKRSY)	1	82.98	139.7	30.02	42.52	1845.7	923.858	2	0.000308	0.167	255	267	32920	8194	AF_H2O2	HCD	1
Q9BXS6	Nucleolar and spindle-associated protein 1 OS	NUSAP1	NUSAP1	scGPASQSTLGLK	unique	S1 ADPr_HCD_249_347_583 (DEKRSY)	1	56.45	103.91	30.04	33.6	1845.7	616.241	3	0.000902	0.488	255	267	32947	8238	AF_H2O2	HCD	1
Q9BXS6	Nucleolar and spindle-associated protein 1 OS	NUSAP1	NUSAP1	scGPASQSTLGLK	unique	S1 ADPr_HCD_249_347_583 (DEKRSY)	1	164.03	232.43	30.06	43.41	1845.7	616.241	3	0.000722	0.391	255	267	32949	8242	AF_H2O2	HCD	1
Q9BXS6	Nucleolar and spindle-associated protein 1 OS	NUSAP1	NUSAP1	scGPASQSTLGLK	unique	S1 ADPr_HCD_249_347_583 (DEKRSY)	1	33.64	44.3	29.99	15.28	1845.7	923.857	2	-0.000312	-0.169	255	267	32989	8311	AF_H2O2	HCD	1
Q9BXS6	Nucleolar and spindle-associated protein 1 OS	NUSAP1	NUSAP1	scGPASQSTLGLK	unique	S1 ADPr_HCD_249_347_583 (DEKRSY)	1	92.97	165.01	29.99	50.89	1845.7	923.857	2	-0.000312	-0.169	255	267	32990	8313	AF_H2O2	HCD	1
Q9BXS6	Nucleolar and spindle-associated protein 1 OS	NUSAP1	NUSAP1	GrLSVASTPISQR	unique	R2 ADPr_HCD_249_347_583 (DEKRSY)	1	40.07	101.69	30.93	21.28	1911.82	638.281	3	-0.0017	-0.891	237	249	33132	8537	AF_H2O2	HCD	1
Q9BXS6	Nucleolar and spindle-associated protein 1 OS	NUSAP1	NUSAP1	TyKQPHLQTK	unique	Y2 ADPr_HCD_249_347_583 (DEKRSY)	1	40.45	155.46	30.91	19.67	1783.73	595.585	3	-0.000494	-0.277	402	411	26482	2994	AF_H2O2	HCD	3
Q9BXS6	Nucleolar and spindle-associated protein 1 OS	NUSAP1	NUSAP1	sAHVTVSGGTPK	unique	S1 ADPr_HCD_249_347_583 (DEKRSY)	1	147.73	166.67	29.84	26.18	1680.65	841.334	2	-0.00174	-1.03	305	316	28401	3631	AF_H2O2	HCD	3
Q9BXS6	Nucleolar and spindle-associated protein 1 OS	NUSAP1	NUSAP1	sAHVTVSGGTPK	unique	S1 ADPr_HCD_249_347_583 (DEKRSY)	1	128.85	157.88	29.84	29.09	1680.65	841.334	2	-0.00174	-1.03	305	316	28404	3637	AF_H2O2	HCD	3
Q9BXS6	Nucleolar and spindle-associated protein 1 OS	NUSAP1	NUSAP1	sAHVTVSGGTPK	unique	S1 ADPr_HCD_249_347_583 (DEKRSY)	1	165.89	185.06	29.91	34.3	1680.65	561.226	3	6.59e-05	0.0392	305	316	28406	3640	AF_H2O2	HCD	3
Q9BXS6	Nucleolar and spindle-associated protein 1 OS	NUSAP1	NUSAP1	sAHVTVSGGTPK	unique	S1 ADPr_HCD_249_347_583 (DEKRSY)	1	160.46	186.98	29.91	35.87	1680.65	561.226	3	6.59e-05	0.0392	305	316	28408	3644	AF_H2O2	HCD	3
Q9BXS6	Nucleolar and spindle-associated protein 1 OS	NUSAP1	NUSAP1	sAHVTVSGGTPK	unique	S1 ADPr_HCD_249_347_583 (DEKRSY)	1	81.02	137.79	29.91	26.02	1680.65	841.335	2	-0.000158	-0.094	305	316	28475	3753	AF_H2O2	HCD	3
Q9BXS6	Nucleolar and spindle-associated protein 1 OS	NUSAP1	NUSAP1	sAHVTVSGGTPK	unique	S1 ADPr_HCD_249_347_583 (DEKRSY)	1	117.16	149.55	30	26.41	1680.65	561.225	3	-0.000474	-0.282	305	316	28482	3765	AF_H2O2	HCD	3
Q9BXS6	Nucleolar and spindle-associated protein 1 OS	NUSAP1	NUSAP1	sLYTDESSKPGK	unique	S1 ADPr_HCD_249_347_583 (DEKRSY)	1	40.9	110.22	28.86	36.74	1851.7	926.856	2	8.19e-05	0.0442	163	174	28618	3981	AF_H2O2	HCD	3
Q9BXS6	Nucleolar and spindle-associated protein 1 OS	NUSAP1	NUSAP1	scGPASQSTLGLK	unique	S1 ADPr_HCD_249_347_583 (DEKRSY)	1	39.69	77.87	29.99	29.21	1845.7	923.858	2	-7.2e-05	-0.039	255	267	37317	8986	AF_H2O2	HCD	3
Q9BXS6	Nucleolar and spindle-associated protein 1 OS	NUSAP1	NUSAP1	scGPASQSTLGLK	unique	S1 ADPr_HCD_249_347_583 (DEKRSY)	1	131.64	168.4	29.93	37.73	1845.7	923.857	2	-0.00103	-0.559	255	267	37319	8990	AF_H2O2	HCD	3
Q9BXS6	Nucleolar and spindle-associated protein 1 OS	NUSAP1	NUSAP1	scGPASQSTLGLK	unique	S1 ADPr_HCD_249_347_583 (DEKRSY)	1	103.43	143.47	29.99	50.16	1845.7	616.241	3	-0.000208	-0.113	255	267	37345	9032	AF_H2O2	HCD	3
Q9BXS6	Nucleolar and spindle-associated protein 1 OS	NUSAP1	NUSAP1	scGPASQSTLGLK	unique	S1 ADPr_HCD_249_347_583 (DEKRSY)	1	170.72	237.01	30.25	57.09	1845.7	616.242	3	0.00273	1.48	255	267	37347	9035	AF_H2O2	HCD	3
Q9BXS6	Nucleolar and spindle-associated protein 1 OS	NUSAP1	NUSAP1	scGPASQSTLGLK	unique	S1 ADPr_HCD_249_347_583 (DEKRSY)	1	83.5	137.46	29.93	26.16	1845.7	923.857	2	-0.00103	-0.559	255	267	37403	9128	AF_H2O2	HCD	3
Q13415	Origin recognition complex subunit 1 OS	ORC1	ORC1	sSLHTLTK	unique	S1 ADP-Ribosyl-EThcD (SRDEKY)	1	50.64	242.11	54.58	29.08	1426.55	476.525	3	-0.000384	-0.269	449	456	26077	5143	AF_H2O2	ETHCD	2
Q13415	Origin recognition complex subunit 1 OS	ORC1	ORC1	sSLHTLTK	unique	S1 ADP-Ribosyl-EThcD (SRDEKY)	1	50.64	224.66	50.64	29.09	1426.55	476.525	3	-0.00101	-0.71	449	456	27122	3714	AF_H2O2	ETHCD	1
Q13415	Origin recognition complex subunit 1 OS	ORC1	ORC1	sSLHTLTK	unique	S1 ADP-Ribosyl-EThcD (SRDEKY)	1	50.64	232.78	50.74	29.14	1426.55	476.524	3	-0.00167	-1.17	449	456	29445	4226	AF_H2O2	ETHCD	3
Q13415	Origin recognition complex subunit 1 OS	ORC1	ORC1	sSLHTLTK	unique	S1 ADPr_HCD_249_347_583 (DEKRSY)	1	33.99	123.47	29.08	34.39	1426.55	476.525	3	-0.000384	-0.269	449	456	25365	5141	AF_H2O2	HCD	2
Q13415	Origin recognition complex subunit 1 OS	ORC1	ORC1	sSLHTLTK	unique	S1 ADPr_HCD_249_347_583 (DEKRSY)	1	50.61	149.01	29.08	35.48	1426.55	476.525	3	-0.000384	-0.269	449	456	25367	5144	AF_H2O2	HCD	2
Q13415	Origin recognition complex subunit 1 OS	ORC1	ORC1	sSLHTLTK	unique	S1 ADPr_HCD_249_347_583 (DEKRSY)	0	5.45	94.69	30.4	22.13	1426.55	714.284	2	0.000402	0.282	449	456	25375	5156	AF_H2O2	HCD	2
Q13415	Origin recognition complex subunit 1 OS	ORC1	ORC1	SsLHTLTK	unique	S2 ADPr_HCD_249_347_583 (DEKRSY)	0.03	0	85.47	29.09	16.02	1426.55	476.525	3	-0.00101	-0.71	449	456	26207	3711	AF_H2O2	HCD	1
Q13415	Origin recognition complex subunit 1 OS	ORC1	ORC1	sSLHTLTK	unique	S1 ADPr_HCD_249_347_583 (DEKRSY)	1	48.88	140.94	29.09	22.49	1426.55	476.525	3	-0.00101	-0.71	449	456	26209	3715	AF_H2O2	HCD	1
Q13415	Origin recognition complex subunit 1 OS	ORC1	ORC1	sSLHTLTK	unique	S1 ADPr_HCD_249_347_583 (DEKRSY)	1	32.43	107.64	29.14	50.86	1426.55	476.524	3	-0.00167	-1.17	449	456	28772	4223	AF_H2O2	HCD	3
Q13415	Origin recognition complex subunit 1 OS	ORC1	ORC1	sSLHTLTK	unique	S1 ADPr_HCD_249_347_583 (DEKRSY)	1	33.99	137.96	29.14	31.46	1426.55	476.524	3	-0.00167	-1.17	449	456	28775	4227	AF_H2O2	HCD	3
Q13415	Origin recognition complex subunit 1 OS	ORC1	ORC1	sSLHTLTK	unique	S1 ADPr_HCD_249_347_583 (DEKRSY)	0	2.4	90.31	30.47	15.88	1426.55	714.284	2	-0.000218	-0.153	449	456	28804	4273	AF_H2O2	HCD	3
P07237	Protein disulfide-isomerase OS	P4HB	P4HB	VDATEESDLAQQYGVrGYPTIK	unique	R16 ADP-Ribosyl-EThcD (SRDEKY)	1	37.97	274.79	25.34	31.36	2980.25	994.425	3	0.00106	0.354	82	103	46330	15847	AF_H2O2	ETHCD	1
P07237	Protein disulfide-isomerase OS	P4HB	P4HB	VDATEESDLAQQYGVrGYPTIK	unique	R16 ADP-Ribosyl-EThcD (SRDEKY)	0.99	18.45	244.78	25.92	31.41	2980.25	994.425	3	0.000516	0.173	82	103	50769	16541	AF_H2O2	ETHCD	3
P07237	Protein disulfide-isomerase OS	P4HB	P4HB	VDATEESDLAQQYGVrGYPTIK	unique	R16 ADPr_HCD_249_347_583 (DEKRSY)	0.02	0	176.43	31.41	16.11	2980.25	994.425	3	0.000336	0.113	82	103	42484	16096	AF_H2O2	HCD	2
P07237	Protein disulfide-isomerase OS	P4HB	P4HB	VDATEESDLAQQYGVrGYPTIK	unique	R16 ADPr_HCD_249_347_583 (DEKRSY)	0.01	0	143.46	31.36	24.35	2980.25	994.425	3	0.00106	0.354	82	103	45396	15848	AF_H2O2	HCD	1
P07237	Protein disulfide-isomerase OS	P4HB	P4HB	VDATEESDLAQQYGVrGYPTIK	unique	R16 ADPr_HCD_249_347_583 (DEKRSY)	0.02	0	124.81	31.41	22.22	2980.25	994.425	3	0.000516	0.173	82	103	50057	16542	AF_H2O2	HCD	3
Q86U42	Polyadenylate-binding protein 2 OS	PABPN1	PABPN1	aAAAAAAAAAGAAGGRGsGPGR	unique	n-term Acetyl, S18 ADP-Ribosyl-EThcD (SRDEKY)	100 %, 33 %	1'000.00, 0.00	223.5	58.11	31.01	2291.94	764.989	3	0.000509	0.222	2	23	40178	13152	AF_H2O2	ETHCD	1
Q86U42	Polyadenylate-binding protein 2 OS	PABPN1	PABPN1	aAAAAAAAAAGAAGGRGsGPGR	unique	n-term Acetyl, S18 ADP-Ribosyl-EThcD (SRDEKY)	100 %, 100 %	1'000.00, 28.80	242.93	54.39	30.98	2291.95	764.989	3	0.00195	0.85	2	23	46613	13903	AF_H2O2	ETHCD	3
Q86U42	Polyadenylate-binding protein 2 OS	PABPN1	PABPN1	aAAAAAAAAAGAAGGRGSGPGRr	unique	n-term Acetyl, R23 ADPr_HCD_249_347_583 (DEKRSY)	100 %, 25 %	1'000.00, 0.00	49.75	31.28	17.6	2449.05	817.357	3	1	0.18	2	24	36711	12733	AF_H2O2	HCD	2
Q86U42	Polyadenylate-binding protein 2 OS	PABPN1	PABPN1	aAAAAAAAAAGAAGGRGsGPGR	unique	n-term Acetyl, S18 ADPr_HCD_249_347_583 (DEKRSY)	100 %, 3 %	1'000.00, 0.00	86.6	30.96	18.68	2291.95	764.989	3	0.00159	0.693	2	23	38672	13823	AF_H2O2	HCD	2
Q86U42	Polyadenylate-binding protein 2 OS	PABPN1	PABPN1	aAAAAAAAAAGAAGGRGsGPGR	unique	n-term Acetyl, S18 ADPr_HCD_249_347_583 (DEKRSY)	100 %, 0 %	1'000.00, 0.00	92.98	30.96	15.45	2291.95	764.989	3	0.00159	0.693	2	23	38674	13826	AF_H2O2	HCD	2
Q86U42	Polyadenylate-binding protein 2 OS	PABPN1	PABPN1	aAAAAAAAAAGAAGGRGsGPGR	unique	n-term Acetyl, S18 ADPr_HCD_249_347_583 (DEKRSY)	100 %, 3 %	1'000.00, 0.00	85.32	30.98	24.77	2291.94	764.989	3	0.000329	0.144	2	23	38767	13967	AF_H2O2	HCD	2
Q86U42	Polyadenylate-binding protein 2 OS	PABPN1	PABPN1	aAAAAAAAAAGAAGGRGsGPGR	unique	n-term Acetyl, S18 ADPr_HCD_249_347_583 (DEKRSY)	100 %, 2 %	1'000.00, 0.00	80.82	31.37	15.33	2292.94	765.322	3	1	-0.763	2	23	38801	14015	AF_H2O2	HCD	2
Q86U42	Polyadenylate-binding protein 2 OS	PABPN1	PABPN1	aAAAAAAAAAGAAGGRGsGPGRR	unique	n-term Acetyl, S18 ADPr_HCD_249_347_583 (DEKRSY)	100 %, 1 %	1'000.00, 0.00	100.16	31.49	21	2448.05	817.022	3	0.000479	0.196	2	24	37720	11632	AF_H2O2	HCD	1
Q86U42	Polyadenylate-binding protein 2 OS	PABPN1	PABPN1	aAAAAAAAAAGAAGGRGSGPGr	unique	n-term Acetyl, R22 ADPr_HCD_249_347_583 (DEKRSY)	100 %, 33 %	1'000.00, 0.00	53.86	31.03	18.73	2291.94	1146.98	2	1.52e-05	0.00661	2	23	39905	13036	AF_H2O2	HCD	1
Q86U42	Polyadenylate-binding protein 2 OS	PABPN1	PABPN1	aAAAAAAAAAGAAGGRGsGPGR	unique	n-term Acetyl, S18 ADPr_HCD_249_347_583 (DEKRSY)	100 %, 3 %	1'000.00, 0.00	85.41	31.01	15.28	2291.94	764.989	3	0.000509	0.222	2	23	39986	13150	AF_H2O2	HCD	1
Q86U42	Polyadenylate-binding protein 2 OS	PABPN1	PABPN1	aAAAAAAAAAGAAGGRGsGPGR	unique	n-term Acetyl, S18 ADPr_HCD_249_347_583 (DEKRSY)	100 %, 2 %	1'000.00, 0.00	94.18	31.01	17.4	2291.94	764.989	3	0.000509	0.222	2	23	39988	13153	AF_H2O2	HCD	1
Q86U42	Polyadenylate-binding protein 2 OS	PABPN1	PABPN1	aAAAAAAAAAGAAGGRGSGPGRr	unique	n-term Acetyl, R23 ADPr_HCD_249_347_583 (DEKRSY)	100 %, 3 %	1'000.00, 0.00	80.85	31.47	21.39	2448.05	817.023	3	0.00195	0.796	2	24	43603	12449	AF_H2O2	HCD	3
Q86U42	Polyadenylate-binding protein 2 OS	PABPN1	PABPN1	aAAAAAAAAAGAAGGRGSGPGRr	unique	n-term Acetyl, R23 ADPr_HCD_249_347_583 (DEKRSY)	100 %, 1 %	1'000.00, 0.00	160.82	31.47	23.43	2448.05	817.023	3	0.00195	0.796	2	24	43606	12453	AF_H2O2	HCD	3
Q86U42	Polyadenylate-binding protein 2 OS	PABPN1	PABPN1	aAAAAAAAAAGAAGGRGsGPGR	unique	n-term Acetyl, S18 ADPr_HCD_249_347_583 (DEKRSY)	100 %, 0 %	1'000.00, 0.00	93.19	30.97	16.43	2291.94	764.988	3	0.000119	0.052	2	23	45846	13901	AF_H2O2	HCD	3
Q86U42	Polyadenylate-binding protein 2 OS	PABPN1	PABPN1	aAAAAAAAAAGAAGGRGsGPGR	unique	n-term Acetyl, S18 ADPr_HCD_249_347_583 (DEKRSY)	100 %, 3 %	1'000.00, 0.00	113.17	30.98	24.52	2291.95	764.989	3	0.00195	0.85	2	23	45848	13904	AF_H2O2	HCD	3
P09874	Poly [ADP-ribose] polymerase 1 OS	PARP1	PARP1	EEGINKsEKR	unique	S7 ADP-Ribosyl-EThcD (SRDEKY)	1	50.64	252.76	31.81	30.93	1729.67	577.564	3	-0.000264	-0.153	513	522	24784	2080	AF_H2O2	ETHCD	1
P09874	Poly [ADP-ribose] polymerase 1 OS	PARP1	PARP1	SKGQVKEEGINKSEk	unique	K15 ADP-Ribosyl-EThcD (SRDEKY)	0	0	252.17	29.11	31.76	2200.94	734.654	3	-0.000684	-0.311	507	521	24787	2194	AF_H2O2	ETHCD	1
P09874	Poly [ADP-ribose] polymerase 1 OS	PARP1	PARP1	sKGQVKEEGINK	unique	S1 ADP-Ribosyl-EThcD (SRDEKY)	1	50.64	369.55	69.15	31.76	1856.77	619.93	3	-0.00161	-0.869	507	518	24806	2331	AF_H2O2	ETHCD	1
P09874	Poly [ADP-ribose] polymerase 1 OS	PARP1	PARP1	GKsGAALSKK	unique	S3 ADP-Ribosyl-EThcD (SRDEKY)	0.5	0	236.11	33.85	30.03	1486.62	496.548	3	2.59e-05	0.0174	497	506	26898	2225	AF_H2O2	ETHCD	3
P09874	Poly [ADP-ribose] polymerase 1 OS	PARP1	PARP1	EEGINKsEKR	unique	S7 ADP-Ribosyl-EThcD (SRDEKY)	1	50.64	272.21	33.92	30.89	1729.67	577.564	3	-8.41e-05	-0.0486	513	522	26900	2272	AF_H2O2	ETHCD	3
P09874	Poly [ADP-ribose] polymerase 1 OS	PARP1	PARP1	SKGQVKEEGINKsEKR	unique	S13 ADP-Ribosyl-EThcD (SRDEKY)	0.99	21.44	303.85	35.4	31.53	2357.04	590.268	4	0.00109	0.462	507	522	26903	2300	AF_H2O2	ETHCD	3
P09874	Poly [ADP-ribose] polymerase 1 OS	PARP1	PARP1	sKGQVKEEGINKSEKr	unique	S1 ADP-Ribosyl-EThcD (SRDEKY), R16 ADP-Ribosyl-EThcD (SRDEKY)	100 %, 0 %	46.67, 0.00	517.24	18.45	32.34	2898.1	725.533	4	-0.000646	-0.223	507	522	26933	2459	AF_H2O2	ETHCD	3
P09874	Poly [ADP-ribose] polymerase 1 OS	PARP1	PARP1	sGAALsKK	unique	S1 ADP-Ribosyl-EThcD (SRDEKY), S6 ADP-Ribosyl-EThcD (SRDEKY)	100 %, 100 %	238.04, 56.66	254.46	21.61	31.5	1842.57	615.196	3	-0.00099	-0.537	499	506	26957	2538	AF_H2O2	ETHCD	3
P09874	Poly [ADP-ribose] polymerase 1 OS	PARP1	PARP1	SkGQVKEEGINK	unique	K2 ADP-Ribosyl-EThcD (SRDEKY)	0.5	0	234.73	26.06	31.76	1856.77	619.93	3	-0.00143	-0.772	507	518	26968	2573	AF_H2O2	ETHCD	3
P09874	Poly [ADP-ribose] polymerase 1 OS	PARP1	PARP1	sKGQVKEEGINKSEk	unique	S1 ADP-Ribosyl-EThcD (SRDEKY), K15 ADP-Ribosyl-EThcD (SRDEKY)	34 %, 0 %	0.00, 0.00	353.07	28.04	32.51	2742	915.007	3	-0.00122	-0.445	507	521	26977	2604	AF_H2O2	ETHCD	3
P09874	Poly [ADP-ribose] polymerase 1 OS	PARP1	PARP1	sKGQVKEEGINKSEk	unique	S1 ADP-Ribosyl-EThcD (SRDEKY), K15 ADP-Ribosyl-EThcD (SRDEKY)	100 %, 0 %	43.15, 0.00	520.66	37.63	32.49	2742	686.508	4	-0.000386	-0.141	507	521	26979	2611	AF_H2O2	ETHCD	3
P09874	Poly [ADP-ribose] polymerase 1 OS	PARP1	PARP1	sKGQVKEEGINKSEk	unique	S1 ADP-Ribosyl-EThcD (SRDEKY), K15 ADP-Ribosyl-EThcD (SRDEKY)	33 %, 33 %	0.00, 0.00	272.83	27.77	32.49	2742	915.008	3	-0.00014	-0.0512	507	521	27018	2734	AF_H2O2	ETHCD	3
P09874	Poly [ADP-ribose] polymerase 1 OS	PARP1	PARP1	EEGINkSEKR	unique	K6 ADPr_HCD_249_347_583 (DEKRSY)	0	0	143.49	30.88	18.4	1729.67	865.843	2	0.000422	0.244	513	522	20745	2620	AF_H2O2	HCD	2
P09874	Poly [ADP-ribose] polymerase 1 OS	PARP1	PARP1	EeGINKSEKR	unique	E2 ADPr_HCD_249_347_583 (DEKRSY)	0.04	0	152.07	31.03	19.95	1729.67	577.565	3	0.00139	0.801	513	522	20754	2635	AF_H2O2	HCD	2
P09874	Poly [ADP-ribose] polymerase 1 OS	PARP1	PARP1	EeGINKSEKR	unique	E2 ADPr_HCD_249_347_583 (DEKRSY)	0.37	0	123.48	31.03	19.09	1729.67	577.565	3	0.00139	0.801	513	522	20756	2638	AF_H2O2	HCD	2
P09874	Poly [ADP-ribose] polymerase 1 OS	PARP1	PARP1	SKGQVkEEGINKSEKR	unique	K6 ADPr_HCD_249_347_583 (DEKRSY)	0.24	0	204.43	31.54	22.02	2357.04	590.268	4	-0.00035	-0.148	507	522	20760	2643	AF_H2O2	HCD	2
P09874	Poly [ADP-ribose] polymerase 1 OS	PARP1	PARP1	SKGQVKEEGINKSEkR	unique	K15 ADPr_HCD_249_347_583 (DEKRSY)	0.02	0	156.58	31.54	22.09	2357.04	590.268	4	-0.00035	-0.148	507	522	20763	2649	AF_H2O2	HCD	2
P09874	Poly [ADP-ribose] polymerase 1 OS	PARP1	PARP1	EeGINKSEK	unique	E2 ADPr_HCD_249_347_583 (DEKRSY)	0	0	139.58	30.29	18.76	1573.57	525.53	3	-0.000414	-0.263	513	521	20840	2776	AF_H2O2	HCD	2
P09874	Poly [ADP-ribose] polymerase 1 OS	PARP1	PARP1	eEGINKSEK	unique	E1 ADPr_HCD_249_347_583 (DEKRSY)	1	67.59	129.78	30.29	17.74	1573.57	525.53	3	-0.000414	-0.263	513	521	20843	2781	AF_H2O2	HCD	2
P09874	Poly [ADP-ribose] polymerase 1 OS	PARP1	PARP1	SkGQVKEEGINKSEK	unique	K2 ADPr_HCD_249_347_583 (DEKRSY)	0.06	0	241.31	31.69	46.05	2200.94	734.655	3	0.00187	0.847	507	521	20849	2791	AF_H2O2	HCD	2
P09874	Poly [ADP-ribose] polymerase 1 OS	PARP1	PARP1	SkGQVKEEGINKSEK	unique	K2 ADPr_HCD_249_347_583 (DEKRSY)	0.06	0	267.71	31.73	46.34	2200.94	734.655	3	0.0028	1.27	507	521	20852	2796	AF_H2O2	HCD	2
P09874	Poly [ADP-ribose] polymerase 1 OS	PARP1	PARP1	GkSGAALSK	unique	K2 ADPr_HCD_249_347_583 (DEKRSY)	0.99	23.2	94.42	31.41	25.13	1358.53	680.271	2	0.000102	0.0749	497	505	20857	2805	AF_H2O2	HCD	2
P09874	Poly [ADP-ribose] polymerase 1 OS	PARP1	PARP1	GkSGAALSK	unique	K2 ADPr_HCD_249_347_583 (DEKRSY)	1	23.2	109.27	31.41	37.44	1358.53	453.85	3	-5.41e-05	-0.0398	497	505	20859	2807	AF_H2O2	HCD	2
P09874	Poly [ADP-ribose] polymerase 1 OS	PARP1	PARP1	GkSGAALSK	unique	K2 ADPr_HCD_249_347_583 (DEKRSY)	0.99	23.2	80.04	31.41	23.27	1358.53	680.271	2	0.000102	0.0749	497	505	20860	2809	AF_H2O2	HCD	2
P09874	Poly [ADP-ribose] polymerase 1 OS	PARP1	PARP1	GQVKEEGINKSEkR	unique	K13 ADPr_HCD_249_347_583 (DEKRSY)	0	0	205.74	31.8	39.83	2141.91	536.486	4	-0.00031	-0.145	509	522	20866	2820	AF_H2O2	HCD	2
P09874	Poly [ADP-ribose] polymerase 1 OS	PARP1	PARP1	SkGQVKEEGINKSEK	unique	K2 ADPr_HCD_249_347_583 (DEKRSY)	0.07	0	235.96	31.52	36.23	2200.94	551.242	4	0.00039	0.177	507	521	20867	2821	AF_H2O2	HCD	2
P09874	Poly [ADP-ribose] polymerase 1 OS	PARP1	PARP1	GQVKEEGINKSEkR	unique	K13 ADPr_HCD_249_347_583 (DEKRSY)	0	0	150.61	31.8	34.56	2141.91	536.486	4	-0.00031	-0.145	509	522	20869	2824	AF_H2O2	HCD	2
P09874	Poly [ADP-ribose] polymerase 1 OS	PARP1	PARP1	SkGQVKEEGINKSEK	unique	K2 ADPr_HCD_249_347_583 (DEKRSY)	0.07	0	312.44	31.62	45.34	2200.94	551.243	4	0.00139	0.631	507	521	20870	2826	AF_H2O2	HCD	2
P09874	Poly [ADP-ribose] polymerase 1 OS	PARP1	PARP1	GQVKEEGINKSEkR	unique	K13 ADPr_HCD_249_347_583 (DEKRSY)	0	0	167.26	31.6	37.41	2141.91	714.979	3	0.000426	0.199	509	522	20872	2830	AF_H2O2	HCD	2
P09874	Poly [ADP-ribose] polymerase 1 OS	PARP1	PARP1	GQVKEEGINKSEKr	unique	R14 ADPr_HCD_249_347_583 (DEKRSY)	0.28	28.15	125.71	31.6	33.36	2141.91	714.979	3	0.000426	0.199	509	522	20874	2833	AF_H2O2	HCD	2
P09874	Poly [ADP-ribose] polymerase 1 OS	PARP1	PARP1	skGQVKEEGINKSEKR	unique	S1 ADPr_HCD_249_347_583 (DEKRSY), K2 ADPr_HCD_249_347_583 (DEKRSY)	100 %, 100 %	153.87, 153.87	208.5	32.35	19.75	2898.1	725.533	4	0.000794	0.274	507	522	20923	2913	AF_H2O2	HCD	2
P09874	Poly [ADP-ribose] polymerase 1 OS	PARP1	PARP1	sGAALSK	unique	S1 ADPr_HCD_249_347_583 (DEKRSY)	0.09	38.1	78.27	32.4	27.11	1173.41	587.713	2	0.000522	0.444	499	505	20963	2979	AF_H2O2	HCD	2
P09874	Poly [ADP-ribose] polymerase 1 OS	PARP1	PARP1	sGAALSK	unique	S1 ADPr_HCD_249_347_583 (DEKRSY)	1	36	90.98	32.4	23.02	1173.41	587.713	2	0.000522	0.444	499	505	20966	2983	AF_H2O2	HCD	2
P09874	Poly [ADP-ribose] polymerase 1 OS	PARP1	PARP1	SkGQVKEEGINK	unique	K2 ADPr_HCD_249_347_583 (DEKRSY)	0	0	231.89	31.78	39.56	1856.77	619.931	3	-0.000144	-0.0776	507	518	21005	3049	AF_H2O2	HCD	2
P09874	Poly [ADP-ribose] polymerase 1 OS	PARP1	PARP1	SkGQVKEEGINK	unique	K2 ADPr_HCD_249_347_583 (DEKRSY)	0	0	217.67	31.78	36.16	1856.77	619.931	3	-0.000144	-0.0776	507	518	21007	3052	AF_H2O2	HCD	2
P09874	Poly [ADP-ribose] polymerase 1 OS	PARP1	PARP1	GQVKEEGINKSeK	unique	E12 ADPr_HCD_249_347_583 (DEKRSY)	0.01	30.34	193.15	31.1	41.53	1985.81	662.945	3	0.000816	0.411	509	521	21015	3065	AF_H2O2	HCD	2
P09874	Poly [ADP-ribose] polymerase 1 OS	PARP1	PARP1	SKGQVKEEGINk	unique	K12 ADPr_HCD_249_347_583 (DEKRSY)	0	0	137.28	31.78	23.25	1856.77	929.392	2	-0.000758	-0.408	507	518	21016	3066	AF_H2O2	HCD	2
P09874	Poly [ADP-ribose] polymerase 1 OS	PARP1	PARP1	GQVKEEGINKsEK	unique	S11 ADPr_HCD_249_347_583 (DEKRSY)	0	0	190.63	31.1	35.88	1985.81	662.945	3	0.000816	0.411	509	521	21017	3068	AF_H2O2	HCD	2
P09874	Poly [ADP-ribose] polymerase 1 OS	PARP1	PARP1	sKGQVKEEGINK	unique	S1 ADPr_HCD_249_347_583 (DEKRSY)	0.89	30.97	159.01	31.92	28	1856.77	929.393	2	0.000342	0.184	507	518	21018	3070	AF_H2O2	HCD	2
P09874	Poly [ADP-ribose] polymerase 1 OS	PARP1	PARP1	GQVKEEGINKSEk	unique	K13 ADPr_HCD_249_347_583 (DEKRSY)	0.07	31.7	118.17	30.96	15.42	1985.81	993.914	2	0.000482	0.243	509	521	21026	3083	AF_H2O2	HCD	2
P09874	Poly [ADP-ribose] polymerase 1 OS	PARP1	PARP1	sGAALSK	unique	S1 ADPr_HCD_249_347_583 (DEKRSY)	0.86	34.6	89.71	32.4	29.85	1173.41	587.713	2	0.000162	0.138	499	505	21042	3109	AF_H2O2	HCD	2
P09874	Poly [ADP-ribose] polymerase 1 OS	PARP1	PARP1	sGAALSK	unique	S1 ADPr_HCD_249_347_583 (DEKRSY)	0.81	36	75.45	32.4	26.54	1173.41	587.713	2	0.000162	0.138	499	505	21044	3112	AF_H2O2	HCD	2
P09874	Poly [ADP-ribose] polymerase 1 OS	PARP1	PARP1	SKGQVKEEGINKseK	unique	S13 ADPr_HCD_249_347_583 (DEKRSY), E14 ADPr_HCD_249_347_583 (DEKRSY)	0 %, 0 %	0.00, 0.00	197.65	32.49	15.39	2742	686.508	4	-0.000146	-0.0533	507	521	21073	3159	AF_H2O2	HCD	2
P09874	Poly [ADP-ribose] polymerase 1 OS	PARP1	PARP1	SkGQVKEEGINK	unique	K2 ADPr_HCD_249_347_583 (DEKRSY)	0.04	0	139.93	31.92	37.57	1856.77	619.931	3	0.000396	0.213	507	518	21078	3168	AF_H2O2	HCD	2
P09874	Poly [ADP-ribose] polymerase 1 OS	PARP1	PARP1	SkGQVKEEGINK	unique	K2 ADPr_HCD_249_347_583 (DEKRSY)	0.04	0	212.1	31.92	29.01	1856.77	619.931	3	0.000396	0.213	507	518	21080	3171	AF_H2O2	HCD	2
P09874	Poly [ADP-ribose] polymerase 1 OS	PARP1	PARP1	GQVKEEGINkSEK	unique	K10 ADPr_HCD_249_347_583 (DEKRSY)	0	0	139.13	31.1	28.09	1985.81	662.945	3	0.000816	0.411	509	521	21096	3198	AF_H2O2	HCD	2
P09874	Poly [ADP-ribose] polymerase 1 OS	PARP1	PARP1	sGAALSK	unique	S1 ADPr_HCD_249_347_583 (DEKRSY)	1	56.36	65.79	32.4	20.95	1173.41	587.713	2	0.000162	0.138	499	505	22547	3230	AF_H2O2	HCD	2
P09874	Poly [ADP-ribose] polymerase 1 OS	PARP1	PARP1	sGAALSK	unique	S1 ADPr_HCD_249_347_583 (DEKRSY)	0.78	36	74.25	32.4	20.51	1173.41	587.713	2	0.000162	0.138	499	505	22549	3233	AF_H2O2	HCD	2
P09874	Poly [ADP-ribose] polymerase 1 OS	PARP1	PARP1	SkGQVKEEGINK	unique	K2 ADPr_HCD_249_347_583 (DEKRSY)	0.03	0	151.4	31.92	26.79	1856.77	619.931	3	0.000396	0.213	507	518	22608	3329	AF_H2O2	HCD	2
P09874	Poly [ADP-ribose] polymerase 1 OS	PARP1	PARP1	SKGQVKEEGINKsEK	unique	S13 ADPr_HCD_249_347_583 (DEKRSY)	0.01	1.68	97.58	31.76	17.1	2200.94	734.654	3	-0.000684	-0.311	507	521	23811	2195	AF_H2O2	HCD	1
P30101	Protein disulfide-isomerase A3 OS	PDIA3	PDIA3	rLAPEYEAAATR	unique	R1 ADP-Ribosyl-EThcD (SRDEKY)	1	109.69	281.86	54.62	31.32	1887.76	630.26	3	0.00155	0.818	62	73	30500	8370	AF_H2O2	ETHCD	2
P30101	Protein disulfide-isomerase A3 OS	PDIA3	PDIA3	rLAPEYEAAATR	unique	R1 ADP-Ribosyl-EThcD (SRDEKY)	1	109.69	270.27	58.39	31.48	1887.75	630.259	3	-0.000464	-0.246	62	73	31483	6863	AF_H2O2	ETHCD	1
P30101	Protein disulfide-isomerase A3 OS	PDIA3	PDIA3	rLAPEYEAAATR	unique	R1 ADP-Ribosyl-EThcD (SRDEKY)	1	109.69	281.86	61.14	31.22	1887.75	630.258	3	-0.00394	-2.09	62	73	31507	7031	AF_H2O2	ETHCD	1
P30101	Protein disulfide-isomerase A3 OS	PDIA3	PDIA3	rLAPEYEAAATR	unique	R1 ADP-Ribosyl-EThcD (SRDEKY)	1	109.69	290.83	60.96	31.33	1887.76	630.26	3	0.00173	0.914	62	73	35835	7615	AF_H2O2	ETHCD	3
P30101	Protein disulfide-isomerase A3 OS	PDIA3	PDIA3	rLAPEYEAAATR	unique	R1 ADP-Ribosyl-EThcD (SRDEKY)	1	109.69	280.61	59.5	31.36	1887.75	630.259	3	-0.000644	-0.341	62	73	35863	7790	AF_H2O2	ETHCD	3
P30101	Protein disulfide-isomerase A3 OS	PDIA3	PDIA3	rLAPEYEAAATR	unique	R1 ADPr_HCD_249_347_583 (DEKRSY)	1	79.34	114.14	31.32	44.69	1887.76	630.26	3	0.00155	0.818	62	73	30066	8368	AF_H2O2	HCD	2
P30101	Protein disulfide-isomerase A3 OS	PDIA3	PDIA3	rLAPEYEAAATR	unique	R1 ADPr_HCD_249_347_583 (DEKRSY)	1	188.69	209.77	31.32	66.75	1887.76	630.26	3	0.00155	0.818	62	73	30068	8371	AF_H2O2	HCD	2
P30101	Protein disulfide-isomerase A3 OS	PDIA3	PDIA3	rLAPEYEAAATR	unique	R1 ADPr_HCD_249_347_583 (DEKRSY)	1	99.07	105.05	31.36	27.85	1887.76	944.886	2	0.0023	1.22	62	73	30073	8379	AF_H2O2	HCD	2
P30101	Protein disulfide-isomerase A3 OS	PDIA3	PDIA3	rLAPEYEAAATR	unique	R1 ADPr_HCD_249_347_583 (DEKRSY)	1	36.1	61.97	31.48	16.36	1887.75	630.259	3	-0.000464	-0.246	62	73	30727	6861	AF_H2O2	HCD	1
P30101	Protein disulfide-isomerase A3 OS	PDIA3	PDIA3	rLAPEYEAAATR	unique	R1 ADPr_HCD_249_347_583 (DEKRSY)	1	172.98	213.41	31.48	62.39	1887.75	630.259	3	-0.000464	-0.246	62	73	30729	6864	AF_H2O2	HCD	1
P30101	Protein disulfide-isomerase A3 OS	PDIA3	PDIA3	rLAPEYEAAATR	unique	R1 ADPr_HCD_249_347_583 (DEKRSY)	1	79.28	94.41	31.56	27.2	1887.76	944.885	2	0.000462	0.245	62	73	30733	6872	AF_H2O2	HCD	1
P30101	Protein disulfide-isomerase A3 OS	PDIA3	PDIA3	rLAPEYEAAATR	unique	R1 ADPr_HCD_249_347_583 (DEKRSY)	1	88.01	132.87	31.22	57.98	1887.75	630.258	3	-0.00394	-2.09	62	73	30823	7028	AF_H2O2	HCD	1
P30101	Protein disulfide-isomerase A3 OS	PDIA3	PDIA3	rLAPEYEAAATR	unique	R1 ADPr_HCD_249_347_583 (DEKRSY)	1	143.05	179.02	31.22	66.78	1887.75	630.258	3	-0.00394	-2.09	62	73	30825	7032	AF_H2O2	HCD	1
P30101	Protein disulfide-isomerase A3 OS	PDIA3	PDIA3	rLAPEYEAAATR	unique	R1 ADPr_HCD_249_347_583 (DEKRSY)	1	119.65	112.88	31.04	21.46	1887.75	944.881	2	-0.0071	-3.76	62	73	30828	7036	AF_H2O2	HCD	1
P30101	Protein disulfide-isomerase A3 OS	PDIA3	PDIA3	rLAPEYEAAATR	unique	R1 ADPr_HCD_249_347_583 (DEKRSY)	1	99.07	136.7	31.41	64.73	1887.76	630.259	3	7.59e-05	0.0402	62	73	35062	7613	AF_H2O2	HCD	3
P30101	Protein disulfide-isomerase A3 OS	PDIA3	PDIA3	rLAPEYEAAATR	unique	R1 ADPr_HCD_249_347_583 (DEKRSY)	1	172.98	205.99	31.33	59.76	1887.76	630.26	3	0.00173	0.914	62	73	35064	7616	AF_H2O2	HCD	3
P30101	Protein disulfide-isomerase A3 OS	PDIA3	PDIA3	rLAPEYEAAATR	unique	R1 ADPr_HCD_249_347_583 (DEKRSY)	1	131.02	130.59	31.53	27.97	1887.76	944.885	2	0.00108	0.573	62	73	35070	7625	AF_H2O2	HCD	3
P30101	Protein disulfide-isomerase A3 OS	PDIA3	PDIA3	rLAPEYEAAATR	unique	R1 ADPr_HCD_249_347_583 (DEKRSY)	1	56.78	86.5	31.56	33.36	1887.76	630.259	3	0.000466	0.247	62	73	35168	7788	AF_H2O2	HCD	3
P30101	Protein disulfide-isomerase A3 OS	PDIA3	PDIA3	rLAPEYEAAATR	unique	R1 ADPr_HCD_249_347_583 (DEKRSY)	1	205.61	214.84	31.36	62.8	1887.75	630.259	3	-0.000644	-0.341	62	73	35170	7791	AF_H2O2	HCD	3
P30101	Protein disulfide-isomerase A3 OS	PDIA3	PDIA3	rLAPEYEAAATR	unique	R1 ADPr_HCD_249_347_583 (DEKRSY)	1	155.51	158.35	31.41	35.01	1887.76	944.885	2	0.000102	0.0539	62	73	35172	7794	AF_H2O2	HCD	3
Q9NTI5	Sister chromatid cohesion protein PDS5 homolog B OS	PDS5B	PDS5B	KKsGPPAPEEEEEEER	unique	S3 ADP-Ribosyl-EThcD (SRDEKY)	0.33	0	204.27	40.11	30.54	2380.91	794.644	3	0.00126	0.527	1317	1332	29225	3472	AF_H2O2	ETHCD	3
Q9NTI5	Sister chromatid cohesion protein PDS5 homolog B OS	PDS5B	PDS5B	KkSGPPAPEEEEEEER	unique	K2 ADPr_HCD_249_347_583 (DEKRSY)	0.5	0	179.29	30.48	41.94	2380.91	794.644	3	0.000716	0.301	1317	1332	24948	4473	AF_H2O2	HCD	2
Q9NTI5	Sister chromatid cohesion protein PDS5 homolog B OS	PDS5B	PDS5B	KKsGPPAPEEEEEEER	unique	S3 ADPr_HCD_249_347_583 (DEKRSY)	0	0	212.76	30.54	54.4	2380.91	794.644	3	0.00126	0.527	1317	1332	28302	3473	AF_H2O2	HCD	3
Q8WWQ0	PH-interacting protein OS	PHIP	PHIP	SsAVIEQGDcK	unique	S2 ADPr_HCD_249_347_583 (DEKRSY)	0.03	0	63.35	26.76	20.74	1733.6	867.808	2	0.000788	0.454	1603	1613	25181	4855	AF_H2O2	HCD	2
Q8WWQ0	PH-interacting protein OS	PHIP	PHIP	sSAVIEQGDcK	unique	S1 ADPr_HCD_249_347_583 (DEKRSY)	0.98	16.24	130.21	26.76	48.59	1733.6	867.808	2	0.000788	0.454	1603	1613	25183	4858	AF_H2O2	HCD	2
Q8WWQ0	PH-interacting protein OS	PHIP	PHIP	SsAVIEQGDcK	unique	S2 ADPr_HCD_249_347_583 (DEKRSY)	0.5	0	119.92	26.87	32.5	1733.6	867.807	2	-0.000432	-0.249	1603	1613	24491	3444	AF_H2O2	HCD	1
Q8WWQ0	PH-interacting protein OS	PHIP	PHIP	SeSSTSAFSTPTR	unique	E2 ADPr_HCD_249_347_583 (DEKRSY)	0.45	0	83.83	27.89	29.86	1897.67	949.844	2	-0.0043	-2.26	1471	1483	30454	6412	AF_H2O2	HCD	1
Q8WWQ0	PH-interacting protein OS	PHIP	PHIP	ALNTLsSPGQSSFSHGTR	unique	S6 ADPr_HCD_249_347_583 (DEKRSY)	1	28.23	120.99	30.2	16.93	2386.96	796.661	3	0.00314	1.31	1554	1571	34845	9004	AF_H2O2	HCD	1
Q8WWQ0	PH-interacting protein OS	PHIP	PHIP	sSAVIEQGDcK	unique	S1 ADPr_HCD_249_347_583 (DEKRSY)	0.98	16.24	159.06	26.8	54.4	1733.6	867.808	2	0.000428	0.247	1603	1613	28599	3951	AF_H2O2	HCD	3
Q8WWQ0	PH-interacting protein OS	PHIP	PHIP	ALNTLsSPGQSSFSHGTR	unique	S6 ADPr_HCD_249_347_583 (DEKRSY)	1	31.7	114.81	30.12	26.75	2387.96	796.994	3	1	0.217	1554	1571	39275	9778	AF_H2O2	HCD	3
Q9BSJ6	Protein PIMREG OS	PIMREG	PIMREG	sALGAVSQR	unique	S1 ADPr_HCD_249_347_583 (DEKRSY)	1	81.68	90.9	32.42	33.63	1428.54	715.279	2	-0.000998	-0.698	91	99	27308	5706	AF_H2O2	HCD	2
Q9BSJ6	Protein PIMREG OS	PIMREG	PIMREG	sALGAVSQR	unique	S1 ADPr_HCD_249_347_583 (DEKRSY)	1	90.41	88.55	32.71	35.76	1428.54	715.279	2	0.000102	0.0713	91	99	26561	4306	AF_H2O2	HCD	1
Q9BSJ6	Protein PIMREG OS	PIMREG	PIMREG	sALGAVSQR	unique	S1 ADPr_HCD_249_347_583 (DEKRSY)	1	81.68	84.19	32.42	35.61	1428.54	715.279	2	-0.000258	-0.181	91	99	30788	4841	AF_H2O2	HCD	3
P78337	Pituitary homeobox 1 OS	PITX1	PITX1	sLAPAPLSTK	unique	S1 ADPr_HCD_249_347_583 (DEKRSY)	1	81.33	97.78	28.51	15.43	1524.63	763.321	2	0.00116	0.762	188	197	33925	10113	AF_H2O2	HCD	2
P78337	Pituitary homeobox 1 OS	PITX1	PITX1	sLAPAPLSTK	unique	S1 ADPr_HCD_249_347_583 (DEKRSY)	1	71.49	74.6	28.32	16.32	1524.63	763.322	2	0.00386	2.53	188	197	39216	9689	AF_H2O2	HCD	3
Q9BY77	Polymerase delta-interacting protein 3 OS	POLDIP3	POLDIP3	FAAsGGFLHHMAGLSSSK	unique	S4 ADP-Ribosyl-EThcD (SRDEKY)	1	348.44	363.19	54.5	29.97	2344.94	782.652	3	0.00161	0.685	201	218	43293	16636	AF_H2O2	ETHCD	2
Q9BY77	Polymerase delta-interacting protein 3 OS	POLDIP3	POLDIP3	FAAsGGFLHHMAGLSSSK	unique	S4 ADP-Ribosyl-EThcD (SRDEKY)	1	334.31	357.39	49.65	29.99	2344.93	782.652	3	0.000526	0.224	201	218	46371	16504	AF_H2O2	ETHCD	1
Q9BY77	Polymerase delta-interacting protein 3 OS	POLDIP3	POLDIP3	FAAsGGFLHHMAGLSSSK	unique	S4 ADP-Ribosyl-EThcD (SRDEKY)	1	273.88	278.99	53.61	30.15	2344.94	782.653	3	0.00401	1.71	201	218	50807	17246	AF_H2O2	ETHCD	3
Q9BY77	Polymerase delta-interacting protein 3 OS	POLDIP3	POLDIP3	FAAsGGFLHHmAGLSSSK	unique	S4 ADPr_HCD_249_347_583 (DEKRSY), M11 Oxidation	100 %, 100 %	79.18, 1'000.00	102.36	30.03	20.46	2360.93	787.984	3	0.000591	0.25	201	218	36281	12039	AF_H2O2	HCD	2
Q9BY77	Polymerase delta-interacting protein 3 OS	POLDIP3	POLDIP3	FAAsGGFLHHMAGLSSSK	unique	S4 ADPr_HCD_249_347_583 (DEKRSY)	1	91.03	177.67	29.97	53.4	2344.94	782.652	3	0.00161	0.685	201	218	42792	16637	AF_H2O2	HCD	2
Q9BY77	Polymerase delta-interacting protein 3 OS	POLDIP3	POLDIP3	SsPAAFINPPIGTVTPALK	unique	S2 ADPr_HCD_249_347_583 (DEKRSY)	0.5	0	124.47	30.39	22.68	2421.11	808.044	3	0.00757	3.12	126	144	50984	21955	AF_H2O2	HCD	2
Q9BY77	Polymerase delta-interacting protein 3 OS	POLDIP3	POLDIP3	FAAsGGFLHHMAGLSSSK	unique	S4 ADPr_HCD_249_347_583 (DEKRSY)	1	108.94	121.22	29.99	42.47	2344.93	782.652	3	0.000526	0.224	201	218	45898	16502	AF_H2O2	HCD	1
Q9BY77	Polymerase delta-interacting protein 3 OS	POLDIP3	POLDIP3	FAAsGGFLHHMAGLSSSK	unique	S4 ADPr_HCD_249_347_583 (DEKRSY)	1	123.79	211.28	29.99	75.17	2344.93	782.652	3	0.000526	0.224	201	218	45900	16505	AF_H2O2	HCD	1
Q9BY77	Polymerase delta-interacting protein 3 OS	POLDIP3	POLDIP3	SsPAAFINPPIGTVTPALK	unique	S2 ADPr_HCD_249_347_583 (DEKRSY)	0.5	0	88.05	30.52	22.15	2421.1	808.042	3	0.000786	0.324	126	144	56591	22852	AF_H2O2	HCD	1
Q9BY77	Polymerase delta-interacting protein 3 OS	POLDIP3	POLDIP3	FAAsGGFLHHMAGLSSSK	unique	S4 ADPr_HCD_249_347_583 (DEKRSY)	1	104.16	108.96	30.37	22.47	2345.94	782.987	3	1	0.744	201	218	50572	17227	AF_H2O2	HCD	3
Q9BY77	Polymerase delta-interacting protein 3 OS	POLDIP3	POLDIP3	FAAsGGFLHHMAGLSSSK	unique	S4 ADPr_HCD_249_347_583 (DEKRSY)	1	82.41	84.87	30.11	34.23	2344.93	782.652	3	-1.41e-05	-0.00602	201	218	50586	17244	AF_H2O2	HCD	3
Q9BY77	Polymerase delta-interacting protein 3 OS	POLDIP3	POLDIP3	FAAsGGFLHHMAGLSSSK	unique	S4 ADPr_HCD_249_347_583 (DEKRSY)	1	182.05	228.39	30.15	61.93	2344.94	782.653	3	0.00401	1.71	201	218	50588	17247	AF_H2O2	HCD	3
Q99575	Ribonucleases P/MRP protein subunit POP1 OS	POP1	POP1	HHsGGEKPFQAQK	unique	S3 ADP-Ribosyl-EThcD (SRDEKY)	1	63.07	392.14	21.47	29.98	1990.77	498.701	4	0.00081	0.407	34	46	23558	3286	AF_H2O2	ETHCD	2
Q99575	Ribonucleases P/MRP protein subunit POP1 OS	POP1	POP1	SsNSLVFQTLPR	unique	S2 ADP-Ribosyl-EThcD (SRDEKY)	0.33	0	112.98	25.35	30.92	1888.78	630.6	3	0.00214	1.13	126	137	45359	17589	AF_H2O2	ETHCD	2
Q99575	Ribonucleases P/MRP protein subunit POP1 OS	POP1	POP1	sSNSLVFQTLPR	unique	S1 ADP-Ribosyl-EThcD (SRDEKY)	1	47.12	249.59	45.01	31.13	1888.78	630.599	3	-0.000594	-0.314	126	137	48433	17621	AF_H2O2	ETHCD	1
Q99575	Ribonucleases P/MRP protein subunit POP1 OS	POP1	POP1	sSNSLVFQTLPR	unique	S1 ADP-Ribosyl-EThcD (SRDEKY)	1	26.2	163.71	40.11	31.22	1888.78	630.599	3	-0.000234	-0.124	126	137	52866	18342	AF_H2O2	ETHCD	3
Q99575	Ribonucleases P/MRP protein subunit POP1 OS	POP1	POP1	sSNSLVFQTLPR	unique	S1 ADP-Ribosyl-EThcD (SRDEKY)	1	26.2	207.09	53.39	31.3	1888.78	630.599	3	0.000696	0.368	126	137	52882	18505	AF_H2O2	ETHCD	3
Q99575	Ribonucleases P/MRP protein subunit POP1 OS	POP1	POP1	HHsGGEKPFQAQK	unique	S3 ADPr_HCD_249_347_583 (DEKRSY)	0.98	19.69	111.29	30.15	41.63	1990.77	498.701	4	0.00057	0.286	34	46	22579	3282	AF_H2O2	HCD	2
Q99575	Ribonucleases P/MRP protein subunit POP1 OS	POP1	POP1	HHsGGEKPFQAQK	unique	S3 ADPr_HCD_249_347_583 (DEKRSY)	1	68.32	130.76	29.98	26.21	1990.77	498.701	4	0.00081	0.407	34	46	22582	3287	AF_H2O2	HCD	2
Q99575	Ribonucleases P/MRP protein subunit POP1 OS	POP1	POP1	SsNSLVFQTLPR	unique	S2 ADPr_HCD_249_347_583 (DEKRSY)	0.48	0	107.16	31.17	45.17	1888.78	945.395	2	8.19e-05	0.0433	126	137	44413	17447	AF_H2O2	HCD	2
Q99575	Ribonucleases P/MRP protein subunit POP1 OS	POP1	POP1	SSNsLVFQTLPR	unique	S4 ADPr_HCD_249_347_583 (DEKRSY)	1	19.93	91.15	31.21	60.66	1888.78	630.599	3	-0.000414	-0.219	126	137	44418	17454	AF_H2O2	HCD	2
Q99575	Ribonucleases P/MRP protein subunit POP1 OS	POP1	POP1	SSNsLVFQTLPR	unique	S4 ADPr_HCD_249_347_583 (DEKRSY)	1	23.36	159.43	31.3	36.24	1888.78	630.599	3	0.000696	0.368	126	137	44419	17456	AF_H2O2	HCD	2
Q99575	Ribonucleases P/MRP protein subunit POP1 OS	POP1	POP1	SSNsLVFQTLPR	unique	S4 ADPr_HCD_249_347_583 (DEKRSY)	1	19.93	89.17	31.21	39.73	1888.78	630.599	3	-0.000414	-0.219	126	137	44498	17586	AF_H2O2	HCD	2
Q99575	Ribonucleases P/MRP protein subunit POP1 OS	POP1	POP1	SsNSLVFQTLPR	unique	S2 ADPr_HCD_249_347_583 (DEKRSY)	0.02	0	101.11	31.17	34.57	1888.78	945.395	2	8.19e-05	0.0433	126	137	44499	17588	AF_H2O2	HCD	2
Q99575	Ribonucleases P/MRP protein subunit POP1 OS	POP1	POP1	SSNsLVFQTLPR	unique	S4 ADPr_HCD_249_347_583 (DEKRSY)	0.98	19.93	129.07	30.92	27.7	1888.78	630.6	3	0.00214	1.13	126	137	44500	17590	AF_H2O2	HCD	2
Q99575	Ribonucleases P/MRP protein subunit POP1 OS	POP1	POP1	SsNSLVFQTLPR	unique	S2 ADPr_HCD_249_347_583 (DEKRSY)	0.01	0	115.59	31.27	26.16	1888.78	945.396	2	0.00106	0.562	126	137	47875	17569	AF_H2O2	HCD	1
Q99575	Ribonucleases P/MRP protein subunit POP1 OS	POP1	POP1	SSNsLVFQTLPR	unique	S4 ADPr_HCD_249_347_583 (DEKRSY)	1	16.95	89.77	31.13	40.97	1888.78	630.599	3	-0.000594	-0.314	126	137	47916	17619	AF_H2O2	HCD	1
Q99575	Ribonucleases P/MRP protein subunit POP1 OS	POP1	POP1	SsNSLVFQTLPR	unique	S2 ADPr_HCD_249_347_583 (DEKRSY)	0.31	0	197.46	31.13	61.34	1888.78	630.599	3	-0.000594	-0.314	126	137	47918	17622	AF_H2O2	HCD	1
Q99575	Ribonucleases P/MRP protein subunit POP1 OS	POP1	POP1	SsNSLVFQTLPR	unique	S2 ADPr_HCD_249_347_583 (DEKRSY)	0.3	0	87.79	31.03	41.19	1888.78	945.396	2	0.00142	0.752	126	137	48004	17733	AF_H2O2	HCD	1
Q99575	Ribonucleases P/MRP protein subunit POP1 OS	POP1	POP1	sSNSLVFQTLPR	unique	S1 ADPr_HCD_249_347_583 (DEKRSY)	0.63	22.23	157.15	31.03	60.5	1888.78	945.396	2	0.00142	0.752	126	137	48006	17736	AF_H2O2	HCD	1
Q99575	Ribonucleases P/MRP protein subunit POP1 OS	POP1	POP1	SSNsLVFQTLPR	unique	S4 ADPr_HCD_249_347_583 (DEKRSY)	1	19.93	82.67	31.22	23.08	1888.78	630.599	3	-0.000234	-0.124	126	137	52570	18341	AF_H2O2	HCD	3
Q99575	Ribonucleases P/MRP protein subunit POP1 OS	POP1	POP1	SSNsLVFQTLPR	unique	S4 ADPr_HCD_249_347_583 (DEKRSY)	1	16.95	135.63	31.22	27.27	1888.78	630.599	3	-0.000234	-0.124	126	137	52571	18343	AF_H2O2	HCD	3
Q99575	Ribonucleases P/MRP protein subunit POP1 OS	POP1	POP1	SsNSLVFQTLPR	unique	S2 ADPr_HCD_249_347_583 (DEKRSY)	0.3	0	103.35	31.19	56.32	1888.78	945.395	2	-0.000158	-0.0837	126	137	52678	18481	AF_H2O2	HCD	3
Q99575	Ribonucleases P/MRP protein subunit POP1 OS	POP1	POP1	SsNSLVFQTLPR	unique	S2 ADPr_HCD_249_347_583 (DEKRSY)	0	0	165.34	31.19	57.83	1888.78	945.395	2	-0.000158	-0.0837	126	137	52680	18484	AF_H2O2	HCD	3
Q99575	Ribonucleases P/MRP protein subunit POP1 OS	POP1	POP1	SSNsLVFQTLPR	unique	S4 ADPr_HCD_249_347_583 (DEKRSY)	1	19.93	104.71	31.3	34.27	1888.78	630.599	3	0.000696	0.368	126	137	52693	18503	AF_H2O2	HCD	3
Q99575	Ribonucleases P/MRP protein subunit POP1 OS	POP1	POP1	SSNsLVFQTLPR	unique	S4 ADPr_HCD_249_347_583 (DEKRSY)	1	16.95	175.02	31.3	55.98	1888.78	630.599	3	0.000696	0.368	126	137	52695	18506	AF_H2O2	HCD	3
Q8NEY8	Periphilin-1 OS	PPHLN1	PPHLN1	SVrPGASYKR	unique	R3 ADP-Ribosyl-EThcD (SRDEKY)	0.5	0	204.77	28.48	30.73	1660.68	554.566	3	-0.000214	-0.129	172	181	23600	3422	AF_H2O2	ETHCD	2
Q8NEY8	Periphilin-1 OS	PPHLN1	PPHLN1	sYSFHQSQHR	unique	S1 ADP-Ribosyl-EThcD (SRDEKY)	1	50.64	250.04	21.72	25.76	1816.64	606.553	3	0.00129	0.707	161	170	25884	4434	AF_H2O2	ETHCD	2
Q8NEY8	Periphilin-1 OS	PPHLN1	PPHLN1	SySFHQSQHR	unique	Y2 ADP-Ribosyl-EThcD (SRDEKY)	0	0	224.1	22.38	25.54	1816.64	606.552	3	-4.13e-06	-0.00227	161	170	24977	3176	AF_H2O2	ETHCD	1
Q8NEY8	Periphilin-1 OS	PPHLN1	PPHLN1	SVrPGASYKR	unique	R3 ADP-Ribosyl-EThcD (SRDEKY)	0.5	0	199.59	28.2	30.81	1660.68	554.566	3	-0.000604	-0.364	172	181	27032	2780	AF_H2O2	ETHCD	3
Q8NEY8	Periphilin-1 OS	PPHLN1	PPHLN1	SYsFHQSQHR	unique	S3 ADP-Ribosyl-EThcD (SRDEKY)	0	0	249.43	22.17	25.54	1816.64	606.552	3	0.000176	0.0968	161	170	29266	3612	AF_H2O2	ETHCD	3
Q8NEY8	Periphilin-1 OS	PPHLN1	PPHLN1	SySFHQSQHR	unique	Y2 ADPr_HCD_249_347_583 (DEKRSY)	0.5	0	197.16	25.76	30.15	1816.64	606.553	3	0.00129	0.707	161	170	24922	4431	AF_H2O2	HCD	2
Q8NEY8	Periphilin-1 OS	PPHLN1	PPHLN1	sYSFHQSQHR	unique	S1 ADPr_HCD_249_347_583 (DEKRSY)	1	30.97	235.32	25.76	20.4	1816.64	606.553	3	0.00129	0.707	161	170	24924	4435	AF_H2O2	HCD	2
Q8NEY8	Periphilin-1 OS	PPHLN1	PPHLN1	SySFHQSQHR	unique	Y2 ADPr_HCD_249_347_583 (DEKRSY)	0.01	0	169.46	25.54	28.09	1816.64	606.552	3	-4.13e-06	-0.00227	161	170	24325	3171	AF_H2O2	HCD	1
Q8NEY8	Periphilin-1 OS	PPHLN1	PPHLN1	SySFHQSQHR	unique	Y2 ADPr_HCD_249_347_583 (DEKRSY)	0.5	0	198.19	25.54	26.72	1816.64	606.552	3	0.000176	0.0968	161	170	28387	3610	AF_H2O2	HCD	3
Q8NEY8	Periphilin-1 OS	PPHLN1	PPHLN1	sYSFHQSQHR	unique	S1 ADPr_HCD_249_347_583 (DEKRSY)	1	55.89	234.75	25.54	29.83	1816.64	606.552	3	0.000176	0.0968	161	170	28389	3613	AF_H2O2	HCD	3
Q8WWY3	U4/U6 small nuclear ribonucleoprotein Prp31 OS	PRPF31	PRPF31	KTLSGFSSTSVLPHTGYIyHSDIVQSLPPDLR	unique	Y19 ADPr_HCD_249_347_583 (DEKRSY)	0.03	0	85.54	32.63	27.57	4055.87	1014.97	4	-0.00025	-0.0617	257	288	52741	23020	AF_H2O2	HCD	2
Q8WWY3	U4/U6 small nuclear ribonucleoprotein Prp31 OS	PRPF31	PRPF31	KTLSGFSSTSVLPHTGyIYHSDIVQSLPPDLR	unique	Y17 ADPr_HCD_249_347_583 (DEKRSY)	0.7	11.15	37.79	32.55	17.83	4056.88	1015.23	4	1.01	0.587	257	288	52848	23181	AF_H2O2	HCD	2
Q8WWY3	U4/U6 small nuclear ribonucleoprotein Prp31 OS	PRPF31	PRPF31	TLSGFSSTSVLPHTGyIYHSDIVQSLPPDLR	unique	Y16 ADPr_HCD_249_347_583 (DEKRSY)	0.04	0	82.87	32.51	40.21	3927.78	982.952	4	0.00171	0.435	258	288	55224	24951	AF_H2O2	HCD	2
Q8WWY3	U4/U6 small nuclear ribonucleoprotein Prp31 OS	PRPF31	PRPF31	KTLSGFSSTSVLPHTGYIyHSDIVQSLPPDLR	unique	Y19 ADPr_HCD_249_347_583 (DEKRSY)	0.05	0	71.1	32.4	35.46	4056.87	1015.22	4	0.994	-2.12	257	288	58750	24135	AF_H2O2	HCD	1
Q8WWY3	U4/U6 small nuclear ribonucleoprotein Prp31 OS	PRPF31	PRPF31	TLSGFSSTsVLPHTGYIYHSDIVQSLPPDLR	unique	S9 ADPr_HCD_249_347_583 (DEKRSY)	0.17	0	51.11	32.62	26.45	3928.78	983.202	4	1	-0.137	258	288	62659	26414	AF_H2O2	HCD	1
Q8WWY3	U4/U6 small nuclear ribonucleoprotein Prp31 OS	PRPF31	PRPF31	KTLSGFSSTSVLPHTGyIYHSDIVQSLPPDLR	unique	Y17 ADPr_HCD_249_347_583 (DEKRSY)	0.42	6.39	111.01	32.54	71.72	4056.88	1015.23	4	1.01	0.942	257	288	66460	25390	AF_H2O2	HCD	3
Q8WWY3	U4/U6 small nuclear ribonucleoprotein Prp31 OS	PRPF31	PRPF31	KTLSGFSSTsVLPHTGYIYHSDIVQSLPPDLR	unique	S10 ADPr_HCD_249_347_583 (DEKRSY)	0.03	0	94.44	32.55	44.59	4055.86	1014.97	4	-0.0101	-2.48	257	288	66497	25433	AF_H2O2	HCD	3
Q8WWY3	U4/U6 small nuclear ribonucleoprotein Prp31 OS	PRPF31	PRPF31	TLSGFSSTsVLPHTGYIYHSDIVQSLPPDLR	unique	S9 ADPr_HCD_249_347_583 (DEKRSY)	0.24	0	87.2	32.61	31.1	3928.79	983.204	4	1.01	1.6	258	288	69414	27639	AF_H2O2	HCD	3
Q96B01	RAD51-associated protein 1 OS	RAD51AP1	RAD51AP1	SsSSPLVVVSVK	unique	S2 ADPr_HCD_249_347_583 (DEKRSY)	0.05	0	71.14	31.19	26.95	1728.74	865.376	2	-0.000498	-0.288	315	326	48265	15683	AF_H2O2	HCD	3
Q7Z5J4	Retinoic acid-induced protein 1 OS	RAI1	RAI1	sAFmAPVPTK	unique	S1 ADPr_HCD_249_347_583 (DEKRSY), M4 Oxidation	100 %, 100 %	83.18, 1'000.00	99.86	30.66	24.18	1604.6	803.307	2	0.000107	0.0666	1226	1235	33896	10072	AF_H2O2	HCD	2
Q9BTL3	RNA guanine-N7 methyltransferase activating subunit OS	RAMAC	RAMAC	sWGNNYPQHR	unique	S1 ADP-Ribosyl-EThcD (SRDEKY)	1	119.22	151.19	15.22	26.95	1798.62	600.549	3	-0.000304	-0.169	86	95	27277	4366	AF_H2O2	ETHCD	1
Q9BTL3	RNA guanine-N7 methyltransferase activating subunit OS	RAMAC	RAMAC	sWGNNYPQHR	unique	S1 ADPr_HCD_249_347_583 (DEKRSY)	1	82.03	142.86	27.05	26.79	1798.63	600.549	3	5.59e-05	0.031	86	95	27376	5836	AF_H2O2	HCD	2
Q9BTL3	RNA guanine-N7 methyltransferase activating subunit OS	RAMAC	RAMAC	sWGNNYPQHR	unique	S1 ADPr_HCD_249_347_583 (DEKRSY)	1	66.12	65.76	26.99	15.9	1798.62	600.549	3	-0.00105	-0.586	86	95	26592	4363	AF_H2O2	HCD	1
Q9BTL3	RNA guanine-N7 methyltransferase activating subunit OS	RAMAC	RAMAC	sWGNNYPQHR	unique	S1 ADPr_HCD_249_347_583 (DEKRSY)	1	77.04	138.09	26.95	34.66	1798.62	600.549	3	-0.000304	-0.169	86	95	26594	4367	AF_H2O2	HCD	1
Q96T37	RNA-binding protein 15 OS	RBM15	RBM15	SLHLDKsSSR	unique	S7 ADP-Ribosyl-EThcD (SRDEKY)	1	23.2	197.58	41.36	30.52	1669.65	557.557	3	-0.00105	-0.631	97	106	25865	4376	AF_H2O2	ETHCD	2
Q96T37	RNA-binding protein 15 OS	RBM15	RBM15	SLHLDKsSSR	unique	S7 ADP-Ribosyl-EThcD (SRDEKY)	1	23.2	239.33	39.56	30.33	1669.65	557.557	3	-0.000304	-0.182	97	106	29252	3569	AF_H2O2	ETHCD	3
Q96T37	RNA-binding protein 15 OS	RBM15	RBM15	SLHLdKSSSR	unique	D5 ADPr_HCD_249_347_583 (DEKRSY)	0	0	155.79	30.52	17.51	1669.65	557.557	3	-0.00105	-0.631	97	106	24889	4377	AF_H2O2	HCD	2
Q96T37	RNA-binding protein 15 OS	RBM15	RBM15	SLHLdKSSSR	unique	D5 ADPr_HCD_249_347_583 (DEKRSY)	0	0	131.4	30.33	16.6	1669.65	557.557	3	-0.000304	-0.182	97	106	28361	3566	AF_H2O2	HCD	3
Q96T37	RNA-binding protein 15 OS	RBM15	RBM15	SLHLDkSSSR	unique	K6 ADPr_HCD_249_347_583 (DEKRSY)	0	0	147.99	30.33	26.78	1669.65	557.557	3	-0.000304	-0.182	97	106	28363	3570	AF_H2O2	HCD	3
P98179	RNA-binding protein 3 OS	RBM3	RBM3	NQGGYDRYsGGNYR	unique	S9 ADP-Ribosyl-EThcD (SRDEKY)	0.97	20.19	266.31	21.69	28.36	2146.75	716.591	3	-0.000524	-0.244	139	152	28264	5938	AF_H2O2	ETHCD	2
P38159	RNA-binding motif protein, X chromosome OS	RBMX	RBMX	DYGHSsSRDDYPSR	unique	S6 ADP-Ribosyl-EThcD (SRDEKY)	0.49	0	195.85	21.27	31.68	2181.74	728.254	3	-0.00333	-1.53	245	258	23743	3904	AF_H2O2	ETHCD	2
P38159	RNA-binding motif protein, X chromosome OS	RBMX	RBMX	SDLYsSGRDR	unique	S5 ADP-Ribosyl-EThcD (SRDEKY)	1	44.63	208.01	28.08	27.75	1695.59	566.205	3	-0.000644	-0.38	332	341	25962	4704	AF_H2O2	ETHCD	2
P38159	RNA-binding motif protein, X chromosome OS	RBMX	RBMX	VEQATKPSFEsGR	unique	S11 ADP-Ribosyl-EThcD (SRDEKY)	1	26.2	239.85	50.96	30.31	1975.77	659.599	3	0.00296	1.5	81	93	28230	5777	AF_H2O2	ETHCD	2
P38159	RNA-binding motif protein, X chromosome OS	RBMX	RBMX	AIKVEQATKPSFESGr	unique	R16 ADP-Ribosyl-EThcD (SRDEKY)	0	0	314.91	18.88	31.35	2287.99	573.004	4	0.00055	0.24	78	93	30518	8483	AF_H2O2	ETHCD	2
P38159	RNA-binding motif protein, X chromosome OS	RBMX	RBMX	AIKVEQATKPSFEsGR	unique	S14 ADP-Ribosyl-EThcD (SRDEKY)	0.48	0	350.12	55.77	31.38	2287.99	763.67	3	-9.41e-05	-0.0411	78	93	30526	8530	AF_H2O2	ETHCD	2
P38159	RNA-binding motif protein, X chromosome OS	RBMX	RBMX	VEQATKPSFESGRr	unique	R14 ADP-Ribosyl-EThcD (SRDEKY)	0.01	0	200.61	17.54	30.91	2131.87	711.632	3	0.000196	0.0918	81	94	27077	3552	AF_H2O2	ETHCD	1
P38159	RNA-binding motif protein, X chromosome OS	RBMX	RBMX	VEQATKPSFEsGR	unique	S11 ADP-Ribosyl-EThcD (SRDEKY)	1	42.69	319.33	61.07	30.22	1975.77	659.597	3	-0.000884	-0.447	81	93	27259	4272	AF_H2O2	ETHCD	1
P38159	RNA-binding motif protein, X chromosome OS	RBMX	RBMX	AIKVEQATKPSFEsGR	unique	S14 ADP-Ribosyl-EThcD (SRDEKY)	0.25	0	301.68	27.11	31.33	2287.99	763.67	3	-0.000634	-0.277	78	93	31520	7098	AF_H2O2	ETHCD	1
P38159	RNA-binding motif protein, X chromosome OS	RBMX	RBMX	DYGHSsSRDDYPSR	unique	S6 ADP-Ribosyl-EThcD (SRDEKY)	0.5	0	246.92	19.5	32.2	2181.74	728.255	3	0.0018	0.823	245	258	27130	3146	AF_H2O2	ETHCD	3
P38159	RNA-binding motif protein, X chromosome OS	RBMX	RBMX	SDLYSsGRDR	unique	S6 ADP-Ribosyl-EThcD (SRDEKY)	0.33	0	137.63	16	27.75	1695.59	566.204	3	-0.00118	-0.698	332	341	29310	3754	AF_H2O2	ETHCD	3
P38159	RNA-binding motif protein, X chromosome OS	RBMX	RBMX	VEQATKPSFESGr	unique	R13 ADP-Ribosyl-EThcD (SRDEKY)	0	0	258.79	41.36	30.52	1975.77	659.598	3	0.00134	0.676	81	93	31602	4854	AF_H2O2	ETHCD	3
P38159	RNA-binding motif protein, X chromosome OS	RBMX	RBMX	AIKVEQATKPSFESGr	unique	R16 ADP-Ribosyl-EThcD (SRDEKY)	0.2	0	212.86	21.94	31.39	2287.99	763.67	3	0.000446	0.195	78	93	35873	7843	AF_H2O2	ETHCD	3
P38159	RNA-binding motif protein, X chromosome OS	RBMX	RBMX	AIKVEQATKPSFESGr	unique	R16 ADP-Ribosyl-EThcD (SRDEKY)	0	0	368.36	17.79	31.46	2287.99	573.004	4	0.00031	0.135	78	93	35879	7879	AF_H2O2	ETHCD	3
P38159	RNA-binding motif protein, X chromosome OS	RBMX	RBMX	sAPPTR	unique	S1 ADPr_HCD_249_347_583 (DEKRSY)	1	86.65	72.88	26.34	18.48	1168.39	585.204	2	-0.00116	-0.99	293	298	20726	2591	AF_H2O2	HCD	2
P38159	RNA-binding motif protein, X chromosome OS	RBMX	RBMX	sAPSGPVR	unique	S1 ADPr_HCD_249_347_583 (DEKRSY)	1	70.05	74.61	27.1	33.12	1310.47	656.242	2	-0.000518	-0.395	165	172	23062	4057	AF_H2O2	HCD	2
P38159	RNA-binding motif protein, X chromosome OS	RBMX	RBMX	sAPSGPVR	unique	S1 ADPr_HCD_249_347_583 (DEKRSY)	1	94.31	108.73	27.1	30.77	1310.47	656.242	2	-0.000518	-0.395	165	172	23065	4061	AF_H2O2	HCD	2
P38159	RNA-binding motif protein, X chromosome OS	RBMX	RBMX	sAPSGPVR	unique	S1 ADPr_HCD_249_347_583 (DEKRSY)	1	53.31	65.28	27.1	24.81	1310.47	656.242	2	-0.000518	-0.395	165	172	23127	4167	AF_H2O2	HCD	2
P38159	RNA-binding motif protein, X chromosome OS	RBMX	RBMX	sAPSGPVR	unique	S1 ADPr_HCD_249_347_583 (DEKRSY)	1	83.03	87.99	27.1	27.96	1310.47	656.242	2	-0.000518	-0.395	165	172	23128	4169	AF_H2O2	HCD	2
P38159	RNA-binding motif protein, X chromosome OS	RBMX	RBMX	sAPSGPVR	unique	S1 ADPr_HCD_249_347_583 (DEKRSY)	1	106.77	100.49	27.1	31.41	1310.47	656.242	2	-0.000158	-0.121	165	172	23196	4279	AF_H2O2	HCD	2
P38159	RNA-binding motif protein, X chromosome OS	RBMX	RBMX	sAPSGPVR	unique	S1 ADPr_HCD_249_347_583 (DEKRSY)	1	97.99	93.55	27.1	25.61	1310.47	656.242	2	-0.000158	-0.121	165	172	23198	4282	AF_H2O2	HCD	2
P38159	RNA-binding motif protein, X chromosome OS	RBMX	RBMX	sDLYSSGR	unique	S1 ADPr_HCD_249_347_583 (DEKRSY)	1	22.23	97.12	26.56	24.2	1424.46	713.24	2	0.000282	0.198	332	339	25260	4979	AF_H2O2	HCD	2
P38159	RNA-binding motif protein, X chromosome OS	RBMX	RBMX	sDLYSSGR	unique	S1 ADPr_HCD_249_347_583 (DEKRSY)	1	22.23	107.85	26.56	35.88	1424.46	713.24	2	0.000282	0.198	332	339	25340	5104	AF_H2O2	HCD	2
P38159	RNA-binding motif protein, X chromosome OS	RBMX	RBMX	sDLYSSGR	unique	S1 ADPr_HCD_249_347_583 (DEKRSY)	0.98	17.48	108.69	26.56	30.21	1424.46	713.24	2	0.000282	0.198	332	339	25342	5107	AF_H2O2	HCD	2
P38159	RNA-binding motif protein, X chromosome OS	RBMX	RBMX	sDLYSSGR	unique	S1 ADPr_HCD_249_347_583 (DEKRSY)	1	19.23	104.46	26.62	33.87	1424.46	713.24	2	0.000162	0.114	332	339	25416	5221	AF_H2O2	HCD	2
P38159	RNA-binding motif protein, X chromosome OS	RBMX	RBMX	SdLYSSGR	unique	D2 ADPr_HCD_249_347_583 (DEKRSY)	0.49	0	92.78	26.55	25.49	1424.47	713.24	2	0.000642	0.45	332	339	25476	5328	AF_H2O2	HCD	2
P38159	RNA-binding motif protein, X chromosome OS	RBMX	RBMX	sDLYSSGR	unique	S1 ADPr_HCD_249_347_583 (DEKRSY)	1	28.95	124.19	26.55	33.01	1424.47	713.24	2	0.000642	0.45	332	339	25478	5331	AF_H2O2	HCD	2
P38159	RNA-binding motif protein, X chromosome OS	RBMX	RBMX	SdLYSSGR	unique	D2 ADPr_HCD_249_347_583 (DEKRSY)	0.49	0	92.78	26.55	25.75	1424.47	713.24	2	0.000642	0.45	332	339	25545	5440	AF_H2O2	HCD	2
P38159	RNA-binding motif protein, X chromosome OS	RBMX	RBMX	sDLYSSGR	unique	S1 ADPr_HCD_249_347_583 (DEKRSY)	0.98	17.48	119.59	26.55	30.86	1424.47	713.24	2	0.000642	0.45	332	339	25546	5442	AF_H2O2	HCD	2
P38159	RNA-binding motif protein, X chromosome OS	RBMX	RBMX	SdLYSSGR	unique	D2 ADPr_HCD_249_347_583 (DEKRSY)	0.48	0	81.2	26.62	17.71	1424.46	713.24	2	0.000162	0.114	332	339	27281	5663	AF_H2O2	HCD	2
P38159	RNA-binding motif protein, X chromosome OS	RBMX	RBMX	VeQATKPSFESGR	unique	E2 ADPr_HCD_249_347_583 (DEKRSY)	1	90.44	174.59	30.31	23.31	1975.77	659.599	3	0.00296	1.5	81	93	27349	5778	AF_H2O2	HCD	2
P38159	RNA-binding motif protein, X chromosome OS	RBMX	RBMX	AIKVeQATKPSFESGR	unique	E5 ADPr_HCD_249_347_583 (DEKRSY)	0	0	160.54	31.35	25.23	2287.99	573.004	4	0.00055	0.24	78	93	30137	8484	AF_H2O2	HCD	2
P38159	RNA-binding motif protein, X chromosome OS	RBMX	RBMX	AIkVEQATKPSFESGR	unique	K3 ADPr_HCD_249_347_583 (DEKRSY)	1	73.48	216.21	31.38	30.04	2287.99	763.67	3	-9.41e-05	-0.0411	78	93	30161	8531	AF_H2O2	HCD	2
P38159	RNA-binding motif protein, X chromosome OS	RBMX	RBMX	sDLYSSGR	unique	S1 ADPr_HCD_249_347_583 (DEKRSY)	1	22.23	71.45	26.84	15.89	1424.47	713.24	2	0.0015	1.05	332	339	26133	3595	AF_H2O2	HCD	1
P38159	RNA-binding motif protein, X chromosome OS	RBMX	RBMX	sDLYSSGR	unique	S1 ADPr_HCD_249_347_583 (DEKRSY)	1	22.23	92.67	26.59	35.65	1424.46	713.24	2	-9.81e-05	-0.0688	332	339	26206	3710	AF_H2O2	HCD	1
P38159	RNA-binding motif protein, X chromosome OS	RBMX	RBMX	sDLYSSGR	unique	S1 ADPr_HCD_249_347_583 (DEKRSY)	0.98	17.48	90.93	26.59	22.66	1424.46	713.24	2	-9.81e-05	-0.0688	332	339	26208	3713	AF_H2O2	HCD	1
P38159	RNA-binding motif protein, X chromosome OS	RBMX	RBMX	SdLYSSGR	unique	D2 ADPr_HCD_249_347_583 (DEKRSY)	0.17	0	44.26	26.59	15.13	1424.46	713.24	2	2.19e-05	0.0153	332	339	26261	3816	AF_H2O2	HCD	1
P38159	RNA-binding motif protein, X chromosome OS	RBMX	RBMX	sDLYSSGR	unique	S1 ADPr_HCD_249_347_583 (DEKRSY)	0.97	16.24	93.46	26.59	22.32	1424.46	713.24	2	2.19e-05	0.0153	332	339	26263	3819	AF_H2O2	HCD	1
P38159	RNA-binding motif protein, X chromosome OS	RBMX	RBMX	SdLYSSGR	unique	D2 ADPr_HCD_249_347_583 (DEKRSY)	0.5	0	92.78	25.99	25.35	1424.46	713.24	2	-0.000218	-0.153	332	339	26334	3935	AF_H2O2	HCD	1
P38159	RNA-binding motif protein, X chromosome OS	RBMX	RBMX	SdLYSSGR	unique	D2 ADPr_HCD_249_347_583 (DEKRSY)	0.48	0	98.76	25.99	23.08	1424.46	713.24	2	-0.000218	-0.153	332	339	26336	3938	AF_H2O2	HCD	1
P38159	RNA-binding motif protein, X chromosome OS	RBMX	RBMX	SdLYSSGR	unique	D2 ADPr_HCD_249_347_583 (DEKRSY)	0.5	0	91.27	26.59	23.01	1424.46	713.24	2	2.19e-05	0.0153	332	339	26403	4050	AF_H2O2	HCD	1
P38159	RNA-binding motif protein, X chromosome OS	RBMX	RBMX	SdLYSSGR	unique	D2 ADPr_HCD_249_347_583 (DEKRSY)	0.03	0	123.16	26.59	26.34	1424.46	713.24	2	2.19e-05	0.0153	332	339	26405	4053	AF_H2O2	HCD	1
P38159	RNA-binding motif protein, X chromosome OS	RBMX	RBMX	SdLYSSGR	unique	D2 ADPr_HCD_249_347_583 (DEKRSY)	0.49	0	84.48	26.59	18.95	1424.46	713.24	2	2.19e-05	0.0153	332	339	26475	4169	AF_H2O2	HCD	1
P38159	RNA-binding motif protein, X chromosome OS	RBMX	RBMX	VeQATKPSFESGR	unique	E2 ADPr_HCD_249_347_583 (DEKRSY)	1	36.96	106.39	30.22	22.74	1975.77	659.597	3	-0.000884	-0.447	81	93	26537	4269	AF_H2O2	HCD	1
P38159	RNA-binding motif protein, X chromosome OS	RBMX	RBMX	VeQATKPSFESGR	unique	E2 ADPr_HCD_249_347_583 (DEKRSY)	1	148.31	204.07	30.22	27.64	1975.77	659.597	3	-0.000884	-0.447	81	93	26539	4273	AF_H2O2	HCD	1
P38159	RNA-binding motif protein, X chromosome OS	RBMX	RBMX	AIKVEQATKPSFESGr	unique	R16 ADPr_HCD_249_347_583 (DEKRSY)	0	0	187.11	31.33	23.53	2287.99	763.67	3	-0.000634	-0.277	78	93	30870	7099	AF_H2O2	HCD	1
P38159	RNA-binding motif protein, X chromosome OS	RBMX	RBMX	sAPSGPVR	unique	S1 ADPr_HCD_249_347_583 (DEKRSY)	1	58.57	74.18	27.1	20.01	1310.47	656.242	2	-3.81e-05	-0.0291	165	172	28188	3289	AF_H2O2	HCD	3
P38159	RNA-binding motif protein, X chromosome OS	RBMX	RBMX	sAPSGPVR	unique	S1 ADPr_HCD_249_347_583 (DEKRSY)	1	81.6	91.79	27.1	29.17	1310.47	656.242	2	-3.81e-05	-0.0291	165	172	28190	3293	AF_H2O2	HCD	3
P38159	RNA-binding motif protein, X chromosome OS	RBMX	RBMX	sAPSGPVR	unique	S1 ADPr_HCD_249_347_583 (DEKRSY)	1	58.57	63.25	27.1	20.24	1310.47	656.242	2	0.000462	0.352	165	172	28258	3402	AF_H2O2	HCD	3
P38159	RNA-binding motif protein, X chromosome OS	RBMX	RBMX	sAPSGPVR	unique	S1 ADPr_HCD_249_347_583 (DEKRSY)	1	69.29	87.96	27.1	29.44	1310.47	656.242	2	0.000462	0.352	165	172	28260	3405	AF_H2O2	HCD	3
P38159	RNA-binding motif protein, X chromosome OS	RBMX	RBMX	sDLYSSGR	unique	S1 ADPr_HCD_249_347_583 (DEKRSY)	0.99	19.23	88.78	26.56	20.68	1424.46	713.24	2	0.000282	0.198	332	339	28707	4124	AF_H2O2	HCD	3
P38159	RNA-binding motif protein, X chromosome OS	RBMX	RBMX	sDLYSSGR	unique	S1 ADPr_HCD_249_347_583 (DEKRSY)	0.98	17.48	89.2	25.99	34.62	1424.46	713.24	2	-0.000218	-0.153	332	339	28792	4254	AF_H2O2	HCD	3
P38159	RNA-binding motif protein, X chromosome OS	RBMX	RBMX	sDLYSSGR	unique	S1 ADPr_HCD_249_347_583 (DEKRSY)	0.98	17.48	89.36	25.99	21.68	1424.46	713.24	2	-0.000218	-0.153	332	339	28794	4257	AF_H2O2	HCD	3
P38159	RNA-binding motif protein, X chromosome OS	RBMX	RBMX	sDLYSSGR	unique	S1 ADPr_HCD_249_347_583 (DEKRSY)	1	19.23	90.94	26.56	31.68	1424.47	713.24	2	0.000402	0.282	332	339	30503	4381	AF_H2O2	HCD	3
P38159	RNA-binding motif protein, X chromosome OS	RBMX	RBMX	sDLYSSGR	unique	S1 ADPr_HCD_249_347_583 (DEKRSY)	0.99	19.23	115.99	26.55	32.61	1424.47	713.24	2	0.000642	0.45	332	339	30569	4497	AF_H2O2	HCD	3
P38159	RNA-binding motif protein, X chromosome OS	RBMX	RBMX	SdLYSSGR	unique	D2 ADPr_HCD_249_347_583 (DEKRSY)	0.05	0	106.52	26.55	24.05	1424.47	713.24	2	0.000642	0.45	332	339	30571	4500	AF_H2O2	HCD	3
P38159	RNA-binding motif protein, X chromosome OS	RBMX	RBMX	SdLYSSGR	unique	D2 ADPr_HCD_249_347_583 (DEKRSY)	0.49	0	82.43	25.99	22.93	1424.46	713.239	2	-0.000458	-0.321	332	339	30644	4616	AF_H2O2	HCD	3
P38159	RNA-binding motif protein, X chromosome OS	RBMX	RBMX	SdLYSSGR	unique	D2 ADPr_HCD_249_347_583 (DEKRSY)	0.48	0	95.64	25.99	22.54	1424.46	713.239	2	-0.000458	-0.321	332	339	30646	4619	AF_H2O2	HCD	3
P38159	RNA-binding motif protein, X chromosome OS	RBMX	RBMX	SdLYSSGR	unique	D2 ADPr_HCD_249_347_583 (DEKRSY)	0.24	0	83.26	26.55	23	1424.47	713.24	2	0.000522	0.366	332	339	30726	4744	AF_H2O2	HCD	3
P38159	RNA-binding motif protein, X chromosome OS	RBMX	RBMX	VeQATKPSFESGR	unique	E2 ADPr_HCD_249_347_583 (DEKRSY)	1	80.86	144.62	30.52	24.37	1975.77	659.598	3	0.00134	0.676	81	93	30796	4855	AF_H2O2	HCD	3
P38159	RNA-binding motif protein, X chromosome OS	RBMX	RBMX	VEQATKPsFESGR	unique	S8 ADPr_HCD_249_347_583 (DEKRSY)	0	0	49.81	30.3	16.26	1975.77	988.893	2	-0.000498	-0.252	81	93	30801	4861	AF_H2O2	HCD	3
P38159	RNA-binding motif protein, X chromosome OS	RBMX	RBMX	AIKVeQATKPSFESGR	unique	E5 ADPr_HCD_249_347_583 (DEKRSY)	0.59	19.28	149.95	31.46	17.57	2287.99	573.004	4	0.00031	0.135	78	93	35225	7880	AF_H2O2	HCD	3
Q9GZR2	RNA exonuclease 4 OS	REXO4	REXO4	sGRPSLR	unique	S1 ADP-Ribosyl-EThcD (SRDEKY)	1	70.16	104.16	16.67	30.61	1312.5	438.506	3	-0.00123	-0.94	359	365	23683	3690	AF_H2O2	ETHCD	2
P35251	Replication factor C subunit 1 OS	RFC1	RFC1	KPPEKLPVsSKPGK	unique	S9 ADP-Ribosyl-EThcD (SRDEKY)	1	50.64	295.45	34.8	28.41	2031.94	678.322	3	-0.000704	-0.346	84	97	28210	5691	AF_H2O2	ETHCD	2
P35251	Replication factor C subunit 1 OS	RFC1	RFC1	sSADKIGEVSSPK	unique	S1 ADP-Ribosyl-EThcD (SRDEKY)	1	50.64	322.83	50.48	31	1844.72	615.915	3	-0.000624	-0.338	302	314	28296	6154	AF_H2O2	ETHCD	2
P35251	Replication factor C subunit 1 OS	RFC1	RFC1	sSADKIGEVSSPK	unique	S1 ADP-Ribosyl-EThcD (SRDEKY)	1	50.64	321.08	53.64	30.9	1845.73	616.249	3	1	-0.359	302	314	28297	6158	AF_H2O2	ETHCD	2
P35251	Replication factor C subunit 1 OS	RFC1	RFC1	sSADKIGEVSSPK	unique	S1 ADP-Ribosyl-EThcD (SRDEKY)	1	47.12	248.45	29.35	31.13	1844.72	615.915	3	0.000486	0.263	302	314	28312	6275	AF_H2O2	ETHCD	2
P35251	Replication factor C subunit 1 OS	RFC1	RFC1	KPPEKLPVsSKPGK	unique	S9 ADP-Ribosyl-EThcD (SRDEKY)	1	50.64	296.44	28.35	28.38	2031.94	678.322	3	-0.000524	-0.258	84	97	27235	4179	AF_H2O2	ETHCD	1
P35251	Replication factor C subunit 1 OS	RFC1	RFC1	sSADKIGEVSSPK	unique	S1 ADP-Ribosyl-EThcD (SRDEKY)	1	50.64	336.07	56.15	31.04	1844.72	615.914	3	-0.0017	-0.923	302	314	27321	4670	AF_H2O2	ETHCD	1
P35251	Replication factor C subunit 1 OS	RFC1	RFC1	sSADKIGEVSSPK	unique	S1 ADP-Ribosyl-EThcD (SRDEKY)	1	50.64	304.15	56.16	30.9	1845.73	616.249	3	1	-0.456	302	314	29329	4745	AF_H2O2	ETHCD	1
P35251	Replication factor C subunit 1 OS	RFC1	RFC1	KPPEKLPVsSKPGK	unique	S9 ADP-Ribosyl-EThcD (SRDEKY)	1	50.64	269.92	28.24	28.38	2031.94	678.322	3	4.59e-05	0.0226	84	97	31575	4757	AF_H2O2	ETHCD	3
P35251	Replication factor C subunit 1 OS	RFC1	RFC1	sSADKIGEVSSPK	unique	S1 ADP-Ribosyl-EThcD (SRDEKY)	1	50.64	311.61	48.3	31	1844.72	615.915	3	-0.000414	-0.224	302	314	31668	5221	AF_H2O2	ETHCD	3
P35251	Replication factor C subunit 1 OS	RFC1	RFC1	kPPEKLPVSSKPGK	unique	K1 ADPr_HCD_249_347_583 (DEKRSY)	1	106.65	185.39	28.41	32.25	2031.94	678.322	3	-0.000704	-0.346	84	97	27299	5692	AF_H2O2	HCD	2
P35251	Replication factor C subunit 1 OS	RFC1	RFC1	sSADKIGEVSSPK	unique	S1 ADPr_HCD_249_347_583 (DEKRSY)	0.01	20.77	118.79	31	41.75	1844.72	615.915	3	-0.000624	-0.338	302	314	27565	6155	AF_H2O2	HCD	2
P35251	Replication factor C subunit 1 OS	RFC1	RFC1	SsADKIGEVSSPK	unique	S2 ADPr_HCD_249_347_583 (DEKRSY)	0.07	17.78	88.81	30.9	24.14	1845.73	616.249	3	1	-0.359	302	314	27566	6157	AF_H2O2	HCD	2
P35251	Replication factor C subunit 1 OS	RFC1	RFC1	sSADKIGEVSSPK	unique	S1 ADPr_HCD_249_347_583 (DEKRSY)	1	30.97	153.84	30.9	52.91	1845.73	616.249	3	1	-0.359	302	314	27567	6159	AF_H2O2	HCD	2
P35251	Replication factor C subunit 1 OS	RFC1	RFC1	SsADKIGEVSSPK	unique	S2 ADPr_HCD_249_347_583 (DEKRSY)	0.06	0	125.02	31	44.92	1844.72	923.369	2	-0.000658	-0.357	302	314	27570	6165	AF_H2O2	HCD	2
P35251	Replication factor C subunit 1 OS	RFC1	RFC1	SSAdKIGEVSSPK	unique	D4 ADPr_HCD_249_347_583 (DEKRSY)	0.31	0	67.75	30.9	34.81	1845.73	923.87	2	1	-0.242	302	314	27585	6206	AF_H2O2	HCD	2
P35251	Replication factor C subunit 1 OS	RFC1	RFC1	sSADKIGEVSSPK	unique	S1 ADPr_HCD_249_347_583 (DEKRSY)	1	25.05	148.5	30.9	45.85	1845.73	923.87	2	1	-0.242	302	314	27586	6208	AF_H2O2	HCD	2
P35251	Replication factor C subunit 1 OS	RFC1	RFC1	SSADkIGEVSSPK	unique	K5 ADPr_HCD_249_347_583 (DEKRSY)	0.89	15.46	82.09	31	29.19	1844.72	615.915	3	-0.000984	-0.533	302	314	27621	6273	AF_H2O2	HCD	2
P35251	Replication factor C subunit 1 OS	RFC1	RFC1	SsADKIGEVSSPK	unique	S2 ADPr_HCD_249_347_583 (DEKRSY)	0.05	0	149.01	31.13	32.95	1844.72	615.915	3	0.000486	0.263	302	314	27623	6276	AF_H2O2	HCD	2
P35251	Replication factor C subunit 1 OS	RFC1	RFC1	sYLNR	unique	S1 ADPr_HCD_249_347_583 (DEKRSY)	0.99	21.44	63.16	29.66	15.36	1192.39	597.205	2	-0.000198	-0.166	384	388	24475	3419	AF_H2O2	HCD	1
P35251	Replication factor C subunit 1 OS	RFC1	RFC1	kPPEKLPVSSKPGK	unique	K1 ADPr_HCD_249_347_583 (DEKRSY)	1	87.37	143.26	28.38	19.05	2031.94	678.322	3	-0.000524	-0.258	84	97	26482	4180	AF_H2O2	HCD	1
P35251	Replication factor C subunit 1 OS	RFC1	RFC1	SSAdKIGEVSSPK	unique	D4 ADPr_HCD_249_347_583 (DEKRSY)	1	52.33	75.95	31.01	34.84	1844.72	923.369	2	8.19e-05	0.0444	302	314	26769	4656	AF_H2O2	HCD	1
P35251	Replication factor C subunit 1 OS	RFC1	RFC1	SsADKIGEVSSPK	unique	S2 ADPr_HCD_249_347_583 (DEKRSY)	0	0	137.85	31.01	45.14	1844.72	923.369	2	8.19e-05	0.0444	302	314	26771	4660	AF_H2O2	HCD	1
P35251	Replication factor C subunit 1 OS	RFC1	RFC1	SsADKIGEVSSPK	unique	S2 ADPr_HCD_249_347_583 (DEKRSY)	0.02	0	149.58	31.04	56.32	1844.72	615.914	3	-0.0017	-0.923	302	314	26777	4669	AF_H2O2	HCD	1
P35251	Replication factor C subunit 1 OS	RFC1	RFC1	sSADKIGEVSSPK	unique	S1 ADPr_HCD_249_347_583 (DEKRSY)	1	28.09	182.88	31.04	40.14	1844.72	615.914	3	-0.0017	-0.923	302	314	26778	4671	AF_H2O2	HCD	1
P35251	Replication factor C subunit 1 OS	RFC1	RFC1	SSADkIGEVSSPK	unique	K5 ADPr_HCD_249_347_583 (DEKRSY)	0.99	28.05	90.48	30.97	20.27	1845.73	923.871	2	1	1.08	302	314	28349	4741	AF_H2O2	HCD	1
P35251	Replication factor C subunit 1 OS	RFC1	RFC1	SSADkIGEVSSPK	unique	K5 ADPr_HCD_249_347_583 (DEKRSY)	0.35	29.58	61.01	30.9	16.39	1845.73	616.249	3	1	-0.456	302	314	28350	4744	AF_H2O2	HCD	1
P35251	Replication factor C subunit 1 OS	RFC1	RFC1	SsADKIGEVSSPK	unique	S2 ADPr_HCD_249_347_583 (DEKRSY)	0.47	0	143.84	30.9	37.86	1845.73	616.249	3	1	-0.456	302	314	28351	4746	AF_H2O2	HCD	1
P35251	Replication factor C subunit 1 OS	RFC1	RFC1	KPPEkLPVSSKPGK	unique	K5 ADPr_HCD_249_347_583 (DEKRSY)	0	0	76.49	28.49	15.57	2031.94	678.321	3	-0.0016	-0.789	84	97	30732	4755	AF_H2O2	HCD	3
P35251	Replication factor C subunit 1 OS	RFC1	RFC1	KPPEKLPVSSkPGK	unique	K11 ADPr_HCD_249_347_583 (DEKRSY)	0	0	143.34	28.38	20.66	2031.94	678.322	3	4.59e-05	0.0226	84	97	30734	4758	AF_H2O2	HCD	3
P35251	Replication factor C subunit 1 OS	RFC1	RFC1	SSAdKIGEVSSPK	unique	D4 ADPr_HCD_249_347_583 (DEKRSY)	0.67	52.33	86.52	31	31.55	1844.72	615.915	3	-0.000414	-0.224	302	314	31010	5219	AF_H2O2	HCD	3
P35251	Replication factor C subunit 1 OS	RFC1	RFC1	SsADKIGEVSSPK	unique	S2 ADPr_HCD_249_347_583 (DEKRSY)	0.06	0	144.89	31	47.09	1844.72	615.915	3	-0.000414	-0.224	302	314	31012	5222	AF_H2O2	HCD	3
P35251	Replication factor C subunit 1 OS	RFC1	RFC1	SSAdKIGEVSSPK	unique	D4 ADPr_HCD_249_347_583 (DEKRSY)	0.09	0	70.53	31	39.17	1844.72	923.369	2	-0.000538	-0.292	302	314	31014	5226	AF_H2O2	HCD	3
P35251	Replication factor C subunit 1 OS	RFC1	RFC1	SsADKIGEVSSPK	unique	S2 ADPr_HCD_249_347_583 (DEKRSY)	0	0	135.85	31	45.66	1844.72	923.369	2	-0.000538	-0.292	302	314	31016	5229	AF_H2O2	HCD	3
P35251	Replication factor C subunit 1 OS	RFC1	RFC1	sYSPR	unique	S1 ADPr_HCD_249_347_583 (DEKRSY)	0.97	19.69	53.71	27.18	16.14	1149.35	575.684	2	0.000382	0.332	281	285	21033	3094	AF_H2O2	HCD	2
P35251	Replication factor C subunit 1 OS	RFC1	RFC1	sYSPR	unique	S1 ADPr_HCD_249_347_583 (DEKRSY)	1	33.65	66.59	27.18	19.4	1149.35	575.684	2	0.000382	0.332	281	285	21035	3097	AF_H2O2	HCD	2
Q8IYW5	E3 ubiquitin-protein ligase RNF168 OS	RNF168	RNF168	sVFQMFQR	unique	S1 ADPr_HCD_249_347_583 (DEKRSY)	1	97.07	77.57	28.59	24.64	1582.57	792.292	2	0.00116	0.734	561	568	46032	16672	AF_H2O2	HCD	1
P62913	60S ribosomal protein L11 OS	RPL11	RPL11	sFGIR	razor	S1 ADPr_HCD_249_347_583 (DEKRSY)	1	61.09	46.51	28.27	15.14	1119.38	560.697	2	0.000602	0.537	59	63	31650	8771	AF_H2O2	HCD	2
P83731	60S ribosomal protein L24 OS	RPL24	RPL24	MKVELcSFsGYK	unique	S9 ADP-Ribosyl-EThcD (SRDEKY)	1	36.04	224.06	15.47	28.77	1988.75	663.923	3	0.0016	0.805	1	12	41235	15501	AF_H2O2	ETHCD	2
P83731	60S ribosomal protein L24 OS	RPL24	RPL24	MKVELcSFSGyK	unique	Y11 ADP-Ribosyl-EThcD (SRDEKY)	0.01	0	219.79	19.53	28.83	1988.74	663.922	3	-0.000228	-0.115	1	12	44266	15096	AF_H2O2	ETHCD	1
P83731	60S ribosomal protein L24 OS	RPL24	RPL24	MkVELcSFSGYK	unique	K2 ADPr_HCD_249_347_583 (DEKRSY)	1	38.86	126.2	28.77	29.82	1988.75	663.923	3	0.0016	0.805	1	12	40942	15502	AF_H2O2	HCD	2
P83731	60S ribosomal protein L24 OS	RPL24	RPL24	MkVELcSFSGYK	unique	K2 ADPr_HCD_249_347_583 (DEKRSY)	1	41.68	72.69	28.87	23.42	1988.75	995.38	2	-3.2e-05	-0.0161	1	12	40948	15511	AF_H2O2	HCD	2
P83731	60S ribosomal protein L24 OS	RPL24	RPL24	MkVELcSFSGYK	unique	K2 ADPr_HCD_249_347_583 (DEKRSY)	1	57.12	91.05	28.92	21.87	1988.75	995.38	2	0.000828	0.416	1	12	43672	15078	AF_H2O2	HCD	1
P83731	60S ribosomal protein L24 OS	RPL24	RPL24	MkVELcSFSGYK	unique	K2 ADPr_HCD_249_347_583 (DEKRSY)	1	54.62	123.64	28.83	26.37	1988.74	663.922	3	-0.000228	-0.115	1	12	43686	15097	AF_H2O2	HCD	1
P83731	60S ribosomal protein L24 OS	RPL24	RPL24	MkVELcSFSGYK	unique	K2 ADPr_HCD_249_347_583 (DEKRSY)	1	54.62	133.27	28.72	22.49	1988.75	663.923	3	0.00196	0.986	1	12	48343	15789	AF_H2O2	HCD	3
P83731	60S ribosomal protein L24 OS	RPL24	RPL24	MkVELcSFSGYK	unique	K2 ADPr_HCD_249_347_583 (DEKRSY)	1	41.68	102.5	28.83	18.52	1988.75	995.38	2	0.00119	0.597	1	12	48354	15802	AF_H2O2	HCD	3
P46777	60S ribosomal protein L5 OS	RPL5	RPL5	kASFLR	unique	K1 ADPr_HCD_249_347_583 (DEKRSY)	1	40.26	62.78	27.54	22.97	1261.49	631.752	2	-0.000378	-0.3	284	289	28619	5221	AF_H2O2	HCD	1
P61247	40S ribosomal protein S3a OS	RPS3A	RPS3A	KTSyAQHQQVR	unique	Y4 ADP-Ribosyl-EThcD (SRDEKY)	1	50.64	300.11	60.54	30.69	1885.75	629.591	3	0.000776	0.411	152	162	21381	2736	AF_H2O2	ETHCD	2
P61247	40S ribosomal protein S3a OS	RPS3A	RPS3A	kTSYAQHQQVR	unique	K1 ADPr_HCD_249_347_583 (DEKRSY)	1	100.91	204.81	30.69	54.29	1885.75	629.591	3	0.000776	0.411	152	162	20813	2732	AF_H2O2	HCD	2
P61247	40S ribosomal protein S3a OS	RPS3A	RPS3A	kTSYAQHQQVR	unique	K1 ADPr_HCD_249_347_583 (DEKRSY)	1	140.41	214.74	30.69	31.95	1885.75	629.591	3	0.000776	0.411	152	162	20816	2737	AF_H2O2	HCD	2
Q9Y3B9	RRP15-like protein OS	RRP15	RRP15	LIsTVSKK	unique	S3 ADP-Ribosyl-EThcD (SRDEKY)	1	145.62	285.57	36.18	27.58	1415.61	472.877	3	-0.000194	-0.137	201	208	26069	5108	AF_H2O2	ETHCD	2
Q9Y3B9	RRP15-like protein OS	RRP15	RRP15	LIsTVSKK	unique	S3 ADP-Ribosyl-EThcD (SRDEKY)	1	127.58	247.01	30.75	27.23	1415.61	472.877	3	-0.00139	-0.984	201	208	27114	3683	AF_H2O2	ETHCD	1
Q9Y3B9	RRP15-like protein OS	RRP15	RRP15	LIsTVSKK	unique	S3 ADP-Ribosyl-EThcD (SRDEKY)	1	145.62	257.01	30.56	27.16	1415.61	472.877	3	-0.000854	-0.603	201	208	29437	4193	AF_H2O2	ETHCD	3
Q9Y3B9	RRP15-like protein OS	RRP15	RRP15	LIsTVSKK	unique	S3 ADPr_HCD_249_347_583 (DEKRSY)	1	60.86	75.05	27.58	16.72	1415.61	472.877	3	-0.000194	-0.137	201	208	25341	5105	AF_H2O2	HCD	2
Q9Y3B9	RRP15-like protein OS	RRP15	RRP15	LIsTVSKK	unique	S3 ADPr_HCD_249_347_583 (DEKRSY)	1	67.47	78.84	27.58	22.6	1415.61	472.877	3	-0.000194	-0.137	201	208	25343	5109	AF_H2O2	HCD	2
Q9Y3B9	RRP15-like protein OS	RRP15	RRP15	LIsTVSKK	unique	S3 ADPr_HCD_249_347_583 (DEKRSY)	0.97	34.08	51.99	27.63	18.72	1415.61	708.812	2	0.000242	0.171	201	208	25346	5113	AF_H2O2	HCD	2
Q9Y3B9	RRP15-like protein OS	RRP15	RRP15	LIsTVSKK	unique	S3 ADPr_HCD_249_347_583 (DEKRSY)	1	45.7	55.8	27.23	16.75	1415.61	472.877	3	-0.00139	-0.984	201	208	26189	3684	AF_H2O2	HCD	1
Q9Y3B9	RRP15-like protein OS	RRP15	RRP15	LIsTVSKK	unique	S3 ADPr_HCD_249_347_583 (DEKRSY)	1	49.4	66.58	27.16	21.89	1415.61	472.877	3	-0.000854	-0.603	201	208	28750	4190	AF_H2O2	HCD	3
Q9Y3B9	RRP15-like protein OS	RRP15	RRP15	LIsTVSKK	unique	S3 ADPr_HCD_249_347_583 (DEKRSY)	0.96	29.85	58.77	27.68	18.11	1415.61	708.813	2	0.000842	0.594	201	208	28751	4192	AF_H2O2	HCD	3
Q9Y3B9	RRP15-like protein OS	RRP15	RRP15	LIsTVSKK	unique	S3 ADPr_HCD_249_347_583 (DEKRSY)	1	45.7	79.78	27.16	23.7	1415.61	472.877	3	-0.000854	-0.603	201	208	28752	4194	AF_H2O2	HCD	3
Q9Y3A4	Ribosomal RNA-processing protein 7 homolog A OS	RRP7A	RRP7A	GPLLVSTESHPVKsGIHK	unique	S14 ADP-Ribosyl-EThcD (SRDEKY)	0.5	0	190.35	24.81	31.43	2426.1	809.709	3	0.000386	0.159	137	154	32651	9296	AF_H2O2	ETHCD	2
Q15050	Ribosome biogenesis regulatory protein homolog OS	RRS1	RRS1	VsTASVGR	unique	S2 ADPr_HCD_249_347_583 (DEKRSY)	1	48.92	71.69	32.39	20.34	1316.48	659.248	2	0.000822	0.624	227	234	22929	3847	AF_H2O2	HCD	2
Q92541	RNA polymerase-associated protein RTF1 homolog OS	RTF1	RTF1	sLNLEDYKK	unique	S1 ADP-Ribosyl-EThcD (SRDEKY)	1	136.26	261.53	41.48	29.69	1649.64	550.887	3	0.000846	0.512	697	705	32672	9468	AF_H2O2	ETHCD	2
Q6SPF0	Atherin OS	SAMD1	SAMD1	yLGGSGGAGGR	unique	Y1 ADPr_HCD_249_347_583 (DEKRSY)	1	69.65	67.11	29.82	21.14	1491.52	746.766	2	0.000142	0.0951	257	267	25047	4637	AF_H2O2	HCD	2
P82979	SAP domain-containing ribonucleoprotein OS	SARNP	SARNP	FGISsVPTK	unique	S5 ADPr_HCD_249_347_583 (DEKRSY)	0.01	0	51.24	30.52	15.77	1475.57	738.794	2	0.000742	0.502	127	135	37602	11460	AF_H2O2	HCD	1
Q99590	Protein SCAF11 OS	SCAF11	SCAF11	SKsSSFGR	unique	S3 ADP-Ribosyl-EThcD (SRDEKY)	0.33	0	153.5	24.62	28.37	1395.49	466.169	3	0.000166	0.119	949	956	23533	3211	AF_H2O2	ETHCD	2
Q99590	Protein SCAF11 OS	SCAF11	SCAF11	KPLsGNSNSSGSESFK	unique	S4 ADP-Ribosyl-EThcD (SRDEKY)	1	41.04	168.37	21.75	30	2165.83	722.951	3	-0.000694	-0.32	1101	1116	28162	5517	AF_H2O2	ETHCD	2
Q99590	Protein SCAF11 OS	SCAF11	SCAF11	sSSFGR	unique	S1 ADPr_HCD_249_347_583 (DEKRSY)	1	34.46	65.8	26.57	27.3	1180.36	591.186	2	-0.000418	-0.354	951	956	22771	3595	AF_H2O2	HCD	2
Q99590	Protein SCAF11 OS	SCAF11	SCAF11	sSSFGR	unique	S1 ADPr_HCD_249_347_583 (DEKRSY)	1	36.04	68.88	26.57	26.48	1180.36	591.186	2	-0.000418	-0.354	951	956	22773	3598	AF_H2O2	HCD	2
Q99590	Protein SCAF11 OS	SCAF11	SCAF11	kPLSGNSNSSGSESFK	unique	K1 ADPr_HCD_249_347_583 (DEKRSY)	1	62.04	173.51	30	53.86	2165.83	722.951	3	-0.000694	-0.32	1101	1116	27189	5518	AF_H2O2	HCD	2
Q99590	Protein SCAF11 OS	SCAF11	SCAF11	sSSFGR	unique	S1 ADPr_HCD_249_347_583 (DEKRSY)	1	20.2	64.28	26.57	31.6	1180.36	591.186	2	-0.000418	-0.354	951	956	26386	2839	AF_H2O2	HCD	3
Q9NVU7	Protein SDA1 homolog OS	SDAD1	SDAD1	KELDAAPGKsQK	unique	S10 ADP-Ribosyl-EThcD (SRDEKY)	1	26.2	348.02	45.28	30.75	1811.75	604.924	3	0.000736	0.406	566	577	21504	3120	AF_H2O2	ETHCD	2
Q9NVU7	Protein SDA1 homolog OS	SDAD1	SDAD1	ELDAAPGKsQK	unique	S9 ADP-Ribosyl-EThcD (SRDEKY)	1	26.2	239.35	34.46	30.04	1683.65	562.225	3	-0.000454	-0.27	567	577	23649	3576	AF_H2O2	ETHCD	2
Q9NVU7	Protein SDA1 homolog OS	SDAD1	SDAD1	KeLDAAPGKSQK	unique	E2 ADPr_HCD_249_347_583 (DEKRSY)	0	0	107.22	30.75	17.59	1811.75	604.924	3	0.000736	0.406	566	577	21047	3116	AF_H2O2	HCD	2
Q9NVU7	Protein SDA1 homolog OS	SDAD1	SDAD1	KELDAAPGkSQK	unique	K9 ADPr_HCD_249_347_583 (DEKRSY)	0	0	142.64	30.75	20.25	1811.75	604.924	3	0.000736	0.406	566	577	21050	3121	AF_H2O2	HCD	2
Q9H4L4	Sentrin-specific protease 3 OS	SENP3	SENP3	LKsGGGFGPDPGSGTTVPAR	unique	S3 ADPr_HCD_249_347_583 (DEKRSY)	0.49	0	139.21	30.72	41.02	2398	800.34	3	-0.000764	-0.319	42	61	32287	9789	AF_H2O2	HCD	2
Q9H4L4	Sentrin-specific protease 3 OS	SENP3	SENP3	LKsGGGFGPDPGSGTTVPAR	unique	S3 ADPr_HCD_249_347_583 (DEKRSY)	0.49	0	127.01	30.81	39.29	2398	800.341	3	0.000886	0.369	42	61	33143	8557	AF_H2O2	HCD	1
Q9H4L4	Sentrin-specific protease 3 OS	SENP3	SENP3	LkSGGGFGPDPGSGTTVPAR	unique	K2 ADPr_HCD_249_347_583 (DEKRSY)	0.98	20.77	125.96	30.81	72.6	2398	800.341	3	0.000346	0.144	42	61	37525	9324	AF_H2O2	HCD	3
Q8NC51	Plasminogen activator inhibitor 1 RNA-binding protein OS	SERBP1	SERBP1	sSFSHYSGLK	unique	S1 ADP-Ribosyl-EThcD (SRDEKY)	1	56.66	211.51	32.08	28.02	1652.59	551.871	3	0.000576	0.348	202	211	32554	8703	AF_H2O2	ETHCD	2
Q8NC51	Plasminogen activator inhibitor 1 RNA-binding protein OS	SERBP1	SERBP1	SSFSHYsGLK	unique	S7 ADP-Ribosyl-EThcD (SRDEKY)	1	23.2	216.6	24.73	28.02	1652.59	551.871	3	0.000576	0.348	202	211	32613	9016	AF_H2O2	ETHCD	2
Q8NC51	Plasminogen activator inhibitor 1 RNA-binding protein OS	SERBP1	SERBP1	SSFSHYsGLK	unique	S7 ADP-Ribosyl-EThcD (SRDEKY)	0.99	21.44	183.45	17.81	28.02	1652.59	551.871	3	0.000576	0.348	202	211	33616	7678	AF_H2O2	ETHCD	1
Q8NC51	Plasminogen activator inhibitor 1 RNA-binding protein OS	SERBP1	SERBP1	sSFSHYSGLK	unique	S1 ADP-Ribosyl-EThcD (SRDEKY)	1	56.66	231.82	45.96	28.02	1652.59	551.871	3	-0.000324	-0.196	202	211	35915	8107	AF_H2O2	ETHCD	3
Q8NC51	Plasminogen activator inhibitor 1 RNA-binding protein OS	SERBP1	SERBP1	SSFSHYsGLKHEDKR	unique	S7 ADPr_HCD_249_347_583 (DEKRSY)	0.04	0.35	78.55	29.67	22.49	2317.91	580.486	4	-0.00049	-0.211	202	216	27254	5622	AF_H2O2	HCD	2
Q8NC51	Plasminogen activator inhibitor 1 RNA-binding protein OS	SERBP1	SERBP1	SSFsHYSGLKHEDKR	unique	S4 ADPr_HCD_249_347_583 (DEKRSY)	0.12	2.03	132.59	29.67	23.84	2317.91	580.486	4	-0.00049	-0.211	202	216	27256	5625	AF_H2O2	HCD	2
Q8NC51	Plasminogen activator inhibitor 1 RNA-binding protein OS	SERBP1	SERBP1	SSFsHYSGLKHEDKR	unique	S4 ADPr_HCD_249_347_583 (DEKRSY)	0.02	0	131.46	29.58	23.01	2317.91	580.486	4	-0.00193	-0.832	202	216	26454	4135	AF_H2O2	HCD	1
Q8NC51	Plasminogen activator inhibitor 1 RNA-binding protein OS	SERBP1	SERBP1	sAAQAAAQTNSNAAGK	unique	S1 ADPr_HCD_249_347_583 (DEKRSY)	1	87.45	80.91	28.99	30.41	2000.76	1001.39	2	-0.00282	-1.41	53	68	26178	2497	AF_H2O2	HCD	3
Q8NC51	Plasminogen activator inhibitor 1 RNA-binding protein OS	SERBP1	SERBP1	SSFSHySGLKHEDKR	unique	Y6 ADPr_HCD_249_347_583 (DEKRSY)	0	0	85.27	29.65	20.54	2317.91	580.486	4	-0.00097	-0.418	202	216	30700	4705	AF_H2O2	HCD	3
Q8NC51	Plasminogen activator inhibitor 1 RNA-binding protein OS	SERBP1	SERBP1	SSFsHYSGLKHEDKR	unique	S4 ADPr_HCD_249_347_583 (DEKRSY)	0.04	0.98	150.37	29.65	21.78	2317.91	580.486	4	-0.00097	-0.418	202	216	30702	4708	AF_H2O2	HCD	3
P84101	Small EDRK-rich factor 2 OS	SERF2	SERF2	RRDDGLsAAAR	unique	S7 ADP-Ribosyl-EThcD (SRDEKY)	1	37.84	158.41	15.8	30.63	1727.68	576.9	3	-0.00107	-0.621	26	36	23816	4187	AF_H2O2	ETHCD	2
P84101	Small EDRK-rich factor 2 OS	SERF2	SERF2	RDDGLsAAAR	unique	S6 ADP-Ribosyl-EThcD (SRDEKY)	1	82.89	170.44	25.2	30	1571.58	524.866	3	-0.000864	-0.549	27	36	25980	4771	AF_H2O2	ETHCD	2
P84101	Small EDRK-rich factor 2 OS	SERF2	SERF2	RRDDGLsAAAR	unique	S7 ADP-Ribosyl-EThcD (SRDEKY)	1	36.6	184.26	35.45	30.28	1727.68	576.9	3	-0.000174	-0.101	26	36	29200	3386	AF_H2O2	ETHCD	3
Q9NWH9	SAFB-like transcription modulator OS	SLTM	SLTM	eVSGHSVR	unique	E1 ADPr_HCD_249_347_583 (DEKRSY)	1	34.18	62.29	27.9	20.98	1410.5	706.256	2	0.000362	0.256	907	914	20823	2748	AF_H2O2	HCD	2
O00193	Small acidic protein OS	SMAP	SMAP	sTSHFR	unique	S1 ADP-Ribosyl-EThcD (SRDEKY)	1	79.18	135.08	16.69	29.95	1274.41	425.811	3	6.59e-05	0.0516	63	68	21471	3017	AF_H2O2	ETHCD	2
O00193	Small acidic protein OS	SMAP	SMAP	sTSHFR	unique	S1 ADPr_HCD_249_347_583 (DEKRSY)	1	62.64	74.74	29.95	21.01	1274.41	638.213	2	8.19e-05	0.0642	63	68	20968	2987	AF_H2O2	HCD	2
Q13573	SNW domain-containing protein 1 OS	SNW1	SNW1	FVPDKEFSGsDRR	unique	S10 ADP-Ribosyl-EThcD (SRDEKY)	0.48	0	187.14	20.37	30	2080.81	694.611	3	1	-0.395	472	484	31446	6639	AF_H2O2	ETHCD	1
Q9Y657	Spindlin-1 OS	SPIN1	SPIN1	SsVGPSKPVSQPR	unique	S2 ADPr_HCD_249_347_583 (DEKRSY)	0.02	0	204.5	29.75	28.94	1865.77	622.931	3	-0.000344	-0.184	38	50	25246	4954	AF_H2O2	HCD	2
Q9Y657	Spindlin-1 OS	SPIN1	SPIN1	SsVGPSKPVSQPR	unique	S2 ADPr_HCD_249_347_583 (DEKRSY)	0.03	0	181.92	29.75	29.93	1865.77	622.931	3	-0.000524	-0.281	38	50	24490	3442	AF_H2O2	HCD	1
Q9Y657	Spindlin-1 OS	SPIN1	SPIN1	SsVGPSKPVSQPR	unique	S2 ADPr_HCD_249_347_583 (DEKRSY)	0.03	0	186.55	29.99	27.66	1865.77	622.931	3	0.000556	0.298	38	50	28604	3960	AF_H2O2	HCD	3
Q68D10	Protein SPT2 homolog OS	SPTY2D1	SPTY2D1	GPGRPVsSPHELR	unique	S7 ADP-Ribosyl-EThcD (SRDEKY)	1	56.66	305.72	44.68	31.43	1928.8	643.94	3	0.00566	2.93	464	476	28262	5931	AF_H2O2	ETHCD	2
Q68D10	Protein SPT2 homolog OS	SPTY2D1	SPTY2D1	GPGRPVsSPHELR	unique	S7 ADP-Ribosyl-EThcD (SRDEKY)	1	56.66	298.2	30.6	31.35	1928.79	643.939	3	0.000706	0.366	464	476	27280	4390	AF_H2O2	ETHCD	1
Q68D10	Protein SPT2 homolog OS	SPTY2D1	SPTY2D1	RPVsGLGPPGR	unique	S4 ADP-Ribosyl-EThcD (SRDEKY)	1	103.7	224.53	36.27	29.69	1632.68	545.235	3	0.00113	0.689	477	487	29405	6165	AF_H2O2	ETHCD	1
Q68D10	Protein SPT2 homolog OS	SPTY2D1	SPTY2D1	GPGRPVsSPHELR	unique	S7 ADP-Ribosyl-EThcD (SRDEKY)	1	56.66	308.57	51.84	31.22	1928.79	643.939	3	0.00161	0.832	464	476	31632	5000	AF_H2O2	ETHCD	3
Q68D10	Protein SPT2 homolog OS	SPTY2D1	SPTY2D1	sVSGPGR	unique	S1 ADPr_HCD_249_347_583 (DEKRSY)	1	34.27	57.74	28.89	18.13	1199.4	600.708	2	0.000502	0.418	488	494	20922	2912	AF_H2O2	HCD	2
Q68D10	Protein SPT2 homolog OS	SPTY2D1	SPTY2D1	GPGrPVSSPHELR	unique	R4 ADPr_HCD_249_347_583 (DEKRSY)	1	56.78	146.42	31.43	31.25	1928.8	643.94	3	0.00566	2.93	464	476	27431	5929	AF_H2O2	HCD	2
Q68D10	Protein SPT2 homolog OS	SPTY2D1	SPTY2D1	GPGrPVSSPHELR	unique	R4 ADPr_HCD_249_347_583 (DEKRSY)	1	46.27	140.26	31.43	18.86	1928.8	643.94	3	0.00566	2.93	464	476	27433	5932	AF_H2O2	HCD	2
Q68D10	Protein SPT2 homolog OS	SPTY2D1	SPTY2D1	TVSNSVPGRPVSsLGPGQTVSSSGPTIKPK	unique	S13 ADPr_HCD_249_347_583 (DEKRSY)	0	0	122.31	32.16	24.2	3461.63	866.414	4	0.00229	0.661	505	534	36349	12163	AF_H2O2	HCD	2
Q68D10	Protein SPT2 homolog OS	SPTY2D1	SPTY2D1	sAPPPmNFTDLLR	unique	S1 ADPr_HCD_249_347_583 (DEKRSY), M6 Oxidation	100 %, 100 %	145.27, 1'000.00	157.38	30.14	16.56	2014.79	672.605	3	0.0047	2.33	162	174	47268	19831	AF_H2O2	HCD	2
Q68D10	Protein SPT2 homolog OS	SPTY2D1	SPTY2D1	sAPPPMNFTDLLR	unique	S1 ADPr_HCD_249_347_583 (DEKRSY)	1	127.07	133.07	30.08	23.45	1998.8	1000.41	2	0.0014	0.701	162	174	55616	25487	AF_H2O2	HCD	2
Q68D10	Protein SPT2 homolog OS	SPTY2D1	SPTY2D1	rPVSGLGPPGR	unique	R1 ADPr_HCD_249_347_583 (DEKRSY)	1	67.57	115.79	29.23	29.67	1633.69	545.569	3	1	0.885	477	487	29141	6164	AF_H2O2	HCD	1
Q68D10	Protein SPT2 homolog OS	SPTY2D1	SPTY2D1	RPVsGLGPPGR	unique	S4 ADPr_HCD_249_347_583 (DEKRSY)	0	0	123.65	29.69	19.62	1632.68	545.235	3	0.00113	0.689	477	487	29142	6166	AF_H2O2	HCD	1
Q68D10	Protein SPT2 homolog OS	SPTY2D1	SPTY2D1	TVSNSVPGRPVSsLGPGQTVSSSGPTIKPK	unique	S13 ADPr_HCD_249_347_583 (DEKRSY)	0.01	0.67	108.93	32.13	15	3461.62	866.413	4	0.00129	0.373	505	534	37354	11108	AF_H2O2	HCD	1
Q68D10	Protein SPT2 homolog OS	SPTY2D1	SPTY2D1	sAPPPMNFTDLLR	unique	S1 ADPr_HCD_249_347_583 (DEKRSY)	1	138.17	134.29	30.26	20.09	1998.79	1000.4	2	-0.000198	-0.0991	162	174	64245	27110	AF_H2O2	HCD	1
Q68D10	Protein SPT2 homolog OS	SPTY2D1	SPTY2D1	GPGrPVSSPHELR	unique	R4 ADPr_HCD_249_347_583 (DEKRSY)	1	53.14	134.95	31.22	25.64	1928.79	643.939	3	0.00161	0.832	464	476	30880	4998	AF_H2O2	HCD	3
Q68D10	Protein SPT2 homolog OS	SPTY2D1	SPTY2D1	GPGRPVSSPHELr	unique	R13 ADPr_HCD_249_347_583 (DEKRSY)	0	0	161.18	31.22	26.4	1928.79	643.939	3	0.00161	0.832	464	476	30882	5001	AF_H2O2	HCD	3
Q68D10	Protein SPT2 homolog OS	SPTY2D1	SPTY2D1	TVSNSVPGRPVSsLGPGQTVSSSGPTIKPK	unique	S13 ADPr_HCD_249_347_583 (DEKRSY)	0	0.37	162.6	32.17	32.98	3461.62	866.413	4	-0.00139	-0.401	505	534	41972	11929	AF_H2O2	HCD	3
Q68D10	Protein SPT2 homolog OS	SPTY2D1	SPTY2D1	sAPPPMNFTDLLR	unique	S1 ADPr_HCD_249_347_583 (DEKRSY)	1	164.15	175.45	30.17	20.64	1998.8	1000.41	2	0.0025	1.25	162	174	70976	28262	AF_H2O2	HCD	3
Q8NEF9	Serum response factor-binding protein 1 OS	SRFBP1	SRFBP1	kLESVFFHSLSGSK	unique	K1 ADPr_HCD_249_347_583 (DEKRSY)	0.97	17.78	76.56	30.66	24.04	2105.89	702.97	3	0.000726	0.345	339	352	43041	17048	AF_H2O2	HCD	2
Q8NEF9	Serum response factor-binding protein 1 OS	SRFBP1	SRFBP1	kLESVFFHSLSGSK	unique	K1 ADPr_HCD_249_347_583 (DEKRSY)	1	73.82	119.39	30.71	24.25	2105.88	702.969	3	-0.002	-0.951	339	352	52162	17803	AF_H2O2	HCD	3
O75494_Q07955	Serine/arginine-rich splicing factor 10 OS_Serine/arginine-rich splicing factor 1 OS	SRSF10_SRSF1	SRSF1	sYSPR	unique	S1 ADPr_HCD_249_347_583 (DEKRSY)	0.97	19.69	53.71	27.18	16.14	1149.35	575.684	2	0.000382	0.332	141; 225	145; 229	21033	3094	AF_H2O2	HCD	2
O75494_Q07955	Serine/arginine-rich splicing factor 10 OS_Serine/arginine-rich splicing factor 1 OS	SRSF10_SRSF1	SRSF1	sYSPR	unique	S1 ADPr_HCD_249_347_583 (DEKRSY)	1	33.65	66.59	27.18	19.4	1149.35	575.684	2	0.000382	0.332	141; 225	145; 229	21035	3097	AF_H2O2	HCD	2
Q01130	Serine/arginine-rich splicing factor 2 OS	SRSF2	SRSF2	sYGRPPPDVEGMTSLK	unique	n-term Acetyl, S1 ADP-Ribosyl-EThcD (SRDEKY)	100 %, 100 %	1'000.00, 47.12	252.32	19.94	29.84	2315.92	772.98	3	0.00114	0.492	2	17	44290	15345	AF_H2O2	ETHCD	1
Q01130	Serine/arginine-rich splicing factor 2 OS	SRSF2	SRSF2	sYGRPPPdVEGMTSLK	unique	n-term Acetyl, D8 ADP-Ribosyl-EThcD (SRDEKY)	100 %, 97 %	1'000.00, 18.45	172.28	18.41	29.86	2315.92	772.981	3	0.00354	1.53	2	17	44303	15507	AF_H2O2	ETHCD	1
Q01130	Serine/arginine-rich splicing factor 2 OS	SRSF2	SRSF2	sYGRPPPDVeGMTSLKVDNLTYR	unique	n-term Acetyl, E10 ADP-Ribosyl-EThcD (SRDEKY)	100 %, 19 %	1'000.00, 0.00	103.55	26.53	31.52	3177.35	1060.12	3	-0.000131	-0.0412	2	24	52685	19603	AF_H2O2	ETHCD	1
Q01130	Serine/arginine-rich splicing factor 2 OS	SRSF2	SRSF2	sYGRPPPDVEGMTSLK	unique	n-term Acetyl, S1 ADP-Ribosyl-EThcD (SRDEKY)	100 %, 100 %	44.63, 1'000.00	257.56	23.26	29.79	2315.92	772.98	3	0.000419	0.181	2	17	48736	16049	AF_H2O2	ETHCD	3
Q01130	Serine/arginine-rich splicing factor 2 OS	SRSF2	SRSF2	sYGRPPPDVEGMTSLK	unique	n-term Acetyl, S1 ADP-Ribosyl-EThcD (SRDEKY)	100 %, 100 %	26.20, 1'000.00	202.73	18.39	29.61	2316.92	773.314	3	1	-0.548	2	17	50743	16225	AF_H2O2	ETHCD	3
Q01130	Serine/arginine-rich splicing factor 2 OS	SRSF2	SRSF2	sYGrPPPDVEGMTSLKVDNLTYR	unique	n-term Acetyl, R4 ADP-Ribosyl-EThcD (SRDEKY)	100 %, 20 %	1'000.00, 0.00	105.34	15.99	31.62	3177.35	1060.13	3	0.00134	0.421	2	24	57119	20411	AF_H2O2	ETHCD	3
Q01130	Serine/arginine-rich splicing factor 2 OS	SRSF2	SRSF2	sYGrPPPDVEGmTSLK	unique	n-term Acetyl, R4 ADPr_HCD_249_347_583 (DEKRSY), M12 Oxidation	100 %, 4 %, 100 %	1'000.00, 8.72, 1'000.00	144.48	29.66	27.43	2331.91	778.312	3	0.000874	0.375	2	17	35938	11385	AF_H2O2	HCD	2
Q01130	Serine/arginine-rich splicing factor 2 OS	SRSF2	SRSF2	sYGRPPPDVEGMTSLk	unique	n-term Acetyl, K16 ADPr_HCD_249_347_583 (DEKRSY)	100 %, 100 %	1'000.00, 38.71	133.75	29.85	18.17	2315.92	772.98	3	0.000599	0.259	2	17	40970	15545	AF_H2O2	HCD	2
Q01130	Serine/arginine-rich splicing factor 2 OS	SRSF2	SRSF2	sYGRPPPdVEGMTSLK	unique	n-term Acetyl, D8 ADPr_HCD_249_347_583 (DEKRSY)	100 %, 0 %	1'000.00, 0.00	107.49	29.74	25.07	2315.92	772.98	3	0.000239	0.103	2	17	41048	15674	AF_H2O2	HCD	2
Q01130	Serine/arginine-rich splicing factor 2 OS	SRSF2	SRSF2	sYGrPPPDVEGMTSLK	unique	n-term Acetyl, R4 ADPr_HCD_249_347_583 (DEKRSY)	100 %, 0 %	1'000.00, 0.00	227.82	29.8	31.59	2315.92	772.98	3	0.00132	0.569	2	17	41049	15676	AF_H2O2	HCD	2
Q01130	Serine/arginine-rich splicing factor 2 OS	SRSF2	SRSF2	sYGrPPPDVEGMTSLK	unique	n-term Acetyl, R4 ADPr_HCD_249_347_583 (DEKRSY)	100 %, 0 %	1'000.00, 0.00	100.91	29.8	30.04	2315.92	1158.97	2	0.00146	0.628	2	17	41053	15686	AF_H2O2	HCD	2
Q01130	Serine/arginine-rich splicing factor 2 OS	SRSF2	SRSF2	sYGrPPPDVEGMTSLK	unique	n-term Acetyl, R4 ADPr_HCD_249_347_583 (DEKRSY)	100 %, 0 %	1'000.00, 0.00	162.75	29.81	22.68	2315.92	1158.97	2	0.00172	0.74	2	17	41055	15689	AF_H2O2	HCD	2
Q01130	Serine/arginine-rich splicing factor 2 OS	SRSF2	SRSF2	sYGRPPPDVEGMTSLk	unique	n-term Acetyl, K16 ADPr_HCD_249_347_583 (DEKRSY)	100 %, 100 %	1'000.00, 17.78	147.13	29.74	19.74	2315.92	772.98	3	0.000239	0.103	2	17	42295	15795	AF_H2O2	HCD	2
Q01130	Serine/arginine-rich splicing factor 2 OS	SRSF2	SRSF2	sYGRPPPDVeGMTSLKVDNLTYR	unique	n-term Acetyl, E10 ADPr_HCD_249_347_583 (DEKRSY)	100 %, 100 %	1'000.00, 42.90	154.03	31.6	17.74	3177.35	1060.13	3	0.00206	0.648	2	24	46742	19052	AF_H2O2	HCD	2
Q01130	Serine/arginine-rich splicing factor 2 OS	SRSF2	SRSF2	sYGRPPPDVeGMTSLKVDNLTYR	unique	n-term Acetyl, E10 ADPr_HCD_249_347_583 (DEKRSY)	100 %, 100 %	1'000.00, 40.23	74.52	31.6	27.37	3177.35	1060.13	3	0.0017	0.535	2	24	46818	19177	AF_H2O2	HCD	2
Q01130	Serine/arginine-rich splicing factor 2 OS	SRSF2	SRSF2	sYGRPPPDVEGMTSLKVDNLTYR	unique	n-term Acetyl, S1 ADPr_HCD_249_347_583 (DEKRSY)	0 %, 100 %	0.00, 1'000.00	200.32	31.63	42.31	3177.35	1060.12	3	0.000979	0.308	2	24	46820	19180	AF_H2O2	HCD	2
Q01130	Serine/arginine-rich splicing factor 2 OS	SRSF2	SRSF2	sYGRPPPDVeGMTSLK	unique	n-term Acetyl, E10 ADPr_HCD_249_347_583 (DEKRSY)	100 %, 97 %	1'000.00, 17.37	81.76	29.85	19.11	2315.92	772.98	3	0.000779	0.336	2	17	43856	15343	AF_H2O2	HCD	1
Q01130	Serine/arginine-rich splicing factor 2 OS	SRSF2	SRSF2	sYGrPPPDVEGMTSLK	unique	n-term Acetyl, R4 ADPr_HCD_249_347_583 (DEKRSY)	100 %, 0 %	1'000.00, 0.00	187.35	29.84	29.98	2315.92	772.98	3	0.00114	0.492	2	17	43858	15346	AF_H2O2	HCD	1
Q01130	Serine/arginine-rich splicing factor 2 OS	SRSF2	SRSF2	sYGRPPPDVeGMTSLK	unique	n-term Acetyl, E10 ADPr_HCD_249_347_583 (DEKRSY)	100 %, 3 %	1'000.00, 13.79	100.91	29.87	23.86	2315.92	1158.97	2	0.0027	1.16	2	17	43864	15355	AF_H2O2	HCD	1
Q01130	Serine/arginine-rich splicing factor 2 OS	SRSF2	SRSF2	sYGrPPPDVEGMTSLK	unique	n-term Acetyl, R4 ADPr_HCD_249_347_583 (DEKRSY)	100 %, 0 %	1'000.00, 0.00	197.09	29.87	47.54	2315.92	1158.97	2	0.0027	1.16	2	17	43866	15358	AF_H2O2	HCD	1
Q01130	Serine/arginine-rich splicing factor 2 OS	SRSF2	SRSF2	sYGRPPPDVEGMTSLKVDNLTYR	unique	n-term Acetyl, S1 ADPr_HCD_249_347_583 (DEKRSY)	0 %, 100 %	0.00, 1'000.00	45.02	30.55	17.99	2636.29	879.771	3	-541	156	2	24	50039	18885	AF_H2O2	HCD	1
Q01130	Serine/arginine-rich splicing factor 2 OS	SRSF2	SRSF2	sYGRPPPDVeGMTSLKVDNLTYR	unique	n-term Acetyl, E10 ADPr_HCD_249_347_583 (DEKRSY)	100 %, 93 %	1'000.00, 11.31	83.24	31.52	24.19	3177.35	1060.12	3	-0.000131	-0.0412	2	24	51881	19601	AF_H2O2	HCD	1
Q01130	Serine/arginine-rich splicing factor 2 OS	SRSF2	SRSF2	sYGRPPPdVEGMTSLKVDNLTYR	unique	n-term Acetyl, D8 ADPr_HCD_249_347_583 (DEKRSY)	100 %, 0 %	1'000.00, 0.00	238.02	31.52	60.55	3177.35	1060.12	3	-0.000131	-0.0412	2	24	51883	19604	AF_H2O2	HCD	1
Q01130	Serine/arginine-rich splicing factor 2 OS	SRSF2	SRSF2	sYGRPPPdVEGMTSLKVDNLTYR	unique	n-term Acetyl, D8 ADPr_HCD_249_347_583 (DEKRSY)	100 %, 0 %	1'000.00, 0.00	136.47	31.52	30.59	3177.35	1060.12	3	-0.000131	-0.0412	2	24	52022	19779	AF_H2O2	HCD	1
Q01130	Serine/arginine-rich splicing factor 2 OS	SRSF2	SRSF2	sYGrPPPDVEGMTSLK	unique	n-term Acetyl, R4 ADPr_HCD_249_347_583 (DEKRSY)	100 %, 0 %	1'000.00, 0.00	108.26	29.74	19.82	2315.92	1158.97	2	-4.84e-06	-0.00209	2	17	48437	15918	AF_H2O2	HCD	3
Q01130	Serine/arginine-rich splicing factor 2 OS	SRSF2	SRSF2	sYGRPPPDVeGMTSLK	unique	n-term Acetyl, E10 ADPr_HCD_249_347_583 (DEKRSY)	100 %, 96 %	1'000.00, 17.37	88	29.79	18.65	2315.92	772.98	3	0.000419	0.181	2	17	48529	16047	AF_H2O2	HCD	3
Q01130	Serine/arginine-rich splicing factor 2 OS	SRSF2	SRSF2	sYGRPPPDVEGMTSLk	unique	n-term Acetyl, K16 ADPr_HCD_249_347_583 (DEKRSY)	100 %, 100 %	1'000.00, 61.12	204.2	29.79	25.28	2315.92	772.98	3	0.000419	0.181	2	17	48531	16050	AF_H2O2	HCD	3
Q01130	Serine/arginine-rich splicing factor 2 OS	SRSF2	SRSF2	sYGrPPPDVEGMTSLK	unique	n-term Acetyl, R4 ADPr_HCD_249_347_583 (DEKRSY)	100 %, 0 %	1'000.00, 0.00	207.08	29.8	37.94	2315.92	1158.97	2	0.0022	0.947	2	17	48538	16060	AF_H2O2	HCD	3
Q01130	Serine/arginine-rich splicing factor 2 OS	SRSF2	SRSF2	sYGRPPPDVEGMTsLK	unique	n-term Acetyl, S14 ADPr_HCD_249_347_583 (DEKRSY)	100 %, 67 %	1'000.00, 1.72	131.49	29.65	21.28	2315.92	772.979	3	-0.00123	-0.531	2	17	49832	16236	AF_H2O2	HCD	3
Q01130	Serine/arginine-rich splicing factor 2 OS	SRSF2	SRSF2	sYGRPPPDVEGMTSLKVDNLTYR	unique	n-term Acetyl, S1 ADPr_HCD_249_347_583 (DEKRSY)	0 %, 100 %	0.00, 1'000.00	70.72	30.52	26.62	2636.29	879.771	3	-541	156	2	24	54708	19646	AF_H2O2	HCD	3
Q01130	Serine/arginine-rich splicing factor 2 OS	SRSF2	SRSF2	sYGRPPPDVeGMTSLKVDNLTYR	unique	n-term Acetyl, E10 ADPr_HCD_249_347_583 (DEKRSY)	100 %, 100 %	1'000.00, 32.44	171.32	31.5	64.23	3177.35	1060.12	3	0.000619	0.195	2	24	56591	20409	AF_H2O2	HCD	3
Q01130	Serine/arginine-rich splicing factor 2 OS	SRSF2	SRSF2	sYGRPPPDVEGMTSLKVDNLTYR	unique	n-term Acetyl, S1 ADPr_HCD_249_347_583 (DEKRSY)	0 %, 100 %	0.00, 1'000.00	210.79	31.62	38.25	3177.35	1060.12	3	0.00134	0.421	2	24	56593	20412	AF_H2O2	HCD	3
Q08170	Serine/arginine-rich splicing factor 4 OS	SRSF4	SRSF4	sGYGYR	unique	S1 ADPr_HCD_249_347_583 (DEKRSY)	1	43.97	69.03	25	20.77	1242.37	622.194	2	-0.0011	-0.883	84	89	24981	4527	AF_H2O2	HCD	2
Q08170	Serine/arginine-rich splicing factor 4 OS	SRSF4	SRSF4	sGYGYR	unique	S1 ADPr_HCD_249_347_583 (DEKRSY)	1	49.27	54.36	25	16.31	1242.37	622.195	2	0.000482	0.388	84	89	28413	3651	AF_H2O2	HCD	3
Q08945	FACT complex subunit SSRP1 OS	SSRP1	SSRP1	EYEGGRGEsSKR	unique	S9 ADP-Ribosyl-EThcD (SRDEKY)	1	23.2	282.14	33.21	28.75	1894.69	632.57	3	-0.000444	-0.234	613	624	21319	2485	AF_H2O2	ETHCD	2
Q9Y3M8	StAR-related lipid transfer protein 13 OS	STARD13	STARD13	sFLKR	razor	S1 ADP-Ribosyl-EThcD (SRDEKY)	1	93.29	101.67	16.15	28.32	1190.45	397.825	3	3.59e-05	0.0301	258	262	26050	5043	AF_H2O2	ETHCD	2
Q9Y3M8	StAR-related lipid transfer protein 13 OS	STARD13	STARD13	sFLKR	razor	S1 ADP-Ribosyl-EThcD (SRDEKY)	1	108.29	111.99	18.1	28.33	1190.45	397.824	3	-0.000624	-0.524	258	262	29416	4118	AF_H2O2	ETHCD	3
Q15022	Polycomb protein SUZ12 OS	SUZ12	SUZ12	SGGGScGGGGSYSASSSsSAAAAAGAAVLPVKKPK	unique	S18 ADPr_HCD_249_347_583 (DEKRSY)	0	0	178.79	32.16	28.26	3579.54	895.891	4	0.00266	0.742	41	75	37641	11512	AF_H2O2	HCD	1
Q92804	TATA-binding protein-associated factor 2N OS	TAF15	TAF15	SGGYGGDRsGGGYGGDR	unique	S9 ADP-Ribosyl-EThcD (SRDEKY)	1	50.64	280.89	36.64	31.32	2114.71	705.911	3	-0.000224	-0.106	546	562	23717	3810	AF_H2O2	ETHCD	2
Q92804	TATA-binding protein-associated factor 2N OS	TAF15	TAF15	SGGYGGDRsGGGYGGDR	unique	S9 ADP-Ribosyl-EThcD (SRDEKY)	1	50.64	211	16.8	31.36	2114.71	705.912	3	0.00218	1.03	546	562	24860	2733	AF_H2O2	ETHCD	1
Q92804	TATA-binding protein-associated factor 2N OS	TAF15	TAF15	SGGGYGGDRsSGGGYSGDR	unique	S10 ADP-Ribosyl-EThcD (SRDEKY)	0.49	0	156.2	21.92	31.7	2288.78	763.932	3	-0.000504	-0.22	423	441	27081	2974	AF_H2O2	ETHCD	3
Q92804	TATA-binding protein-associated factor 2N OS	TAF15	TAF15	SGGYGGDRsGGGYGGDR	unique	S9 ADP-Ribosyl-EThcD (SRDEKY)	1	26.2	223.07	25.61	31.44	2114.71	705.911	3	-0.00112	-0.531	546	562	27116	3099	AF_H2O2	ETHCD	3
Q92804	TATA-binding protein-associated factor 2N OS	TAF15	TAF15	SGGGYGGDRsGGGYGGDR	unique	S10 ADP-Ribosyl-EThcD (SRDEKY)	1	31.7	191.2	16.03	31.95	2171.73	724.918	3	-0.00102	-0.471	442	459	27117	3101	AF_H2O2	ETHCD	3
Q92804	TATA-binding protein-associated factor 2N OS	TAF15	TAF15	sGGYGGDR	unique	S1 ADPr_HCD_249_347_583 (DEKRSY)	1	53.31	55.99	25	15.12	1308.38	655.198	2	0.000742	0.567	546	553	20850	2792	AF_H2O2	HCD	2
Q92804	TATA-binding protein-associated factor 2N OS	TAF15	TAF15	sGGGYGGDR	unique	S1 ADPr_HCD_249_347_583 (DEKRSY)	1	105.12	96.12	25	32.67	1365.4	683.708	2	-0.000118	-0.0865	423	431	20858	2806	AF_H2O2	HCD	2
Q92804	TATA-binding protein-associated factor 2N OS	TAF15	TAF15	sGGGYGGDR	unique	S1 ADPr_HCD_249_347_583 (DEKRSY)	1	73.05	92.44	25	35.44	1365.4	683.708	2	-0.000118	-0.0865	423	431	20861	2811	AF_H2O2	HCD	2
Q92804	TATA-binding protein-associated factor 2N OS	TAF15	TAF15	SGGGyGGDRSGGGYGGDR	unique	Y5 ADPr_HCD_249_347_583 (DEKRSY)	0	0	144.02	31.95	18.16	2171.73	724.918	3	-0.00102	-0.471	442	459	26549	3102	AF_H2O2	HCD	3
Q99426	Tubulin-folding cofactor B OS	TBCB	TBCB	sFLKR	unique	S1 ADPr_HCD_249_347_583 (DEKRSY)	1	55.24	61.38	28.33	18.92	1190.45	596.234	2	0.000462	0.388	123	127	28689	4096	AF_H2O2	HCD	3
Q99426	Tubulin-folding cofactor B OS	TBCB	TBCB	sFLKR	unique	S1 ADPr_HCD_249_347_583 (DEKRSY)	1	73.16	83.29	28.33	25.3	1190.45	397.824	3	-0.000624	-0.524	123	127	28701	4115	AF_H2O2	HCD	3
Q99426	Tubulin-folding cofactor B OS	TBCB	TBCB	sFLKR	unique	S1 ADPr_HCD_249_347_583 (DEKRSY)	1	63.11	80.63	28.33	16.11	1190.45	397.824	3	-0.000624	-0.524	123	127	28704	4119	AF_H2O2	HCD	3
Q99426	Tubulin-folding cofactor B OS	TBCB	TBCB	sFLKR	razor	S1 ADP-Ribosyl-EThcD (SRDEKY)	1	93.29	101.67	16.15	28.32	1190.45	397.825	3	3.59e-05	0.0301	123	127	26050	5043	AF_H2O2	ETHCD	2
Q99426	Tubulin-folding cofactor B OS	TBCB	TBCB	sFLKR	razor	S1 ADP-Ribosyl-EThcD (SRDEKY)	1	108.29	111.99	18.1	28.33	1190.45	397.824	3	-0.000624	-0.524	123	127	29416	4118	AF_H2O2	ETHCD	3
Q8NDF8	Terminal nucleotidyltransferase 4A OS	TENT4B	TENT4B	sNNQYYHGK	unique	S1 ADP-Ribosyl-EThcD (SRDEKY)	1	142.88	277.2	26.49	25.97	1650.55	551.191	3	0.00159	0.96	549	557	23542	3239	AF_H2O2	ETHCD	2
Q8NDF8	Terminal nucleotidyltransferase 4A OS	TENT4B	TENT4B	sNNQYYHGK	unique	S1 ADPr_HCD_249_347_583 (DEKRSY)	1	31.7	80.63	25.97	20.45	1650.55	551.191	3	0.00159	0.96	549	557	22551	3236	AF_H2O2	HCD	2
Q8NDF8	Terminal nucleotidyltransferase 4A OS	TENT4B	TENT4B	sNNQYYHGK	unique	S1 ADPr_HCD_249_347_583 (DEKRSY)	1	60.19	95.08	25.97	23.43	1650.55	551.191	3	0.00159	0.96	549	557	22554	3240	AF_H2O2	HCD	2
Q9P016	Thymocyte nuclear protein 1 OS	THYN1	THYN1	LAGTSGSDKGLsGKR	unique	S12 ADP-Ribosyl-EThcD (SRDEKY)	1	98.4	375.22	60.57	31.43	1973.82	658.949	3	0.000136	0.0688	8	22	23691	3718	AF_H2O2	ETHCD	2
Q9P016	Thymocyte nuclear protein 1 OS	THYN1	THYN1	LAGTSGSDKGLsGKR	unique	S12 ADP-Ribosyl-EThcD (SRDEKY)	1	91.36	254.39	43.5	31.26	1973.82	658.949	3	-0.000584	-0.296	8	22	27098	3037	AF_H2O2	ETHCD	3
P62328	Thymosin beta-4 OS	TMSB4X	TMSB4X	sDKPDMAEIEKFDKSk	unique	n-term Acetyl, K16 ADP-Ribosyl-EThcD (SRDEKY)	100 %, 2 %	1'000.00, 0.00	223.7	22.68	30.24	2449.98	817.666	3	0.000509	0.208	2	17	36982	12229	AF_H2O2	ETHCD	2
P62328	Thymosin beta-4 OS	TMSB4X	TMSB4X	sDKPDMAEIEKFDKSk	unique	n-term Acetyl, K16 ADP-Ribosyl-EThcD (SRDEKY)	100 %, 2 %	1'000.00, 0.00	231.7	27.19	30.18	2449.97	817.664	3	-0.00405	-1.65	2	17	42434	11986	AF_H2O2	ETHCD	3
P62328	Thymosin beta-4 OS	TMSB4X	TMSB4X	sDKPDMAEIEKFDkSK	unique	n-term Acetyl, K14 ADPr_HCD_249_347_583 (DEKRSY)	100 %, 0 %	1'000.00, 13.45	93.21	30.26	19.36	2449.97	613.501	4	-0.00224	-0.913	2	17	42037	12019	AF_H2O2	HCD	3
P11387	DNA topoisomerase 1 OS	TOP1	TOP1	sMMNLQTK	unique	S1 ADP-Ribosyl-EThcD (SRDEKY)	1	170.29	143.53	18.03	28.44	1492.51	498.512	3	0.000186	0.124	643	650	32568	8761	AF_H2O2	ETHCD	2
P11387	DNA topoisomerase 1 OS	TOP1	TOP1	smmNLQTK	unique	S1 ADPr_HCD_249_347_583 (DEKRSY), M2 Oxidation, M3 Oxidation	100 %, 100 %, 100 %	108.36, 1'000.00, 1'000.00	92.52	25.93	33.99	1524.5	763.259	2	-0.000268	-0.176	643	650	21072	3158	AF_H2O2	HCD	2
P11387	DNA topoisomerase 1 OS	TOP1	TOP1	smmNLQTK	unique	S1 ADPr_HCD_249_347_583 (DEKRSY), M2 Oxidation, M3 Oxidation	100 %, 100 %, 100 %	100.88, 1'000.00, 1'000.00	92.89	25.92	17.15	1524.5	763.258	2	-0.00123	-0.805	643	650	25041	4626	AF_H2O2	HCD	2
P11387	DNA topoisomerase 1 OS	TOP1	TOP1	smmNLQTK	unique	S1 ADPr_HCD_249_347_583 (DEKRSY), M2 Oxidation, M3 Oxidation	100 %, 100 %, 100 %	120.79, 1'000.00, 1'000.00	100.99	25.93	20.53	1524.5	763.259	2	0.000112	0.0733	643	650	25433	5250	AF_H2O2	HCD	2
P11387	DNA topoisomerase 1 OS	TOP1	TOP1	smMNLQTK	unique	S1 ADPr_HCD_249_347_583 (DEKRSY), M2 Oxidation	100 %, 100 %	63.08, 38.73	108.78	27.32	20.83	1508.51	755.26	2	-0.00229	-1.52	643	650	27194	5527	AF_H2O2	HCD	2
P11387	DNA topoisomerase 1 OS	TOP1	TOP1	smMNLQTK	unique	S1 ADPr_HCD_249_347_583 (DEKRSY), M2 Oxidation	100 %, 100 %	94.92, 19.69	94.18	27.1	17.2	1508.51	755.261	2	-0.000453	-0.3	643	650	27271	5648	AF_H2O2	HCD	2
P11387	DNA topoisomerase 1 OS	TOP1	TOP1	smMNLQTK	unique	S1 ADPr_HCD_249_347_583 (DEKRSY), M2 Oxidation	100 %, 100 %	88.66, 24.44	91.85	27.1	15.1	1508.51	755.261	2	-0.000453	-0.3	643	650	30002	8234	AF_H2O2	HCD	2
P11387	DNA topoisomerase 1 OS	TOP1	TOP1	sMmNLQTK	unique	S1 ADPr_HCD_249_347_583 (DEKRSY), M3 Oxidation	100 %, 0 %	79.66, 0.00	95.81	27.31	19.04	1508.51	755.261	2	2.69e-05	0.0178	643	650	30058	8341	AF_H2O2	HCD	2
P11387	DNA topoisomerase 1 OS	TOP1	TOP1	sMmNLQTK	unique	S1 ADPr_HCD_249_347_583 (DEKRSY), M3 Oxidation	100 %, 0 %	88.66, 0.00	90.69	27.32	17.61	1508.51	755.261	2	0.000147	0.0973	643	650	30131	8474	AF_H2O2	HCD	2
P11387	DNA topoisomerase 1 OS	TOP1	TOP1	sMMNLQTK	unique	S1 ADPr_HCD_249_347_583 (DEKRSY)	1	59.2	87.95	28.63	17.7	1492.51	747.264	2	0.00104	0.698	643	650	31589	8672	AF_H2O2	HCD	2
P11387	DNA topoisomerase 1 OS	TOP1	TOP1	sMMNLQTK	unique	S1 ADPr_HCD_249_347_583 (DEKRSY)	1	74.65	90.69	28.44	21.94	1492.51	747.264	2	0.000442	0.296	643	650	31655	8781	AF_H2O2	HCD	2
P11387	DNA topoisomerase 1 OS	TOP1	TOP1	sMMNLQTK	unique	S1 ADPr_HCD_249_347_583 (DEKRSY)	1	66.61	126.77	28.44	29.65	1492.51	747.264	2	0.000442	0.296	643	650	31657	8784	AF_H2O2	HCD	2
P11387	DNA topoisomerase 1 OS	TOP1	TOP1	sGdHLHNDSQIEADFR	unique	n-term Acetyl, D3 ADPr_HCD_249_347_583 (DEKRSY)	100 %, 61 %	1'000.00, 35.55	82.82	31.1	23.92	2422.89	808.636	3	0.00143	0.59	2	17	36170	11846	AF_H2O2	HCD	2
P11387	DNA topoisomerase 1 OS	TOP1	TOP1	smMNLQTK	unique	S1 ADPr_HCD_249_347_583 (DEKRSY), M2 Oxidation	100 %, 100 %	110.18, 19.69	87.24	27.1	18.3	1508.51	755.261	2	-0.000453	-0.3	643	650	26429	4093	AF_H2O2	HCD	1
P11387	DNA topoisomerase 1 OS	TOP1	TOP1	smMNLQTK	unique	S1 ADPr_HCD_249_347_583 (DEKRSY), M2 Oxidation	100 %, 100 %	63.08, 19.69	95.98	27.1	25.5	1508.51	755.261	2	-0.000453	-0.3	643	650	26430	4095	AF_H2O2	HCD	1
P11387	DNA topoisomerase 1 OS	TOP1	TOP1	sMmNLQTK	unique	S1 ADPr_HCD_249_347_583 (DEKRSY), M3 Oxidation	100 %, 0 %	74.46, 0.00	85.87	27.15	15.08	1508.51	755.261	2	-0.00131	-0.87	643	650	30606	6660	AF_H2O2	HCD	1
P11387	DNA topoisomerase 1 OS	TOP1	TOP1	smMNLQTK	unique	S1 ADPr_HCD_249_347_583 (DEKRSY), M2 Oxidation	100 %, 100 %	87.90, 24.44	76.71	27.08	15.41	1508.51	755.261	2	-0.000713	-0.472	643	650	30677	6778	AF_H2O2	HCD	1
P11387	DNA topoisomerase 1 OS	TOP1	TOP1	sMmNLQTK	unique	S1 ADPr_HCD_249_347_583 (DEKRSY), M3 Oxidation	100 %, 0 %	79.66, 0.00	93.89	27.08	16.54	1508.51	755.261	2	-0.000713	-0.472	643	650	30678	6780	AF_H2O2	HCD	1
P11387	DNA topoisomerase 1 OS	TOP1	TOP1	smMNLQTK	unique	S1 ADPr_HCD_249_347_583 (DEKRSY), M2 Oxidation	100 %, 100 %	69.46, 21.44	75.99	27.04	17.31	1508.51	755.261	2	-0.000573	-0.38	643	650	30753	6903	AF_H2O2	HCD	1
P11387	DNA topoisomerase 1 OS	TOP1	TOP1	sMmNLQTK	unique	S1 ADPr_HCD_249_347_583 (DEKRSY), M3 Oxidation	100 %, 0 %	63.08, 0.00	105.99	27.04	30.32	1508.51	755.261	2	-0.000573	-0.38	643	650	30754	6905	AF_H2O2	HCD	1
P11387	DNA topoisomerase 1 OS	TOP1	TOP1	sMmNLQTK	unique	S1 ADPr_HCD_249_347_583 (DEKRSY), M3 Oxidation	100 %, 0 %	66.61, 0.00	109.38	27.42	26.94	1508.5	755.26	2	-0.00315	-2.09	643	650	30824	7030	AF_H2O2	HCD	1
P11387	DNA topoisomerase 1 OS	TOP1	TOP1	sMmNLQTK	unique	S1 ADPr_HCD_249_347_583 (DEKRSY), M3 Oxidation	100 %, 0 %	108.48, 0.00	102.64	27.1	30.58	1508.51	755.261	2	-0.000333	-0.221	643	650	30897	7147	AF_H2O2	HCD	1
P11387	DNA topoisomerase 1 OS	TOP1	TOP1	sMmNLQTK	unique	S1 ADPr_HCD_249_347_583 (DEKRSY), M3 Oxidation	100 %, 0 %	84.24, 0.00	110.21	27.1	27.83	1508.51	755.261	2	-0.000333	-0.221	643	650	30899	7150	AF_H2O2	HCD	1
P11387	DNA topoisomerase 1 OS	TOP1	TOP1	smMNLQTK	unique	S1 ADPr_HCD_249_347_583 (DEKRSY), M2 Oxidation	100 %, 100 %	87.90, 19.69	82.85	27.26	20.18	1508.51	755.261	2	-0.000213	-0.141	643	650	30974	7273	AF_H2O2	HCD	1
P11387	DNA topoisomerase 1 OS	TOP1	TOP1	smMNLQTK	unique	S1 ADPr_HCD_249_347_583 (DEKRSY), M2 Oxidation	100 %, 100 %	79.66, 24.44	97.79	27.26	25.88	1508.51	755.261	2	-0.000213	-0.141	643	650	30975	7275	AF_H2O2	HCD	1
P11387	DNA topoisomerase 1 OS	TOP1	TOP1	sMMNLQTK	unique	S1 ADPr_HCD_249_347_583 (DEKRSY)	1	74.46	85.35	28.63	15.92	1492.51	747.264	2	0.000922	0.617	643	650	31047	7396	AF_H2O2	HCD	1
P11387	DNA topoisomerase 1 OS	TOP1	TOP1	smMNLQTK	unique	S1 ADPr_HCD_249_347_583 (DEKRSY), M2 Oxidation	100 %, 100 %	79.66, 24.44	91.53	27.1	15.88	1508.51	755.261	2	-0.000453	-0.3	643	650	31051	7403	AF_H2O2	HCD	1
P11387	DNA topoisomerase 1 OS	TOP1	TOP1	sMMNLQTK	unique	S1 ADPr_HCD_249_347_583 (DEKRSY)	1	59.31	102.45	28.44	20.98	1492.51	747.264	2	6.19e-05	0.0414	643	650	31125	7523	AF_H2O2	HCD	1
P11387	DNA topoisomerase 1 OS	TOP1	TOP1	smMNLQTK	unique	S1 ADPr_HCD_249_347_583 (DEKRSY), M2 Oxidation	100 %, 100 %	74.46, 19.69	85.91	27.08	16.63	1508.51	755.261	2	-0.00107	-0.711	643	650	30667	4652	AF_H2O2	HCD	3
P11387	DNA topoisomerase 1 OS	TOP1	TOP1	sMmNLQTK	unique	S1 ADPr_HCD_249_347_583 (DEKRSY), M3 Oxidation	100 %, 0 %	94.92, 0.00	92.1	27.26	27	1508.51	755.261	2	-0.000213	-0.141	643	650	35030	7561	AF_H2O2	HCD	3
P11387	DNA topoisomerase 1 OS	TOP1	TOP1	smMNLQTK	unique	S1 ADPr_HCD_249_347_583 (DEKRSY), M2 Oxidation	100 %, 100 %	100.88, 19.69	90.69	27.31	31.07	1508.51	755.261	2	2.69e-05	0.0178	643	650	35104	7683	AF_H2O2	HCD	3
P11387	DNA topoisomerase 1 OS	TOP1	TOP1	sMmNLQTK	unique	S1 ADPr_HCD_249_347_583 (DEKRSY), M3 Oxidation	100 %, 0 %	63.08, 0.00	103.15	27.31	22.66	1508.51	755.261	2	2.69e-05	0.0178	643	650	35106	7686	AF_H2O2	HCD	3
P11387	DNA topoisomerase 1 OS	TOP1	TOP1	sMmNLQTK	unique	S1 ADPr_HCD_249_347_583 (DEKRSY), M3 Oxidation	100 %, 0 %	45.45, 0.00	98.36	27.04	18.24	1508.51	755.261	2	-0.000573	-0.38	643	650	35178	7804	AF_H2O2	HCD	3
P11387	DNA topoisomerase 1 OS	TOP1	TOP1	smMNLQTK	unique	S1 ADPr_HCD_249_347_583 (DEKRSY), M2 Oxidation	100 %, 100 %	120.79, 24.44	103.91	27.42	30.97	1508.51	755.262	2	0.000647	0.429	643	650	35253	7925	AF_H2O2	HCD	3
P11387	DNA topoisomerase 1 OS	TOP1	TOP1	sMmNLQTK	unique	S1 ADPr_HCD_249_347_583 (DEKRSY), M3 Oxidation	100 %, 32 %	63.08, 21.25	102.37	27.42	27.28	1508.51	755.262	2	0.000647	0.429	643	650	35255	7928	AF_H2O2	HCD	3
P11387	DNA topoisomerase 1 OS	TOP1	TOP1	smMNLQTK	unique	S1 ADPr_HCD_249_347_583 (DEKRSY), M2 Oxidation	100 %, 100 %	103.47, 19.69	85.87	27.32	26.18	1508.51	755.261	2	0.000387	0.256	643	650	35337	8055	AF_H2O2	HCD	3
P11387	DNA topoisomerase 1 OS	TOP1	TOP1	sMmNLQTK	unique	S1 ADPr_HCD_249_347_583 (DEKRSY), M3 Oxidation	100 %, 0 %	66.61, 0.00	115.94	27.32	25.39	1508.51	755.261	2	0.000387	0.256	643	650	35339	8058	AF_H2O2	HCD	3
P11387	DNA topoisomerase 1 OS	TOP1	TOP1	smMNLQTK	unique	S1 ADPr_HCD_249_347_583 (DEKRSY), M2 Oxidation	100 %, 99 %	108.36, 19.69	93.62	27.41	15.87	1508.51	755.261	2	0.000507	0.336	643	650	35412	8176	AF_H2O2	HCD	3
P11387	DNA topoisomerase 1 OS	TOP1	TOP1	sMMNLQTK	unique	S1 ADPr_HCD_249_347_583 (DEKRSY)	1	39.57	88.45	28.63	16.93	1492.51	747.264	2	0.000802	0.537	643	650	35458	8250	AF_H2O2	HCD	3
P11387	DNA topoisomerase 1 OS	TOP1	TOP1	sMMNLQTK	unique	S1 ADPr_HCD_249_347_583 (DEKRSY)	1	83.39	128.33	28.63	30.08	1492.51	747.264	2	0.000802	0.537	643	650	35460	8253	AF_H2O2	HCD	3
P11388	DNA topoisomerase 2-alpha OS	TOP2A	TOP2A	RDPALNsGVSQKPDPAK	unique	S7 ADP-Ribosyl-EThcD (SRDEKY)	1	24.82	165.96	17.09	30.93	2319.99	774.337	3	0.000246	0.106	1443	1459	28223	5741	AF_H2O2	ETHCD	2
P11388	DNA topoisomerase 2-alpha OS	TOP2A	TOP2A	RDPALNsGVSQKPDPAK	unique	S7 ADP-Ribosyl-EThcD (SRDEKY)	1	83.29	181.75	16.99	30.93	2319.99	581.004	4	-0.00013	-0.0561	1443	1459	28227	5759	AF_H2O2	ETHCD	2
P11388	DNA topoisomerase 2-alpha OS	TOP2A	TOP2A	DPALNsGVSQKPDPAK	unique	S6 ADP-Ribosyl-EThcD (SRDEKY)	1	70.9	272.27	15.55	30.48	2163.89	722.302	3	-0.0023	-1.06	1444	1459	28327	6434	AF_H2O2	ETHCD	2
P11388	DNA topoisomerase 2-alpha OS	TOP2A	TOP2A	RDPALNsGVSQKPDPAK	unique	S7 ADP-Ribosyl-EThcD (SRDEKY)	1	45.79	268.33	41.28	30.92	2319.99	774.337	3	3.59e-05	0.0155	1443	1459	27236	4181	AF_H2O2	ETHCD	1
P11388	DNA topoisomerase 2-alpha OS	TOP2A	TOP2A	RDPALNsGVSQKPDPAK	unique	S7 ADP-Ribosyl-EThcD (SRDEKY)	1	107.12	286.74	27.9	30.87	2319.99	581.005	4	0.00155	0.668	1443	1459	27245	4212	AF_H2O2	ETHCD	1
P11388	DNA topoisomerase 2-alpha OS	TOP2A	TOP2A	DPALNsGVSQKPDPAK	unique	S6 ADP-Ribosyl-EThcD (SRDEKY)	1	58.97	286.92	24.2	30.65	2163.89	722.303	3	-0.0014	-0.649	1444	1459	29336	4933	AF_H2O2	ETHCD	1
P11388	DNA topoisomerase 2-alpha OS	TOP2A	TOP2A	SkGESDDFHMDFDSAVAPR	unique	K2 ADP-Ribosyl-EThcD (SRDEKY)	0.5	0	255.12	46.12	31.61	2650.97	884.662	3	-0.00224	-0.846	1491	1509	44258	15017	AF_H2O2	ETHCD	1
P11388	DNA topoisomerase 2-alpha OS	TOP2A	TOP2A	RDPALNsGVSQKPDPAK	unique	S7 ADP-Ribosyl-EThcD (SRDEKY)	1	42.27	300.58	48.1	30.82	2319.99	774.337	3	-0.000324	-0.14	1443	1459	31588	4805	AF_H2O2	ETHCD	3
P11388	DNA topoisomerase 2-alpha OS	TOP2A	TOP2A	RDPALNsGVSQKPDPAK	unique	S7 ADP-Ribosyl-EThcD (SRDEKY)	1	96.03	300.65	45.84	30.88	2319.99	581.005	4	0.00131	0.564	1443	1459	31592	4818	AF_H2O2	ETHCD	3
P11388	DNA topoisomerase 2-alpha OS	TOP2A	TOP2A	DPALNsGVSQKPDPAK	unique	S6 ADP-Ribosyl-EThcD (SRDEKY)	1	77.91	267.64	20.84	30.45	2163.89	722.304	3	0.00118	0.543	1444	1459	31694	5562	AF_H2O2	ETHCD	3
P11388	DNA topoisomerase 2-alpha OS	TOP2A	TOP2A	SKGeSDDFHMDFDSAVAPR	unique	E4 ADP-Ribosyl-EThcD (SRDEKY)	0.32	0	107.25	15.09	31.6	2650.97	884.663	3	0.000876	0.33	1491	1509	48702	15706	AF_H2O2	ETHCD	3
P11388	DNA topoisomerase 2-alpha OS	TOP2A	TOP2A	GTKRDPALNsGVSQKPDPAK	unique	S10 ADPr_HCD_249_347_583 (DEKRSY)	0.99	24.64	104.82	31.53	21.73	2606.15	652.545	4	-0.00149	-0.572	1440	1459	25317	5069	AF_H2O2	HCD	2
P11388	DNA topoisomerase 2-alpha OS	TOP2A	TOP2A	GTKRdPALNSGVSQKPDPAK	unique	D5 ADPr_HCD_249_347_583 (DEKRSY)	0.7	51.69	161.81	31.53	24.87	2606.15	652.545	4	-0.00149	-0.572	1440	1459	25319	5073	AF_H2O2	HCD	2
P11388	DNA topoisomerase 2-alpha OS	TOP2A	TOP2A	RDPALNSGVSQKPdPAK	unique	D14 ADPr_HCD_249_347_583 (DEKRSY)	0	0	143.31	30.93	33.27	2319.99	774.337	3	0.000246	0.106	1443	1459	27328	5742	AF_H2O2	HCD	2
P11388	DNA topoisomerase 2-alpha OS	TOP2A	TOP2A	RDPALNSGVSQKPdPAK	unique	D14 ADPr_HCD_249_347_583 (DEKRSY)	0.13	19.79	172.85	30.93	43.75	2319.99	581.004	4	-0.00013	-0.0561	1443	1459	27338	5760	AF_H2O2	HCD	2
P11388	DNA topoisomerase 2-alpha OS	TOP2A	TOP2A	RDPALNSGVSQKPdPAK	unique	D14 ADPr_HCD_249_347_583 (DEKRSY)	0	2.85	95.98	30.96	22.24	2319.99	774.337	3	0.000606	0.261	1443	1459	27385	5852	AF_H2O2	HCD	2
P11388	DNA topoisomerase 2-alpha OS	TOP2A	TOP2A	dPALNSGVSQKPDPAK	unique	D1 ADPr_HCD_249_347_583 (DEKRSY)	1	70.28	153.33	30.48	38.06	2163.89	722.302	3	-0.0023	-1.06	1444	1459	27694	6433	AF_H2O2	HCD	2
P11388	DNA topoisomerase 2-alpha OS	TOP2A	TOP2A	dPALNSGVSQKPDPAK	unique	D1 ADPr_HCD_249_347_583 (DEKRSY)	1	155.55	277.56	30.48	44.89	2163.89	722.302	3	-0.0023	-1.06	1444	1459	27695	6435	AF_H2O2	HCD	2
P11388	DNA topoisomerase 2-alpha OS	TOP2A	TOP2A	SKGESDdFHmDFDSAVAPR	unique	D7 ADPr_HCD_249_347_583 (DEKRSY), M10 Oxidation	17 %, 100 %	0.18, 1'000.00	90.45	31.81	16.74	2666.96	889.995	3	4.09e-05	0.0153	1491	1509	36060	11628	AF_H2O2	HCD	2
P11388	DNA topoisomerase 2-alpha OS	TOP2A	TOP2A	SKGESDdFHMDFDSAVAPR	unique	D7 ADPr_HCD_249_347_583 (DEKRSY)	0.16	0	35.87	31.76	23.58	2650.97	884.664	3	0.00271	1.02	1491	1509	40877	15393	AF_H2O2	HCD	2
P11388	DNA topoisomerase 2-alpha OS	TOP2A	TOP2A	SKGESdDFHMDFDSAVAPR	unique	D6 ADPr_HCD_249_347_583 (DEKRSY)	0.03	0	187.43	31.76	64.3	2650.97	884.664	3	0.00271	1.02	1491	1509	40880	15399	AF_H2O2	HCD	2
P11388	DNA topoisomerase 2-alpha OS	TOP2A	TOP2A	SKGESDdFHMDFDSAVAPR	unique	D7 ADPr_HCD_249_347_583 (DEKRSY)	0.18	0	42.4	31.66	16.73	2650.97	663.75	4	0.00171	0.645	1491	1509	40883	15405	AF_H2O2	HCD	2
P11388	DNA topoisomerase 2-alpha OS	TOP2A	TOP2A	SKGESDdFHMDFDSAVAPR	unique	D7 ADPr_HCD_249_347_583 (DEKRSY)	0.15	12.22	166.74	31.66	67.47	2650.97	663.75	4	0.00171	0.645	1491	1509	40884	15407	AF_H2O2	HCD	2
P11388	DNA topoisomerase 2-alpha OS	TOP2A	TOP2A	GTKRDPALNsGVSQKPDPAK	unique	S10 ADPr_HCD_249_347_583 (DEKRSY)	0.99	16.7	61.16	31.35	16.43	2606.15	652.546	4	0.00143	0.548	1440	1459	24494	3447	AF_H2O2	HCD	1
P11388	DNA topoisomerase 2-alpha OS	TOP2A	TOP2A	RDPALNSGVSQKPdPAK	unique	D14 ADPr_HCD_249_347_583 (DEKRSY)	0.52	19.33	93.14	30.92	36.73	2319.99	774.337	3	3.59e-05	0.0155	1443	1459	26481	4178	AF_H2O2	HCD	1
P11388	DNA topoisomerase 2-alpha OS	TOP2A	TOP2A	RDPALNSGVSQKPdPAK	unique	D14 ADPr_HCD_249_347_583 (DEKRSY)	0	0	179.74	30.92	41	2319.99	774.337	3	3.59e-05	0.0155	1443	1459	26483	4182	AF_H2O2	HCD	1
P11388	DNA topoisomerase 2-alpha OS	TOP2A	TOP2A	RDPALNSGVSQkPDPAK	unique	K12 ADPr_HCD_249_347_583 (DEKRSY)	1	18.45	115.97	30.87	49.16	2319.99	581.005	4	0.00155	0.668	1443	1459	26500	4207	AF_H2O2	HCD	1
P11388	DNA topoisomerase 2-alpha OS	TOP2A	TOP2A	RDPALNSGVSQkPDPAK	unique	K12 ADPr_HCD_249_347_583 (DEKRSY)	0.92	30.6	123.98	30.87	20	2320.99	774.671	3	1	-0.544	1443	1459	26546	4284	AF_H2O2	HCD	1
P11388	DNA topoisomerase 2-alpha OS	TOP2A	TOP2A	dPALNSGVSQKPDPAK	unique	D1 ADPr_HCD_249_347_583 (DEKRSY)	1	133.86	222.85	30.65	53.37	2163.89	722.303	3	-0.0014	-0.649	1444	1459	28453	4934	AF_H2O2	HCD	1
P11388	DNA topoisomerase 2-alpha OS	TOP2A	TOP2A	dPALNSGVSQKPDPAK	unique	D1 ADPr_HCD_249_347_583 (DEKRSY)	1	63.4	94.04	30.49	19.29	2163.88	1082.95	2	-0.0029	-1.34	1444	1459	28461	4950	AF_H2O2	HCD	1
P11388	DNA topoisomerase 2-alpha OS	TOP2A	TOP2A	DPALNsGVSQKPDPAK	unique	S6 ADPr_HCD_249_347_583 (DEKRSY)	0.86	12.79	84.02	30.47	18.91	2164.89	722.638	3	1	0.262	1444	1459	28493	5002	AF_H2O2	HCD	1
P11388	DNA topoisomerase 2-alpha OS	TOP2A	TOP2A	dPALNSGVSQKPDPAK	unique	D1 ADPr_HCD_249_347_583 (DEKRSY)	1	50.7	127.65	30.47	21.17	2164.89	722.638	3	1	0.262	1444	1459	28494	5004	AF_H2O2	HCD	1
P11388	DNA topoisomerase 2-alpha OS	TOP2A	TOP2A	sVVSDLEADDVK	unique	S1 ADPr_HCD_249_347_583 (DEKRSY)	1	35.16	69.48	29.44	32.73	1816.68	909.348	2	0.000942	0.518	1374	1385	35284	9808	AF_H2O2	HCD	1
P11388	DNA topoisomerase 2-alpha OS	TOP2A	TOP2A	SKGESDdFHMDFDSAVAPR	unique	D7 ADPr_HCD_249_347_583 (DEKRSY)	0.17	0	74.32	31.82	65.24	2650.97	884.663	3	-0.000954	-0.36	1491	1509	43624	15015	AF_H2O2	HCD	1
P11388	DNA topoisomerase 2-alpha OS	TOP2A	TOP2A	SKGESdDFHMDFDSAVAPR	unique	D6 ADPr_HCD_249_347_583 (DEKRSY)	0	0	171.22	31.61	67.69	2650.97	884.662	3	-0.00224	-0.846	1491	1509	43626	15018	AF_H2O2	HCD	1
P11388	DNA topoisomerase 2-alpha OS	TOP2A	TOP2A	SKGESDdFHMDFDSAVAPR	unique	D7 ADPr_HCD_249_347_583 (DEKRSY)	0.16	7.16	91.84	31.82	30.2	2650.97	884.663	3	-0.000954	-0.36	1491	1509	43788	15245	AF_H2O2	HCD	1
P11388	DNA topoisomerase 2-alpha OS	TOP2A	TOP2A	SKGEsDDFHMDFDSAVAPR	unique	S5 ADPr_HCD_249_347_583 (DEKRSY)	0.02	0.51	45.61	31.98	17.88	2651.98	884.999	3	1.01	2.25	1491	1509	43920	15438	AF_H2O2	HCD	1
P11388	DNA topoisomerase 2-alpha OS	TOP2A	TOP2A	GTKRdPALNSGVSQKPDPAK	unique	D5 ADPr_HCD_249_347_583 (DEKRSY)	0	30.54	164.6	31.35	30.82	2606.15	652.546	4	0.00143	0.548	1440	1459	28629	4000	AF_H2O2	HCD	3
P11388	DNA topoisomerase 2-alpha OS	TOP2A	TOP2A	RDPALNSGVSQKPdPAK	unique	D14 ADPr_HCD_249_347_583 (DEKRSY)	0	0	174.35	30.82	60.31	2319.99	774.337	3	-0.000324	-0.14	1443	1459	30763	4801	AF_H2O2	HCD	3
P11388	DNA topoisomerase 2-alpha OS	TOP2A	TOP2A	RDPALNSGVSQKPdPAK	unique	D14 ADPr_HCD_249_347_583 (DEKRSY)	0	0	216.21	30.82	38.13	2319.99	774.337	3	-0.000324	-0.14	1443	1459	30766	4806	AF_H2O2	HCD	3
P11388	DNA topoisomerase 2-alpha OS	TOP2A	TOP2A	RDPALNSGVSQkPDPAK	unique	K12 ADPr_HCD_249_347_583 (DEKRSY)	0.01	0	110.41	30.83	33.47	2319.99	581.004	4	-0.00089	-0.384	1443	1459	30772	4816	AF_H2O2	HCD	3
P11388	DNA topoisomerase 2-alpha OS	TOP2A	TOP2A	RDPALNSGVSQKPdPAK	unique	D14 ADPr_HCD_249_347_583 (DEKRSY)	0.85	19.23	191.68	30.88	47.49	2319.99	581.005	4	0.00131	0.564	1443	1459	30774	4819	AF_H2O2	HCD	3
P11388	DNA topoisomerase 2-alpha OS	TOP2A	TOP2A	dPALNSGVSQKPDPAK	unique	D1 ADPr_HCD_249_347_583 (DEKRSY)	0.89	38.18	89.54	30.45	38.34	2163.89	722.304	3	0.00118	0.543	1444	1459	31204	5560	AF_H2O2	HCD	3
P11388	DNA topoisomerase 2-alpha OS	TOP2A	TOP2A	dPALNSGVSQKPDPAK	unique	D1 ADPr_HCD_249_347_583 (DEKRSY)	1	171.5	255.2	30.45	48.83	2163.89	722.304	3	0.00118	0.543	1444	1459	31206	5563	AF_H2O2	HCD	3
P11388	DNA topoisomerase 2-alpha OS	TOP2A	TOP2A	DPALNsGVSQKPDPAK	unique	S6 ADPr_HCD_249_347_583 (DEKRSY)	0.98	16.52	85.83	30.6	21.3	2164.89	722.638	3	1	0.691	1444	1459	31235	5605	AF_H2O2	HCD	3
P11388	DNA topoisomerase 2-alpha OS	TOP2A	TOP2A	dPALNSGVSQKPDPAK	unique	D1 ADPr_HCD_249_347_583 (DEKRSY)	1	155.7	250.88	30.6	44.46	2164.89	722.638	3	1	0.691	1444	1459	31237	5608	AF_H2O2	HCD	3
P11388	DNA topoisomerase 2-alpha OS	TOP2A	TOP2A	dPALNSGVSQKPDPAK	unique	D1 ADPr_HCD_249_347_583 (DEKRSY)	1	80.21	100.26	30.35	34.23	2163.89	1082.95	2	0.000262	0.121	1444	1459	31242	5616	AF_H2O2	HCD	3
P11388	DNA topoisomerase 2-alpha OS	TOP2A	TOP2A	sVVSDLEADDVK	unique	S1 ADPr_HCD_249_347_583 (DEKRSY)	1	32.66	75.56	29.21	23.3	1816.68	909.346	2	-0.00272	-1.5	1374	1385	39747	10524	AF_H2O2	HCD	3
P11388	DNA topoisomerase 2-alpha OS	TOP2A	TOP2A	SKGESDdFHMDFDSAVAPR	unique	D7 ADPr_HCD_249_347_583 (DEKRSY)	0.16	0	20.89	31.6	17.16	2650.97	884.663	3	0.000876	0.33	1491	1509	48282	15705	AF_H2O2	HCD	3
P11388	DNA topoisomerase 2-alpha OS	TOP2A	TOP2A	SKGeSDDFHMDFDSAVAPR	unique	E4 ADPr_HCD_249_347_583 (DEKRSY)	0.01	0.79	181.33	31.6	77.02	2650.97	884.663	3	0.000876	0.33	1491	1509	48283	15707	AF_H2O2	HCD	3
P11388	DNA topoisomerase 2-alpha OS	TOP2A	TOP2A	SKGESDdFHMDFDSAVAPR	unique	D7 ADPr_HCD_249_347_583 (DEKRSY)	0.15	0	41.66	31.76	20.66	2650.97	663.75	4	0.00295	1.11	1491	1509	48321	15757	AF_H2O2	HCD	3
P11388	DNA topoisomerase 2-alpha OS	TOP2A	TOP2A	SKGESDdFHMDFDSAVAPR	unique	D7 ADPr_HCD_249_347_583 (DEKRSY)	0.17	0	118.27	31.76	42.81	2650.97	663.75	4	0.00295	1.11	1491	1509	48322	15759	AF_H2O2	HCD	3
P11388	DNA topoisomerase 2-alpha OS	TOP2A	TOP2A	SKGESDdFHMDFDSAVAPR	unique	D7 ADPr_HCD_249_347_583 (DEKRSY)	0.17	0.17	95.68	31.82	32.14	2650.97	884.663	3	-0.000954	-0.36	1491	1509	48408	15874	AF_H2O2	HCD	3
Q9ULW0	Targeting protein for Xklp2 OS	TPX2	TPX2	sVDFHFR	unique	S1 ADP-Ribosyl-EThcD (SRDEKY)	1	64.89	187.23	27.63	29.92	1447.5	483.506	3	-0.000654	-0.452	257	263	36989	12270	AF_H2O2	ETHCD	2
Q9ULW0	Targeting protein for Xklp2 OS	TPX2	TPX2	KDDINLLPSKsSVTK	unique	S11 ADP-Ribosyl-EThcD (SRDEKY)	0.49	0	168.66	22.38	31.38	2184.97	729.331	3	-0.00106	-0.487	348	362	38027	11268	AF_H2O2	ETHCD	1
Q9ULW0	Targeting protein for Xklp2 OS	TPX2	TPX2	KDDINLLPSKsSVTK	unique	S11 ADP-Ribosyl-EThcD (SRDEKY)	1	23.2	222.78	22.11	31.1	2184.97	729.331	3	0.000766	0.35	348	362	42455	12091	AF_H2O2	ETHCD	3
Q9ULW0	Targeting protein for Xklp2 OS	TPX2	TPX2	sVDFHFR	unique	S1 ADPr_HCD_249_347_583 (DEKRSY)	0.99	21.44	92.53	29.92	21.97	1447.5	483.506	3	-0.000654	-0.452	257	263	36411	12268	AF_H2O2	HCD	2
Q9ULW0	Targeting protein for Xklp2 OS	TPX2	TPX2	sVDFHFR	unique	S1 ADPr_HCD_249_347_583 (DEKRSY)	1	94.12	155.88	29.92	25.48	1447.5	483.506	3	-0.000654	-0.452	257	263	36413	12271	AF_H2O2	HCD	2
Q9ULW0	Targeting protein for Xklp2 OS	TPX2	TPX2	SKKDDINLLPSKsSVTK	unique	S13 ADPr_HCD_249_347_583 (DEKRSY)	0.19	0	84.58	30.97	19.21	2400.1	601.032	4	0.00153	0.637	346	362	39617	10329	AF_H2O2	HCD	3
Q13595_P62995	Transformer-2 protein homolog alpha OS_Transformer-2 protein homolog beta OS	TRA2A_TRA2B	TRA2A	sYSPR	unique	S1 ADPr_HCD_249_347_583 (DEKRSY)	0.97	19.69	53.71	27.18	16.14	1149.35	575.684	2	0.000382	0.332	276; 282	280; 286	21033	3094	AF_H2O2	HCD	2
Q13595_P62995	Transformer-2 protein homolog alpha OS_Transformer-2 protein homolog beta OS	TRA2A_TRA2B	TRA2A	sYSPR	unique	S1 ADPr_HCD_249_347_583 (DEKRSY)	1	33.65	66.59	27.18	19.4	1149.35	575.684	2	0.000382	0.332	276; 282	280; 286	21035	3097	AF_H2O2	HCD	2
Q96T88	E3 ubiquitin-protein ligase UHRF1 OS	UHRF1	UHRF1	MAsATSSSQR	unique	S3 ADPr_HCD_249_347_583 (DEKRSY)	1	44	74.67	25.29	18.39	1565.51	783.764	2	-0.00886	-5.65	386	395	20842	2779	AF_H2O2	HCD	2
Q96T88	E3 ubiquitin-protein ligase UHRF1 OS	UHRF1	UHRF1	DRPASGSPFQLFLsK	unique	S14 ADPr_HCD_249_347_583 (DEKRSY)	0.01	1.22	168.46	31.36	22.72	2189.92	730.981	3	0.00156	0.71	703	717	51524	22846	AF_H2O2	HCD	2
Q96T88	E3 ubiquitin-protein ligase UHRF1 OS	UHRF1	UHRF1	DRPASGSPFQLFLSk	unique	K15 ADPr_HCD_249_347_583 (DEKRSY)	0.11	32.55	174.57	31.36	32.07	2189.92	730.98	3	-0.000454	-0.207	703	717	58611	23969	AF_H2O2	HCD	1
Q96T88	E3 ubiquitin-protein ligase UHRF1 OS	UHRF1	UHRF1	DRPASGSPFQLFLSk	unique	K15 ADPr_HCD_249_347_583 (DEKRSY)	0.77	21.44	144.72	31.52	19.72	2189.92	730.98	3	-0.00117	-0.536	703	717	65155	25093	AF_H2O2	HCD	3
Q9Y3A2	Probable U3 small nucleolar RNA-associated protein 11 OS	UTP11	UTP11	LKsELHLLDFQGK	unique	S3 ADP-Ribosyl-EThcD (SRDEKY)	0.5	0	232.03	21.96	30.33	2067.91	690.31	3	0.00129	0.622	119	131	43314	17062	AF_H2O2	ETHCD	2
Q9Y3A2	Probable U3 small nucleolar RNA-associated protein 11 OS	UTP11	UTP11	LKsELHLLDFQGK	unique	S3 ADP-Ribosyl-EThcD (SRDEKY)	1	23.2	385.48	40.68	30.42	2067.91	690.31	3	0.00165	0.796	119	131	48404	17126	AF_H2O2	ETHCD	1
Q9Y3A2	Probable U3 small nucleolar RNA-associated protein 11 OS	UTP11	UTP11	LKsELHLLDFQGK	unique	S3 ADP-Ribosyl-EThcD (SRDEKY)	1	23.2	374.29	37.78	30.53	2067.91	690.31	3	0.000926	0.448	119	131	52843	17856	AF_H2O2	ETHCD	3
Q9Y3A2	Probable U3 small nucleolar RNA-associated protein 11 OS	UTP11	UTP11	LkSELHLLDFQGK	unique	K2 ADPr_HCD_249_347_583 (DEKRSY)	1	77.76	179.06	30.33	40.29	2067.91	690.31	3	0.00129	0.622	119	131	43047	17063	AF_H2O2	HCD	2
Q9Y3A2	Probable U3 small nucleolar RNA-associated protein 11 OS	UTP11	UTP11	LkSELHLLDFQGK	unique	K2 ADPr_HCD_249_347_583 (DEKRSY)	0.99	22.23	92.16	30.33	46.85	2067.91	690.31	3	0.00129	0.622	119	131	47531	17123	AF_H2O2	HCD	1
Q9Y3A2	Probable U3 small nucleolar RNA-associated protein 11 OS	UTP11	UTP11	LkSELHLLDFQGK	unique	K2 ADPr_HCD_249_347_583 (DEKRSY)	1	66.86	213.12	30.42	57.59	2067.91	690.31	3	0.00165	0.796	119	131	47534	17127	AF_H2O2	HCD	1
Q9Y3A2	Probable U3 small nucleolar RNA-associated protein 11 OS	UTP11	UTP11	LKSeLHLLDFQGK	unique	E4 ADPr_HCD_249_347_583 (DEKRSY)	0.33	0	75.55	30.53	15.52	2067.91	690.31	3	0.000926	0.448	119	131	52203	17853	AF_H2O2	HCD	3
Q9Y3A2	Probable U3 small nucleolar RNA-associated protein 11 OS	UTP11	UTP11	LkSELHLLDFQGK	unique	K2 ADPr_HCD_249_347_583 (DEKRSY)	1	66.86	198.64	30.53	54.55	2067.91	690.31	3	0.000926	0.448	119	131	52206	17857	AF_H2O2	HCD	3
Q9BRU9	rRNA-processing protein UTP23 homolog OS	UTP23	UTP23	kISGPNPLScLK	unique	K1 ADPr_HCD_249_347_583 (DEKRSY)	1	60.19	128.17	30.33	29.19	1853.78	618.933	3	-0.00169	-0.91	198	209	40749	15159	AF_H2O2	HCD	2
P12956	X-ray repair cross-complementing protein 6 OS	XRCC6	XRCC6	sQIYGSR	unique	S1 ADPr_HCD_249_347_583 (DEKRSY)	1	33.13	50.31	29.21	15.18	1350.46	676.239	2	-0.000538	-0.398	319	325	24877	4354	AF_H2O2	HCD	2
Q9H0D6	5'-3' exoribonuclease 2 OS	XRN2	XRN2	ASkeGMeAAVekQr	unique	K3 ADPr_HCD_249_347_583 (DEKRSY), E4 ADPr_HCD_249_347_583 (DEKRSY), E7 ADPr_HCD_249_347_583 (DEKRSY), E11 ADPr_HCD_249_347_583 (DEKRSY), K12 ADPr_HCD_249_347_583 (DEKRSY), R14 ADPr_HCD_249_347_583 (DEKRSY)	100 %, 100 %, 99 %, 99 %, 99 %, 99 %	26.20, 22.23, 17.78, 15.12, 14.66, 13.86	7.76	34.57	22.69	4779.11	956.829	5	-0.018	-3.76	121	134	53429	23994	AF_H2O2	HCD	2
Q9H0D6	5'-3' exoribonuclease 2 OS	XRN2	XRN2	ASkeGMeAAVekQr	unique	K3 ADPr_HCD_249_347_583 (DEKRSY), E4 ADPr_HCD_249_347_583 (DEKRSY), E7 ADPr_HCD_249_347_583 (DEKRSY), E11 ADPr_HCD_249_347_583 (DEKRSY), K12 ADPr_HCD_249_347_583 (DEKRSY), R14 ADPr_HCD_249_347_583 (DEKRSY)	100 %, 100 %, 99 %, 99 %, 99 %, 99 %	26.20, 22.23, 17.78, 15.12, 14.66, 13.86	7.76	34.68	28.05	4779.12	956.831	5	-0.00978	-2.05	121	134	60808	25388	AF_H2O2	HCD	1
Q96MU7	YTH domain-containing protein 1 OS	YTHDC1	YTHDC1	RTQAVVsGR	unique	S7 ADP-Ribosyl-EThcD (SRDEKY)	1	41.7	263.29	41.93	31.63	1513.61	505.544	3	0.00162	1.07	666	674	23584	3371	AF_H2O2	ETHCD	2
P25490	Transcriptional repressor protein YY1 OS	YY1	YY1	SYLsGGAGAAGGGGADPGNKK	unique	S4 ADP-Ribosyl-EThcD (SRDEKY)	1	40.45	245.11	18.27	29.67	2331.91	778.312	3	-0.00286	-1.23	184	204	28323	6391	AF_H2O2	ETHCD	2
P25490	Transcriptional repressor protein YY1 OS	YY1	YY1	SYLsGGAGAAGGGGADPGNKK	unique	S4 ADP-Ribosyl-EThcD (SRDEKY)	1	37.97	164.81	15.5	29.97	2332.92	778.647	3	1	-0.46	184	204	28325	6403	AF_H2O2	ETHCD	2
P25490	Transcriptional repressor protein YY1 OS	YY1	YY1	KSYLsGGAGAAGGGGADPGNKK	unique	S5 ADP-Ribosyl-EThcD (SRDEKY)	1	43.97	148.01	24.18	30.69	2460	821.009	3	-0.00644	-2.62	183	204	31622	4941	AF_H2O2	ETHCD	3
P25490	Transcriptional repressor protein YY1 OS	YY1	YY1	SYLsGGAGAAGGGGADPGNKK	unique	S4 ADP-Ribosyl-EThcD (SRDEKY)	1	43.97	241.39	19.37	29.64	2331.91	778.312	3	-0.00178	-0.765	184	204	31689	5487	AF_H2O2	ETHCD	3
P25490	Transcriptional repressor protein YY1 OS	YY1	YY1	SyLSGGAGAAGGGGADPGNKK	unique	Y2 ADPr_HCD_249_347_583 (DEKRSY)	0.5	0	166.09	29.81	34.26	2331.92	778.313	3	-0.000314	-0.135	184	204	27313	5716	AF_H2O2	HCD	2
P25490	Transcriptional repressor protein YY1 OS	YY1	YY1	KSyLSGGAGAAGGGGADPGNKK	unique	Y3 ADPr_HCD_249_347_583 (DEKRSY)	0	0	183.71	30.95	61.47	2460.01	821.012	3	0.00181	0.734	183	204	27381	5845	AF_H2O2	HCD	2
P25490	Transcriptional repressor protein YY1 OS	YY1	YY1	SYLsGGAGAAGGGGADPGNKK	unique	S4 ADPr_HCD_249_347_583 (DEKRSY)	0.04	1.55	171.66	29.67	56.93	2331.91	778.312	3	-0.00286	-1.23	184	204	27671	6390	AF_H2O2	HCD	2
P25490	Transcriptional repressor protein YY1 OS	YY1	YY1	SyLSGGAGAAGGGGADPGNKK	unique	Y2 ADPr_HCD_249_347_583 (DEKRSY)	0.5	0	317.98	29.67	71.39	2331.91	778.312	3	-0.00286	-1.23	184	204	27672	6392	AF_H2O2	HCD	2
P25490	Transcriptional repressor protein YY1 OS	YY1	YY1	SYLsGGAGAAGGGGADPGNKK	unique	S4 ADPr_HCD_249_347_583 (DEKRSY)	1	42.94	167.73	29.97	68.2	2332.92	778.647	3	1	-0.46	184	204	27677	6402	AF_H2O2	HCD	2
P25490	Transcriptional repressor protein YY1 OS	YY1	YY1	SyLSGGAGAAGGGGADPGNKK	unique	Y2 ADPr_HCD_249_347_583 (DEKRSY)	0.5	0	270.78	29.97	68.8	2332.92	778.647	3	1	-0.46	184	204	27678	6404	AF_H2O2	HCD	2
P25490	Transcriptional repressor protein YY1 OS	YY1	YY1	SyLSGGAGAAGGGGADPGNKK	unique	Y2 ADPr_HCD_249_347_583 (DEKRSY)	0.5	0	149.82	29.68	33.14	2331.91	778.312	3	-0.00121	-0.52	184	204	26489	4191	AF_H2O2	HCD	1
P25490	Transcriptional repressor protein YY1 OS	YY1	YY1	KSYLSGGAGAAGGGGAdPGNKK	unique	D17 ADPr_HCD_249_347_583 (DEKRSY)	0.95	30.85	126.51	31.09	17.31	2460.01	821.011	3	-0.000414	-0.168	183	204	26568	4319	AF_H2O2	HCD	1
P25490	Transcriptional repressor protein YY1 OS	YY1	YY1	SyLSGGAGAAGGGGADPGNKK	unique	Y2 ADPr_HCD_249_347_583 (DEKRSY)	0.5	0	205.87	29.47	45.88	2331.91	778.311	3	-0.00397	-1.7	184	204	28410	4854	AF_H2O2	HCD	1
P25490	Transcriptional repressor protein YY1 OS	YY1	YY1	SyLSGGAGAAGGGGADPGNKK	unique	Y2 ADPr_HCD_249_347_583 (DEKRSY)	0.5	0	127.55	29.48	23.61	2331.91	778.311	3	-0.00415	-1.78	184	204	28491	4999	AF_H2O2	HCD	1
P25490	Transcriptional repressor protein YY1 OS	YY1	YY1	SYLsGGAGAAGGGGADPGNKK	unique	S4 ADPr_HCD_249_347_583 (DEKRSY)	0.02	0.74	135.68	29.68	29.17	2331.92	778.312	3	-0.000494	-0.212	184	204	30765	4804	AF_H2O2	HCD	3
P25490	Transcriptional repressor protein YY1 OS	YY1	YY1	KSyLSGGAGAAGGGGADPGNKK	unique	Y3 ADPr_HCD_249_347_583 (DEKRSY)	0.05	0	205.41	30.69	74.08	2460	821.009	3	-0.00644	-2.62	183	204	30848	4942	AF_H2O2	HCD	3
P25490	Transcriptional repressor protein YY1 OS	YY1	YY1	KSyLSGGAGAAGGGGADPGNKK	unique	Y3 ADPr_HCD_249_347_583 (DEKRSY)	0.02	14.96	145.59	30.99	43.43	2461.02	821.346	3	1.01	1.16	183	204	30853	4951	AF_H2O2	HCD	3
P25490	Transcriptional repressor protein YY1 OS	YY1	YY1	SYLsGGAGAAGGGGADPGNKK	unique	S4 ADPr_HCD_249_347_583 (DEKRSY)	0.42	1.55	145.34	29.64	32.2	2331.91	778.312	3	-0.00178	-0.765	184	204	31163	5485	AF_H2O2	HCD	3
P25490	Transcriptional repressor protein YY1 OS	YY1	YY1	SyLSGGAGAAGGGGADPGNKK	unique	Y2 ADPr_HCD_249_347_583 (DEKRSY)	0.5	0	322.5	29.64	77.03	2331.91	778.312	3	-0.00178	-0.765	184	204	31165	5488	AF_H2O2	HCD	3
P25490	Transcriptional repressor protein YY1 OS	YY1	YY1	SYLsGGAGAAGGGGADPGNKK	unique	S4 ADPr_HCD_249_347_583 (DEKRSY)	0	0	250.26	30.08	76.35	2332.92	778.647	3	1	0.234	184	204	31190	5529	AF_H2O2	HCD	3
O95365	Zinc finger and BTB domain-containing protein 7A OS	ZBTB7A	ZBTB7A	YFsGAHDGDVYPAWSQK	unique	S3 ADPr_HCD_249_347_583 (DEKRSY)	0.25	0	78.66	31.69	15.69	2467.92	823.646	3	0.00113	0.456	355	371	40264	14357	AF_H2O2	HCD	2
O95365	Zinc finger and BTB domain-containing protein 7A OS	ZBTB7A	ZBTB7A	YFsGAHDGDVYPAWSQK	unique	S3 ADPr_HCD_249_347_583 (DEKRSY)	0.47	0	106.71	31.73	32.69	2467.92	823.647	3	0.00314	1.27	355	371	46211	14400	AF_H2O2	HCD	3
Q8IXZ2	Zinc finger CCCH domain-containing protein 3 OS	ZC3H3	ZC3H3	sHLSLRR	unique	S1 ADP-Ribosyl-EThcD (SRDEKY)	1	89.92	167.88	29.96	27.3	1408.56	470.529	3	-0.0012	-0.854	472	478	25960	4696	AF_H2O2	ETHCD	2
Q8IXZ2	Zinc finger CCCH domain-containing protein 3 OS	ZC3H3	ZC3H3	sHLSLR	unique	S1 ADP-Ribosyl-EThcD (SRDEKY)	1	97.23	153.58	18.42	27.71	1252.46	418.495	3	-0.000994	-0.793	472	477	28189	5607	AF_H2O2	ETHCD	2
Q8IXZ2	Zinc finger CCCH domain-containing protein 3 OS	ZC3H3	ZC3H3	sHLSLR	unique	S1 ADP-Ribosyl-EThcD (SRDEKY)	1	89.96	130.62	18.2	27.71	1252.46	418.495	3	-0.000424	-0.338	472	477	27233	4170	AF_H2O2	ETHCD	1
Q8IXZ2	Zinc finger CCCH domain-containing protein 3 OS	ZC3H3	ZC3H3	sHLSLRR	unique	S1 ADP-Ribosyl-EThcD (SRDEKY)	1	73.25	146.34	30.1	27.35	1408.56	470.529	3	-0.000724	-0.514	472	478	29319	3785	AF_H2O2	ETHCD	3
Q8IXZ2	Zinc finger CCCH domain-containing protein 3 OS	ZC3H3	ZC3H3	sHLSLR	unique	S1 ADP-Ribosyl-EThcD (SRDEKY)	1	93.29	153.53	17.16	27.71	1252.46	418.495	3	-0.000424	-0.338	472	477	31567	4729	AF_H2O2	ETHCD	3
Q8IXZ2	Zinc finger CCCH domain-containing protein 3 OS	ZC3H3	ZC3H3	sHLSLR	unique	S1 ADPr_HCD_249_347_583 (DEKRSY)	1	55.25	76.59	27.71	25.68	1252.46	627.239	2	-0.000638	-0.509	472	477	27231	5587	AF_H2O2	HCD	2
Q8IXZ2	Zinc finger CCCH domain-containing protein 3 OS	ZC3H3	ZC3H3	sHLSLR	unique	S1 ADPr_HCD_249_347_583 (DEKRSY)	1	82.2	111.25	27.71	16.76	1252.46	418.495	3	-0.000994	-0.793	472	477	27244	5608	AF_H2O2	HCD	2
Q8IXZ2	Zinc finger CCCH domain-containing protein 3 OS	ZC3H3	ZC3H3	sHLSLR	unique	S1 ADPr_HCD_249_347_583 (DEKRSY)	1	36.63	64.04	27.71	19.9	1252.46	627.239	2	-0.000878	-0.701	472	477	26469	4159	AF_H2O2	HCD	1
Q8IXZ2	Zinc finger CCCH domain-containing protein 3 OS	ZC3H3	ZC3H3	sHLSLR	unique	S1 ADPr_HCD_249_347_583 (DEKRSY)	1	55.25	76.59	27.71	19.55	1252.46	627.239	2	-0.000878	-0.701	472	477	26471	4162	AF_H2O2	HCD	1
Q8IXZ2	Zinc finger CCCH domain-containing protein 3 OS	ZC3H3	ZC3H3	sHLSLR	unique	S1 ADPr_HCD_249_347_583 (DEKRSY)	1	81.34	103.97	27.71	18.77	1252.46	418.495	3	-0.000424	-0.338	472	477	26476	4171	AF_H2O2	HCD	1
Q8IXZ2	Zinc finger CCCH domain-containing protein 3 OS	ZC3H3	ZC3H3	sHLSLR	unique	S1 ADPr_HCD_249_347_583 (DEKRSY)	1	41.32	71.6	27.71	17.62	1252.46	627.239	2	-0.000278	-0.222	472	477	30709	4717	AF_H2O2	HCD	3
Q8IXZ2	Zinc finger CCCH domain-containing protein 3 OS	ZC3H3	ZC3H3	sHLSLR	unique	S1 ADPr_HCD_249_347_583 (DEKRSY)	1	57.39	73.71	27.71	17.4	1252.46	627.239	2	-0.000278	-0.222	472	477	30711	4721	AF_H2O2	HCD	3
Q8IXZ2	Zinc finger CCCH domain-containing protein 3 OS	ZC3H3	ZC3H3	sHLSLR	unique	S1 ADPr_HCD_249_347_583 (DEKRSY)	1	81.34	107.34	27.71	20.42	1252.46	418.495	3	-0.000424	-0.338	472	477	30717	4730	AF_H2O2	HCD	3
Q8N3Z6	Zinc finger CCHC domain-containing protein 7 OS	ZCCHC7	ZCCHC7	sNRWPQENK	unique	S1 ADP-Ribosyl-EThcD (SRDEKY)	1	98.4	194.04	20.07	28.14	1698.62	567.214	3	-1.41e-05	-0.00832	436	444	25985	4790	AF_H2O2	ETHCD	2
Q8N3Z6	Zinc finger CCHC domain-containing protein 7 OS	ZCCHC7	ZCCHC7	sNRWPQENK	unique	S1 ADP-Ribosyl-EThcD (SRDEKY)	1	91.36	220.07	35.57	28.41	1698.62	567.213	3	-0.000914	-0.538	436	444	25040	3416	AF_H2O2	ETHCD	1
Q8N3Z6	Zinc finger CCHC domain-containing protein 7 OS	ZCCHC7	ZCCHC7	sNRWPQENK	unique	S1 ADP-Ribosyl-EThcD (SRDEKY)	1	91.36	236.71	29.53	28.31	1698.62	567.214	3	0.00239	1.4	436	444	29344	3871	AF_H2O2	ETHCD	3
Q15697	Zinc finger protein 174 OS	ZNF174	ZNF174	VEyISSPLKSHPLR	unique	Y3 ADPr_HCD_249_347_583 (DEKRSY)	0	0	181.33	30.64	17.14	2165.95	722.992	3	-0.00141	-0.653	282	295	38087	12912	AF_H2O2	HCD	2
Q15697	Zinc finger protein 174 OS	ZNF174	ZNF174	VEyISSPLKSHPLR	unique	Y3 ADPr_HCD_249_347_583 (DEKRSY)	0.01	0	123.57	30.52	17.81	2165.95	722.992	3	-0.000484	-0.223	282	295	39178	11932	AF_H2O2	HCD	1
Q15697	Zinc finger protein 174 OS	ZNF174	ZNF174	VEyISSPLKSHPLR	unique	Y3 ADPr_HCD_249_347_583 (DEKRSY)	0.01	0	130.11	30.3	21.13	2165.96	722.993	3	0.00372	1.71	282	295	43790	12708	AF_H2O2	HCD	3
Q5T0B9	Zinc finger protein 362 OS	ZNF362	ZNF362	TIQGHGLLGPPKSeR	unique	E14 ADP-Ribosyl-EThcD (SRDEKY)	0.33	0	166.9	17.46	31.15	2129.93	710.984	3	0.000596	0.28	178	192	32559	8724	AF_H2O2	ETHCD	2
Q5T0B9	Zinc finger protein 362 OS	ZNF362	ZNF362	TIQGHGLLGPPKSeR	unique	E14 ADP-Ribosyl-EThcD (SRDEKY)	0.25	0	158.53	17.52	31.15	2129.93	710.984	3	0.000596	0.28	178	192	31571	7404	AF_H2O2	ETHCD	1
Q5T0B9	Zinc finger protein 362 OS	ZNF362	ZNF362	TIQGHGLLGPPKsER	unique	S13 ADP-Ribosyl-EThcD (SRDEKY)	0.99	21.44	234.77	23.96	31.24	2129.93	710.984	3	0.00135	0.632	178	192	35929	8168	AF_H2O2	ETHCD	3
Q5T0B9	Zinc finger protein 362 OS	ZNF362	ZNF362	TIQGHGLLGPPkSER	unique	K12 ADPr_HCD_249_347_583 (DEKRSY)	1	31.1	85.5	31.15	18.98	2129.93	710.984	3	0.000596	0.28	178	192	31621	8725	AF_H2O2	HCD	2
Q5T0B9	Zinc finger protein 362 OS	ZNF362	ZNF362	TIQGHGLLGPPKsER	unique	S13 ADPr_HCD_249_347_583 (DEKRSY)	0.5	17.2	125.25	31.15	27.4	2129.93	710.984	3	0.000596	0.28	178	192	31052	7405	AF_H2O2	HCD	1
Q5T0B9	Zinc finger protein 362 OS	ZNF362	ZNF362	TIQGHGLLGPPkSER	unique	K12 ADPr_HCD_249_347_583 (DEKRSY)	0.01	0	106.77	31.24	31.95	2129.93	710.984	3	0.00135	0.632	178	192	35408	8169	AF_H2O2	HCD	3
Q96ME7	Zinc finger protein 512 OS	ZNF512	ZNF512	IKPAATSHVEGSGGVSAk	unique	K18 ADP-Ribosyl-EThcD (SRDEKY)	0	0	307.06	39.11	30.93	2235.96	746.327	3	0.00197	0.879	83	100	26028	4962	AF_H2O2	ETHCD	2
Q96ME7	Zinc finger protein 512 OS	ZNF512	ZNF512	IKPAATSHVEGSGGVSAk	unique	K18 ADP-Ribosyl-EThcD (SRDEKY)	0	0	326.22	40.57	30.84	2235.96	746.326	3	0.000316	0.141	83	100	25035	3401	AF_H2O2	ETHCD	1
Q96ME7	Zinc finger protein 512 OS	ZNF512	ZNF512	IKPAATSHVEGSGGVSAk	unique	K18 ADP-Ribosyl-EThcD (SRDEKY)	0	0	383.89	50.99	30.91	2235.96	746.327	3	0.00179	0.798	83	100	29358	3914	AF_H2O2	ETHCD	3
Q96ME7	Zinc finger protein 512 OS	ZNF512	ZNF512	IkPAATSHVEGSGGVSAK	unique	K2 ADPr_HCD_249_347_583 (DEKRSY)	1	149.41	167.08	30.93	24.31	2235.96	746.327	3	0.00197	0.879	83	100	25251	4963	AF_H2O2	HCD	2
Q96ME7	Zinc finger protein 512 OS	ZNF512	ZNF512	IkPAATSHVEGSGGVSAK	unique	K2 ADPr_HCD_249_347_583 (DEKRSY)	1	122.13	147.56	30.84	46.5	2235.96	746.326	3	0.000316	0.141	83	100	24465	3402	AF_H2O2	HCD	1
Q96ME7	Zinc finger protein 512 OS	ZNF512	ZNF512	IkPAATSHVEGSGGVSAK	unique	K2 ADPr_HCD_249_347_583 (DEKRSY)	1	180.86	168.35	30.91	23.37	2235.96	746.327	3	0.00179	0.798	83	100	28576	3915	AF_H2O2	HCD	3
Q96KM6	Zinc finger protein 512B OS	ZNF512B	ZNF512B	sVPVTKPVPVTKPITVTK	unique	S1 ADP-Ribosyl-EThcD (SRDEKY)	1	27.83	156.62	17.81	30.18	2431.22	811.413	3	0.000676	0.278	263	280	42441	12024	AF_H2O2	ETHCD	3
Q96KM6	Zinc finger protein 512B OS	ZNF512B	ZNF512B	sVPVTKPVPVTKPITVTK	unique	S1 ADPr_HCD_249_347_583 (DEKRSY)	1	89.54	288.91	30.18	39.97	2431.22	811.413	3	0.000676	0.278	263	280	36393	12236	AF_H2O2	HCD	2
Q96KM6	Zinc finger protein 512B OS	ZNF512B	ZNF512B	SVPVTkPVPVTKPITVTK	unique	K6 ADPr_HCD_249_347_583 (DEKRSY)	0	0	185.4	30.13	17.3	2431.22	608.811	4	-0.00027	-0.111	263	280	36401	12252	AF_H2O2	HCD	2
Q96KM6	Zinc finger protein 512B OS	ZNF512B	ZNF512B	sVPVTKPVPVTKPITVTK	unique	S1 ADPr_HCD_249_347_583 (DEKRSY)	1	107.52	275.7	30.2	20.59	2431.22	811.413	3	0.000466	0.192	263	280	37417	11210	AF_H2O2	HCD	1
Q96KM6	Zinc finger protein 512B OS	ZNF512B	ZNF512B	sVPVTKPVPVTKPITVTK	unique	S1 ADPr_HCD_249_347_583 (DEKRSY)	1	78.42	301.6	30.18	41.35	2431.22	811.413	3	0.000676	0.278	263	280	42041	12025	AF_H2O2	HCD	3
Q9H582	Zinc finger protein 644 OS	ZNF644	ZNF644	sGESYPVHFK	unique	S1 ADP-Ribosyl-EThcD (SRDEKY)	1	98.4	278.55	38.24	29.17	1690.61	564.543	3	-0.000594	-0.351	753	762	34769	9953	AF_H2O2	ETHCD	2
Q9H582	Zinc finger protein 644 OS	ZNF644	ZNF644	sGESYPVHFK	unique	S1 ADP-Ribosyl-EThcD (SRDEKY)	1	91.36	276.55	35.22	29.15	1690.61	564.543	3	-0.000774	-0.458	753	762	33786	8762	AF_H2O2	ETHCD	1
Q9H582	Zinc finger protein 644 OS	ZNF644	ZNF644	sGESYPVHFK	unique	S1 ADP-Ribosyl-EThcD (SRDEKY)	1	91.36	273.68	41.4	29.19	1690.61	564.543	3	0.000336	0.199	753	762	38166	9507	AF_H2O2	ETHCD	3
Q9H582	Zinc finger protein 644 OS	ZNF644	ZNF644	sATYIcK	unique	S1 ADPr_HCD_249_347_583 (DEKRSY)	1	69.77	53.18	25.76	17.6	1382.46	692.238	2	0.000368	0.266	583	589	25538	5426	AF_H2O2	HCD	2
Q9H582	Zinc finger protein 644 OS	ZNF644	ZNF644	sGESYPVHFK	unique	S1 ADPr_HCD_249_347_583 (DEKRSY)	0.2	18.45	99.3	29.17	23.05	1690.61	564.543	3	-0.000594	-0.351	753	762	33818	9951	AF_H2O2	HCD	2
Q9H582	Zinc finger protein 644 OS	ZNF644	ZNF644	sGESYPVHFK	unique	S1 ADPr_HCD_249_347_583 (DEKRSY)	0.97	40.07	112.94	29.17	21.08	1690.61	564.543	3	-0.000594	-0.351	753	762	33820	9954	AF_H2O2	HCD	2
Q9H582	Zinc finger protein 644 OS	ZNF644	ZNF644	SGeSYPVHFK	unique	E3 ADPr_HCD_249_347_583 (DEKRSY)	0.32	18.44	84.3	29.15	15.83	1690.61	564.543	3	-0.000774	-0.458	753	762	33259	8759	AF_H2O2	HCD	1
Q9H582	Zinc finger protein 644 OS	ZNF644	ZNF644	sGESYPVHFK	unique	S1 ADPr_HCD_249_347_583 (DEKRSY)	0.13	20.2	107.67	29.15	23.31	1690.61	564.543	3	-0.000774	-0.458	753	762	33261	8763	AF_H2O2	HCD	1
Q9H582	Zinc finger protein 644 OS	ZNF644	ZNF644	SGeSYPVHFK	unique	E3 ADPr_HCD_249_347_583 (DEKRSY)	0.92	13.85	63.48	29.52	16.27	1690.61	846.311	2	0.0012	0.71	753	762	37642	9499	AF_H2O2	HCD	3
Q9H582	Zinc finger protein 644 OS	ZNF644	ZNF644	sGESYPVHFK	unique	S1 ADPr_HCD_249_347_583 (DEKRSY)	1	54.64	124.78	29.19	31.51	1690.61	564.543	3	0.000336	0.199	753	762	37649	9508	AF_H2O2	HCD	3
P51523	Zinc finger protein 84 OS	ZNF84	ZNF84	sQFITHHR	unique	S1 ADP-Ribosyl-EThcD (SRDEKY)	1	170.29	157.13	21.11	29.33	1565.58	522.867	3	-0.000724	-0.462	248	255	23842	4283	AF_H2O2	ETHCD	2
Q8IWY8	Zinc finger and SCAN domain-containing protein 29 OS	ZSCAN29	ZSCAN29	sFGPNSLLMHQVSHQVENPYK	unique	S1 ADPr_HCD_249_347_583 (DEKRSY)	1	30.94	104.18	31.29	18.47	2953.23	985.418	3	1	-0.526	659	679	49864	18662	AF_H2O2	HCD	1

## Sheet: eAf_H2O2
UniprotID, protein accession	Protein name	Gene name, Protein Group	Gene name 2	Peptide Sequence	Unique_Peptides	Variable Modifications	Localization Probability	Ascore	Peptide Score	Mascot:Score	Mascot:Identity Threshold	Actual Mass	Observed Mass	Charge	Delta AMU	Delta PPM	Start	Stop	SpectrumID	Scan	Sample	Fragmentation	Sample_number
Q9UKV3	Apoptotic chromatin condensation inducer in the nucleus OS	ACIN1	ACIN1	sGVSITIDDPVR	unique	S1 ADPr_HCD_249_347_583 (DEKRSY)	1	16.7	55	18.72	30.86	1798.72	900.366	2	0.000222	0.123	987	998	46087	13369	eAf_H2O2	HCD	3
Q9UKV3	Apoptotic chromatin condensation inducer in the nucleus OS	ACIN1	ACIN1	sGVSITIDDPVR	unique	S1 ADPr_HCD_249_347_583 (DEKRSY)	1	17.03	76.97	28.94	30.86	1798.72	900.366	2	0.000222	0.123	987	998	46089	13373	eAf_H2O2	HCD	3
P63261_P60709	Actin, cytoplasmic 2 OS_Actin, cytoplasmic 1 OS	ACTG1_ACTB	ACTG1	VAPEeHPVLLTEAPLNPK	unique	E5 ADPr_HCD_249_347_583 (DEKRSY)	0.42	0	47.34	25.47	30.84	2494.12	832.38	3	-0.000834	-0.334	96	113	53193	17170	eAf_H2O2	HCD	2
P63261_P60709	Actin, cytoplasmic 2 OS_Actin, cytoplasmic 1 OS	ACTG1_ACTB	ACTG1	VAPeEHPVLLTEAPLNPK	unique	E4 ADPr_HCD_249_347_583 (DEKRSY)	1	33.99	183.56	61.84	30.84	2494.12	832.38	3	-0.000834	-0.334	96	113	53195	17174	eAf_H2O2	HCD	2
P63261_P60709	Actin, cytoplasmic 2 OS_Actin, cytoplasmic 1 OS	ACTG1_ACTB	ACTG1	VAPEeHPVLLTEAPLNPK	unique	E5 ADPr_HCD_249_347_583 (DEKRSY)	0.33	0	46.56	16.15	30.83	2494.12	832.38	3	0.000636	0.255	96	113	48714	14933	eAf_H2O2	HCD	3
P63261_P60709	Actin, cytoplasmic 2 OS_Actin, cytoplasmic 1 OS	ACTG1_ACTB	ACTG1	VAPeEHPVLLTEAPLNPK	unique	E4 ADPr_HCD_249_347_583 (DEKRSY)	0.03	0	141.82	61.28	30.83	2494.12	832.38	3	0.000636	0.255	96	113	48717	14938	eAf_H2O2	HCD	3
Q9Y615	Actin-like protein 7A OS	ACTL7A	ACTL7A	ErPKQEVTK	unique	R2 ADPr_HCD_249_347_583 (DEKRSY)	0.2	0	0	15.6	30.59	1654.68	828.345	2	4.19e-05	0.0253	62	70	42513	11299	eAf_H2O2	HCD	1
Q9H2P0	Activity-dependent neuroprotector homeobox protein OS	ADNP	ADNP	sSPQAAVPYKK	unique	S1 ADP-Ribosyl-EThcD (SRDEKY)	1	47.12	259.21	31.05	31.67	1715.7	572.906	3	-0.000314	-0.183	607	617	26278	4068	eAf_H2O2	ETHCD	3
Q9H2P0	Activity-dependent neuroprotector homeobox protein OS	ADNP	ADNP	sSPQAAVPYKK	unique	S1 ADP-Ribosyl-EThcD (SRDEKY)	1	47.12	268.89	31	31.67	1715.7	572.906	3	-0.000674	-0.393	607	617	27312	4163	eAf_H2O2	ETHCD	1
Q9H2P0	Activity-dependent neuroprotector homeobox protein OS	ADNP	ADNP	sVGQGYSVGQSMR	unique	S1 ADP-Ribosyl-EThcD (SRDEKY)	1	84.4	184.75	21.42	28.74	1895.69	632.904	3	5.87e-06	0.00309	336	348	37813	9333	eAf_H2O2	ETHCD	2
Q9H2P0	Activity-dependent neuroprotector homeobox protein OS	ADNP	ADNP	SsPQAAVPYKK	unique	S2 ADPr_HCD_249_347_583 (DEKRSY)	0.5	0	157.18	34.91	31.67	1715.7	572.906	3	-0.000314	-0.183	607	617	25517	4064	eAf_H2O2	HCD	3
Q9H2P0	Activity-dependent neuroprotector homeobox protein OS	ADNP	ADNP	SsPQAAVPYKK	unique	S2 ADPr_HCD_249_347_583 (DEKRSY)	0.5	0	173.03	43.26	31.67	1715.7	572.906	3	-0.000314	-0.183	607	617	25520	4069	eAf_H2O2	HCD	3
Q9H2P0	Activity-dependent neuroprotector homeobox protein OS	ADNP	ADNP	SsPQAAVPYKK	unique	S2 ADPr_HCD_249_347_583 (DEKRSY)	0.5	0	154.2	40.75	31.67	1715.7	572.906	3	-0.000674	-0.393	607	617	26580	4158	eAf_H2O2	HCD	1
Q9H2P0	Activity-dependent neuroprotector homeobox protein OS	ADNP	ADNP	sVGQGYSVGQSMR	unique	S1 ADPr_HCD_249_347_583 (DEKRSY)	1	57.17	108.84	21.69	28.7	1895.69	948.853	2	0.00128	0.676	336	348	36996	9302	eAf_H2O2	HCD	2
Q9H2P0	Activity-dependent neuroprotector homeobox protein OS	ADNP	ADNP	sVGQGYSVGQSMR	unique	S1 ADPr_HCD_249_347_583 (DEKRSY)	1	47.82	110	34.2	28.74	1895.69	632.904	3	5.87e-06	0.00309	336	348	37015	9334	eAf_H2O2	HCD	2
Q9H2P0	Activity-dependent neuroprotector homeobox protein OS	ADNP	ADNP	sVGQGYSVGQSmR	unique	S1 ADPr_HCD_249_347_583 (DEKRSY), M12 Oxidation	100 %, 100 %	42.61, 1'000.00	97.43	26.31	26.98	1911.69	956.851	2	0.00149	0.777	336	348	27538	4593	eAf_H2O2	HCD	3
Q9H2P0	Activity-dependent neuroprotector homeobox protein OS	ADNP	ADNP	sVGQGYSVGQSMR	unique	S1 ADPr_HCD_249_347_583 (DEKRSY)	1	67.37	106.04	63.47	28.83	1895.69	948.853	2	0.000682	0.36	336	348	32327	7057	eAf_H2O2	HCD	3
Q9H2P0	Activity-dependent neuroprotector homeobox protein OS	ADNP	ADNP	sVGQGYSVGQSMR	unique	S1 ADPr_HCD_249_347_583 (DEKRSY)	1	140.18	195.72	71.64	28.83	1895.69	948.853	2	0.000682	0.36	336	348	32330	7062	eAf_H2O2	HCD	3
Q9H2P0	Activity-dependent neuroprotector homeobox protein OS	ADNP	ADNP	sVGQGYSVGQSmR	unique	S1 ADPr_HCD_249_347_583 (DEKRSY), M12 Oxidation	100 %, 100 %	51.68, 1'000.00	84.36	22.45	27.62	1911.68	956.849	2	-0.00179	-0.937	336	348	28601	4692	eAf_H2O2	HCD	1
Q9H2P0	Activity-dependent neuroprotector homeobox protein OS	ADNP	ADNP	sVGQGYSVGQSMR	unique	S1 ADPr_HCD_249_347_583 (DEKRSY)	1	35.58	61.03	25.07	28.88	1895.69	948.851	2	-0.00334	-1.76	336	348	33261	6990	eAf_H2O2	HCD	1
Q9H2P0	Activity-dependent neuroprotector homeobox protein OS	ADNP	ADNP	sVGQGYSVGQSMR	unique	S1 ADPr_HCD_249_347_583 (DEKRSY)	1	61.19	140.6	54.96	28.88	1895.69	948.851	2	-0.00334	-1.76	336	348	33264	6994	eAf_H2O2	HCD	1
Q6ZN18	Zinc finger protein AEBP2 OS	AEBP2	AEBP2	SLPrPHDFFDAQTLDAIR	unique	R4 ADPr_HCD_249_347_583 (DEKRSY)	0	0	89.6	19.74	31.28	2639.12	880.714	3	-0.00211	-0.801	390	407	58377	18892	eAf_H2O2	HCD	1
Q8WYP5	Protein ELYS OS	AHCTF1	AHCTF1	KLSsYPK	unique	S4 ADP-Ribosyl-EThcD (SRDEKY)	1	50.64	201.16	15.58	27.85	1362.53	455.182	3	-0.000584	-0.428	2252	2258	28544	4933	eAf_H2O2	ETHCD	2
Q8WYP5	Protein ELYS OS	AHCTF1	AHCTF1	LKsSQLLEPAVEETTKK	unique	S3 ADP-Ribosyl-EThcD (SRDEKY)	1	23.2	392.13	51.17	31.25	2441.12	814.712	3	0.00213	0.87	1844	1860	44670	12536	eAf_H2O2	ETHCD	2
Q8WYP5	Protein ELYS OS	AHCTF1	AHCTF1	LKsSQLLEPAVEETTKK	unique	S3 ADP-Ribosyl-EThcD (SRDEKY)	1	38.62	403.36	48.29	31.21	2441.11	814.712	3	0.000476	0.195	1844	1860	40086	10259	eAf_H2O2	ETHCD	3
Q8WYP5	Protein ELYS OS	AHCTF1	AHCTF1	LKSsQLLEPAVEETTKK	unique	S4 ADP-Ribosyl-EThcD (SRDEKY)	0.96	17.2	304.91	16.89	31.19	2441.11	814.712	3	0.000116	0.0474	1844	1860	40141	10454	eAf_H2O2	ETHCD	3
Q8WYP5	Protein ELYS OS	AHCTF1	AHCTF1	LKsSQLLEPAVEETTKK	unique	S3 ADP-Ribosyl-EThcD (SRDEKY)	1	42.69	399.53	49.16	31.38	2441.11	814.71	3	-0.00483	-1.98	1844	1860	41012	10092	eAf_H2O2	ETHCD	1
Q8WYP5	Protein ELYS OS	AHCTF1	AHCTF1	LKSsQLLEPAVEETTKK	unique	S4 ADP-Ribosyl-EThcD (SRDEKY)	0.99	21.44	257.39	15.54	31.25	2441.11	814.711	3	-0.00117	-0.481	1844	1860	41065	10282	eAf_H2O2	ETHCD	1
Q8WYP5	Protein ELYS OS	AHCTF1	AHCTF1	NTPAKsENVDVGKPALGK	unique	S6 ADP-Ribosyl-EThcD (SRDEKY)	1	26.2	417.36	58.48	30.9	2365.04	789.353	3	0.000866	0.366	2012	2029	35405	7829	eAf_H2O2	ETHCD	2
Q8WYP5	Protein ELYS OS	AHCTF1	AHCTF1	NTPAKsENVDVGKPALGK	unique	S6 ADP-Ribosyl-EThcD (SRDEKY)	1	26.2	415.66	55.43	30.71	2365.03	789.352	3	-0.00132	-0.56	2012	2029	30690	5440	eAf_H2O2	ETHCD	3
Q8WYP5	Protein ELYS OS	AHCTF1	AHCTF1	NTPAKsENVDVGKPALGK	unique	S6 ADP-Ribosyl-EThcD (SRDEKY)	1	23.2	397.26	69.18	30.42	2366.03	789.685	3	0.998	-1.82	2012	2029	29665	5400	eAf_H2O2	ETHCD	1
Q8WYP5	Protein ELYS OS	AHCTF1	AHCTF1	NTPAKsENVDVGKPALGK	unique	S6 ADP-Ribosyl-EThcD (SRDEKY)	1	23.2	371.82	55.03	30.64	2365.03	789.351	3	-0.00408	-1.73	2012	2029	29668	5413	eAf_H2O2	ETHCD	1
Q8WYP5	Protein ELYS OS	AHCTF1	AHCTF1	sAQQEASADVATPK	unique	S1 ADP-Ribosyl-EThcD (SRDEKY)	1	65.3	238.37	33.75	28.98	1942.73	648.586	3	0.000116	0.0596	1753	1766	26281	4077	eAf_H2O2	ETHCD	3
Q8WYP5	Protein ELYS OS	AHCTF1	AHCTF1	SeNVDVGKPALGK	unique	E2 ADP-Ribosyl-EThcD (SRDEKY)	0	0	295.16	48.23	29.97	1853.76	618.927	3	-4.41e-05	-0.0238	2017	2029	31790	5904	eAf_H2O2	ETHCD	1
Q8WYP5	Protein ELYS OS	AHCTF1	AHCTF1	sILVPNEELSMVMSSK	unique	S1 ADP-Ribosyl-EThcD (SRDEKY)	1	108.39	234.71	36.12	31.04	2303.94	768.989	3	-0.001	-0.436	2030	2045	64860	22211	eAf_H2O2	ETHCD	2
Q8WYP5	Protein ELYS OS	AHCTF1	AHCTF1	sILVPNEELSMVmSSK	unique	S1 ADP-Ribosyl-EThcD (SRDEKY), M13 Oxidation	100 %, 99 %	91.08, 18.44	153.9	17.3	30.32	2319.94	774.321	3	-0.000909	-0.392	2030	2045	51647	16237	eAf_H2O2	ETHCD	3
Q8WYP5	Protein ELYS OS	AHCTF1	AHCTF1	sILVPNEELSMVMSSK	unique	S1 ADP-Ribosyl-EThcD (SRDEKY)	1	79.76	254.43	56.33	31.11	2303.95	768.99	3	0.00194	0.84	2030	2045	60419	20086	eAf_H2O2	ETHCD	3
Q8WYP5	Protein ELYS OS	AHCTF1	AHCTF1	sILVPNEELSMVMSSK	unique	S1 ADP-Ribosyl-EThcD (SRDEKY)	1	115.45	167.98	24.04	31.09	2303.95	768.989	3	0.000646	0.28	2030	2045	60436	20229	eAf_H2O2	ETHCD	3
Q8WYP5	Protein ELYS OS	AHCTF1	AHCTF1	sILVPNEELSMVMSSK	unique	S1 ADP-Ribosyl-EThcD (SRDEKY)	1	93.36	229.8	57.74	30.92	2303.94	768.988	3	-0.00301	-1.31	2030	2045	61371	19988	eAf_H2O2	ETHCD	1
Q8WYP5	Protein ELYS OS	AHCTF1	AHCTF1	sILVPNEELSMVMSSK	unique	S1 ADP-Ribosyl-EThcD (SRDEKY)	1	68.31	147.8	25.38	31.04	2303.94	768.989	3	-0.001	-0.436	2030	2045	61392	20138	eAf_H2O2	ETHCD	1
Q8WYP5	Protein ELYS OS	AHCTF1	AHCTF1	sILVPNEELSMVMSSKK	unique	S1 ADP-Ribosyl-EThcD (SRDEKY)	1	99.84	312.94	37.19	31.76	2432.04	811.688	3	0.00166	0.681	2030	2046	60493	20208	eAf_H2O2	ETHCD	2
Q8WYP5	Protein ELYS OS	AHCTF1	AHCTF1	sILVPNEELSMVMSSKK	unique	S1 ADP-Ribosyl-EThcD (SRDEKY)	1	88.65	257.98	34.28	31.77	2432.04	811.688	3	0.00184	0.755	2030	2046	56047	18024	eAf_H2O2	ETHCD	3
Q8WYP5	Protein ELYS OS	AHCTF1	AHCTF1	sSQLLEPAVEETTK	unique	S1 ADP-Ribosyl-EThcD (SRDEKY)	1	26.2	287.7	76.9	30.72	2071.84	691.621	3	0.00266	1.28	1846	1859	46862	13279	eAf_H2O2	ETHCD	2
Q8WYP5	Protein ELYS OS	AHCTF1	AHCTF1	sSQLLEPAVEETTK	unique	S1 ADP-Ribosyl-EThcD (SRDEKY)	1	50.64	309.24	65.33	30.82	2071.84	691.62	3	0.000106	0.0511	1846	1859	42333	11145	eAf_H2O2	ETHCD	3
Q8WYP5	Protein ELYS OS	AHCTF1	AHCTF1	sSQLLEPAVEETTKK	unique	S1 ADP-Ribosyl-EThcD (SRDEKY)	1	56.66	432.18	72.38	31.08	2199.93	734.319	3	0.000396	0.18	1846	1860	44537	11998	eAf_H2O2	ETHCD	2
Q8WYP5	Protein ELYS OS	AHCTF1	AHCTF1	sSQLLEPAVEETTKK	unique	S1 ADP-Ribosyl-EThcD (SRDEKY)	1	56.66	374.01	46.96	31.08	2199.94	734.319	3	0.00184	0.834	1846	1860	37939	9699	eAf_H2O2	ETHCD	3
Q8WYP5	Protein ELYS OS	AHCTF1	AHCTF1	sSQLLEPAVEETTKK	unique	S1 ADP-Ribosyl-EThcD (SRDEKY)	1	56.66	383.4	48.5	30.86	2199.93	734.317	3	-0.0053	-2.41	1846	1860	38866	9555	eAf_H2O2	ETHCD	1
Q8WYP5	Protein ELYS OS	AHCTF1	AHCTF1	kLSSYPK	unique	K1 ADPr_HCD_249_347_583 (DEKRSY)	1	54.64	95.31	24.01	27.85	1362.53	455.182	3	-0.000584	-0.428	2252	2258	27725	4928	eAf_H2O2	HCD	2
Q8WYP5	Protein ELYS OS	AHCTF1	AHCTF1	kLSSYPK	unique	K1 ADPr_HCD_249_347_583 (DEKRSY)	1	64.81	85.31	22.55	28.69	1362.53	682.27	2	0.000362	0.265	2252	2258	27738	4951	eAf_H2O2	HCD	2
Q8WYP5	Protein ELYS OS	AHCTF1	AHCTF1	kLSSYPK	unique	K1 ADPr_HCD_249_347_583 (DEKRSY)	1	65.57	80.69	16.7	28.69	1362.53	682.27	2	0.000362	0.265	2252	2258	27740	4954	eAf_H2O2	HCD	2
Q8WYP5	Protein ELYS OS	AHCTF1	AHCTF1	LKSsQLLEPAVEETTKK	unique	S4 ADPr_HCD_249_347_583 (DEKRSY)	0.25	0	135.03	51.11	31.23	2441.11	814.712	3	0.000296	0.121	1844	1860	43916	12534	eAf_H2O2	HCD	2
Q8WYP5	Protein ELYS OS	AHCTF1	AHCTF1	LkSSQLLEPAVEETTKK	unique	K2 ADPr_HCD_249_347_583 (DEKRSY)	1	33.13	270.03	90.86	31.25	2441.12	814.712	3	0.00213	0.87	1844	1860	43918	12537	eAf_H2O2	HCD	2
Q8WYP5	Protein ELYS OS	AHCTF1	AHCTF1	LKsSQLLEPAVEETTKK	unique	S3 ADPr_HCD_249_347_583 (DEKRSY)	0.58	14.23	190.96	72.29	31.24	2441.11	814.712	3	0.000836	0.342	1844	1860	39289	10256	eAf_H2O2	HCD	3
Q8WYP5	Protein ELYS OS	AHCTF1	AHCTF1	LkSSQLLEPAVEETTKK	unique	K2 ADPr_HCD_249_347_583 (DEKRSY)	1	36.63	275.61	101.7	31.21	2441.11	814.712	3	0.000476	0.195	1844	1860	39292	10260	eAf_H2O2	HCD	3
Q8WYP5	Protein ELYS OS	AHCTF1	AHCTF1	LkSSQLLEPAVEETTKK	unique	K2 ADPr_HCD_249_347_583 (DEKRSY)	1	19.69	112.81	18.73	31.19	2441.11	814.712	3	0.000116	0.0474	1844	1860	39418	10455	eAf_H2O2	HCD	3
Q8WYP5	Protein ELYS OS	AHCTF1	AHCTF1	LKSsQLLEPAVEETTKK	unique	S4 ADPr_HCD_249_347_583 (DEKRSY)	0.05	0	124.31	46.76	31.4	2441.11	814.71	3	-0.0063	-2.58	1844	1860	40120	10090	eAf_H2O2	HCD	1
Q8WYP5	Protein ELYS OS	AHCTF1	AHCTF1	LkSSQLLEPAVEETTKK	unique	K2 ADPr_HCD_249_347_583 (DEKRSY)	1	46.82	242.86	75.9	31.38	2441.11	814.71	3	-0.00483	-1.98	1844	1860	40122	10093	eAf_H2O2	HCD	1
Q8WYP5	Protein ELYS OS	AHCTF1	AHCTF1	LsSYPK	unique	S2 ADPr_HCD_249_347_583 (DEKRSY)	0.66	18.45	50.87	16.07	29.03	1234.43	618.223	2	-9.81e-05	-0.0794	2253	2258	27867	5163	eAf_H2O2	HCD	2
Q8WYP5	Protein ELYS OS	AHCTF1	AHCTF1	LsSYPK	unique	S2 ADPr_HCD_249_347_583 (DEKRSY)	0.56	17.48	50.87	20.18	29.03	1234.43	618.223	2	-9.81e-05	-0.0794	2253	2258	27869	5167	eAf_H2O2	HCD	2
Q8WYP5	Protein ELYS OS	AHCTF1	AHCTF1	LsSYPK	unique	S2 ADPr_HCD_249_347_583 (DEKRSY)	0.97	18.44	55.3	15.25	28.78	1234.43	618.223	2	0.000262	0.212	2253	2258	27948	5295	eAf_H2O2	HCD	2
Q8WYP5	Protein ELYS OS	AHCTF1	AHCTF1	LsSYPK	unique	S2 ADPr_HCD_249_347_583 (DEKRSY)	0.15	18.44	55.3	17.49	28.79	1234.43	618.223	2	0.000142	0.115	2253	2258	25058	3303	eAf_H2O2	HCD	3
Q8WYP5	Protein ELYS OS	AHCTF1	AHCTF1	LsSYPK	unique	S2 ADPr_HCD_249_347_583 (DEKRSY)	0.64	17.48	52.69	18.81	28.79	1234.43	618.223	2	0.000142	0.115	2253	2258	25060	3306	eAf_H2O2	HCD	3
Q8WYP5	Protein ELYS OS	AHCTF1	AHCTF1	LsSYPK	unique	S2 ADPr_HCD_249_347_583 (DEKRSY)	0.66	18.45	55.3	17.08	28.97	1234.43	618.222	2	-0.000598	-0.484	2253	2258	26135	3423	eAf_H2O2	HCD	1
Q8WYP5	Protein ELYS OS	AHCTF1	AHCTF1	LsSYPK	unique	S2 ADPr_HCD_249_347_583 (DEKRSY)	0.93	37.15	57.81	20.2	28.97	1234.43	618.222	2	-0.000598	-0.484	2253	2258	26138	3428	eAf_H2O2	HCD	1
Q8WYP5	Protein ELYS OS	AHCTF1	AHCTF1	NTPAkSENVDVGKPALGK	unique	K5 ADPr_HCD_249_347_583 (DEKRSY)	1	40.07	128.45	53.83	30.9	2365.04	789.353	3	0.000866	0.366	2012	2029	34491	7825	eAf_H2O2	HCD	2
Q8WYP5	Protein ELYS OS	AHCTF1	AHCTF1	NTPAkSENVDVGKPALGK	unique	K5 ADPr_HCD_249_347_583 (DEKRSY)	1	40.26	174.12	64.85	30.9	2365.04	789.353	3	0.000866	0.366	2012	2029	34494	7830	eAf_H2O2	HCD	2
Q8WYP5	Protein ELYS OS	AHCTF1	AHCTF1	NTPAkSENVDVGKPALGK	unique	K5 ADPr_HCD_249_347_583 (DEKRSY)	1	40.26	127.25	48.67	30.71	2365.03	789.352	3	-0.00132	-0.56	2012	2029	29705	5438	eAf_H2O2	HCD	3
Q8WYP5	Protein ELYS OS	AHCTF1	AHCTF1	NTPAkSENVDVGKPALGK	unique	K5 ADPr_HCD_249_347_583 (DEKRSY)	1	52.35	142.36	53	30.71	2365.03	789.352	3	-0.00132	-0.56	2012	2029	29707	5441	eAf_H2O2	HCD	3
Q8WYP5	Protein ELYS OS	AHCTF1	AHCTF1	NTPAkSENVDVGKPALGK	unique	K5 ADPr_HCD_249_347_583 (DEKRSY)	1	40.07	97.91	38.34	30.42	2366.03	789.685	3	0.998	-1.82	2012	2029	29007	5399	eAf_H2O2	HCD	1
Q8WYP5	Protein ELYS OS	AHCTF1	AHCTF1	NTPAkSENVDVGKPALGK	unique	K5 ADPr_HCD_249_347_583 (DEKRSY)	1	49.99	159.15	51.67	30.42	2366.03	789.685	3	0.998	-1.82	2012	2029	29008	5401	eAf_H2O2	HCD	1
Q8WYP5	Protein ELYS OS	AHCTF1	AHCTF1	NTPAkSENVDVGKPALGK	unique	K5 ADPr_HCD_249_347_583 (DEKRSY)	0.98	18.45	73.32	28.84	30.64	2365.03	789.351	3	-0.00408	-1.73	2012	2029	29014	5412	eAf_H2O2	HCD	1
Q8WYP5	Protein ELYS OS	AHCTF1	AHCTF1	NTPAkSENVDVGKPALGK	unique	K5 ADPr_HCD_249_347_583 (DEKRSY)	1	40.26	140.64	50.95	30.64	2365.03	789.351	3	-0.00408	-1.73	2012	2029	29015	5414	eAf_H2O2	HCD	1
Q8WYP5	Protein ELYS OS	AHCTF1	AHCTF1	sAQQEASADVATPK	unique	S1 ADPr_HCD_249_347_583 (DEKRSY)	1	28.05	94.13	39.16	28.81	1942.73	972.374	2	-0.000538	-0.277	1753	1766	30182	6181	eAf_H2O2	HCD	2
Q8WYP5	Protein ELYS OS	AHCTF1	AHCTF1	sAQQEASADVATPK	unique	S1 ADPr_HCD_249_347_583 (DEKRSY)	1	82.7	201.45	60.1	28.81	1942.73	972.374	2	-0.000538	-0.277	1753	1766	30184	6185	eAf_H2O2	HCD	2
Q8WYP5	Protein ELYS OS	AHCTF1	AHCTF1	sAQQEASADVATPK	unique	S1 ADPr_HCD_249_347_583 (DEKRSY)	1	45.42	155.96	73.91	29.08	1942.74	972.375	2	0.00104	0.536	1753	1766	25516	4063	eAf_H2O2	HCD	3
Q8WYP5	Protein ELYS OS	AHCTF1	AHCTF1	sAQQEASADVATPK	unique	S1 ADPr_HCD_249_347_583 (DEKRSY)	1	113.74	243.54	75.51	29.08	1942.74	972.375	2	0.00104	0.536	1753	1766	25519	4067	eAf_H2O2	HCD	3
Q8WYP5	Protein ELYS OS	AHCTF1	AHCTF1	sAQQEASADVATPK	unique	S1 ADPr_HCD_249_347_583 (DEKRSY)	0.04	12.52	108.07	30.79	28.98	1942.73	648.586	3	0.000116	0.0596	1753	1766	25523	4074	eAf_H2O2	HCD	3
Q8WYP5	Protein ELYS OS	AHCTF1	AHCTF1	sAQQEASADVATPK	unique	S1 ADPr_HCD_249_347_583 (DEKRSY)	1	73.79	178.24	39.82	28.98	1942.73	648.586	3	0.000116	0.0596	1753	1766	25525	4078	eAf_H2O2	HCD	3
Q8WYP5	Protein ELYS OS	AHCTF1	AHCTF1	SAQQeASADVATPK	unique	E5 ADPr_HCD_249_347_583 (DEKRSY)	0.95	13.08	79.97	31.39	28.95	1942.73	972.374	2	-0.0014	-0.719	1753	1766	26587	4171	eAf_H2O2	HCD	1
Q8WYP5	Protein ELYS OS	AHCTF1	AHCTF1	sAQQEASADVATPK	unique	S1 ADPr_HCD_249_347_583 (DEKRSY)	1	84.43	209.69	58.66	28.95	1942.73	972.374	2	-0.0014	-0.719	1753	1766	26590	4175	eAf_H2O2	HCD	1
Q8WYP5	Protein ELYS OS	AHCTF1	AHCTF1	SeNVDVGKPALGK	unique	E2 ADPr_HCD_249_347_583 (DEKRSY)	0.55	40.07	90.58	35.7	30.3	1853.76	618.926	3	-0.0037	-2	2017	2029	30940	5901	eAf_H2O2	HCD	1
Q8WYP5	Protein ELYS OS	AHCTF1	AHCTF1	SeNVDVGKPALGK	unique	E2 ADPr_HCD_249_347_583 (DEKRSY)	0.04	0	165.26	42.59	29.97	1853.76	618.927	3	-4.41e-05	-0.0238	2017	2029	30942	5905	eAf_H2O2	HCD	1
Q8WYP5	Protein ELYS OS	AHCTF1	AHCTF1	SeNVDVGKPALGK	unique	E2 ADPr_HCD_249_347_583 (DEKRSY)	0.49	0	94.01	26.74	30.23	1853.76	927.886	2	-0.00266	-1.43	2017	2029	30948	5914	eAf_H2O2	HCD	1
Q8WYP5	Protein ELYS OS	AHCTF1	AHCTF1	sILVPNEELSmVMSSK	unique	S1 ADPr_HCD_249_347_583 (DEKRSY), M11 Oxidation	100 %, 100 %	61.05, 36.49	114.92	24.19	30.42	2319.94	774.321	3	0.000921	0.397	2030	2045	60020	20453	eAf_H2O2	HCD	2
Q8WYP5	Protein ELYS OS	AHCTF1	AHCTF1	sILVPNEELSMVmSSK	unique	S1 ADPr_HCD_249_347_583 (DEKRSY), M13 Oxidation	100 %, 95 %	38.66, 13.08	87.32	15	30.28	2319.94	774.321	3	0.000351	0.151	2030	2045	63885	21815	eAf_H2O2	HCD	2
Q8WYP5	Protein ELYS OS	AHCTF1	AHCTF1	SILVPNEeLSMVMSSK	unique	E8 ADPr_HCD_249_347_583 (DEKRSY)	0.04	0	52.03	16.94	31.04	2303.94	768.989	3	-0.001	-0.436	2030	2045	64166	22208	eAf_H2O2	HCD	2
Q8WYP5	Protein ELYS OS	AHCTF1	AHCTF1	sILVPNEELSMVMSSK	unique	S1 ADPr_HCD_249_347_583 (DEKRSY)	1	97.81	149.31	38.68	31.04	2303.94	768.989	3	-0.001	-0.436	2030	2045	64169	22212	eAf_H2O2	HCD	2
Q8WYP5	Protein ELYS OS	AHCTF1	AHCTF1	sILVPNEELSMVMSSK	unique	S1 ADPr_HCD_249_347_583 (DEKRSY)	1	47.02	74.18	21.1	31.04	2303.94	1152.98	2	-0.000738	-0.32	2030	2045	64170	22214	eAf_H2O2	HCD	2
Q8WYP5	Protein ELYS OS	AHCTF1	AHCTF1	sILVPNEELSMVMSSK	unique	S1 ADPr_HCD_249_347_583 (DEKRSY)	1	66.19	103.01	41.61	30.99	2303.95	768.989	3	0.000466	0.202	2030	2045	64320	22419	eAf_H2O2	HCD	2
Q8WYP5	Protein ELYS OS	AHCTF1	AHCTF1	sILVPNEELSMVmSSK	unique	S1 ADPr_HCD_249_347_583 (DEKRSY), M13 Oxidation	100 %, 100 %	89.51, 29.25	133.71	29.3	30.32	2319.94	774.321	3	-0.000909	-0.392	2030	2045	51073	16238	eAf_H2O2	HCD	3
Q8WYP5	Protein ELYS OS	AHCTF1	AHCTF1	sILVPNEELSmVMSSK	unique	S1 ADPr_HCD_249_347_583 (DEKRSY), M11 Oxidation	100 %, 100 %	86.37, 23.37	125.59	31.74	30.41	2319.94	774.32	3	-0.00166	-0.715	2030	2045	55411	18071	eAf_H2O2	HCD	3
Q8WYP5	Protein ELYS OS	AHCTF1	AHCTF1	sILVPNEELSmVMSSK	unique	S1 ADPr_HCD_249_347_583 (DEKRSY), M11 Oxidation	100 %, 100 %	70.34, 29.25	117.92	31	30.42	2319.94	774.321	3	0.000711	0.306	2030	2045	55599	18335	eAf_H2O2	HCD	3
Q8WYP5	Protein ELYS OS	AHCTF1	AHCTF1	sILVPNEELSmVMSSK	unique	S1 ADPr_HCD_249_347_583 (DEKRSY), M11 Oxidation	100 %, 100 %	42.45, 29.25	106.72	22.2	30.29	2319.94	774.321	3	-0.000549	-0.237	2030	2045	59547	19858	eAf_H2O2	HCD	3
Q8WYP5	Protein ELYS OS	AHCTF1	AHCTF1	sILVPNEELSMVMSSK	unique	S1 ADPr_HCD_249_347_583 (DEKRSY)	0.69	13.08	49.5	29.8	31.18	2303.95	768.99	3	0.00137	0.593	2030	2045	59706	20084	eAf_H2O2	HCD	3
Q8WYP5	Protein ELYS OS	AHCTF1	AHCTF1	sILVPNEELSMVMSSK	unique	S1 ADPr_HCD_249_347_583 (DEKRSY)	1	117.19	164.91	40.54	31.11	2303.95	768.99	3	0.00194	0.84	2030	2045	59708	20087	eAf_H2O2	HCD	3
Q8WYP5	Protein ELYS OS	AHCTF1	AHCTF1	sILVPNEELSMVMSSK	unique	S1 ADPr_HCD_249_347_583 (DEKRSY)	1	104.94	148.99	41.16	31.09	2303.95	768.989	3	0.000646	0.28	2030	2045	59807	20230	eAf_H2O2	HCD	3
Q8WYP5	Protein ELYS OS	AHCTF1	AHCTF1	sILVPNEELSMVmSSK	unique	S1 ADPr_HCD_249_347_583 (DEKRSY), M13 Oxidation	100 %, 1 %	47.43, 0.00	97.34	25.95	30.24	2319.94	774.319	3	-0.00403	-1.74	2030	2045	56461	18236	eAf_H2O2	HCD	1
Q8WYP5	Protein ELYS OS	AHCTF1	AHCTF1	sILVPNEELSMVMSSK	unique	S1 ADPr_HCD_249_347_583 (DEKRSY)	1	23.28	58.4	18.43	30.92	2303.94	768.988	3	-0.00301	-1.31	2030	2045	60628	19985	eAf_H2O2	HCD	1
Q8WYP5	Protein ELYS OS	AHCTF1	AHCTF1	sILVPNEELSMVMSSK	unique	S1 ADPr_HCD_249_347_583 (DEKRSY)	1	96.27	160.53	37.38	30.92	2303.94	768.988	3	-0.00301	-1.31	2030	2045	60630	19989	eAf_H2O2	HCD	1
Q8WYP5	Protein ELYS OS	AHCTF1	AHCTF1	sILVPNEELSMVMSSK	unique	S1 ADPr_HCD_249_347_583 (DEKRSY)	1	79.07	140.63	47.98	31.04	2303.94	768.989	3	-0.001	-0.436	2030	2045	60744	20139	eAf_H2O2	HCD	1
Q8WYP5	Protein ELYS OS	AHCTF1	AHCTF1	sILVPNEELSMVMSSKK	unique	S1 ADPr_HCD_249_347_583 (DEKRSY)	1	33.68	100.11	32.38	31.71	2432.04	811.688	3	0.000936	0.385	2030	2046	59838	20206	eAf_H2O2	HCD	2
Q8WYP5	Protein ELYS OS	AHCTF1	AHCTF1	sILVPNEELSMVMSSKK	unique	S1 ADPr_HCD_249_347_583 (DEKRSY)	1	149.35	227.62	53.03	31.76	2432.04	811.688	3	0.00166	0.681	2030	2046	59840	20209	eAf_H2O2	HCD	2
Q8WYP5	Protein ELYS OS	AHCTF1	AHCTF1	sILVPNEELSMVMSSKK	unique	S1 ADPr_HCD_249_347_583 (DEKRSY)	0.94	15.81	77.96	24.74	31.71	2432.04	811.688	3	0.000936	0.385	2030	2046	55376	18022	eAf_H2O2	HCD	3
Q8WYP5	Protein ELYS OS	AHCTF1	AHCTF1	sILVPNEELSMVMSSKK	unique	S1 ADPr_HCD_249_347_583 (DEKRSY)	1	155.97	220.43	53.15	31.77	2432.04	811.688	3	0.00184	0.755	2030	2046	55378	18025	eAf_H2O2	HCD	3
Q8WYP5	Protein ELYS OS	AHCTF1	AHCTF1	SQkVDTLPYVPEPIK	unique	K3 ADPr_HCD_249_347_583 (DEKRSY)	0.89	13.5	106.8	31.38	31.29	2254	752.339	3	-0.000404	-0.179	1651	1665	48846	15122	eAf_H2O2	HCD	3
Q8WYP5	Protein ELYS OS	AHCTF1	AHCTF1	SsQLLEPAVEETTK	unique	S2 ADPr_HCD_249_347_583 (DEKRSY)	0.32	0	87.93	15.29	30.78	2071.84	1036.93	2	-0.000978	-0.472	1846	1859	45958	13264	eAf_H2O2	HCD	2
Q8WYP5	Protein ELYS OS	AHCTF1	AHCTF1	SsQLLEPAVEETTK	unique	S2 ADPr_HCD_249_347_583 (DEKRSY)	0.5	0	157.24	33.81	30.72	2071.84	691.621	3	0.00266	1.28	1846	1859	45969	13280	eAf_H2O2	HCD	2
Q8WYP5	Protein ELYS OS	AHCTF1	AHCTF1	SSQLLePAVEETTK	unique	E6 ADPr_HCD_249_347_583 (DEKRSY)	0.38	11.72	79.01	23.29	30.82	2071.84	691.62	3	0.000106	0.0511	1846	1859	41455	11142	eAf_H2O2	HCD	3
Q8WYP5	Protein ELYS OS	AHCTF1	AHCTF1	SsQLLEPAVEETTK	unique	S2 ADPr_HCD_249_347_583 (DEKRSY)	0.5	0	202.77	26.81	30.82	2071.84	691.62	3	0.000106	0.0511	1846	1859	41458	11146	eAf_H2O2	HCD	3
Q8WYP5	Protein ELYS OS	AHCTF1	AHCTF1	SsQLLEPAVEETTKK	unique	S2 ADPr_HCD_249_347_583 (DEKRSY)	0.5	0	208.8	50.42	31.08	2199.93	734.319	3	0.000396	0.18	1846	1860	43549	11996	eAf_H2O2	HCD	2
Q8WYP5	Protein ELYS OS	AHCTF1	AHCTF1	SsQLLEPAVEETTKK	unique	S2 ADPr_HCD_249_347_583 (DEKRSY)	0.5	0	285.51	28.98	31.08	2199.93	734.319	3	0.000396	0.18	1846	1860	43551	11999	eAf_H2O2	HCD	2
Q8WYP5	Protein ELYS OS	AHCTF1	AHCTF1	SsQLLEPAVEETTKK	unique	S2 ADPr_HCD_249_347_583 (DEKRSY)	0.49	0	112.8	18.15	31.13	2199.93	1100.97	2	0.000942	0.428	1846	1860	43559	12012	eAf_H2O2	HCD	2
Q8WYP5	Protein ELYS OS	AHCTF1	AHCTF1	SsQLLEPAVEETTKK	unique	S2 ADPr_HCD_249_347_583 (DEKRSY)	0.5	0	245.76	49.84	31.01	2199.94	734.319	3	0.0013	0.589	1846	1860	37296	9697	eAf_H2O2	HCD	3
Q8WYP5	Protein ELYS OS	AHCTF1	AHCTF1	SsQLLEPAVEETTKK	unique	S2 ADPr_HCD_249_347_583 (DEKRSY)	0.5	0	298.03	40.69	31.08	2199.94	734.319	3	0.00184	0.834	1846	1860	37298	9700	eAf_H2O2	HCD	3
Q8WYP5	Protein ELYS OS	AHCTF1	AHCTF1	SsQLLEPAVEETTKK	unique	S2 ADPr_HCD_249_347_583 (DEKRSY)	0.5	0	184.64	27.12	31.03	2199.94	1100.97	2	0.00118	0.537	1846	1860	37309	9717	eAf_H2O2	HCD	3
Q8WYP5	Protein ELYS OS	AHCTF1	AHCTF1	SsQLLEPAVEETTKK	unique	S2 ADPr_HCD_249_347_583 (DEKRSY)	0.05	14.24	87.66	21.5	31.08	2199.93	734.319	3	0.000576	0.262	1846	1860	39010	9835	eAf_H2O2	HCD	3
Q8WYP5	Protein ELYS OS	AHCTF1	AHCTF1	SsQLLEPAVEETTKK	unique	S2 ADPr_HCD_249_347_583 (DEKRSY)	0.5	0	179.09	24.64	31.01	2199.94	734.319	3	0.0013	0.589	1846	1860	39012	9838	eAf_H2O2	HCD	3
Q8WYP5	Protein ELYS OS	AHCTF1	AHCTF1	SsQLLEPAVEETTKK	unique	S2 ADPr_HCD_249_347_583 (DEKRSY)	0.5	0	200.71	37.43	30.86	2199.93	734.317	3	-0.0053	-2.41	1846	1860	38180	9553	eAf_H2O2	HCD	1
Q8WYP5	Protein ELYS OS	AHCTF1	AHCTF1	SsQLLEPAVEETTKK	unique	S2 ADPr_HCD_249_347_583 (DEKRSY)	0.5	0	276.93	29.61	30.86	2199.93	734.317	3	-0.0053	-2.41	1846	1860	38182	9556	eAf_H2O2	HCD	1
Q8WYP5	Protein ELYS OS	AHCTF1	AHCTF1	SsQLLEPAVEETTKK	unique	S2 ADPr_HCD_249_347_583 (DEKRSY)	0.03	0	100.27	27.39	31.06	2199.93	1100.97	2	-0.00296	-1.34	1846	1860	38201	9584	eAf_H2O2	HCD	1
Q8WYP5	Protein ELYS OS	AHCTF1	AHCTF1	SsQLLEPAVEETTKK	unique	S2 ADPr_HCD_249_347_583 (DEKRSY)	0.5	0	158.11	22.33	31.15	2199.93	734.317	3	-0.00347	-1.58	1846	1860	38275	9698	eAf_H2O2	HCD	1
Q6P6C2	RNA demethylase ALKBH5 OS	ALKBH5	ALKBH5	EAAAAAAAAVAAAAAAAAAAEPYPVSGAk	unique	K29 ADP-Ribosyl-EThcD (SRDEKY)	0.25	0	163.27	22.13	31.74	2994.32	999.114	3	0.00406	1.35	29	57	68674	24743	eAf_H2O2	ETHCD	3
Q6P6C2	RNA demethylase ALKBH5 OS	ALKBH5	ALKBH5	sVLLPTHR	unique	S1 ADP-Ribosyl-EThcD (SRDEKY)	1	126.65	110.07	42.21	28.42	1462.6	488.541	3	0.000166	0.113	350	357	37800	9294	eAf_H2O2	ETHCD	2
Q6P6C2	RNA demethylase ALKBH5 OS	ALKBH5	ALKBH5	sVLLPTHR	unique	S1 ADP-Ribosyl-EThcD (SRDEKY)	1	204.91	181.84	40.45	28.45	1462.6	488.541	3	-0.000194	-0.133	350	357	33167	7084	eAf_H2O2	ETHCD	3
Q6P6C2	RNA demethylase ALKBH5 OS	ALKBH5	ALKBH5	sVLLPTHR	unique	S1 ADP-Ribosyl-EThcD (SRDEKY)	1	175.08	151.09	29.77	27.6	1462.6	488.54	3	-0.00403	-2.76	350	357	34141	7029	eAf_H2O2	ETHCD	1
Q6P6C2	RNA demethylase ALKBH5 OS	ALKBH5	ALKBH5	EAAAAAAAAVAAAAAAAAAAePYPVSGAK	unique	E21 ADPr_HCD_249_347_583 (DEKRSY)	0	23.89	139.67	23.25	31.74	2994.32	999.114	3	0.00406	1.35	29	57	67807	24744	eAf_H2O2	HCD	3
Q6P6C2	RNA demethylase ALKBH5 OS	ALKBH5	ALKBH5	EAAAAAAAAVAAAAAAAAAAEPyPVSGAKR	unique	Y23 ADPr_HCD_249_347_583 (DEKRSY)	0	0	151.54	18.39	31.84	3150.41	788.61	4	-0.00573	-1.82	29	58	64419	23137	eAf_H2O2	HCD	3
Q6P6C2	RNA demethylase ALKBH5 OS	ALKBH5	ALKBH5	sVLLPTHR	unique	S1 ADPr_HCD_249_347_583 (DEKRSY)	1	74.13	78.22	16.24	28.44	1462.6	732.308	2	-7.81e-05	-0.0534	350	357	36985	9284	eAf_H2O2	HCD	2
Q6P6C2	RNA demethylase ALKBH5 OS	ALKBH5	ALKBH5	sVLLPTHR	unique	S1 ADPr_HCD_249_347_583 (DEKRSY)	1	120.75	98.44	20.35	28.44	1462.6	732.308	2	-7.81e-05	-0.0534	350	357	36988	9289	eAf_H2O2	HCD	2
Q6P6C2	RNA demethylase ALKBH5 OS	ALKBH5	ALKBH5	sVLLPTHR	unique	S1 ADPr_HCD_249_347_583 (DEKRSY)	1	135.74	145.02	36.97	28.42	1462.6	488.541	3	0.000166	0.113	350	357	36989	9292	eAf_H2O2	HCD	2
Q6P6C2	RNA demethylase ALKBH5 OS	ALKBH5	ALKBH5	sVLLPTHR	unique	S1 ADPr_HCD_249_347_583 (DEKRSY)	1	192.63	200.12	31.85	28.42	1462.6	488.541	3	0.000166	0.113	350	357	36991	9295	eAf_H2O2	HCD	2
Q6P6C2	RNA demethylase ALKBH5 OS	ALKBH5	ALKBH5	sVLLPTHR	unique	S1 ADPr_HCD_249_347_583 (DEKRSY)	1	159.93	148.95	37.24	28.45	1462.6	488.541	3	-0.000194	-0.133	350	357	32342	7081	eAf_H2O2	HCD	3
Q6P6C2	RNA demethylase ALKBH5 OS	ALKBH5	ALKBH5	sVLLPTHR	unique	S1 ADPr_HCD_249_347_583 (DEKRSY)	1	214.84	211.81	32.12	28.45	1462.6	488.541	3	-0.000194	-0.133	350	357	32344	7085	eAf_H2O2	HCD	3
Q6P6C2	RNA demethylase ALKBH5 OS	ALKBH5	ALKBH5	sVLLPTHR	unique	S1 ADPr_HCD_249_347_583 (DEKRSY)	1	135.82	115.57	25.59	28.03	1462.6	732.308	2	0.000762	0.521	350	357	32350	7094	eAf_H2O2	HCD	3
Q6P6C2	RNA demethylase ALKBH5 OS	ALKBH5	ALKBH5	sVLLPTHR	unique	S1 ADPr_HCD_249_347_583 (DEKRSY)	1	149.99	137.97	25.37	28.03	1462.6	732.308	2	0.000762	0.521	350	357	32352	7098	eAf_H2O2	HCD	3
Q6P6C2	RNA demethylase ALKBH5 OS	ALKBH5	ALKBH5	sVLLPTHR	unique	S1 ADPr_HCD_249_347_583 (DEKRSY)	1	104	95.24	23.49	27.99	1462.6	732.307	2	-0.00204	-1.39	350	357	33281	7022	eAf_H2O2	HCD	1
Q6P6C2	RNA demethylase ALKBH5 OS	ALKBH5	ALKBH5	sVLLPTHR	unique	S1 ADPr_HCD_249_347_583 (DEKRSY)	1	128.79	126.4	37.02	27.6	1462.6	488.54	3	-0.00403	-2.76	350	357	33283	7026	eAf_H2O2	HCD	1
Q6P6C2	RNA demethylase ALKBH5 OS	ALKBH5	ALKBH5	sVLLPTHR	unique	S1 ADPr_HCD_249_347_583 (DEKRSY)	1	182.88	180.36	22.27	27.6	1462.6	488.54	3	-0.00403	-2.76	350	357	33285	7030	eAf_H2O2	HCD	1
Q86V81	THO complex subunit 4 OS	ALYREF	ALYREF	NRPAPYSrPK	unique	R8 ADP-Ribosyl-EThcD (SRDEKY)	0	0	170.44	17.37	29.88	1725.7	576.241	3	-0.000404	-0.234	72	81	26207	3892	eAf_H2O2	ETHCD	2
Q86V81	THO complex subunit 4 OS	ALYREF	ALYREF	QLPDkWQHDLFDSGFGGGAGVETGGK	unique	K5 ADP-Ribosyl-EThcD (SRDEKY)	0.01	0	235.12	38.12	32.16	3243.34	1082.12	3	0.00143	0.439	82	107	60408	19809	eAf_H2O2	ETHCD	2
Q86V81	THO complex subunit 4 OS	ALYREF	ALYREF	QLPDKWQHdLFDSGFGGGAGVETGGK	unique	D9 ADP-Ribosyl-EThcD (SRDEKY)	0.99	25.88	234.61	18.99	32.15	3243.34	811.842	4	0.00293	0.903	82	107	60409	19815	eAf_H2O2	ETHCD	2
Q86V81	THO complex subunit 4 OS	ALYREF	ALYREF	QLPDkWQHDLFDSGFGGGAGVETGGK	unique	K5 ADP-Ribosyl-EThcD (SRDEKY)	0	0	226.02	17.47	32.22	3243.33	811.841	4	-0.00071	-0.219	82	107	55967	17670	eAf_H2O2	ETHCD	3
Q86V81	THO complex subunit 4 OS	ALYREF	ALYREF	QLPDkWQHDLFDSGFGGGAGVETGGK	unique	K5 ADP-Ribosyl-EThcD (SRDEKY)	0.01	0	260.33	38.88	32.16	3243.34	1082.12	3	0.00143	0.439	82	107	55970	17682	eAf_H2O2	ETHCD	3
Q86V81	THO complex subunit 4 OS	ALYREF	ALYREF	QLPDkWQHDLFDSGFGGGAGVETGGK	unique	K5 ADP-Ribosyl-EThcD (SRDEKY)	0.02	0	208.87	36.02	32.24	3243.33	1082.12	3	-0.007	-2.16	82	107	56869	17523	eAf_H2O2	ETHCD	1
Q86V81	THO complex subunit 4 OS	ALYREF	ALYREF	QLPDKWQHDLFdSGFGGGAGVETGGK	unique	D12 ADPr_HCD_249_347_583 (DEKRSY)	0.22	0	43.43	25.18	32.16	3243.34	1082.12	3	0.00143	0.439	82	107	59553	19807	eAf_H2O2	HCD	2
Q86V81	THO complex subunit 4 OS	ALYREF	ALYREF	QLPDkWQHDLFDSGFGGGAGVETGGK	unique	K5 ADPr_HCD_249_347_583 (DEKRSY)	0.04	0	226.53	101.1	32.16	3243.34	1082.12	3	0.00143	0.439	82	107	59555	19810	eAf_H2O2	HCD	2
Q86V81	THO complex subunit 4 OS	ALYREF	ALYREF	QLPDKWQHDLFDsGFGGGAGVETGGK	unique	S13 ADPr_HCD_249_347_583 (DEKRSY)	0.2	0	74.64	51.33	32.15	3243.34	811.842	4	0.00293	0.903	82	107	59557	19812	eAf_H2O2	HCD	2
Q86V81	THO complex subunit 4 OS	ALYREF	ALYREF	QLPDKWQHDLFdSGFGGGAGVETGGK	unique	D12 ADPr_HCD_249_347_583 (DEKRSY)	0.83	22.8	173.46	53.77	32.15	3243.34	811.842	4	0.00293	0.903	82	107	59560	19816	eAf_H2O2	HCD	2
Q86V81	THO complex subunit 4 OS	ALYREF	ALYREF	QLPDKWQHDLFDsGFGGGAGVETGGK	unique	S13 ADPr_HCD_249_347_583 (DEKRSY)	0.2	0	75.21	62.91	32.22	3243.33	811.841	4	-0.00071	-0.219	82	107	55129	17667	eAf_H2O2	HCD	3
Q86V81	THO complex subunit 4 OS	ALYREF	ALYREF	QLPDKWQHdLFDSGFGGGAGVETGGK	unique	D9 ADPr_HCD_249_347_583 (DEKRSY)	0.19	6.51	168.76	56.89	32.22	3243.33	811.841	4	-0.00071	-0.219	82	107	55132	17671	eAf_H2O2	HCD	3
Q86V81	THO complex subunit 4 OS	ALYREF	ALYREF	QLPDKWQHDLFdSGFGGGAGVETGGK	unique	D12 ADPr_HCD_249_347_583 (DEKRSY)	0.22	0	57.31	38.74	32.15	3243.34	1082.12	3	0.00215	0.661	82	107	55138	17680	eAf_H2O2	HCD	3
Q86V81	THO complex subunit 4 OS	ALYREF	ALYREF	QLPDkWQHDLFDSGFGGGAGVETGGK	unique	K5 ADPr_HCD_249_347_583 (DEKRSY)	0.03	0	229.13	92.8	32.16	3243.34	1082.12	3	0.00143	0.439	82	107	55140	17683	eAf_H2O2	HCD	3
Q86V81	THO complex subunit 4 OS	ALYREF	ALYREF	QLPDKWQHDLFDsGFGGGAGVETGGK	unique	S13 ADPr_HCD_249_347_583 (DEKRSY)	0.2	0	68.25	46.24	32.15	3243.33	811.839	4	-0.00559	-1.72	82	107	55951	17515	eAf_H2O2	HCD	1
Q86V81	THO complex subunit 4 OS	ALYREF	ALYREF	QLPDKWQHDLFdSGFGGGAGVETGGK	unique	D12 ADPr_HCD_249_347_583 (DEKRSY)	0.22	0	43.57	26.33	32.24	3243.33	1082.12	3	-0.007	-2.16	82	107	55955	17521	eAf_H2O2	HCD	1
Q86V81	THO complex subunit 4 OS	ALYREF	ALYREF	QLPDkWQHDLFDSGFGGGAGVETGGK	unique	K5 ADPr_HCD_249_347_583 (DEKRSY)	0.03	0	230.99	100.8	32.24	3243.33	1082.12	3	-0.007	-2.16	82	107	55957	17524	eAf_H2O2	HCD	1
Q86V81	THO complex subunit 4 OS	ALYREF	ALYREF	QLPDKWQHdLFDSGFGGGAGVETGGK	unique	D9 ADPr_HCD_249_347_583 (DEKRSY)	0.32	0	57.75	19.58	32.21	3244.33	1082.45	3	0.998	-1.5	82	107	56040	17639	eAf_H2O2	HCD	1
Q9NQW6	Anillin OS	ANLN	ANLN	sNIHSSVMASPGGLSAVR	unique	S1 ADP-Ribosyl-EThcD (SRDEKY)	1	100.91	165.85	19.3	30.85	2309.95	770.991	3	0.00174	0.751	918	935	44781	12932	eAf_H2O2	ETHCD	2
Q9NQW6	Anillin OS	ANLN	ANLN	sNIHSSVMASPGGLSAVR	unique	S1 ADP-Ribosyl-EThcD (SRDEKY)	1	89.86	283	35.93	30.88	2309.95	770.991	3	0.000446	0.193	918	935	40199	10665	eAf_H2O2	ETHCD	3
Q9NQW6	Anillin OS	ANLN	ANLN	sNIHSSVMASPGGLSAVR	unique	S1 ADP-Ribosyl-EThcD (SRDEKY)	1	72.29	161.27	22.21	30.63	2309.95	770.989	3	-0.00486	-2.1	918	935	41122	10476	eAf_H2O2	ETHCD	1
Q9NQW6	Anillin OS	ANLN	ANLN	sNIHSSVMASPGGLSAVR	unique	S1 ADPr_HCD_249_347_583 (DEKRSY)	0.99	15.47	57.24	20.37	30.85	2309.95	770.991	3	0.00174	0.751	918	935	44173	12927	eAf_H2O2	HCD	2
Q9NQW6	Anillin OS	ANLN	ANLN	SNIHsSVMASPGGLSAVR	unique	S5 ADPr_HCD_249_347_583 (DEKRSY)	0.03	0	77.27	42.16	30.88	2309.95	770.991	3	0.000446	0.193	918	935	39553	10662	eAf_H2O2	HCD	3
Q9NQW6	Anillin OS	ANLN	ANLN	sNIHSSVMASPGGLSAVR	unique	S1 ADPr_HCD_249_347_583 (DEKRSY)	1	56.55	209.57	49.28	30.88	2309.95	770.991	3	0.000446	0.193	918	935	39555	10666	eAf_H2O2	HCD	3
Q9NQW6	Anillin OS	ANLN	ANLN	SNIHSsVMASPGGLSAVR	unique	S6 ADPr_HCD_249_347_583 (DEKRSY)	0.33	0	33.92	17.5	30.63	2309.94	770.989	3	-0.0054	-2.34	918	935	40367	10473	eAf_H2O2	HCD	1
Q9NQW6	Anillin OS	ANLN	ANLN	sNIHSSVMASPGGLSAVR	unique	S1 ADPr_HCD_249_347_583 (DEKRSY)	1	51.42	140.94	50.13	30.63	2309.95	770.989	3	-0.00486	-2.1	918	935	40370	10477	eAf_H2O2	HCD	1
Q10567	AP-1 complex subunit beta-1 OS	AP1B1	AP1B1	sLPPR	razor	S1 ADPr_HCD_249_347_583 (DEKRSY)	1	78.51	62.17	23.55	25	1109.39	555.705	2	0.000162	0.146	592	596	29786	5541	eAf_H2O2	HCD	2
Q10567	AP-1 complex subunit beta-1 OS	AP1B1	AP1B1	sLPPR	razor	S1 ADPr_HCD_249_347_583 (DEKRSY)	1	69.68	52.86	16.09	25	1109.39	555.705	2	0.000162	0.146	592	596	29788	5544	eAf_H2O2	HCD	2
Q10567	AP-1 complex subunit beta-1 OS	AP1B1	AP1B1	sLPPR	razor	S1 ADPr_HCD_249_347_583 (DEKRSY)	1	66.53	52.95	18.45	25	1109.39	555.704	2	-7.81e-05	-0.0704	592	596	29959	5821	eAf_H2O2	HCD	2
Q10567	AP-1 complex subunit beta-1 OS	AP1B1	AP1B1	sLPPR	razor	S1 ADPr_HCD_249_347_583 (DEKRSY)	1	78.51	62.17	21.91	25	1109.39	555.704	2	-0.000198	-0.178	592	596	30045	5959	eAf_H2O2	HCD	2
Q10567	AP-1 complex subunit beta-1 OS	AP1B1	AP1B1	sLPPR	razor	S1 ADPr_HCD_249_347_583 (DEKRSY)	1	55.83	44.07	15.08	25	1109.39	555.704	2	-0.000458	-0.413	592	596	30209	6224	eAf_H2O2	HCD	2
O75843	AP-1 complex subunit gamma-like 2 OS	AP1G2	AP1G2	sPAALRHFR	unique	S1 ADPr_HCD_249_347_583 (DEKRSY)	1	73.04	66.85	16.96	28.88	1594.64	798.329	2	-0.00122	-0.763	206	214	23143	2884	eAf_H2O2	HCD	3
Q9UBZ4	DNA-(apurinic or apyrimidinic site) lyase 2 OS	APEX2	APEX2	sVLAGPLR	unique	S1 ADPr_HCD_249_347_583 (DEKRSY)	1	124.08	105.25	36.19	26.11	1352.55	677.284	2	0.000302	0.223	458	465	41764	11661	eAf_H2O2	HCD	2
Q9UBZ4	DNA-(apurinic or apyrimidinic site) lyase 2 OS	APEX2	APEX2	sVLAGPLR	unique	S1 ADPr_HCD_249_347_583 (DEKRSY)	1	67.49	53.94	16.52	26.09	1352.55	677.284	2	-5.81e-05	-0.0429	458	465	37118	9425	eAf_H2O2	HCD	3
Q9UBZ4	DNA-(apurinic or apyrimidinic site) lyase 2 OS	APEX2	APEX2	sVLAGPLR	unique	S1 ADPr_HCD_249_347_583 (DEKRSY)	1	102.66	86.31	28.61	26.09	1352.55	677.284	2	-5.81e-05	-0.0429	458	465	37121	9430	eAf_H2O2	HCD	3
Q9UBZ4	DNA-(apurinic or apyrimidinic site) lyase 2 OS	APEX2	APEX2	sVLAGPLR	unique	S1 ADPr_HCD_249_347_583 (DEKRSY)	1	88.31	72	15.14	26.67	1352.55	677.282	2	-0.0025	-1.85	458	465	38047	9350	eAf_H2O2	HCD	1
Q7Z2E3	Aprataxin OS	APTX	APTX	DAAQEAEAGTGLePGSNSGQcSVPLKK	unique	E13 ADPr_HCD_249_347_583 (DEKRSY)	0.97	30.71	137.23	24.07	32.02	3241.33	1081.45	3	0.00527	1.63	141	167	37164	9496	eAf_H2O2	HCD	3
Q7Z6K5	Arpin OS	ARPIN	ARPIN	HSILdTHGR	unique	D5 ADP-Ribosyl-EThcD (SRDEKY)	1	73.64	231.18	20.11	30.87	1575.59	526.203	3	-0.000154	-0.0978	47	55	26271	4044	eAf_H2O2	ETHCD	3
Q7Z6K5	Arpin OS	ARPIN	ARPIN	HSILdTHGR	unique	D5 ADP-Ribosyl-EThcD (SRDEKY)	1	94.1	241.26	16.24	30.87	1575.59	526.203	3	0.000386	0.245	47	55	27303	4137	eAf_H2O2	ETHCD	1
Q7Z6K5	Arpin OS	ARPIN	ARPIN	HSILdTHGRK	unique	D5 ADP-Ribosyl-EThcD (SRDEKY)	1	110.25	292.21	31.98	31.08	1703.68	568.901	3	-0.00115	-0.677	47	56	28457	4666	eAf_H2O2	ETHCD	2
Q7Z6K5	Arpin OS	ARPIN	ARPIN	HsILDTHGR	unique	S2 ADPr_HCD_249_347_583 (DEKRSY)	1	56.73	111.94	23.4	30.81	1575.59	526.204	3	0.00186	1.18	47	55	30049	5967	eAf_H2O2	HCD	2
Q7Z6K5	Arpin OS	ARPIN	ARPIN	HsILDTHGR	unique	S2 ADPr_HCD_249_347_583 (DEKRSY)	1	60.48	125.72	33.27	30.87	1575.59	526.203	3	-0.000154	-0.0978	47	55	25503	4041	eAf_H2O2	HCD	3
Q7Z6K5	Arpin OS	ARPIN	ARPIN	HsILDTHGR	unique	S2 ADPr_HCD_249_347_583 (DEKRSY)	1	56.73	118.41	26.09	30.87	1575.59	526.203	3	-0.000154	-0.0978	47	55	25505	4045	eAf_H2O2	HCD	3
Q7Z6K5	Arpin OS	ARPIN	ARPIN	HsILDTHGR	unique	S2 ADPr_HCD_249_347_583 (DEKRSY)	1	51.33	110.41	22.17	30.87	1575.59	526.203	3	0.000386	0.245	47	55	26565	4135	eAf_H2O2	HCD	1
Q9NR48	Histone-lysine N-methyltransferase ASH1L OS	ASH1L	ASH1L	LAQLIATcPPSKsSK	unique	S13 ADP-Ribosyl-EThcD (SRDEKY)	1	26.2	199.85	22.89	31.06	2140.93	714.65	3	0.00115	0.538	220	234	37692	8839	eAf_H2O2	ETHCD	3
Q9NR48	Histone-lysine N-methyltransferase ASH1L OS	ASH1L	ASH1L	STAPsLALLADSEKPSHK	unique	S5 ADP-Ribosyl-EThcD (SRDEKY)	0.03	0	234.79	24.22	31.42	2392.04	798.353	3	0.000906	0.379	785	802	49194	14640	eAf_H2O2	ETHCD	2
Q9NR48	Histone-lysine N-methyltransferase ASH1L OS	ASH1L	ASH1L	sTAPSLALLADSEKPSHK	unique	S1 ADP-Ribosyl-EThcD (SRDEKY)	1	80.07	358.94	28.99	31.43	2392.04	599.016	4	0.00103	0.43	785	802	49207	14686	eAf_H2O2	ETHCD	2
Q9NR48	Histone-lysine N-methyltransferase ASH1L OS	ASH1L	ASH1L	sTAPSLALLADSEKPSHK	unique	S1 ADP-Ribosyl-EThcD (SRDEKY)	1	48.33	294.8	28.77	31.19	2392.03	798.352	3	-0.000744	-0.311	785	802	44672	12394	eAf_H2O2	ETHCD	3
Q9NR48	Histone-lysine N-methyltransferase ASH1L OS	ASH1L	ASH1L	sTAPSLALLADSEKPSHK	unique	S1 ADP-Ribosyl-EThcD (SRDEKY)	1	106.06	392.38	16.83	31.39	2392.04	599.016	4	0.00079	0.33	785	802	44681	12425	eAf_H2O2	ETHCD	3
Q9NR48	Histone-lysine N-methyltransferase ASH1L OS	ASH1L	ASH1L	STAPsLALLADSEKPSHK	unique	S5 ADP-Ribosyl-EThcD (SRDEKY)	0	0	261.4	22.39	30.92	2392.03	798.351	3	-0.00422	-1.77	785	802	45573	12224	eAf_H2O2	ETHCD	1
Q9NR48	Histone-lysine N-methyltransferase ASH1L OS	ASH1L	ASH1L	sTAPSLALLADSEKPSHK	unique	S1 ADP-Ribosyl-EThcD (SRDEKY)	1	106.06	360.27	28.22	31.1	2392.03	599.015	4	-0.00557	-2.33	785	802	45581	12264	eAf_H2O2	ETHCD	1
Q9NR48	Histone-lysine N-methyltransferase ASH1L OS	ASH1L	ASH1L	STAPsLALLADSEKPSHK	unique	S5 ADPr_HCD_249_347_583 (DEKRSY)	0.56	15.27	119.45	34.82	31.42	2392.04	798.353	3	0.000906	0.379	785	802	48426	14637	eAf_H2O2	HCD	2
Q9NR48	Histone-lysine N-methyltransferase ASH1L OS	ASH1L	ASH1L	sTAPSLALLADSEKPSHK	unique	S1 ADPr_HCD_249_347_583 (DEKRSY)	1	65.68	218.42	58	31.42	2392.04	798.353	3	0.000906	0.379	785	802	48429	14641	eAf_H2O2	HCD	2
Q9NR48	Histone-lysine N-methyltransferase ASH1L OS	ASH1L	ASH1L	STAPsLALLADSEKPSHK	unique	S5 ADPr_HCD_249_347_583 (DEKRSY)	0	0	200.57	22.83	31.43	2392.04	599.016	4	0.00103	0.43	785	802	48458	14687	eAf_H2O2	HCD	2
Q9NR48	Histone-lysine N-methyltransferase ASH1L OS	ASH1L	ASH1L	STAPsLALLADSEKPSHK	unique	S5 ADPr_HCD_249_347_583 (DEKRSY)	0.91	10.11	36.38	15.98	31.15	2393.04	798.687	3	1	0.362	785	802	48485	14729	eAf_H2O2	HCD	2
[truncated: 6,623 more rows]

## Sheet: WTAf_UT
UniprotID, protein accession	Protein name	Gene name, Protein Group	Gene name 2	Unique_Peptides	Unique_Pep	Variable Modifications	Localization Probability	Ascore	Peptide Score	Mascot:Score	Mascot:Identity Threshold	Actual Mass	Observed Mass	Charge	Delta AMU	Delta PPM	Start	Stop	SpectrumID	Scan	Sample	Fragmentation	Sample_number
[truncated: 33 more rows]

[truncated: 1 more sheets: eAf_UT]
