# Supplementary material for: Engineering Af1521 improves ADP-ribose binding and identification of ADP-ribosylated proteins
Source: Nat Commun. 2020 Oct 15;11:5199. doi: 10.1038/s41467-020-18981-w (PMC7566600; doi:10.1038/s41467-020-18981-w)
Supplement: Supplementary file 6 — Supplementary Data 3 [file 41467_2020_18981_MOESM6_ESM.xlsx]

## Sheet: Legend
ADPr sites from ADP-ribosylome analysis of H2O2- and untreated Hela cell lysate enriched either with WT Af1521 or eAf1521
WT_Af_H2O2	H2O2-treated HeLa sample enriched with WT Af1521
eAf_H2O2	H2O2-treated HeLa sample enriched with eAf1521
WT_Af_UT	Untreated HeLa sample enriched with WT Af1521
eAf_UT	Untreated HeLa sample enriched with eAf1521

## Sheet: UT_H2O2_samples
UniprotID, protein accession	Protein Name	Gene Name, Protein Group	Gene Name	Peptide Sequence	Unique_Peptide	Variable Modifications	Amino acid	Localization Probability	Mascot:Score	Mascot:Identity Threshold	Actual Mass	Observed Mass	Charge	Delta AMU	Delta PPM	Start	Stop	SpectrumID	Scan	ADPr sites	Gene_ADPr sites	Sample_number	Fragmentation
Q9H2P0	Activity-dependent neuroprotector homeobox protein OS	ADNP	ADNP	sSPQAAVPYKK	unique	S1 ADP-Ribosyl-EThcD (SRDEKY)	S	1	31	31.67	1715.7	572.906	3	-0.000674	-0.393	607	617	27312	4163	S_607	ADNP_S_607	eAf_H2O2_1	ETHCD
Q9H2P0	Activity-dependent neuroprotector homeobox protein OS	ADNP	ADNP	sVGQGYSVGQSMR	unique	S1 ADP-Ribosyl-EThcD (SRDEKY)	S	1	21.42	28.74	1895.69	632.904	3	5.87e-06	0.00309	336	348	37813	9333	S_336	ADNP_S_336	eAf_H2O2_2	ETHCD
Q9H2P0	Activity-dependent neuroprotector homeobox protein OS	ADNP	ADNP	sSPQAAVPYKK	unique	S1 ADP-Ribosyl-EThcD (SRDEKY)	S	1	31.05	31.67	1715.7	572.906	3	-0.000314	-0.183	607	617	26278	4068	S_607	ADNP_S_607	eAf_H2O2_3	ETHCD
Q8WYP5	Protein ELYS OS	AHCTF1	AHCTF1	LKsSQLLEPAVEETTKK	unique	S3 ADP-Ribosyl-EThcD (SRDEKY)	S	0.99	17.43	31.27	2441.11	814.712	3	0.00105	0.428	1844	1860	38009	11148	S_1846	AHCTF1_S_1846	WT_Af_H2O2_1	ETHCD
Q8WYP5	Protein ELYS OS	AHCTF1	AHCTF1	LKsSQLLEPAVEETTKK	unique	S3 ADP-Ribosyl-EThcD (SRDEKY)	S	0.99	20.39	31.29	2441.11	814.712	3	0.00141	0.576	1844	1860	36979	12193	S_1846	AHCTF1_S_1846	WT_Af_H2O2_2	ETHCD
Q8WYP5	Protein ELYS OS	AHCTF1	AHCTF1	KLSsYPK	unique	S4 ADP-Ribosyl-EThcD (SRDEKY)	S	1	17.96	27.85	1362.53	455.182	3	-0.000584	-0.428	2252	2258	29284	3667	S_2255	AHCTF1_S_2255	WT_Af_H2O2_3	ETHCD
Q8WYP5	Protein ELYS OS	AHCTF1	AHCTF1	LKsSQLLEPAVEETTKK	unique	S3 ADP-Ribosyl-EThcD (SRDEKY)	S	0.99	28.69	31.29	2441.11	814.712	3	0.00141	0.576	1844	1860	42430	11955	S_1846	AHCTF1_S_1846	WT_Af_H2O2_3	ETHCD
Q8WYP5	Protein ELYS OS	AHCTF1	AHCTF1	NTPAKsENVDVGKPALGK	unique	S6 ADP-Ribosyl-EThcD (SRDEKY)	S	1	69.18	30.42	2366.03	789.685	3	0.998	-1.82	2012	2029	29665	5400	S_2017	AHCTF1_S_2017	eAf_H2O2_1	ETHCD
Q8WYP5	Protein ELYS OS	AHCTF1	AHCTF1	NTPAKsENVDVGKPALGK	unique	S6 ADP-Ribosyl-EThcD (SRDEKY)	S	1	55.03	30.64	2365.03	789.351	3	-0.00408	-1.73	2012	2029	29668	5413	S_2017	AHCTF1_S_2017	eAf_H2O2_1	ETHCD
Q8WYP5	Protein ELYS OS	AHCTF1	AHCTF1	sSQLLEPAVEETTKK	unique	S1 ADP-Ribosyl-EThcD (SRDEKY)	S	1	48.5	30.86	2199.93	734.317	3	-0.0053	-2.41	1846	1860	38866	9555	S_1846	AHCTF1_S_1846	eAf_H2O2_1	ETHCD
Q8WYP5	Protein ELYS OS	AHCTF1	AHCTF1	LKsSQLLEPAVEETTKK	unique	S3 ADP-Ribosyl-EThcD (SRDEKY)	S	1	49.16	31.38	2441.11	814.71	3	-0.00483	-1.98	1844	1860	41012	10092	S_1846	AHCTF1_S_1846	eAf_H2O2_1	ETHCD
Q8WYP5	Protein ELYS OS	AHCTF1	AHCTF1	LKSsQLLEPAVEETTKK	unique	S4 ADP-Ribosyl-EThcD (SRDEKY)	S	0.99	15.54	31.25	2441.11	814.711	3	-0.00117	-0.481	1844	1860	41065	10282	S_1847	AHCTF1_S_1847	eAf_H2O2_1	ETHCD
Q8WYP5	Protein ELYS OS	AHCTF1	AHCTF1	sILVPNEELSMVMSSK	unique	S1 ADP-Ribosyl-EThcD (SRDEKY)	S	1	57.74	30.92	2303.94	768.988	3	-0.00301	-1.31	2030	2045	61371	19988	S_2030	AHCTF1_S_2030	eAf_H2O2_1	ETHCD
Q8WYP5	Protein ELYS OS	AHCTF1	AHCTF1	sILVPNEELSMVMSSK	unique	S1 ADP-Ribosyl-EThcD (SRDEKY)	S	1	25.38	31.04	2303.94	768.989	3	-0.001	-0.436	2030	2045	61392	20138	S_2030	AHCTF1_S_2030	eAf_H2O2_1	ETHCD
Q8WYP5	Protein ELYS OS	AHCTF1	AHCTF1	KLSsYPK	unique	S4 ADP-Ribosyl-EThcD (SRDEKY)	S	1	15.58	27.85	1362.53	455.182	3	-0.000584	-0.428	2252	2258	28544	4933	S_2255	AHCTF1_S_2255	eAf_H2O2_2	ETHCD
Q8WYP5	Protein ELYS OS	AHCTF1	AHCTF1	NTPAKsENVDVGKPALGK	unique	S6 ADP-Ribosyl-EThcD (SRDEKY)	S	1	58.48	30.9	2365.04	789.353	3	0.000866	0.366	2012	2029	35405	7829	S_2017	AHCTF1_S_2017	eAf_H2O2_2	ETHCD
Q8WYP5	Protein ELYS OS	AHCTF1	AHCTF1	sSQLLEPAVEETTKK	unique	S1 ADP-Ribosyl-EThcD (SRDEKY)	S	1	72.38	31.08	2199.93	734.319	3	0.000396	0.18	1846	1860	44537	11998	S_1846	AHCTF1_S_1846	eAf_H2O2_2	ETHCD
Q8WYP5	Protein ELYS OS	AHCTF1	AHCTF1	LKsSQLLEPAVEETTKK	unique	S3 ADP-Ribosyl-EThcD (SRDEKY)	S	1	51.17	31.25	2441.12	814.712	3	0.00213	0.87	1844	1860	44670	12536	S_1846	AHCTF1_S_1846	eAf_H2O2_2	ETHCD
Q8WYP5	Protein ELYS OS	AHCTF1	AHCTF1	sSQLLEPAVEETTK	unique	S1 ADP-Ribosyl-EThcD (SRDEKY)	S	1	76.9	30.72	2071.84	691.621	3	0.00266	1.28	1846	1859	46862	13279	S_1846	AHCTF1_S_1846	eAf_H2O2_2	ETHCD
Q8WYP5	Protein ELYS OS	AHCTF1	AHCTF1	sILVPNEELSMVMSSKK	unique	S1 ADP-Ribosyl-EThcD (SRDEKY)	S	1	37.19	31.76	2432.04	811.688	3	0.00166	0.681	2030	2046	60493	20208	S_2030	AHCTF1_S_2030	eAf_H2O2_2	ETHCD
Q8WYP5	Protein ELYS OS	AHCTF1	AHCTF1	sILVPNEELSMVMSSK	unique	S1 ADP-Ribosyl-EThcD (SRDEKY)	S	1	36.12	31.04	2303.94	768.989	3	-0.001	-0.436	2030	2045	64860	22211	S_2030	AHCTF1_S_2030	eAf_H2O2_2	ETHCD
Q8WYP5	Protein ELYS OS	AHCTF1	AHCTF1	sAQQEASADVATPK	unique	S1 ADP-Ribosyl-EThcD (SRDEKY)	S	1	33.75	28.98	1942.73	648.586	3	0.000116	0.0596	1753	1766	26281	4077	S_1753	AHCTF1_S_1753	eAf_H2O2_3	ETHCD
Q8WYP5	Protein ELYS OS	AHCTF1	AHCTF1	NTPAKsENVDVGKPALGK	unique	S6 ADP-Ribosyl-EThcD (SRDEKY)	S	1	55.43	30.71	2365.03	789.352	3	-0.00132	-0.56	2012	2029	30690	5440	S_2017	AHCTF1_S_2017	eAf_H2O2_3	ETHCD
Q8WYP5	Protein ELYS OS	AHCTF1	AHCTF1	sSQLLEPAVEETTKK	unique	S1 ADP-Ribosyl-EThcD (SRDEKY)	S	1	46.96	31.08	2199.94	734.319	3	0.00184	0.834	1846	1860	37939	9699	S_1846	AHCTF1_S_1846	eAf_H2O2_3	ETHCD
Q8WYP5	Protein ELYS OS	AHCTF1	AHCTF1	LKsSQLLEPAVEETTKK	unique	S3 ADP-Ribosyl-EThcD (SRDEKY)	S	1	48.29	31.21	2441.11	814.712	3	0.000476	0.195	1844	1860	40086	10259	S_1846	AHCTF1_S_1846	eAf_H2O2_3	ETHCD
Q8WYP5	Protein ELYS OS	AHCTF1	AHCTF1	LKSsQLLEPAVEETTKK	unique	S4 ADP-Ribosyl-EThcD (SRDEKY)	S	0.96	16.89	31.19	2441.11	814.712	3	0.000116	0.0474	1844	1860	40141	10454	S_1847	AHCTF1_S_1847	eAf_H2O2_3	ETHCD
Q8WYP5	Protein ELYS OS	AHCTF1	AHCTF1	sSQLLEPAVEETTK	unique	S1 ADP-Ribosyl-EThcD (SRDEKY)	S	1	65.33	30.82	2071.84	691.62	3	0.000106	0.0511	1846	1859	42333	11145	S_1846	AHCTF1_S_1846	eAf_H2O2_3	ETHCD
Q8WYP5	Protein ELYS OS	AHCTF1	AHCTF1	sILVPNEELSMVmSSK	unique	S1 ADP-Ribosyl-EThcD (SRDEKY)	S	1	17.3	30.32	2319.94	774.321	3	-0.000909	-0.392	2030	2045	51647	16237	S_2030	AHCTF1_S_2030	eAf_H2O2_3	ETHCD
Q8WYP5	Protein ELYS OS	AHCTF1	AHCTF1	sILVPNEELSMVMSSKK	unique	S1 ADP-Ribosyl-EThcD (SRDEKY)	S	1	34.28	31.77	2432.04	811.688	3	0.00184	0.755	2030	2046	56047	18024	S_2030	AHCTF1_S_2030	eAf_H2O2_3	ETHCD
Q8WYP5	Protein ELYS OS	AHCTF1	AHCTF1	sILVPNEELSMVMSSK	unique	S1 ADP-Ribosyl-EThcD (SRDEKY)	S	1	56.33	31.11	2303.95	768.99	3	0.00194	0.84	2030	2045	60419	20086	S_2030	AHCTF1_S_2030	eAf_H2O2_3	ETHCD
Q8WYP5	Protein ELYS OS	AHCTF1	AHCTF1	sILVPNEELSMVMSSK	unique	S1 ADP-Ribosyl-EThcD (SRDEKY)	S	1	24.04	31.09	2303.95	768.989	3	0.000646	0.28	2030	2045	60436	20229	S_2030	AHCTF1_S_2030	eAf_H2O2_3	ETHCD
Q6P6C2	RNA demethylase ALKBH5 OS	ALKBH5	ALKBH5	sVLLPTHR	unique	S1 ADP-Ribosyl-EThcD (SRDEKY)	S	1	26.28	27.94	1462.6	488.54	3	-0.00166	-1.14	350	357	31609	7644	S_350	ALKBH5_S_350	WT_Af_H2O2_1	ETHCD
Q6P6C2	RNA demethylase ALKBH5 OS	ALKBH5	ALKBH5	sVLLPTHR	unique	S1 ADP-Ribosyl-EThcD (SRDEKY)	S	1	38.03	28.03	1462.6	488.541	3	0.000556	0.38	350	357	35976	8416	S_350	ALKBH5_S_350	WT_Af_H2O2_3	ETHCD
Q6P6C2	RNA demethylase ALKBH5 OS	ALKBH5	ALKBH5	sVLLPTHR	unique	S1 ADP-Ribosyl-EThcD (SRDEKY)	S	1	29.77	27.6	1462.6	488.54	3	-0.00403	-2.76	350	357	34141	7029	S_350	ALKBH5_S_350	eAf_H2O2_1	ETHCD
Q6P6C2	RNA demethylase ALKBH5 OS	ALKBH5	ALKBH5	sVLLPTHR	unique	S1 ADP-Ribosyl-EThcD (SRDEKY)	S	1	42.21	28.42	1462.6	488.541	3	0.000166	0.113	350	357	37800	9294	S_350	ALKBH5_S_350	eAf_H2O2_2	ETHCD
Q6P6C2	RNA demethylase ALKBH5 OS	ALKBH5	ALKBH5	sVLLPTHR	unique	S1 ADP-Ribosyl-EThcD (SRDEKY)	S	1	40.45	28.45	1462.6	488.541	3	-0.000194	-0.133	350	357	33167	7084	S_350	ALKBH5_S_350	eAf_H2O2_3	ETHCD
Q86V81	THO complex subunit 4 OS	ALYREF	ALYREF	QLPDKWQHdLFDSGFGGGAGVETGGK	unique	D9 ADP-Ribosyl-EThcD (SRDEKY)	D	0.99	18.99	32.15	3243.34	811.842	4	0.00293	0.903	82	107	60409	19815	D_90	ALYREF_D_90	eAf_H2O2_2	ETHCD
Q9NQW6	Anillin OS	ANLN	ANLN	sNIHSSVMASPGGLSAVR	unique	S1 ADP-Ribosyl-EThcD (SRDEKY)	S	1	22.21	30.63	2309.95	770.989	3	-0.00486	-2.1	918	935	41122	10476	S_918	ANLN_S_918	eAf_H2O2_1	ETHCD
Q9NQW6	Anillin OS	ANLN	ANLN	sNIHSSVMASPGGLSAVR	unique	S1 ADP-Ribosyl-EThcD (SRDEKY)	S	1	19.3	30.85	2309.95	770.991	3	0.00174	0.751	918	935	44781	12932	S_918	ANLN_S_918	eAf_H2O2_2	ETHCD
Q9NQW6	Anillin OS	ANLN	ANLN	sNIHSSVMASPGGLSAVR	unique	S1 ADP-Ribosyl-EThcD (SRDEKY)	S	1	35.93	30.88	2309.95	770.991	3	0.000446	0.193	918	935	40199	10665	S_918	ANLN_S_918	eAf_H2O2_3	ETHCD
Q7Z6K5	Arpin OS	ARPIN	ARPIN	HSILdTHGR	unique	D5 ADP-Ribosyl-EThcD (SRDEKY)	D	1	16.24	30.87	1575.59	526.203	3	0.000386	0.245	47	55	27303	4137	D_51	ARPIN_D_51	eAf_H2O2_1	ETHCD
Q7Z6K5	Arpin OS	ARPIN	ARPIN	HSILdTHGRK	unique	D5 ADP-Ribosyl-EThcD (SRDEKY)	D	1	31.98	31.08	1703.68	568.901	3	-0.00115	-0.677	47	56	28457	4666	D_51	ARPIN_D_51	eAf_H2O2_2	ETHCD
Q7Z6K5	Arpin OS	ARPIN	ARPIN	HSILdTHGR	unique	D5 ADP-Ribosyl-EThcD (SRDEKY)	D	1	20.11	30.87	1575.59	526.203	3	-0.000154	-0.0978	47	55	26271	4044	D_51	ARPIN_D_51	eAf_H2O2_3	ETHCD
Q7Z6K5	Arpin OS	ARPIN	ARPIN	HSILdTHGRK	unique	D5 ADP-Ribosyl-EThcD (SRDEKY)	D	1	30.87	35.38	1703.68	568.901	3	-0.000254	-0.149	47	56	19788	3135	D_51	ARPIN_D_51	eAf_UT_1	ETHCD
Q7Z6K5	Arpin OS	ARPIN	ARPIN	HSILdTHGRK	unique	D5 ADP-Ribosyl-EThcD (SRDEKY)	D	1	31.11	29.69	1703.68	568.901	3	0.000316	0.185	47	56	21184	3242	D_51	ARPIN_D_51	eAf_UT_2	ETHCD
Q7Z6K5	Arpin OS	ARPIN	ARPIN	HSILdTHGRK	unique	D5 ADP-Ribosyl-EThcD (SRDEKY)	D	1	30.89	27.5	1703.68	568.901	3	-0.000794	-0.466	47	56	29407	4579	D_51	ARPIN_D_51	eAf_UT_3	ETHCD
Q7Z6K5	Arpin OS	ARPIN	ARPIN	HSILdTHGRK	unique	D5 ADP-Ribosyl-EThcD (SRDEKY)	D	1	31.08	21.87	1703.68	568.901	3	-0.00133	-0.783	47	56	29415	4702	D_51	ARPIN_D_51	eAf_UT_3	ETHCD
Q9NR48	Histone-lysine N-methyltransferase ASH1L OS	ASH1L	ASH1L	sTAPSLALLADSEKPSHK	unique	S1 ADP-Ribosyl-EThcD (SRDEKY)	S	1	28.22	31.1	2392.03	599.015	4	-0.00557	-2.33	785	802	45581	12264	S_785	ASH1L_S_785	eAf_H2O2_1	ETHCD
Q9NR48	Histone-lysine N-methyltransferase ASH1L OS	ASH1L	ASH1L	sTAPSLALLADSEKPSHK	unique	S1 ADP-Ribosyl-EThcD (SRDEKY)	S	1	28.99	31.43	2392.04	599.016	4	0.00103	0.43	785	802	49207	14686	S_785	ASH1L_S_785	eAf_H2O2_2	ETHCD
Q9NR48	Histone-lysine N-methyltransferase ASH1L OS	ASH1L	ASH1L	LAQLIATcPPSKsSK	unique	S13 ADP-Ribosyl-EThcD (SRDEKY)	S	1	22.89	31.06	2140.93	714.65	3	0.00115	0.538	220	234	37692	8839	S_232	ASH1L_S_232	eAf_H2O2_3	ETHCD
Q9NR48	Histone-lysine N-methyltransferase ASH1L OS	ASH1L	ASH1L	sTAPSLALLADSEKPSHK	unique	S1 ADP-Ribosyl-EThcD (SRDEKY)	S	1	28.77	31.19	2392.03	798.352	3	-0.000744	-0.311	785	802	44672	12394	S_785	ASH1L_S_785	eAf_H2O2_3	ETHCD
Q9NR48	Histone-lysine N-methyltransferase ASH1L OS	ASH1L	ASH1L	sTAPSLALLADSEKPSHK	unique	S1 ADP-Ribosyl-EThcD (SRDEKY)	S	1	16.83	31.39	2392.04	599.016	4	0.00079	0.33	785	802	44681	12425	S_785	ASH1L_S_785	eAf_H2O2_3	ETHCD
Q12797	Aspartyl/asparaginyl beta-hydroxylase OS	ASPH	ASPH	QQFLGHMrGSLLTLQR	unique	R8 ADP-Ribosyl-EThcD (SRDEKY)	R	1	30.49	31.25	2425.08	809.366	3	-0.000124	-0.0512	430	445	50585	18799	R_437	ASPH_R_437	WT_Af_H2O2_1	ETHCD
Q12797	Aspartyl/asparaginyl beta-hydroxylase OS	ASPH	ASPH	QQFLGHMrGSLLTLQR	unique	R8 ADP-Ribosyl-EThcD (SRDEKY)	R	1	28.69	31.16	2425.08	809.367	3	0.00189	0.777	430	445	45460	18379	R_437	ASPH_R_437	WT_Af_H2O2_2	ETHCD
Q12797	Aspartyl/asparaginyl beta-hydroxylase OS	ASPH	ASPH	QQFLGHMrGSLLTLQR	unique	R8 ADP-Ribosyl-EThcD (SRDEKY)	R	1	30.72	31.25	2425.08	809.366	3	-0.000304	-0.125	430	445	55011	19519	R_437	ASPH_R_437	WT_Af_H2O2_3	ETHCD
Q12797	Aspartyl/asparaginyl beta-hydroxylase OS	ASPH	ASPH	QQFLGHMrGSLLTLQR	unique	R8 ADP-Ribosyl-EThcD (SRDEKY)	R	1	31.11	28.79	2425.08	809.367	3	0.00153	0.629	430	445	36577	17150	R_437	ASPH_R_437	eAf_UT_1	ETHCD
Q12797	Aspartyl/asparaginyl beta-hydroxylase OS	ASPH	ASPH	QQFLGHMrGSLLTLQR	unique	R8 ADP-Ribosyl-EThcD (SRDEKY)	R	1	31.09	35.04	2425.08	809.367	3	0.00117	0.481	430	445	40019	18306	R_437	ASPH_R_437	eAf_UT_2	ETHCD
Q6PL18	ATPase family AAA domain-containing protein 2 OS	ATAD2	ATAD2	KKsNWYLGTIK	unique	S3 ADP-Ribosyl-EThcD (SRDEKY)	S	0.99	40.72	29.28	1877.81	626.944	3	-0.00148	-0.79	1168	1178	38011	11161	S_1170	ATAD2_S_1170	WT_Af_H2O2_1	ETHCD
Q6PL18	ATPase family AAA domain-containing protein 2 OS	ATAD2	ATAD2	KKsNWYLGTIK	unique	S3 ADP-Ribosyl-EThcD (SRDEKY)	S	1	52.63	29.67	1877.81	626.943	3	-0.00349	-1.86	1168	1178	41015	10104	S_1170	ATAD2_S_1170	eAf_H2O2_1	ETHCD
Q6PL18	ATPase family AAA domain-containing protein 2 OS	ATAD2	ATAD2	sNWYLGTIKK	unique	S1 ADP-Ribosyl-EThcD (SRDEKY)	S	1	33.79	29.96	1749.71	584.245	3	-0.00414	-2.37	1170	1179	43327	11265	S_1170	ATAD2_S_1170	eAf_H2O2_1	ETHCD
Q6PL18	ATPase family AAA domain-containing protein 2 OS	ATAD2	ATAD2	KKsNWYLGTIK	unique	S3 ADP-Ribosyl-EThcD (SRDEKY)	S	1	51.38	29.19	1877.81	626.944	3	-1.41e-05	-0.00752	1168	1178	44688	12601	S_1170	ATAD2_S_1170	eAf_H2O2_2	ETHCD
Q6PL18	ATPase family AAA domain-containing protein 2 OS	ATAD2	ATAD2	sNWYLGTIKK	unique	S1 ADP-Ribosyl-EThcD (SRDEKY)	S	1	43.53	29.4	1749.72	584.247	3	0.00117	0.666	1170	1179	46940	13611	S_1170	ATAD2_S_1170	eAf_H2O2_2	ETHCD
Q6PL18	ATPase family AAA domain-containing protein 2 OS	ATAD2	ATAD2	KKsNWYLGTIK	unique	S3 ADP-Ribosyl-EThcD (SRDEKY)	S	0.99	66.85	29.25	1877.81	626.945	3	0.00164	0.871	1168	1178	40088	10263	S_1170	ATAD2_S_1170	eAf_H2O2_3	ETHCD
Q5T686	Arginine vasopressin-induced protein 1 OS	AVPI1	AVPI1	KsGPTSYLHQIR	unique	S2 ADP-Ribosyl-EThcD (SRDEKY)	S	1	20.73	31.18	1926.8	643.274	3	-0.00409	-2.12	135	146	36486	8196	S_136	AVPI1_S_136	eAf_H2O2_1	ETHCD
Q5T686	Arginine vasopressin-induced protein 1 OS	AVPI1	AVPI1	sGPTSYLHQIRH	unique	S1 ADP-Ribosyl-EThcD (SRDEKY)	S	0.98	29.46	30.23	1935.76	646.261	3	-0.00408	-2.11	136	147	38667	8829	S_136	AVPI1_S_136	eAf_H2O2_1	ETHCD
Q5T686	Arginine vasopressin-induced protein 1 OS	AVPI1	AVPI1	sGPTSYLHQIR	unique	S1 ADP-Ribosyl-EThcD (SRDEKY)	S	1	26.16	30.27	1798.7	600.575	3	-0.00399	-2.22	136	146	41119	10464	S_136	AVPI1_S_136	eAf_H2O2_1	ETHCD
Q5T686	Arginine vasopressin-induced protein 1 OS	AVPI1	AVPI1	KsGPTSYLHQIRH	unique	S2 ADP-Ribosyl-EThcD (SRDEKY)	S	0.98	30.38	30.63	2063.86	688.961	3	0.000226	0.109	135	147	37795	9278	S_136	AVPI1_S_136	eAf_H2O2_2	ETHCD
Q5T686	Arginine vasopressin-induced protein 1 OS	AVPI1	AVPI1	KsGPTSYLHQIR	unique	S2 ADP-Ribosyl-EThcD (SRDEKY)	S	0.99	40.85	31.16	1926.8	643.275	3	0.00158	0.817	135	146	40182	10625	S_136	AVPI1_S_136	eAf_H2O2_2	ETHCD
Q5T686	Arginine vasopressin-induced protein 1 OS	AVPI1	AVPI1	sGPTSYLHQIR	unique	S1 ADP-Ribosyl-EThcD (SRDEKY)	S	1	29.22	30.37	1798.71	600.577	3	0.000206	0.114	136	146	44775	12913	S_136	AVPI1_S_136	eAf_H2O2_2	ETHCD
Q5T686	Arginine vasopressin-induced protein 1 OS	AVPI1	AVPI1	KsGPTSYLHQIRH	unique	S2 ADP-Ribosyl-EThcD (SRDEKY)	S	0.99	42.04	30.7	2063.86	688.962	3	0.00206	0.996	135	147	33134	6977	S_136	AVPI1_S_136	eAf_H2O2_3	ETHCD
Q5T686	Arginine vasopressin-induced protein 1 OS	AVPI1	AVPI1	KsGPTSYLHQIR	unique	S2 ADP-Ribosyl-EThcD (SRDEKY)	S	1	42.46	31.02	1926.8	643.275	3	-0.000434	-0.225	135	146	35544	8342	S_136	AVPI1_S_136	eAf_H2O2_3	ETHCD
Q5T686	Arginine vasopressin-induced protein 1 OS	AVPI1	AVPI1	sGPTSYLHQIRH	unique	S1 ADP-Ribosyl-EThcD (SRDEKY)	S	1	31.47	29.81	1935.77	646.263	3	0.00144	0.741	136	147	37741	9001	S_136	AVPI1_S_136	eAf_H2O2_3	ETHCD
Q5T686	Arginine vasopressin-induced protein 1 OS	AVPI1	AVPI1	sGPTSYLHQIRH	unique	S1 ADP-Ribosyl-EThcD (SRDEKY)	S	1	19.44	30.18	1935.77	646.264	3	0.00345	1.78	136	147	37784	9153	S_136	AVPI1_S_136	eAf_H2O2_3	ETHCD
Q5T686	Arginine vasopressin-induced protein 1 OS	AVPI1	AVPI1	sGPTSYLHQIR	unique	S1 ADP-Ribosyl-EThcD (SRDEKY)	S	1	27.73	30.43	1798.71	600.577	3	0.000926	0.514	136	146	40196	10653	S_136	AVPI1_S_136	eAf_H2O2_3	ETHCD
Q9NRL2	Bromodomain adjacent to zinc finger domain protein 1A OS	BAZ1A	BAZ1A	sANNTPENSPNFPNFR	unique	S1 ADP-Ribosyl-EThcD (SRDEKY)	S	1	35.11	29.82	2345.87	782.963	3	-0.00609	-2.6	1363	1378	45522	12017	S_1363	BAZ1A_S_1363	eAf_H2O2_1	ETHCD
Q9NRL2	Bromodomain adjacent to zinc finger domain protein 1A OS	BAZ1A	BAZ1A	GKLSsSFSSR	unique	S5 ADP-Ribosyl-EThcD (SRDEKY)	S	1	27.96	29.1	1595.6	532.875	3	0.000476	0.298	1276	1285	33089	6684	S_1280	BAZ1A_S_1280	eAf_H2O2_2	ETHCD
Q9NRL2	Bromodomain adjacent to zinc finger domain protein 1A OS	BAZ1A	BAZ1A	sANNTPENSPNFPNFR	unique	S1 ADP-Ribosyl-EThcD (SRDEKY)	S	1	30.83	29.29	2345.88	782.966	3	0.00324	1.38	1363	1378	49126	14349	S_1363	BAZ1A_S_1363	eAf_H2O2_2	ETHCD
Q9NRL2	Bromodomain adjacent to zinc finger domain protein 1A OS	BAZ1A	BAZ1A	sANNTPENSPNFPNFR	unique	S1 ADP-Ribosyl-EThcD (SRDEKY)	S	1	71.23	29.38	2345.87	782.966	3	0.00105	0.446	1363	1378	44613	12178	S_1363	BAZ1A_S_1363	eAf_H2O2_3	ETHCD
Q9UIG0	Tyrosine-protein kinase BAZ1B OS	BAZ1B	BAZ1B	KSLsGSPLK	unique	S4 ADP-Ribosyl-EThcD (SRDEKY)	S	1	29.38	30.59	1456.6	486.54	3	-0.000764	-0.524	344	352	28299	6172	S_347	BAZ1B_S_347	WT_Af_H2O2_2	ETHCD
Q9UIG0	Tyrosine-protein kinase BAZ1B OS	BAZ1B	BAZ1B	KSLsGSPLK	unique	S4 ADP-Ribosyl-EThcD (SRDEKY)	S	1	28.88	30.59	1456.6	486.54	3	-0.00106	-0.73	344	352	29449	4593	S_347	BAZ1B_S_347	eAf_H2O2_1	ETHCD
Q9UIG0	Tyrosine-protein kinase BAZ1B OS	BAZ1B	BAZ1B	SKTDNSsLSSPLNPK	unique	S7 ADP-Ribosyl-EThcD (SRDEKY)	S	1	39.57	30.5	2114.85	705.958	3	-0.00394	-1.86	321	335	34005	6591	S_327	BAZ1B_S_327	eAf_H2O2_1	ETHCD
Q9UIG0	Tyrosine-protein kinase BAZ1B OS	BAZ1B	BAZ1B	sKTDNSSLSSPLNPK	unique	S1 ADP-Ribosyl-EThcD (SRDEKY)	S	1	62.56	30.5	2114.85	705.958	3	-0.00394	-1.86	321	335	34047	6725	S_321	BAZ1B_S_321	eAf_H2O2_1	ETHCD
Q9UIG0	Tyrosine-protein kinase BAZ1B OS	BAZ1B	BAZ1B	NAsMNTQHGTATEVAVETTTPK	unique	S3 ADP-Ribosyl-EThcD (SRDEKY)	S	1	44.45	31.45	2828.13	943.717	3	-0.00661	-2.34	964	985	34271	7469	S_966	BAZ1B_S_966	eAf_H2O2_1	ETHCD
Q9UIG0	Tyrosine-protein kinase BAZ1B OS	BAZ1B	BAZ1B	KSLsGSPLK	unique	S4 ADP-Ribosyl-EThcD (SRDEKY)	S	1	26.38	31.06	1456.6	486.541	3	0.000316	0.217	344	352	33075	6640	S_347	BAZ1B_S_347	eAf_H2O2_2	ETHCD
Q9UIG0	Tyrosine-protein kinase BAZ1B OS	BAZ1B	BAZ1B	SKTDNsSLSSPLNPK	unique	S6 ADP-Ribosyl-EThcD (SRDEKY)	S	1	47.79	30.73	2114.86	705.96	3	0.00227	1.07	321	335	37689	8913	S_326	BAZ1B_S_326	eAf_H2O2_2	ETHCD
Q9UIG0	Tyrosine-protein kinase BAZ1B OS	BAZ1B	BAZ1B	sKTDNSSLSSPLNPK	unique	S1 ADP-Ribosyl-EThcD (SRDEKY)	S	1	62.06	30.52	2114.86	705.96	3	0.000976	0.461	321	335	37727	9047	S_321	BAZ1B_S_321	eAf_H2O2_2	ETHCD
Q9UIG0	Tyrosine-protein kinase BAZ1B OS	BAZ1B	BAZ1B	KSLsGSPLK	unique	S4 ADP-Ribosyl-EThcD (SRDEKY)	S	1	29.92	31.17	1456.6	486.541	3	-0.000404	-0.277	344	352	28418	4507	S_347	BAZ1B_S_347	eAf_H2O2_3	ETHCD
Q9UIG0	Tyrosine-protein kinase BAZ1B OS	BAZ1B	BAZ1B	NAsmNTQHGTATEVAVETTTPK	unique	S3 ADP-Ribosyl-EThcD (SRDEKY)	S	1	60.07	30.93	2844.13	949.052	3	0.00152	0.535	964	985	30945	6369	S_966	BAZ1B_S_966	eAf_H2O2_3	ETHCD
Q9UIG0	Tyrosine-protein kinase BAZ1B OS	BAZ1B	BAZ1B	SKTDNsSLSSPLNPK	unique	S6 ADP-Ribosyl-EThcD (SRDEKY)	S	1	65.52	30.65	2114.86	705.96	3	0.00173	0.816	321	335	33036	6656	S_326	BAZ1B_S_326	eAf_H2O2_3	ETHCD
Q9UIG0	Tyrosine-protein kinase BAZ1B OS	BAZ1B	BAZ1B	sKTDNSSLSSPLNPK	unique	S1 ADP-Ribosyl-EThcD (SRDEKY)	S	1	77.03	30.45	2114.86	705.96	3	0.00137	0.646	321	335	33073	6778	S_321	BAZ1B_S_321	eAf_H2O2_3	ETHCD
Q9UIF9	Bromodomain adjacent to zinc finger domain protein 2A OS	BAZ2A	BAZ2A	KsGYSLNFSEGDGR	unique	S2 ADP-Ribosyl-EThcD (SRDEKY)	S	1	65.95	28.33	2056.75	686.591	3	-0.00521	-2.53	1746	1759	38710	8988	S_1747	BAZ2A_S_1747	eAf_H2O2_1	ETHCD
Q9UIF9	Bromodomain adjacent to zinc finger domain protein 2A OS	BAZ2A	BAZ2A	sGYSLNFSEGDGRR	unique	S1 ADP-Ribosyl-EThcD (SRDEKY)	S	1	39.37	28.31	2084.76	695.928	3	0.000916	0.439	1747	1760	42491	11824	S_1747	BAZ2A_S_1747	eAf_H2O2_2	ETHCD
Q9UIF9	Bromodomain adjacent to zinc finger domain protein 2A OS	BAZ2A	BAZ2A	KsGYSLNFSEGDGR	unique	S2 ADP-Ribosyl-EThcD (SRDEKY)	S	1	63.65	28.43	2056.76	686.593	3	0.00175	0.848	1746	1759	37788	9167	S_1747	BAZ2A_S_1747	eAf_H2O2_3	ETHCD
Q9UIF9	Bromodomain adjacent to zinc finger domain protein 2A OS	BAZ2A	BAZ2A	sGYSLNFSEGDGR	unique	S1 ADP-Ribosyl-EThcD (SRDEKY)	S	1	36.09	27.04	1928.66	643.895	3	0.000376	0.195	1747	1759	42432	11533	S_1747	BAZ2A_S_1747	eAf_H2O2_3	ETHCD
Q9NYF8	Bcl-2-associated transcription factor 1 OS	BCLAF1	BCLAF1	EYsGFAGVSRPR	unique	S3 ADP-Ribosyl-EThcD (SRDEKY)	S	1	20.68	29.41	1865.71	622.912	3	-0.000254	-0.136	785	796	36446	8057	S_787	BCLAF1_S_787	eAf_H2O2_1	ETHCD
Q9NYF8	Bcl-2-associated transcription factor 1 OS	BCLAF1	BCLAF1	EYsGFAGVSRPR	unique	S3 ADP-Ribosyl-EThcD (SRDEKY)	S	1	23.78	29.32	1865.72	622.912	3	0.00194	1.04	785	796	40113	10387	S_787	BCLAF1_S_787	eAf_H2O2_2	ETHCD
Q9NYF8	Bcl-2-associated transcription factor 1 OS	BCLAF1	BCLAF1	EYsGFAGVSRPR	unique	S3 ADP-Ribosyl-EThcD (SRDEKY)	S	1	21.48	29.4	1865.71	622.912	3	0.000316	0.169	785	796	35496	8177	S_787	BCLAF1_S_787	eAf_H2O2_3	ETHCD
P54132	Bloom syndrome protein OS	BLM	BLM	SSSIIGSSSASHTSQATsGANSK	unique	S18 ADP-Ribosyl-EThcD (SRDEKY)	S	0.97	21.56	31.08	2692.07	898.363	3	0.00104	0.385	1373	1395	26287	4097	S_1390	BLM_S_1390	eAf_H2O2_3	ETHCD
P25440	Bromodomain-containing protein 2 OS	BRD2	BRD2	KASGsGGGSAALGPSGFGPSGGSGTKLPK	unique	S5 ADP-Ribosyl-EThcD (SRDEKY)	S	1	20.98	31.73	3014.31	754.585	4	-0.00789	-2.62	589	617	38830	9422	S_593	BRD2_S_593	eAf_H2O2_1	ETHCD
P25440	Bromodomain-containing protein 2 OS	BRD2	BRD2	sLHSAGPPLLAVTAAPPAQPLAK	unique	S1 ADP-Ribosyl-EThcD (SRDEKY)	S	1	61.6	30.96	2747.3	916.775	3	-0.00643	-2.34	253	275	54813	17273	S_253	BRD2_S_253	eAf_H2O2_1	ETHCD
P25440	Bromodomain-containing protein 2 OS	BRD2	BRD2	KASGsGGGSAALGPSGFGPSGGSGTKLPK	unique	S5 ADP-Ribosyl-EThcD (SRDEKY)	S	1	20.65	31.76	3014.32	754.587	4	-9.01e-05	-0.0299	589	617	44531	11973	S_593	BRD2_S_593	eAf_H2O2_2	ETHCD
P25440	Bromodomain-containing protein 2 OS	BRD2	BRD2	KASGsGGGSAALGPSGFGPSGGSGTKLPK	unique	S5 ADP-Ribosyl-EThcD (SRDEKY)	S	1	33.4	31.77	3014.32	754.587	4	-0.00033	-0.109	589	617	37907	9584	S_593	BRD2_S_593	eAf_H2O2_3	ETHCD
P25440	Bromodomain-containing protein 2 OS	BRD2	BRD2	sLHSAGPPLLAVTAAPPAQPLAK	unique	S1 ADP-Ribosyl-EThcD (SRDEKY)	S	1	15.74	30.9	2747.31	916.777	3	0.00107	0.388	253	275	55921	17433	S_253	BRD2_S_253	eAf_H2O2_3	ETHCD
Q7L1Q6	Basic leucine zipper and W2 domain-containing protein 1 OS	BZW1	BZW1	QQKPTLsGQR	unique	S7 ADP-Ribosyl-EThcD (SRDEKY)	S	1	22.12	30.04	1682.68	561.901	3	-0.00121	-0.721	6	15	23671	3650	S_12	BZW1_S_12	WT_Af_H2O2_2	ETHCD
Q7L1Q6	Basic leucine zipper and W2 domain-containing protein 1 OS	BZW1	BZW1	QQKPTLsGQR	unique	S7 ADP-Ribosyl-EThcD (SRDEKY)	S	1	32.04	29.87	1682.68	561.901	3	-0.000134	-0.0797	6	15	26218	3927	S_12	BZW1_S_12	eAf_H2O2_2	ETHCD
E9PRG8	Uncharacterized protein C11orf98 OS	C11orf98	C11orf98	ANITLsGKK	unique	S6 ADP-Ribosyl-EThcD (SRDEKY)	S	1	34.55	30.46	1471.61	491.544	3	-0.00125	-0.852	60	68	27212	3860	S_65	C11orf98_S_65	eAf_H2O2_1	ETHCD
E9PRG8	Uncharacterized protein C11orf98 OS	C11orf98	C11orf98	ANITLsGK	unique	S6 ADP-Ribosyl-EThcD (SRDEKY)	S	1	15.28	32.33	1343.52	672.766	2	0.000502	0.373	60	67	33236	7212	S_65	C11orf98_S_65	eAf_H2O2_2	ETHCD
Q8NDD1	Uncharacterized protein C1orf131 OS	C1orf131	C1orf131	sAPSILSNGR	unique	S1 ADP-Ribosyl-EThcD (SRDEKY)	S	1	31.88	30.15	1541.59	514.872	3	0.00258	1.67	255	264	40019	10061	S_255	C1orf131_S_255	eAf_H2O2_2	ETHCD
Q9NWW7	Uncharacterized protein C2orf42 OS	C2orf42	C2orf42	sGLKKPVVASSLKR	unique	S1 ADP-Ribosyl-EThcD (SRDEKY)	S	1	26.86	29.81	2009.97	503.499	4	-0.00295	-1.47	332	345	29617	5212	S_332	C2orf42_S_332	eAf_H2O2_1	ETHCD
Q9NWW7	Uncharacterized protein C2orf42 OS	C2orf42	C2orf42	sGLKKPVVASSLKR	unique	S1 ADP-Ribosyl-EThcD (SRDEKY)	S	1	17.02	29.67	2009.97	503.5	4	0.00037	0.184	332	345	33322	7529	S_332	C2orf42_S_332	eAf_H2O2_2	ETHCD
Q9NWW7	Uncharacterized protein C2orf42 OS	C2orf42	C2orf42	sGLKKPVVASSLKR	unique	S1 ADP-Ribosyl-EThcD (SRDEKY)	S	1	27.17	29.73	2009.97	503.5	4	0.00097	0.482	332	345	28617	5201	S_332	C2orf42_S_332	eAf_H2O2_3	ETHCD
Q9NWW7	Uncharacterized protein C2orf42 OS	C2orf42	C2orf42	sGLKKPVVASSLK	unique	S1 ADP-Ribosyl-EThcD (SRDEKY)	S	1	26.44	29.8	1853.87	618.963	3	-0.000574	-0.31	332	344	30968	6442	S_332	C2orf42_S_332	eAf_H2O2_3	ETHCD
Q14781	Chromobox protein homolog 2 OS	CBX2	CBX2	RPVsLAK	unique	S4 ADP-Ribosyl-EThcD (SRDEKY)	S	1	26.99	26.52	1310.54	656.279	2	0.000282	0.215	178	184	28641	5237	S_181	CBX2_S_181	eAf_H2O2_2	ETHCD
Q14781	Chromobox protein homolog 2 OS	CBX2	CBX2	RPVsLAK	unique	S4 ADP-Ribosyl-EThcD (SRDEKY)	S	1	17.88	26.53	1310.54	437.855	3	-0.000434	-0.331	178	184	28651	5268	S_181	CBX2_S_181	eAf_H2O2_2	ETHCD
O00257	E3 SUMO-protein ligase CBX4 OS	CBX4	CBX4	sHPPDKWAQGAGAK	unique	S1 ADP-Ribosyl-EThcD (SRDEKY)	S	1	80.46	30.47	1989.78	664.266	3	-0.00104	-0.524	192	205	27190	3789	S_192	CBX4_S_192	eAf_H2O2_1	ETHCD
O00257	E3 SUMO-protein ligase CBX4 OS	CBX4	CBX4	sHPPDKWAQGAGAK	unique	S1 ADP-Ribosyl-EThcD (SRDEKY)	S	1	65.01	30.34	1989.78	664.267	3	0.00136	0.681	192	205	30809	5770	S_192	CBX4_S_192	eAf_H2O2_2	ETHCD
O00257	E3 SUMO-protein ligase CBX4 OS	CBX4	CBX4	sHPPDKWAQGAGAK	unique	S1 ADP-Ribosyl-EThcD (SRDEKY)	S	1	70	30.2	1989.78	664.267	3	0.000786	0.395	192	205	26152	3681	S_192	CBX4_S_192	eAf_H2O2_3	ETHCD
P45973	Chromobox protein homolog 5 OS	CBX5	CBX5	KSNFSNSADDIKsK	unique	S13 ADP-Ribosyl-EThcD (SRDEKY)	S	1	54.89	30.06	2080.81	694.612	3	-0.000614	-0.295	91	104	24981	3191	S_103	CBX5_S_103	WT_Af_H2O2_1	ETHCD
P45973	Chromobox protein homolog 5 OS	CBX5	CBX5	RKsNFSNSADDIK	unique	S3 ADP-Ribosyl-EThcD (SRDEKY)	S	0.98	69.05	29.49	2021.79	674.936	3	-0.00133	-0.66	90	102	25053	3463	S_92	CBX5_S_92	WT_Af_H2O2_1	ETHCD
P45973	Chromobox protein homolog 5 OS	CBX5	CBX5	RKsNFSNSADDIK	unique	S3 ADP-Ribosyl-EThcD (SRDEKY)	S	1	77.4	29.7	2021.79	674.937	3	-4.41e-05	-0.0218	90	102	26022	4933	S_92	CBX5_S_92	WT_Af_H2O2_2	ETHCD
P45973	Chromobox protein homolog 5 OS	CBX5	CBX5	SNFSNSADDIKsK	unique	S12 ADP-Ribosyl-EThcD (SRDEKY)	S	1	26.47	29.07	1952.72	651.913	3	-0.00201	-1.03	92	104	28182	5581	S_103	CBX5_S_103	WT_Af_H2O2_2	ETHCD
P45973	Chromobox protein homolog 5 OS	CBX5	CBX5	RKsNFSNSADDIK	unique	S3 ADP-Ribosyl-EThcD (SRDEKY)	S	1	69.58	29.7	2021.79	674.937	3	-4.41e-05	-0.0218	90	102	29364	3935	S_92	CBX5_S_92	WT_Af_H2O2_3	ETHCD
P45973	Chromobox protein homolog 5 OS	CBX5	CBX5	SNFSNSADDIKsK	unique	S12 ADP-Ribosyl-EThcD (SRDEKY)	S	1	16.4	28.96	1952.72	651.913	3	-0.000544	-0.279	92	104	31550	4664	S_103	CBX5_S_103	WT_Af_H2O2_3	ETHCD
P45973	Chromobox protein homolog 5 OS	CBX5	CBX5	KsNFSNSADDIK	unique	S2 ADP-Ribosyl-EThcD (SRDEKY)	S	1	35.2	29	1865.69	622.904	3	0.00179	0.957	91	102	31579	4775	S_92	CBX5_S_92	WT_Af_H2O2_3	ETHCD
P45973	Chromobox protein homolog 5 OS	CBX5	CBX5	RKsNFSNSADDIK	unique	S3 ADP-Ribosyl-EThcD (SRDEKY)	S	0.99	97.03	29.54	2021.79	674.936	3	-0.00151	-0.749	90	102	27095	3500	S_92	CBX5_S_92	eAf_H2O2_1	ETHCD
P45973	Chromobox protein homolog 5 OS	CBX5	CBX5	KsNFSNSADDIK	unique	S2 ADP-Ribosyl-EThcD (SRDEKY)	S	0.99	61.76	28.93	1865.69	622.903	3	-4.41e-05	-0.0236	91	102	27316	4176	S_92	CBX5_S_92	eAf_H2O2_1	ETHCD
P45973	Chromobox protein homolog 5 OS	CBX5	CBX5	RKsNFSNSADDIK	unique	S3 ADP-Ribosyl-EThcD (SRDEKY)	S	0.99	67.4	29.73	2021.79	674.937	3	0.000676	0.334	90	102	30702	5427	S_92	CBX5_S_92	eAf_H2O2_2	ETHCD
P45973	Chromobox protein homolog 5 OS	CBX5	CBX5	RKsNFSNSADDIK	unique	S3 ADP-Ribosyl-EThcD (SRDEKY)	S	1	55.32	29.71	2021.79	674.937	3	0.00158	0.779	90	102	26060	3398	S_92	CBX5_S_92	eAf_H2O2_3	ETHCD
P45973	Chromobox protein homolog 5 OS	CBX5	CBX5	SNFSNSADDIKsK	unique	S12 ADP-Ribosyl-EThcD (SRDEKY)	S	0.99	16.81	29.18	1952.72	651.914	3	0.00147	0.75	92	104	26240	3951	S_103	CBX5_S_103	eAf_H2O2_3	ETHCD
P45973	Chromobox protein homolog 5 OS	CBX5	CBX5	KsNFSNSADDIK	unique	S2 ADP-Ribosyl-EThcD (SRDEKY)	S	0.99	64.04	29.01	1865.69	622.903	3	0.000886	0.475	91	102	26279	4070	S_92	CBX5_S_92	eAf_H2O2_3	ETHCD
O95503	Chromobox protein homolog 6 OS	CBX6	CBX6	ISDVHFSVKPSAsASSPK	unique	S13 ADP-Ribosyl-EThcD (SRDEKY)	S	1	44.43	31	2384.01	795.677	3	0.00126	0.527	92	109	35603	8541	S_104	CBX6_S_104	eAf_H2O2_3	ETHCD
Q9H6F5	Coiled-coil domain-containing protein 86 OS	CCDC86	CCDC86	RFsQmLQDKPLR	unique	S3 ADP-Ribosyl-EThcD (SRDEKY)	S	1	30.24	31.09	2074.87	692.631	3	0.00234	1.13	253	264	31480	6832	S_255	CCDC86_S_255	WT_Af_H2O2_1	ETHCD
Q9H6F5	Coiled-coil domain-containing protein 86 OS	CCDC86	CCDC86	RFsQMLQDKPLR	unique	S3 ADP-Ribosyl-EThcD (SRDEKY)	S	1	58.1	31.55	2058.88	687.299	3	0.000776	0.377	253	264	35946	10351	S_255	CCDC86_S_255	WT_Af_H2O2_1	ETHCD
Q9H6F5	Coiled-coil domain-containing protein 86 OS	CCDC86	CCDC86	RFsQmLQDKPLR	unique	S3 ADP-Ribosyl-EThcD (SRDEKY)	S	1	34.62	30.87	2074.87	692.631	3	-5.91e-05	-0.0285	253	264	30473	8138	S_255	CCDC86_S_255	WT_Af_H2O2_2	ETHCD
Q9H6F5	Coiled-coil domain-containing protein 86 OS	CCDC86	CCDC86	RFsQmLQDKPLR	unique	S3 ADP-Ribosyl-EThcD (SRDEKY)	S	1	38.11	30.88	2074.87	692.63	3	-0.00114	-0.549	253	264	30485	8264	S_255	CCDC86_S_255	WT_Af_H2O2_2	ETHCD
Q9H6F5	Coiled-coil domain-containing protein 86 OS	CCDC86	CCDC86	RFsQMLQDKPLR	unique	S3 ADP-Ribosyl-EThcD (SRDEKY)	S	1	56.54	31.47	2058.87	687.299	3	-0.000304	-0.148	253	264	36923	11495	S_255	CCDC86_S_255	WT_Af_H2O2_2	ETHCD
Q9H6F5	Coiled-coil domain-containing protein 86 OS	CCDC86	CCDC86	RFsQMLQDKPLR	unique	S3 ADP-Ribosyl-EThcD (SRDEKY)	S	1	55.72	31.52	2058.88	687.299	3	0.000416	0.202	253	264	42354	11137	S_255	CCDC86_S_255	WT_Af_H2O2_3	ETHCD
Q9H6F5	Coiled-coil domain-containing protein 86 OS	CCDC86	CCDC86	RFsQmLQDKPLR	unique	S3 ADP-Ribosyl-EThcD (SRDEKY)	S	1	29.13	31.21	2074.87	692.629	3	-0.0048	-2.31	253	264	31902	6264	S_255	CCDC86_S_255	eAf_H2O2_1	ETHCD
Q9H6F5	Coiled-coil domain-containing protein 86 OS	CCDC86	CCDC86	KRFsQMLQDKPLR	unique	S4 ADP-Ribosyl-EThcD (SRDEKY)	S	1	51.78	31.16	2186.97	729.997	3	-0.00169	-0.774	252	264	36421	7973	S_255	CCDC86_S_255	eAf_H2O2_1	ETHCD
Q9H6F5	Coiled-coil domain-containing protein 86 OS	CCDC86	CCDC86	RFsQmLQDKPLR	unique	S3 ADP-Ribosyl-EThcD (SRDEKY)	S	1	19.52	31.12	2074.87	692.629	3	-0.00444	-2.14	253	264	38730	9060	S_255	CCDC86_S_255	eAf_H2O2_1	ETHCD
Q9H6F5	Coiled-coil domain-containing protein 86 OS	CCDC86	CCDC86	RFsQmLQDKPLR	unique	S3 ADP-Ribosyl-EThcD (SRDEKY)	S	1	16.74	31.15	2074.86	692.629	3	-0.00516	-2.49	253	264	38770	9200	S_255	CCDC86_S_255	eAf_H2O2_1	ETHCD
Q9H6F5	Coiled-coil domain-containing protein 86 OS	CCDC86	CCDC86	RFsQMLQDKPLR	unique	S3 ADP-Ribosyl-EThcD (SRDEKY)	S	1	62.49	31.65	2058.87	687.297	3	-0.00432	-2.1	253	264	38821	9391	S_255	CCDC86_S_255	eAf_H2O2_1	ETHCD
Q9H6F5	Coiled-coil domain-containing protein 86 OS	CCDC86	CCDC86	FsQMLQDKPLR	unique	S2 ADP-Ribosyl-EThcD (SRDEKY)	S	1	19.81	31.74	1902.77	635.264	3	-0.00339	-1.78	254	264	38889	9643	S_255	CCDC86_S_255	eAf_H2O2_1	ETHCD
Q9H6F5	Coiled-coil domain-containing protein 86 OS	CCDC86	CCDC86	RFsQmLQDKPLR	unique	S3 ADP-Ribosyl-EThcD (SRDEKY)	S	1	37.76	31.07	2074.87	692.631	3	0.00216	1.04	253	264	35593	8590	S_255	CCDC86_S_255	eAf_H2O2_2	ETHCD
Q9H6F5	Coiled-coil domain-containing protein 86 OS	CCDC86	CCDC86	RFsQmLQDKPLR	unique	S3 ADP-Ribosyl-EThcD (SRDEKY)	S	1	28	30.9	2074.87	692.631	3	0.000691	0.333	253	264	42354	11285	S_255	CCDC86_S_255	eAf_H2O2_2	ETHCD
Q9H6F5	Coiled-coil domain-containing protein 86 OS	CCDC86	CCDC86	RFsQmLQDKPLR	unique	S3 ADP-Ribosyl-EThcD (SRDEKY)	S	1	17.29	30.85	2074.87	692.63	3	-0.000599	-0.289	253	264	42391	11427	S_255	CCDC86_S_255	eAf_H2O2_2	ETHCD
Q9H6F5	Coiled-coil domain-containing protein 86 OS	CCDC86	CCDC86	RFsQmLQDKPLR	unique	S3 ADP-Ribosyl-EThcD (SRDEKY)	S	1	26.11	30.89	2074.87	692.631	3	0.000871	0.42	253	264	42431	11575	S_255	CCDC86_S_255	eAf_H2O2_2	ETHCD
Q9H6F5	Coiled-coil domain-containing protein 86 OS	CCDC86	CCDC86	RFsQmLQDKPLR	unique	S3 ADP-Ribosyl-EThcD (SRDEKY)	S	1	20.02	30.89	2074.87	692.631	3	0.000511	0.246	253	264	42465	11712	S_255	CCDC86_S_255	eAf_H2O2_2	ETHCD
Q9H6F5	Coiled-coil domain-containing protein 86 OS	CCDC86	CCDC86	RFsQMLQDKPLR	unique	S3 ADP-Ribosyl-EThcD (SRDEKY)	S	1	68.28	31.55	2058.88	687.299	3	0.000776	0.377	253	264	42504	11870	S_255	CCDC86_S_255	eAf_H2O2_2	ETHCD
Q9H6F5	Coiled-coil domain-containing protein 86 OS	CCDC86	CCDC86	RFsQmLQDKPLR	unique	S3 ADP-Ribosyl-EThcD (SRDEKY)	S	1	24.61	30.93	2074.87	692.63	3	-0.0015	-0.722	253	264	42512	11898	S_255	CCDC86_S_255	eAf_H2O2_2	ETHCD
Q9H6F5	Coiled-coil domain-containing protein 86 OS	CCDC86	CCDC86	FsQMLQDKPLR	unique	S2 ADP-Ribosyl-EThcD (SRDEKY)	S	1	23.62	31.71	1902.78	635.266	3	0.00264	1.38	254	264	44558	12077	S_255	CCDC86_S_255	eAf_H2O2_2	ETHCD
Q9H6F5	Coiled-coil domain-containing protein 86 OS	CCDC86	CCDC86	RFsQmLQDKPLR	unique	S3 ADP-Ribosyl-EThcD (SRDEKY)	S	1	45.1	31.18	2074.87	692.631	3	0.00159	0.766	253	264	30937	6345	S_255	CCDC86_S_255	eAf_H2O2_3	ETHCD
Q9H6F5	Coiled-coil domain-containing protein 86 OS	CCDC86	CCDC86	RFsQmLQDKPLR	unique	S3 ADP-Ribosyl-EThcD (SRDEKY)	S	1	22.12	30.88	2074.87	692.63	3	-0.00114	-0.549	253	264	37696	8853	S_255	CCDC86_S_255	eAf_H2O2_3	ETHCD
Q9H6F5	Coiled-coil domain-containing protein 86 OS	CCDC86	CCDC86	RFsQmLQDKPLR	unique	S3 ADP-Ribosyl-EThcD (SRDEKY)	S	1	22.42	31.18	2074.87	692.631	3	0.00123	0.593	253	264	37755	9046	S_255	CCDC86_S_255	eAf_H2O2_3	ETHCD
Q9H6F5	Coiled-coil domain-containing protein 86 OS	CCDC86	CCDC86	RFsQmLQDKPLR	unique	S3 ADP-Ribosyl-EThcD (SRDEKY)	S	1	42.02	30.85	2074.87	692.63	3	-0.000599	-0.289	253	264	37793	9184	S_255	CCDC86_S_255	eAf_H2O2_3	ETHCD
Q9H6F5	Coiled-coil domain-containing protein 86 OS	CCDC86	CCDC86	RFsQmLQDKPLR	unique	S3 ADP-Ribosyl-EThcD (SRDEKY)	S	1	28.62	30.85	2074.87	692.63	3	-0.000419	-0.202	253	264	37833	9324	S_255	CCDC86_S_255	eAf_H2O2_3	ETHCD
Q9H6F5	Coiled-coil domain-containing protein 86 OS	CCDC86	CCDC86	RFsQmLQDKPLR	unique	S3 ADP-Ribosyl-EThcD (SRDEKY)	S	1	26.2	30.9	2074.87	692.631	3	0.000691	0.333	253	264	37877	9472	S_255	CCDC86_S_255	eAf_H2O2_3	ETHCD
Q9H6F5	Coiled-coil domain-containing protein 86 OS	CCDC86	CCDC86	RFsQMLQDKPLR	unique	S3 ADP-Ribosyl-EThcD (SRDEKY)	S	1	57.48	31.51	2058.88	687.299	3	0.000236	0.115	253	264	37896	9546	S_255	CCDC86_S_255	eAf_H2O2_3	ETHCD
Q9H6F5	Coiled-coil domain-containing protein 86 OS	CCDC86	CCDC86	FsQMLQDKPLR	unique	S2 ADP-Ribosyl-EThcD (SRDEKY)	S	1	25.52	31.43	1902.78	635.266	3	0.00156	0.817	254	264	39962	9788	S_255	CCDC86_S_255	eAf_H2O2_3	ETHCD
O15446	DNA-directed RNA polymerase I subunit RPA34 OS	CD3EAP	CD3EAP	SALAPNLLTsGKK	unique	S10 ADP-Ribosyl-EThcD (SRDEKY)	S	1	25.76	30.33	1839.81	614.278	3	-0.00429	-2.33	163	175	41079	10336	S_172	CD3EAP_S_172	eAf_H2O2_1	ETHCD
O15446	DNA-directed RNA polymerase I subunit RPA34 OS	CD3EAP	CD3EAP	SALAPNLLTsGKK	unique	S10 ADP-Ribosyl-EThcD (SRDEKY)	S	1	29.16	30.17	1839.82	614.28	3	-9.41e-05	-0.0511	163	175	44724	12731	S_172	CD3EAP_S_172	eAf_H2O2_2	ETHCD
O15446	DNA-directed RNA polymerase I subunit RPA34 OS	CD3EAP	CD3EAP	SALAPNLLTsGKK	unique	S10 ADP-Ribosyl-EThcD (SRDEKY)	S	1	23.91	30.17	1839.82	614.28	3	-9.41e-05	-0.0511	163	175	40159	10523	S_172	CD3EAP_S_172	eAf_H2O2_3	ETHCD
Q69YH5	Cell division cycle-associated protein 2 OS	CDCA2	CDCA2	LGsGYFSSNGKLEEVK	unique	S3 ADP-Ribosyl-EThcD (SRDEKY)	S	1	15.95	30.31	2254.92	752.647	3	0.000696	0.308	612	627	46850	13235	S_614	CDCA2_S_614	eAf_H2O2_2	ETHCD
Q69YH5	Cell division cycle-associated protein 2 OS	CDCA2	CDCA2	LGsGYFSSNGKLEEVK	unique	S3 ADP-Ribosyl-EThcD (SRDEKY)	S	1	29.96	30.36	2254.92	752.647	3	0.00127	0.561	612	627	42304	11034	S_614	CDCA2_S_614	eAf_H2O2_3	ETHCD
Q53HL2	Borealin OS	CDCA8	CDCA8	LTAEAIQTPLKsAK	unique	S12 ADP-Ribosyl-EThcD (SRDEKY)	S	1	34.42	30.54	2010.91	671.309	3	-0.000324	-0.161	99	112	42370	11257	S_110	CDCA8_S_110	WT_Af_H2O2_3	ETHCD
Q53HL2	Borealin OS	CDCA8	CDCA8	LTAEAIQTPLKsAK	unique	S12 ADP-Ribosyl-EThcD (SRDEKY)	S	1	51.05	30.7	2010.9	671.308	3	-0.00416	-2.07	99	112	38838	9457	S_110	CDCA8_S_110	eAf_H2O2_1	ETHCD
Q53HL2	Borealin OS	CDCA8	CDCA8	LTAEAIQTPLKsAK	unique	S12 ADP-Ribosyl-EThcD (SRDEKY)	S	1	48.55	30.44	2010.91	671.31	3	0.00277	1.37	99	112	42521	11929	S_110	CDCA8_S_110	eAf_H2O2_2	ETHCD
Q53HL2	Borealin OS	CDCA8	CDCA8	LTAEAIQTPLKsAK	unique	S12 ADP-Ribosyl-EThcD (SRDEKY)	S	1	57.58	30.6	2010.91	671.31	3	0.000936	0.465	99	112	37915	9612	S_110	CDCA8_S_110	eAf_H2O2_3	ETHCD
Q8N8U2	Chromodomain Y-like protein 2 OS	CDYL2	CDYL2	LSHRPSDPGKsK	unique	S11 ADP-Ribosyl-EThcD (SRDEKY)	S	1	20.47	30.44	1848.76	617.26	3	0.00306	1.65	89	100	23754	2484	S_99	CDYL2_S_99	eAf_H2O2_2	ETHCD
Q8N8U2	Chromodomain Y-like protein 2 OS	CDYL2	CDYL2	KGYsGKPSSGGDR	unique	S4 ADP-Ribosyl-EThcD (SRDEKY)	S	1	56.59	29	1835.69	612.903	3	-9.41e-05	-0.0513	118	130	23774	2552	S_121	CDYL2_S_121	eAf_H2O2_2	ETHCD
Q7Z7K6	Centromere protein V OS	CENPV	CENPV	sQAVEKPPSEKPR	unique	S1 ADP-Ribosyl-EThcD (SRDEKY)	S	1	26.11	30.17	1992.83	665.286	3	0.000446	0.224	53	65	23642	3554	S_53	CENPV_S_53	WT_Af_H2O2_2	ETHCD
Q7Z7K6	Centromere protein V OS	CENPV	CENPV	RSGAsGASAAPAASAAAALAPSATR	unique	S5 ADP-Ribosyl-EThcD (SRDEKY)	S	1	73.02	31.21	2681.15	894.726	3	-0.00473	-1.77	17	41	41127	10491	S_21	CENPV_S_21	eAf_H2O2_1	ETHCD
Q7Z7K6	Centromere protein V OS	CENPV	CENPV	sGASGASAAPAASAAAALAPSATR	unique	S1 ADP-Ribosyl-EThcD (SRDEKY)	S	1	83.96	30.87	2525.06	842.695	3	0.00538	2.13	18	41	43466	11780	S_18	CENPV_S_18	eAf_H2O2_1	ETHCD
Q7Z7K6	Centromere protein V OS	CENPV	CENPV	sGASGASAAPAASAAAALAPSATR	unique	S1 ADP-Ribosyl-EThcD (SRDEKY)	S	1	73.64	30.74	2525.06	842.694	3	0.00136	0.537	18	41	47049	14037	S_18	CENPV_S_18	eAf_H2O2_2	ETHCD
Q7Z7K6	Centromere protein V OS	CENPV	CENPV	sGASGASAAPAASAAAALAPSATR	unique	S1 ADP-Ribosyl-EThcD (SRDEKY)	S	1	74.95	30.77	2525.06	842.693	3	0.000246	0.0973	18	41	49083	14170	S_18	CENPV_S_18	eAf_H2O2_2	ETHCD
Q7Z7K6	Centromere protein V OS	CENPV	CENPV	RSGAsGASAAPAASAAAALAPSATR	unique	S5 ADP-Ribosyl-EThcD (SRDEKY)	S	1	83.81	31.14	2681.16	894.727	3	0.00115	0.427	17	41	40201	10672	S_21	CENPV_S_21	eAf_H2O2_3	ETHCD
Q7Z7K6	Centromere protein V OS	CENPV	CENPV	sGASGASAAPAASAAAALAPSATR	unique	S1 ADP-Ribosyl-EThcD (SRDEKY)	S	1	96.79	30.74	2525.06	842.694	3	0.00136	0.537	18	41	42515	11821	S_18	CENPV_S_18	eAf_H2O2_3	ETHCD
Q9UEE9	Craniofacial development protein 1 OS	CFDP1	CFDP1	EKPQANVPSALPSLPAGsGLKR	unique	S18 ADP-Ribosyl-EThcD (SRDEKY)	S	1	17.04	31.34	2757.29	690.329	4	-0.00273	-0.99	199	220	45692	12706	S_216	CFDP1_S_216	eAf_H2O2_1	ETHCD
Q9UEE9	Craniofacial development protein 1 OS	CFDP1	CFDP1	KAQsIPAR	unique	S4 ADP-Ribosyl-EThcD (SRDEKY)	S	1	20.76	27.94	1410.57	471.197	3	-0.000324	-0.23	54	61	26267	4076	S_57	CFDP1_S_57	eAf_H2O2_2	ETHCD
Q8N884	Cyclic GMP-AMP synthase OS	CGAS	CGAS	sAPDTQERPPVR	unique	S1 ADP-Ribosyl-EThcD (SRDEKY)	S	1	23.5	30.39	1892.74	631.922	3	-0.000954	-0.504	64	75	27147	3657	S_64	CGAS_S_64	eAf_H2O2_1	ETHCD
Q8N884	Cyclic GMP-AMP synthase OS	CGAS	CGAS	sAPDTQERPPVR	unique	S1 ADP-Ribosyl-EThcD (SRDEKY)	S	1	21.51	30.23	1892.74	631.922	3	-0.00185	-0.979	64	75	30783	5684	S_64	CGAS_S_64	eAf_H2O2_2	ETHCD
Q8N884	Cyclic GMP-AMP synthase OS	CGAS	CGAS	sAPDTQERPPVR	unique	S1 ADP-Ribosyl-EThcD (SRDEKY)	S	1	25.1	30.47	1892.75	631.923	3	0.000696	0.367	64	75	26107	3541	S_64	CGAS_S_64	eAf_H2O2_3	ETHCD
Q13111	Chromatin assembly factor 1 subunit A OS	CHAF1A	CHAF1A	sAGSMcITQFMK	unique	S1 ADP-Ribosyl-EThcD (SRDEKY)	S	1	47.29	25.61	1900.66	634.56	3	-0.00119	-0.625	873	884	52543	16182	S_873	CHAF1A_S_873	eAf_H2O2_1	ETHCD
Q13111	Chromatin assembly factor 1 subunit A OS	CHAF1A	CHAF1A	QHSSTSPFPTsTPLR	unique	S11 ADP-Ribosyl-EThcD (SRDEKY)	S	1	18.68	29.9	2182.87	728.631	3	-0.000974	-0.446	305	319	42433	11535	S_315	CHAF1A_S_315	eAf_H2O2_3	ETHCD
Q13111	Chromatin assembly factor 1 subunit A OS	CHAF1A	CHAF1A	sAGSmcITQFMK	unique	S1 ADP-Ribosyl-EThcD (SRDEKY)	S	1	18.13	25.43	1916.65	639.892	3	0.000167	0.0871	873	884	44775	12776	S_873	CHAF1A_S_873	eAf_H2O2_3	ETHCD
Q13111	Chromatin assembly factor 1 subunit A OS	CHAF1A	CHAF1A	sAGSMcITQFMK	unique	S1 ADP-Ribosyl-EThcD (SRDEKY)	S	1	26.08	25.37	1900.65	634.559	3	-0.00596	-3.13	873	884	53672	16346	S_873	CHAF1A_S_873	eAf_H2O2_3	ETHCD
O14646	Chromodomain-helicase-DNA-binding protein 1 OS	CHD1	CHD1	sTPEHTWSSR	unique	S1 ADP-Ribosyl-EThcD (SRDEKY)	S	1	16.53	25.34	1727.6	576.873	3	-0.00101	-0.587	1699	1708	27204	3834	S_1699	CHD1_S_1699	eAf_H2O2_1	ETHCD
O14646	Chromodomain-helicase-DNA-binding protein 1 OS	CHD1	CHD1	sTPEHTWSSR	unique	S1 ADP-Ribosyl-EThcD (SRDEKY)	S	1	39.53	25.02	1727.6	576.873	3	0.000456	0.264	1699	1708	30795	5721	S_1699	CHD1_S_1699	eAf_H2O2_2	ETHCD
O14646	Chromodomain-helicase-DNA-binding protein 1 OS	CHD1	CHD1	sTPEHTWSSR	unique	S1 ADP-Ribosyl-EThcD (SRDEKY)	S	1	26.08	25.37	1727.6	576.873	3	-0.000624	-0.361	1699	1708	26158	3702	S_1699	CHD1_S_1699	eAf_H2O2_3	ETHCD
Q86WJ1	Chromodomain-helicase-DNA-binding protein 1-like OS	CHD1L	CHD1L	SAVLHSQsSSSSSR	unique	S8 ADP-Ribosyl-EThcD (SRDEKY)	S	1	57.44	29.02	1959.74	654.253	3	0.00128	0.651	880	893	23610	3452	S_887	CHD1L_S_887	WT_Af_H2O2_2	ETHCD
Q86WJ1	Chromodomain-helicase-DNA-binding protein 1-like OS	CHD1L	CHD1L	sAVLHSQSSSSSSR	unique	S1 ADP-Ribosyl-EThcD (SRDEKY)	S	1	49.54	29.02	1959.74	654.253	3	0.0011	0.559	880	893	27034	2786	S_880	CHD1L_S_880	WT_Af_H2O2_3	ETHCD
Q86WJ1	Chromodomain-helicase-DNA-binding protein 1-like OS	CHD1L	CHD1L	NKGsVLIPGLVEGSTK	unique	S4 ADP-Ribosyl-EThcD (SRDEKY)	S	1	17.65	30.88	2138.97	713.996	3	0.00229	1.07	615	630	50804	17205	S_618	CHD1L_S_618	WT_Af_H2O2_3	ETHCD
Q86WJ1	Chromodomain-helicase-DNA-binding protein 1-like OS	CHD1L	CHD1L	NKGsVLIPGLVEGSTKR	unique	S4 ADP-Ribosyl-EThcD (SRDEKY)	S	1	67.62	30.52	2295.06	766.028	3	-0.00434	-1.89	615	631	45694	12712	S_618	CHD1L_S_618	eAf_H2O2_1	ETHCD
Q86WJ1	Chromodomain-helicase-DNA-binding protein 1-like OS	CHD1L	CHD1L	NKGSVLIPGLVEGsTKR	unique	S14 ADP-Ribosyl-EThcD (SRDEKY)	S	1	31.51	30.53	2295.06	766.028	3	-0.00287	-1.25	615	631	45733	12868	S_628	CHD1L_S_628	eAf_H2O2_1	ETHCD
Q86WJ1	Chromodomain-helicase-DNA-binding protein 1-like OS	CHD1L	CHD1L	NKGsVLIPGLVEGSTK	unique	S4 ADP-Ribosyl-EThcD (SRDEKY)	S	1	43.56	30.78	2138.96	713.995	3	-0.0032	-1.5	615	630	48033	14086	S_618	CHD1L_S_618	eAf_H2O2_1	ETHCD
Q86WJ1	Chromodomain-helicase-DNA-binding protein 1-like OS	CHD1L	CHD1L	GSVLIPGLVEGsTKR	unique	S12 ADP-Ribosyl-EThcD (SRDEKY)	S	1	15.07	30.18	2052.93	685.316	3	-0.00217	-1.06	617	631	50200	14805	S_628	CHD1L_S_628	eAf_H2O2_1	ETHCD
Q86WJ1	Chromodomain-helicase-DNA-binding protein 1-like OS	CHD1L	CHD1L	sAVLHSQSSSSSSR	unique	S1 ADP-Ribosyl-EThcD (SRDEKY)	S	1	72.15	28.99	1959.74	654.254	3	0.00365	1.86	880	893	26109	3594	S_880	CHD1L_S_880	eAf_H2O2_2	ETHCD
Q86WJ1	Chromodomain-helicase-DNA-binding protein 1-like OS	CHD1L	CHD1L	sAVLHSQSSSSSSR	unique	S1 ADP-Ribosyl-EThcD (SRDEKY)	S	1	46.61	29.08	1959.74	654.253	3	0.002	1.02	880	893	26149	3716	S_880	CHD1L_S_880	eAf_H2O2_2	ETHCD
Q86WJ1	Chromodomain-helicase-DNA-binding protein 1-like OS	CHD1L	CHD1L	NKGsVLIPGLVEGSTKR	unique	S4 ADP-Ribosyl-EThcD (SRDEKY)	S	1	69.96	30.56	2295.07	766.03	3	0.000606	0.264	615	631	49304	15075	S_618	CHD1L_S_618	eAf_H2O2_2	ETHCD
Q86WJ1	Chromodomain-helicase-DNA-binding protein 1-like OS	CHD1L	CHD1L	NKGSVLIPGLVEGsTKR	unique	S14 ADP-Ribosyl-EThcD (SRDEKY)	S	1	26.98	30.62	2295.07	766.03	3	0.00154	0.669	615	631	51346	15232	S_628	CHD1L_S_628	eAf_H2O2_2	ETHCD
Q86WJ1	Chromodomain-helicase-DNA-binding protein 1-like OS	CHD1L	CHD1L	NKGsVLIPGLVEGSTK	unique	S4 ADP-Ribosyl-EThcD (SRDEKY)	S	1	40.91	30.69	2138.97	713.996	3	0.00136	0.634	615	630	53623	16485	S_618	CHD1L_S_618	eAf_H2O2_2	ETHCD
Q86WJ1	Chromodomain-helicase-DNA-binding protein 1-like OS	CHD1L	CHD1L	GSVLIPGLVEGsTKR	unique	S12 ADP-Ribosyl-EThcD (SRDEKY)	S	1	19.42	29.98	2052.93	685.317	3	0.000586	0.285	617	631	53783	17167	S_628	CHD1L_S_628	eAf_H2O2_2	ETHCD
Q86WJ1	Chromodomain-helicase-DNA-binding protein 1-like OS	CHD1L	CHD1L	NKGsVLIPGLVEGSTKR	unique	S4 ADP-Ribosyl-EThcD (SRDEKY)	S	1	56.33	30.59	2295.07	766.03	3	0.00136	0.591	615	631	44802	12873	S_618	CHD1L_S_618	eAf_H2O2_3	ETHCD
Q86WJ1	Chromodomain-helicase-DNA-binding protein 1-like OS	CHD1L	CHD1L	NKGsVLIPGLVEGSTK	unique	S4 ADP-Ribosyl-EThcD (SRDEKY)	S	1	52.35	30.69	2138.97	713.996	3	0.00157	0.732	615	630	49166	14258	S_618	CHD1L_S_618	eAf_H2O2_3	ETHCD
Q86WJ1	Chromodomain-helicase-DNA-binding protein 1-like OS	CHD1L	CHD1L	GSVLIPGLVEGsTKR	unique	S12 ADP-Ribosyl-EThcD (SRDEKY)	S	1	29.62	30.01	2052.93	685.317	3	0.00149	0.723	617	631	49317	14935	S_628	CHD1L_S_628	eAf_H2O2_3	ETHCD
Q9Y3Y2	Chromatin target of PRMT1 protein OS	CHTOP	CHTOP	LGKsNIQAR	unique	S4 ADP-Ribosyl-EThcD (SRDEKY)	S	1	23.51	31.12	1526.63	509.883	3	-0.00137	-0.9	79	87	24988	3213	S_82	CHTOP_S_82	WT_Af_H2O2_1	ETHCD
Q9Y3Y2	Chromatin target of PRMT1 protein OS	CHTOP	CHTOP	LGKsNIQAR	unique	S4 ADP-Ribosyl-EThcD (SRDEKY)	S	1	21.88	31.21	1526.63	509.883	3	-0.00218	-1.43	79	87	25928	4582	S_82	CHTOP_S_82	WT_Af_H2O2_2	ETHCD
Q9Y3Y2	Chromatin target of PRMT1 protein OS	CHTOP	CHTOP	LGKsNIQAR	unique	S4 ADP-Ribosyl-EThcD (SRDEKY)	S	1	21.38	31.5	1526.63	509.883	3	-0.000264	-0.173	79	87	29283	3665	S_82	CHTOP_S_82	WT_Af_H2O2_3	ETHCD
Q9Y3Y2	Chromatin target of PRMT1 protein OS	CHTOP	CHTOP	LGKsNIQAR	unique	S4 ADP-Ribosyl-EThcD (SRDEKY)	S	1	24.7	31.6	1526.63	509.883	3	-8.41e-05	-0.0551	79	87	27020	3269	S_82	CHTOP_S_82	eAf_H2O2_1	ETHCD
Q9Y3Y2	Chromatin target of PRMT1 protein OS	CHTOP	CHTOP	LGKsNIQAR	unique	S4 ADP-Ribosyl-EThcD (SRDEKY)	S	1	23.15	31.5	1526.63	509.883	3	-0.000714	-0.467	79	87	28569	5012	S_82	CHTOP_S_82	eAf_H2O2_2	ETHCD
Q9Y3Y2	Chromatin target of PRMT1 protein OS	CHTOP	CHTOP	LGKsNIQAR	unique	S4 ADP-Ribosyl-EThcD (SRDEKY)	S	1	23.17	31.5	1526.63	509.883	3	-0.000444	-0.291	79	87	23986	3172	S_82	CHTOP_S_82	eAf_H2O2_3	ETHCD
Q8IYA6	Cytoskeleton-associated protein 2-like OS	CKAP2L	CKAP2L	LKsQNTKPYLK	unique	S3 ADP-Ribosyl-EThcD (SRDEKY)	S	1	40.73	29.77	1859.82	620.948	3	-0.00146	-0.787	29	39	27130	3746	S_31	CKAP2L_S_31	WT_Af_H2O2_1	ETHCD
Q8IYA6	Cytoskeleton-associated protein 2-like OS	CKAP2L	CKAP2L	TFPVKsQQLSR	unique	S6 ADP-Ribosyl-EThcD (SRDEKY)	S	1	15.43	31.12	1830.77	611.264	3	-0.00118	-0.646	253	263	31546	7264	S_258	CKAP2L_S_258	WT_Af_H2O2_1	ETHCD
Q8IYA6	Cytoskeleton-associated protein 2-like OS	CKAP2L	CKAP2L	sQNTKPYLK	unique	S1 ADP-Ribosyl-EThcD (SRDEKY)	S	1	19.7	30.68	1618.64	540.555	3	-0.000824	-0.509	31	39	26046	5025	S_31	CKAP2L_S_31	WT_Af_H2O2_2	ETHCD
Q8IYA6	Cytoskeleton-associated protein 2-like OS	CKAP2L	CKAP2L	LKsQNTKPYLK	unique	S3 ADP-Ribosyl-EThcD (SRDEKY)	S	1	43.47	29.84	1859.82	620.948	3	0.000186	0.0999	29	39	26106	5274	S_31	CKAP2L_S_31	WT_Af_H2O2_2	ETHCD
Q8IYA6	Cytoskeleton-associated protein 2-like OS	CKAP2L	CKAP2L	IRsYPVTEQR	unique	S3 ADP-Ribosyl-EThcD (SRDEKY)	S	1	18.8	31.79	1788.72	597.247	3	-0.00287	-1.61	318	327	28326	6415	S_320	CKAP2L_S_320	WT_Af_H2O2_2	ETHCD
Q8IYA6	Cytoskeleton-associated protein 2-like OS	CKAP2L	CKAP2L	LKsQNTKPYLK	unique	S3 ADP-Ribosyl-EThcD (SRDEKY)	S	1	40.36	29.78	1859.82	620.948	3	-0.000744	-0.4	29	39	29462	4292	S_31	CKAP2L_S_31	WT_Af_H2O2_3	ETHCD
Q8IYA6	Cytoskeleton-associated protein 2-like OS	CKAP2L	CKAP2L	TFPVKsQQLSR	unique	S6 ADP-Ribosyl-EThcD (SRDEKY)	S	1	21.82	31.13	1830.77	611.264	3	0.000286	0.156	253	263	35903	8031	S_258	CKAP2L_S_258	WT_Af_H2O2_3	ETHCD
Q8IYA6	Cytoskeleton-associated protein 2-like OS	CKAP2L	CKAP2L	sQNTKPYLK	unique	S1 ADP-Ribosyl-EThcD (SRDEKY)	S	1	22.88	30.55	1618.64	540.555	3	0.000256	0.158	31	39	27144	3649	S_31	CKAP2L_S_31	eAf_H2O2_1	ETHCD
Q8IYA6	Cytoskeleton-associated protein 2-like OS	CKAP2L	CKAP2L	LKsQNTKPYLK	unique	S3 ADP-Ribosyl-EThcD (SRDEKY)	S	1	44.2	29.84	1859.82	620.948	3	0.000186	0.0999	29	39	27188	3782	S_31	CKAP2L_S_31	eAf_H2O2_1	ETHCD
Q8IYA6	Cytoskeleton-associated protein 2-like OS	CKAP2L	CKAP2L	TFPVKsQQLSR	unique	S6 ADP-Ribosyl-EThcD (SRDEKY)	S	1	29.28	31.2	1830.77	611.263	3	-0.00247	-1.35	253	263	34034	6687	S_258	CKAP2L_S_258	eAf_H2O2_1	ETHCD
Q8IYA6	Cytoskeleton-associated protein 2-like OS	CKAP2L	CKAP2L	sQNTKPYLK	unique	S1 ADP-Ribosyl-EThcD (SRDEKY)	S	1	29.45	30.59	1618.64	540.555	3	-0.000464	-0.287	31	39	30706	5441	S_31	CKAP2L_S_31	eAf_H2O2_2	ETHCD
Q8IYA6	Cytoskeleton-associated protein 2-like OS	CKAP2L	CKAP2L	LKsQNTKPYLK	unique	S3 ADP-Ribosyl-EThcD (SRDEKY)	S	1	44.07	29.89	1859.82	620.948	3	0.000366	0.197	29	39	30800	5740	S_31	CKAP2L_S_31	eAf_H2O2_2	ETHCD
Q8IYA6	Cytoskeleton-associated protein 2-like OS	CKAP2L	CKAP2L	TFPVKsQQLSR	unique	S6 ADP-Ribosyl-EThcD (SRDEKY)	S	1	26.5	31.13	1830.77	611.264	3	-0.000824	-0.45	253	263	37728	9049	S_258	CKAP2L_S_258	eAf_H2O2_2	ETHCD
Q8IYA6	Cytoskeleton-associated protein 2-like OS	CKAP2L	CKAP2L	LKsQNTKPYLK	unique	S3 ADP-Ribosyl-EThcD (SRDEKY)	S	1	43.15	29.76	1859.82	620.948	3	-0.000564	-0.303	29	39	26150	3674	S_31	CKAP2L_S_31	eAf_H2O2_3	ETHCD
Q8IYA6	Cytoskeleton-associated protein 2-like OS	CKAP2L	CKAP2L	TFPVKsQQLSR	unique	S6 ADP-Ribosyl-EThcD (SRDEKY)	S	1	21.79	31.13	1830.77	611.264	3	0.000286	0.156	253	263	33065	6751	S_258	CKAP2L_S_258	eAf_H2O2_3	ETHCD
Q8IYA6	Cytoskeleton-associated protein 2-like OS	CKAP2L	CKAP2L	sSQVcIPQTScVLQK	unique	S1 ADP-Ribosyl-EThcD (SRDEKY)	S	1	21.53	29.93	2274.91	759.309	3	0.000708	0.311	357	371	42410	11448	S_357	CKAP2L_S_357	eAf_H2O2_3	ETHCD
P49711	Transcriptional repressor CTCF OS	CTCF	CTCF	sDLGVHLR	unique	S1 ADP-Ribosyl-EThcD (SRDEKY)	S	1	22.31	29.24	1436.55	479.856	3	-0.00181	-1.26	450	457	33680	8215	S_450	CTCF_S_450	WT_Af_H2O2_1	ETHCD
P49711	Transcriptional repressor CTCF OS	CTCF	CTCF	sDLGVHLR	unique	S1 ADP-Ribosyl-EThcD (SRDEKY)	S	1	25.73	29.18	1436.55	479.857	3	0.000286	0.199	450	457	32664	9416	S_450	CTCF_S_450	WT_Af_H2O2_2	ETHCD
P49711	Transcriptional repressor CTCF OS	CTCF	CTCF	KsDLGVHLR	unique	S2 ADP-Ribosyl-EThcD (SRDEKY)	S	0.99	49.05	28.99	1564.64	522.555	3	-0.00134	-0.859	449	457	31751	5774	S_450	CTCF_S_450	eAf_H2O2_1	ETHCD
P49711	Transcriptional repressor CTCF OS	CTCF	CTCF	sDLGVHLR	unique	S1 ADP-Ribosyl-EThcD (SRDEKY)	S	1	39.66	29.1	1436.55	479.856	3	-0.00136	-0.949	450	457	34296	7558	S_450	CTCF_S_450	eAf_H2O2_1	ETHCD
P49711	Transcriptional repressor CTCF OS	CTCF	CTCF	KsDLGVHLRK	unique	S2 ADP-Ribosyl-EThcD (SRDEKY)	S	1	28.69	27.57	1692.74	565.254	3	0.000386	0.228	449	458	31011	6424	S_450	CTCF_S_450	eAf_H2O2_2	ETHCD
P49711	Transcriptional repressor CTCF OS	CTCF	CTCF	KsDLGVHLR	unique	S2 ADP-Ribosyl-EThcD (SRDEKY)	S	1	46.23	28.57	1564.64	522.555	3	-0.0017	-1.09	449	457	35477	8106	S_450	CTCF_S_450	eAf_H2O2_2	ETHCD
P49711	Transcriptional repressor CTCF OS	CTCF	CTCF	sDLGVHLR	unique	S1 ADP-Ribosyl-EThcD (SRDEKY)	S	1	35.66	29.58	1436.55	479.857	3	-0.000344	-0.239	450	457	37943	9808	S_450	CTCF_S_450	eAf_H2O2_2	ETHCD
P49711	Transcriptional repressor CTCF OS	CTCF	CTCF	KsDLGVHLR	unique	S2 ADP-Ribosyl-EThcD (SRDEKY)	S	1	50.26	29.01	1564.64	522.555	3	0.000846	0.54	449	457	30786	5829	S_450	CTCF_S_450	eAf_H2O2_3	ETHCD
P49711	Transcriptional repressor CTCF OS	CTCF	CTCF	sDLGVHLR	unique	S1 ADP-Ribosyl-EThcD (SRDEKY)	S	1	39.65	29.16	1436.55	479.857	3	0.000496	0.345	450	457	35323	7615	S_450	CTCF_S_450	eAf_H2O2_3	ETHCD
Q9NXE8	Pre-mRNA-splicing factor CWC25 homolog OS	CWC25	CWC25	sWHPQTLR	unique	S1 ADP-Ribosyl-EThcD (SRDEKY)	S	1	16.39	29.68	1564.58	522.535	3	-0.00233	-1.49	11	18	31942	6388	S_11	CWC25_S_11	eAf_H2O2_1	ETHCD
Q7LFL8	CXXC-type zinc finger protein 5 OS	CXXC5	CXXC5	NKsGIISEPLNK	unique	S3 ADP-Ribosyl-EThcD (SRDEKY)	S	1	37.38	30.75	1839.78	614.266	3	-0.00323	-1.76	60	71	34252	7407	S_62	CXXC5_S_62	eAf_H2O2_1	ETHCD
Q7LFL8	CXXC-type zinc finger protein 5 OS	CXXC5	CXXC5	HKsGAVASLLSK	unique	S3 ADP-Ribosyl-EThcD (SRDEKY)	S	1	64.46	28.74	1737.75	580.256	3	-0.00275	-1.58	136	147	34292	7544	S_138	CXXC5_S_138	eAf_H2O2_1	ETHCD
Q7LFL8	CXXC-type zinc finger protein 5 OS	CXXC5	CXXC5	NKsGIISEPLNK	unique	S3 ADP-Ribosyl-EThcD (SRDEKY)	S	1	45.34	30.31	1839.78	614.266	3	-0.00398	-2.16	60	71	37935	9772	S_62	CXXC5_S_62	eAf_H2O2_2	ETHCD
Q7LFL8	CXXC-type zinc finger protein 5 OS	CXXC5	CXXC5	HKsGAVASLLSK	unique	S3 ADP-Ribosyl-EThcD (SRDEKY)	S	1	36.62	28.81	1737.75	580.257	3	0.000906	0.521	136	147	39980	9925	S_138	CXXC5_S_138	eAf_H2O2_2	ETHCD
Q7LFL8	CXXC-type zinc finger protein 5 OS	CXXC5	CXXC5	NKsGIISEPLNK	unique	S3 ADP-Ribosyl-EThcD (SRDEKY)	S	1	53.52	30.14	1839.78	614.268	3	0.00298	1.62	60	71	33287	7487	S_62	CXXC5_S_62	eAf_H2O2_3	ETHCD
Q7LFL8	CXXC-type zinc finger protein 5 OS	CXXC5	CXXC5	HKsGAVASLLSK	unique	S3 ADP-Ribosyl-EThcD (SRDEKY)	S	1	64.36	29	1737.75	580.257	3	0.000366	0.21	136	147	35329	7636	S_138	CXXC5_S_138	eAf_H2O2_3	ETHCD
Q9NV06	DDB1- and CUL4-associated factor 13 OS	DCAF13	DCAF13	HSKPGsVPLVSEK	unique	S6 ADP-Ribosyl-EThcD (SRDEKY)	S	0.97	24.52	30.49	1904.8	635.942	3	-0.00332	-1.74	424	436	31817	5996	S_429	DCAF13_S_429	eAf_H2O2_1	ETHCD
Q92841	Probable ATP-dependent RNA helicase DDX17 OS	DDX17	DDX17	sSQSSSQQFSGIGR	unique	S1 ADP-Ribosyl-EThcD (SRDEKY)	S	1	53.92	29.44	1995.74	666.253	3	0.00108	0.539	671	684	35630	8716	S_671	DDX17_S_671	eAf_H2O2_2	ETHCD
Q9NR30	Nucleolar RNA helicase 2 OS	DDX21	DDX21	EKPKsDKTEEIAEEEETVFPK	unique	S5 ADP-Ribosyl-EThcD (SRDEKY)	S	0.96	21.13	31.59	3003.26	751.822	4	-0.00789	-2.63	34	54	43261	11006	S_38	DDX21_S_38	eAf_H2O2_1	ETHCD
Q9NR30	Nucleolar RNA helicase 2 OS	DDX21	DDX21	sDKTEEIAEEEETVFPK	unique	S1 ADP-Ribosyl-EThcD (SRDEKY)	S	1	17.13	30.35	2520.98	841.334	3	-0.00253	-1	38	54	47855	13341	S_38	DDX21_S_38	eAf_H2O2_1	ETHCD
Q9NR30	Nucleolar RNA helicase 2 OS	DDX21	DDX21	LRsDAGLESDTAmK	unique	S3 ADP-Ribosyl-EThcD (SRDEKY)	S	0.98	52.23	29.34	2049.77	684.266	3	-0.000529	-0.258	5	18	26342	4262	S_7	DDX21_S_7	eAf_H2O2_3	ETHCD
Q9NR30	Nucleolar RNA helicase 2 OS	DDX21	DDX21	EKPKsDKTEEIAEEEETVFPK	unique	S5 ADP-Ribosyl-EThcD (SRDEKY)	S	1	22.83	31.56	3003.27	751.824	4	-0.00057	-0.19	34	54	42338	11162	S_38	DDX21_S_38	eAf_H2O2_3	ETHCD
Q9NR30	Nucleolar RNA helicase 2 OS	DDX21	DDX21	sDKTEEIAEEEETVFPK	unique	S1 ADP-Ribosyl-EThcD (SRDEKY)	S	1	43.58	30.34	2520.98	841.335	3	0.000586	0.232	38	54	46979	13547	S_38	DDX21_S_38	eAf_H2O2_3	ETHCD
Q9GZR7	ATP-dependent RNA helicase DDX24 OS	DDX24	DDX24	TKYPTQsGKPPLLVSAPSK	unique	S7 ADP-Ribosyl-EThcD (SRDEKY)	S	1	26.85	30.95	2540.17	847.731	3	0.996	-2.67	807	825	40971	9950	S_813	DDX24_S_813	eAf_H2O2_1	ETHCD
Q9GZR7	ATP-dependent RNA helicase DDX24 OS	DDX24	DDX24	TKYPTQsGKPPLLVSAPSK	unique	S7 ADP-Ribosyl-EThcD (SRDEKY)	S	1	25.48	31.36	2539.17	847.397	3	-0.00599	-2.36	807	825	40973	9957	S_813	DDX24_S_813	eAf_H2O2_1	ETHCD
Q9GZR7	ATP-dependent RNA helicase DDX24 OS	DDX24	DDX24	TKYPTQsGKPPLLVSAPSK	unique	S7 ADP-Ribosyl-EThcD (SRDEKY)	S	1	26.96	31.31	2539.18	847.4	3	0.000966	0.38	807	825	44640	12403	S_813	DDX24_S_813	eAf_H2O2_2	ETHCD
Q9GZR7	ATP-dependent RNA helicase DDX24 OS	DDX24	DDX24	TKYPTQsGKPPLLVSAPSK	unique	S7 ADP-Ribosyl-EThcD (SRDEKY)	S	1	33.05	31.3	2539.18	847.4	3	0.000786	0.309	807	825	40042	10097	S_813	DDX24_S_813	eAf_H2O2_3	ETHCD
Q9GZR7	ATP-dependent RNA helicase DDX24 OS	DDX24	DDX24	TKYPTQSGKPPLLVSAPSKsESALScLSK	unique	S20 ADP-Ribosyl-EThcD (SRDEKY)	S	0.99	15.25	32.19	3601.68	901.427	4	0.000256	0.0711	807	835	46975	13533	S_826	DDX24_S_826	eAf_H2O2_3	ETHCD
Q9H8H2	Probable ATP-dependent RNA helicase DDX31 OS	DDX31	DDX31	sHAVGPQEIR	unique	S1 ADP-Ribosyl-EThcD (SRDEKY)	S	1	19.62	30.68	1633.63	545.55	3	-0.000624	-0.382	678	687	28266	5955	S_678	DDX31_S_678	WT_Af_H2O2_2	ETHCD
Q9H8H2	Probable ATP-dependent RNA helicase DDX31 OS	DDX31	DDX31	sHAVGPQEIR	unique	S1 ADP-Ribosyl-EThcD (SRDEKY)	S	1	30.54	30.6	1633.63	545.55	3	0.000276	0.169	678	687	33031	6489	S_678	DDX31_S_678	eAf_H2O2_2	ETHCD
Q13838_O00148	Spliceosome RNA helicase DDX39B OS_ATP-dependent RNA helicase DDX39A OS	DDX39B_DDX39A	DDX39B	GsYVSIHSSGFR	unique	S2 ADP-Ribosyl-EThcD (SRDEKY)	S	0.99	40.88	28.46	1836.69	613.236	3	0.000656	0.357	37	48; 47	42357	11295	S_38	DDX39B_S_38	eAf_H2O2_2	ETHCD
Q86XP3	ATP-dependent RNA helicase DDX42 OS	DDX42	DDX42	sHFVAASLSNQK	unique	S1 ADP-Ribosyl-EThcD (SRDEKY)	S	1	60.75	30.63	1828.72	610.58	3	-0.00104	-0.571	709	720	31877	6186	S_709	DDX42_S_709	eAf_H2O2_1	ETHCD
P17844	Probable ATP-dependent RNA helicase DDX5 OS	DDX5	DDX5	LLQLVEDRGsGR	unique	S10 ADP-Ribosyl-EThcD (SRDEKY)	S	1	15.59	30.8	1882.79	628.606	3	-0.003	-1.59	471	482	40960	9916	S_480	DDX5_S_480	eAf_H2O2_1	ETHCD
P17844	Probable ATP-dependent RNA helicase DDX5 OS	DDX5	DDX5	LLQLVEDRGsGR	unique	S10 ADP-Ribosyl-EThcD (SRDEKY)	S	1	31.08	30.46	1882.8	628.606	3	-0.000454	-0.241	471	482	44615	12305	S_480	DDX5_S_480	eAf_H2O2_2	ETHCD
P17844	Probable ATP-dependent RNA helicase DDX5 OS	DDX5	DDX5	GYsSLLKR	unique	S3 ADP-Ribosyl-EThcD (SRDEKY)	S	0.99	27.01	28.29	1463.59	488.869	3	0.000286	0.195	517	524	35591	8503	S_519	DDX5_S_519	eAf_H2O2_3	ETHCD
P17844	Probable ATP-dependent RNA helicase DDX5 OS	DDX5	DDX5	LLQLVEDRGsGR	unique	S10 ADP-Ribosyl-EThcD (SRDEKY)	S	1	42.69	30.72	1882.8	628.607	3	0.000656	0.348	471	482	40032	10053	S_480	DDX5_S_480	eAf_H2O2_3	ETHCD
Q9BQ39	ATP-dependent RNA helicase DDX50 OS	DDX50	DDX50	LSDEFSKsHK	unique	S8 ADP-Ribosyl-EThcD (SRDEKY)	S	1	42.53	29.96	1717.64	573.553	3	-8.41e-05	-0.049	81	90	25892	4458	S_88	DDX50_S_88	WT_Af_H2O2_2	ETHCD
Q9BQ39	ATP-dependent RNA helicase DDX50 OS	DDX50	DDX50	LSDEFSKsHK	unique	S8 ADP-Ribosyl-EThcD (SRDEKY)	S	0.99	41.12	30.05	1717.64	573.554	3	0.000996	0.579	81	90	29261	3597	S_88	DDX50_S_88	WT_Af_H2O2_3	ETHCD
Q9BQ39	ATP-dependent RNA helicase DDX50 OS	DDX50	DDX50	sSDNKLEETLTR	unique	S1 ADP-Ribosyl-EThcD (SRDEKY)	S	1	39.38	30.29	1932.75	645.256	3	-0.00417	-2.16	121	132	36489	8209	S_121	DDX50_S_121	eAf_H2O2_1	ETHCD
Q9BQ39	ATP-dependent RNA helicase DDX50 OS	DDX50	DDX50	LSDEFSKsHK	unique	S8 ADP-Ribosyl-EThcD (SRDEKY)	S	1	45.17	29.96	1717.64	573.553	3	-8.41e-05	-0.049	81	90	28522	4865	S_88	DDX50_S_88	eAf_H2O2_2	ETHCD
Q9BQ39	ATP-dependent RNA helicase DDX50 OS	DDX50	DDX50	sSDNKLEETLTR	unique	S1 ADP-Ribosyl-EThcD (SRDEKY)	S	0.99	44.07	30.58	1932.75	645.258	3	0.000416	0.215	121	132	35542	8333	S_121	DDX50_S_121	eAf_H2O2_3	ETHCD
Q8TDD1	ATP-dependent RNA helicase DDX54 OS	DDX54	DDX54	YIsSSYKR	unique	S3 ADP-Ribosyl-EThcD (SRDEKY)	S	1	25.55	30.88	1543.57	515.532	3	-0.00125	-0.812	758	765	24925	3005	S_760	DDX54_S_760	WT_Af_H2O2_1	ETHCD
Q8TDD1	ATP-dependent RNA helicase DDX54 OS	DDX54	DDX54	YIsSSYKR	unique	S3 ADP-Ribosyl-EThcD (SRDEKY)	S	1	27.97	30.96	1543.57	515.532	3	-0.000534	-0.346	758	765	23824	4221	S_760	DDX54_S_760	WT_Af_H2O2_2	ETHCD
Q8TDD1	ATP-dependent RNA helicase DDX54 OS	DDX54	DDX54	YIsSSYKR	unique	S3 ADP-Ribosyl-EThcD (SRDEKY)	S	1	25.4	30.98	1543.57	515.532	3	-0.000714	-0.462	758	765	29207	3411	S_760	DDX54_S_760	WT_Af_H2O2_3	ETHCD
Q8TDD1	ATP-dependent RNA helicase DDX54 OS	DDX54	DDX54	YIsSSYKR	unique	S3 ADP-Ribosyl-EThcD (SRDEKY)	S	1	27.98	30.98	1543.57	515.532	3	-0.000714	-0.462	758	765	24962	3093	S_760	DDX54_S_760	eAf_H2O2_1	ETHCD
Q8TDD1	ATP-dependent RNA helicase DDX54 OS	DDX54	DDX54	YIsSSYKR	unique	S3 ADP-Ribosyl-EThcD (SRDEKY)	S	1	25.86	30.99	1543.57	515.532	3	5.87e-06	0.0038	758	765	28464	4685	S_760	DDX54_S_760	eAf_H2O2_2	ETHCD
Q8TDD1	ATP-dependent RNA helicase DDX54 OS	DDX54	DDX54	YIsSSYKR	unique	S3 ADP-Ribosyl-EThcD (SRDEKY)	S	1	26.07	30.98	1543.57	515.532	3	0.000216	0.14	758	765	23929	2996	S_760	DDX54_S_760	eAf_H2O2_3	ETHCD
O43143	Pre-mRNA-splicing factor ATP-dependent RNA helicase DHX15 OS	DHX15	DHX15	HrLDLGEDYPSGK	unique	R2 ADP-Ribosyl-EThcD (SRDEKY)	R	1	29.89	28.94	2026.78	676.6	3	-0.00445	-2.2	5	17	34076	6825	R_6	DHX15_R_6	eAf_H2O2_1	ETHCD
O43143	Pre-mRNA-splicing factor ATP-dependent RNA helicase DHX15 OS	DHX15	DHX15	HRLDLGEDYPsGK	unique	S11 ADP-Ribosyl-EThcD (SRDEKY)	S	0.98	43.63	29.31	2026.78	676.601	3	-0.00118	-0.584	5	17	34209	7258	S_15	DHX15_S_15	eAf_H2O2_1	ETHCD
O43143	Pre-mRNA-splicing factor ATP-dependent RNA helicase DHX15 OS	DHX15	DHX15	HrLDLGEDYPSGK	unique	R2 ADP-Ribosyl-EThcD (SRDEKY)	R	1	29.31	15.46	2026.78	676.601	3	-0.00118	-0.584	5	17	25410	7503	R_6	DHX15_R_6	eAf_UT_2	ETHCD
Q8IY37	Probable ATP-dependent RNA helicase DHX37 OS	DHX37	DHX37	ISSLsGAHR	unique	S5 ADP-Ribosyl-EThcD (SRDEKY)	S	0.99	15.87	28.7	1467.56	734.785	2	0.00154	1.05	143	151	25849	4307	S_147	DHX37_S_147	WT_Af_H2O2_2	ETHCD
Q8IY37	Probable ATP-dependent RNA helicase DHX37 OS	DHX37	DHX37	ISSLsGAHR	unique	S5 ADP-Ribosyl-EThcD (SRDEKY)	S	1	26.54	28.82	1467.55	490.192	3	-0.000144	-0.0981	143	151	29233	3501	S_147	DHX37_S_147	WT_Af_H2O2_3	ETHCD
Q8IY37	Probable ATP-dependent RNA helicase DHX37 OS	DHX37	DHX37	ISSLsGAHR	unique	S5 ADP-Ribosyl-EThcD (SRDEKY)	S	1	27.43	28.56	1467.55	490.192	3	-0.000804	-0.548	143	151	24981	3152	S_147	DHX37_S_147	eAf_H2O2_1	ETHCD
Q8IY37	Probable ATP-dependent RNA helicase DHX37 OS	DHX37	DHX37	ISSLsGAHR	unique	S5 ADP-Ribosyl-EThcD (SRDEKY)	S	1	37.86	29.13	1467.55	490.192	3	0.000486	0.331	143	151	28483	4745	S_147	DHX37_S_147	eAf_H2O2_2	ETHCD
Q92620	Pre-mRNA-splicing factor ATP-dependent RNA helicase PRP16 OS	DHX38	DHX38	sAASEQHVFK	unique	S1 ADP-Ribosyl-EThcD (SRDEKY)	S	1	37.24	29.69	1643.6	548.875	3	0.000296	0.18	31	40	30878	5986	S_31	DHX38_S_31	eAf_H2O2_2	ETHCD
Q9BTC0	Death-inducer obliterator 1 OS	DIDO1	DIDO1	RPWLsATPSSGASAAR	unique	S5 ADP-Ribosyl-EThcD (SRDEKY)	S	1	43.31	30.44	2154.89	719.304	3	0.00102	0.471	597	612	35919	9995	S_601	DIDO1_S_601	WT_Af_H2O2_1	ETHCD
Q9BTC0	Death-inducer obliterator 1 OS	DIDO1	DIDO1	sSFANVAAATPAIK	unique	S1 ADP-Ribosyl-EThcD (SRDEKY)	S	1	35.34	31.07	1887.78	630.268	3	0.00246	1.3	571	584	42192	13292	S_571	DIDO1_S_571	WT_Af_H2O2_1	ETHCD
Q9BTC0	Death-inducer obliterator 1 OS	DIDO1	DIDO1	RPWLsATPSSGASAAR	unique	S5 ADP-Ribosyl-EThcD (SRDEKY)	S	1	66.05	30.21	2154.89	719.303	3	-6.41e-05	-0.0297	597	612	34902	11169	S_601	DIDO1_S_601	WT_Af_H2O2_2	ETHCD
Q9BTC0	Death-inducer obliterator 1 OS	DIDO1	DIDO1	sSFANVAAATPAIK	unique	S1 ADP-Ribosyl-EThcD (SRDEKY)	S	1	36.31	31.13	1887.78	630.268	3	0.00174	0.919	571	584	39155	14081	S_571	DIDO1_S_571	WT_Af_H2O2_2	ETHCD
Q9BTC0	Death-inducer obliterator 1 OS	DIDO1	DIDO1	RPWLsATPSSGASAAR	unique	S5 ADP-Ribosyl-EThcD (SRDEKY)	S	1	26.13	30.31	2154.89	719.303	3	0.000116	0.0537	597	612	40323	10787	S_601	DIDO1_S_601	WT_Af_H2O2_3	ETHCD
Q9BTC0	Death-inducer obliterator 1 OS	DIDO1	DIDO1	sSFANVAAATPAIK	unique	S1 ADP-Ribosyl-EThcD (SRDEKY)	S	1	17.93	31.33	1887.78	630.268	3	0.00135	0.713	571	584	46624	14083	S_571	DIDO1_S_571	WT_Af_H2O2_3	ETHCD
Q9BTC0	Death-inducer obliterator 1 OS	DIDO1	DIDO1	sILAKPSSSPDPR	unique	S1 ADP-Ribosyl-EThcD (SRDEKY)	S	1	16.07	30.27	1894.78	632.602	3	-0.00286	-1.51	1011	1023	31789	5902	S_1011	DIDO1_S_1011	eAf_H2O2_1	ETHCD
Q9BTC0	Death-inducer obliterator 1 OS	DIDO1	DIDO1	RPWLsATPSSGASAAR	unique	S5 ADP-Ribosyl-EThcD (SRDEKY)	S	1	86.65	30.22	2154.89	719.302	3	-0.00282	-1.31	597	612	38760	9164	S_601	DIDO1_S_601	eAf_H2O2_1	ETHCD
Q9BTC0	Death-inducer obliterator 1 OS	DIDO1	DIDO1	KsSFANVAAATPAIK	unique	S2 ADP-Ribosyl-EThcD (SRDEKY)	S	1	100.3	31.06	2015.87	672.965	3	-0.00367	-1.82	570	584	41032	10162	S_571	DIDO1_S_571	eAf_H2O2_1	ETHCD
Q9BTC0	Death-inducer obliterator 1 OS	DIDO1	DIDO1	sSFANVAAATPAIK	unique	S1 ADP-Ribosyl-EThcD (SRDEKY)	S	1	74.12	31.24	1887.78	630.267	3	-0.000844	-0.447	571	584	43463	11771	S_571	DIDO1_S_571	eAf_H2O2_1	ETHCD
Q9BTC0	Death-inducer obliterator 1 OS	DIDO1	DIDO1	RPWLsATPSSGASAAR	unique	S5 ADP-Ribosyl-EThcD (SRDEKY)	S	1	75.46	30.55	2154.89	719.304	3	0.00195	0.903	597	612	42419	11528	S_601	DIDO1_S_601	eAf_H2O2_2	ETHCD
Q9BTC0	Death-inducer obliterator 1 OS	DIDO1	DIDO1	KsSFANVAAATPAIK	unique	S2 ADP-Ribosyl-EThcD (SRDEKY)	S	1	102.4	30.96	2015.88	672.966	3	0.000706	0.35	570	584	44695	12623	S_571	DIDO1_S_571	eAf_H2O2_2	ETHCD
Q9BTC0	Death-inducer obliterator 1 OS	DIDO1	DIDO1	sSFANVAAATPAIK	unique	S1 ADP-Ribosyl-EThcD (SRDEKY)	S	1	56.38	31.43	1887.78	630.267	3	-0.000304	-0.161	571	584	49073	14132	S_571	DIDO1_S_571	eAf_H2O2_2	ETHCD
Q9BTC0	Death-inducer obliterator 1 OS	DIDO1	DIDO1	RPWLsATPSSGASAAR	unique	S5 ADP-Ribosyl-EThcD (SRDEKY)	S	1	82.5	30.49	2154.89	719.304	3	0.00213	0.986	597	612	37814	9261	S_601	DIDO1_S_601	eAf_H2O2_3	ETHCD
Q9BTC0	Death-inducer obliterator 1 OS	DIDO1	DIDO1	RPWLSATPsSGASAAR	unique	S9 ADP-Ribosyl-EThcD (SRDEKY)	S	1	71.43	30.55	2154.89	719.304	3	0.00195	0.903	597	612	37853	9390	S_605	DIDO1_S_605	eAf_H2O2_3	ETHCD
Q9BTC0	Death-inducer obliterator 1 OS	DIDO1	DIDO1	KsSFANVAAATPAIK	unique	S2 ADP-Ribosyl-EThcD (SRDEKY)	S	1	103.1	30.95	2015.88	672.966	3	-0.000194	-0.0963	570	584	40106	10325	S_571	DIDO1_S_571	eAf_H2O2_3	ETHCD
Q9BTC0	Death-inducer obliterator 1 OS	DIDO1	DIDO1	sSFANVAAATPAIK	unique	S1 ADP-Ribosyl-EThcD (SRDEKY)	S	1	27.03	31.43	1887.78	944.897	2	-0.000338	-0.179	571	584	42538	11902	S_571	DIDO1_S_571	eAf_H2O2_3	ETHCD
Q9BTC0	Death-inducer obliterator 1 OS	DIDO1	DIDO1	sSFANVAAATPAIK	unique	S1 ADP-Ribosyl-EThcD (SRDEKY)	S	1	77.18	31.48	1887.78	630.268	3	0.000626	0.331	571	584	44541	11910	S_571	DIDO1_S_571	eAf_H2O2_3	ETHCD
Q9UNQ2	Probable dimethyladenosine transferase OS	DIMT1	DIMT1	sAGGLmFNTGIGQHILK	unique	S1 ADP-Ribosyl-EThcD (SRDEKY)	S	1	66.62	31.36	2299.97	767.664	3	0.000451	0.196	24	40	50485	18281	S_24	DIMT1_S_24	WT_Af_H2O2_1	ETHCD
Q9UNQ2	Probable dimethyladenosine transferase OS	DIMT1	DIMT1	sAGGLmFNTGIGQHILK	unique	S1 ADP-Ribosyl-EThcD (SRDEKY)	S	1	18.48	31.45	2299.97	767.664	3	0.000841	0.365	24	40	52731	20185	S_24	DIMT1_S_24	WT_Af_H2O2_1	ETHCD
Q9UNQ2	Probable dimethyladenosine transferase OS	DIMT1	DIMT1	sAGGLmFNTGIGQHILK	unique	S1 ADP-Ribosyl-EThcD (SRDEKY)	S	1	22.9	31.4	2299.97	767.664	3	0.00156	0.678	24	40	52736	20339	S_24	DIMT1_S_24	WT_Af_H2O2_1	ETHCD
Q9UNQ2	Probable dimethyladenosine transferase OS	DIMT1	DIMT1	sAGGLmFNTGIGQHILK	unique	S1 ADP-Ribosyl-EThcD (SRDEKY)	S	1	42.96	31.45	2299.97	767.664	3	0.00102	0.444	24	40	52741	20476	S_24	DIMT1_S_24	WT_Af_H2O2_1	ETHCD
Q9UNQ2	Probable dimethyladenosine transferase OS	DIMT1	DIMT1	sAGGLmFNTGIGQHILK	unique	S1 ADP-Ribosyl-EThcD (SRDEKY)	S	1	32.72	31.35	2299.97	767.664	3	-0.000269	-0.117	24	40	54743	20644	S_24	DIMT1_S_24	WT_Af_H2O2_1	ETHCD
Q9UNQ2	Probable dimethyladenosine transferase OS	DIMT1	DIMT1	sAGGLMFNTGIGQHILK	unique	S1 ADP-Ribosyl-EThcD (SRDEKY)	S	1	87.33	31.16	2283.98	762.333	3	0.00147	0.642	24	40	54766	21032	S_24	DIMT1_S_24	WT_Af_H2O2_1	ETHCD
Q9UNQ2	Probable dimethyladenosine transferase OS	DIMT1	DIMT1	sAGGLMFNTGIGQHILKNPLIINSIIDK	unique	S1 ADP-Ribosyl-EThcD (SRDEKY)	S	1	17.21	31.62	3504.69	877.18	4	0.00283	0.807	24	51	68947	30029	S_24	DIMT1_S_24	WT_Af_H2O2_1	ETHCD
Q9UNQ2	Probable dimethyladenosine transferase OS	DIMT1	DIMT1	sAGGLmFNTGIGQHILK	unique	S1 ADP-Ribosyl-EThcD (SRDEKY)	S	1	55.99	31.34	2299.97	767.664	3	-0.00138	-0.599	24	40	54918	18988	S_24	DIMT1_S_24	WT_Af_H2O2_3	ETHCD
Q9UNQ2	Probable dimethyladenosine transferase OS	DIMT1	DIMT1	sAGGLmFNTGIGQHILK	unique	S1 ADP-Ribosyl-EThcD (SRDEKY)	S	1	21.17	31.35	2299.97	767.664	3	-8.91e-05	-0.0387	24	40	59170	20968	S_24	DIMT1_S_24	WT_Af_H2O2_3	ETHCD
Q9UNQ2	Probable dimethyladenosine transferase OS	DIMT1	DIMT1	sAGGLmFNTGIGQHILK	unique	S1 ADP-Ribosyl-EThcD (SRDEKY)	S	1	38.62	31.44	2299.97	767.665	3	0.00285	1.24	24	40	59181	21162	S_24	DIMT1_S_24	WT_Af_H2O2_3	ETHCD
Q9UNQ2	Probable dimethyladenosine transferase OS	DIMT1	DIMT1	sAGGLmFNTGIGQHILK	unique	S1 ADP-Ribosyl-EThcD (SRDEKY)	S	1	48.64	31.38	2299.97	767.664	3	0.000271	0.118	24	40	59187	21355	S_24	DIMT1_S_24	WT_Af_H2O2_3	ETHCD
Q9UNQ2	Probable dimethyladenosine transferase OS	DIMT1	DIMT1	sAGGLmFNTGIGQHILK	unique	S1 ADP-Ribosyl-EThcD (SRDEKY)	S	1	37.53	31.41	2299.97	767.664	3	0.00138	0.6	24	40	59194	21544	S_24	DIMT1_S_24	WT_Af_H2O2_3	ETHCD
Q9UNQ2	Probable dimethyladenosine transferase OS	DIMT1	DIMT1	sAGGLmFNTGIGQHILK	unique	S1 ADP-Ribosyl-EThcD (SRDEKY)	S	1	46.39	31.35	2299.97	767.664	3	-0.000269	-0.117	24	40	59204	21728	S_24	DIMT1_S_24	WT_Af_H2O2_3	ETHCD
Q9UNQ2	Probable dimethyladenosine transferase OS	DIMT1	DIMT1	sAGGLmFNTGIGQHILK	unique	S1 ADP-Ribosyl-EThcD (SRDEKY)	S	1	18.25	31.35	2299.97	767.664	3	-0.0012	-0.521	24	40	59226	21920	S_24	DIMT1_S_24	WT_Af_H2O2_3	ETHCD
Q9UNQ2	Probable dimethyladenosine transferase OS	DIMT1	DIMT1	sAGGLMFNTGIGQHILK	unique	S1 ADP-Ribosyl-EThcD (SRDEKY)	S	1	63.87	31.16	2283.98	762.333	3	0.00147	0.642	24	40	61237	21997	S_24	DIMT1_S_24	WT_Af_H2O2_3	ETHCD
Q9UNQ2	Probable dimethyladenosine transferase OS	DIMT1	DIMT1	sAGGLmFNTGIGQHILK	unique	S1 ADP-Ribosyl-EThcD (SRDEKY)	S	1	81.83	31.24	2299.96	767.662	3	-0.00558	-2.42	24	40	52330	15433	S_24	DIMT1_S_24	eAf_H2O2_1	ETHCD
Q9UNQ2	Probable dimethyladenosine transferase OS	DIMT1	DIMT1	sAGGLmFNTGIGQHILK	unique	S1 ADP-Ribosyl-EThcD (SRDEKY)	S	1	59.12	31.33	2299.97	767.663	3	-0.00303	-1.32	24	40	52370	15572	S_24	DIMT1_S_24	eAf_H2O2_1	ETHCD
Q9UNQ2	Probable dimethyladenosine transferase OS	DIMT1	DIMT1	sAGGLmFNTGIGQHILK	unique	S1 ADP-Ribosyl-EThcD (SRDEKY)	S	1	34.39	31.32	2299.97	767.663	3	-0.00228	-0.991	24	40	54687	16742	S_24	DIMT1_S_24	eAf_H2O2_1	ETHCD
Q9UNQ2	Probable dimethyladenosine transferase OS	DIMT1	DIMT1	sAGGLmFNTGIGQHILK	unique	S1 ADP-Ribosyl-EThcD (SRDEKY)	S	1	49.39	31.32	2299.97	767.663	3	-0.00228	-0.991	24	40	54721	16885	S_24	DIMT1_S_24	eAf_H2O2_1	ETHCD
Q9UNQ2	Probable dimethyladenosine transferase OS	DIMT1	DIMT1	sAGGLmFNTGIGQHILK	unique	S1 ADP-Ribosyl-EThcD (SRDEKY)	S	1	75.29	31.33	2299.97	767.663	3	-0.00303	-1.32	24	40	54756	17022	S_24	DIMT1_S_24	eAf_H2O2_1	ETHCD
Q9UNQ2	Probable dimethyladenosine transferase OS	DIMT1	DIMT1	sAGGLmFNTGIGQHILK	unique	S1 ADP-Ribosyl-EThcD (SRDEKY)	S	1	81.47	31.27	2299.97	767.663	3	-0.00375	-1.63	24	40	54786	17165	S_24	DIMT1_S_24	eAf_H2O2_1	ETHCD
Q9UNQ2	Probable dimethyladenosine transferase OS	DIMT1	DIMT1	sAGGLmFNTGIGQHILK	unique	S1 ADP-Ribosyl-EThcD (SRDEKY)	S	1	74.93	31.3	2299.97	767.663	3	-0.00339	-1.47	24	40	54822	17302	S_24	DIMT1_S_24	eAf_H2O2_1	ETHCD
Q9UNQ2	Probable dimethyladenosine transferase OS	DIMT1	DIMT1	sAGGLmFNTGIGQHILK	unique	S1 ADP-Ribosyl-EThcD (SRDEKY)	S	1	80.59	31.33	2299.97	767.663	3	-0.00303	-1.32	24	40	56854	17449	S_24	DIMT1_S_24	eAf_H2O2_1	ETHCD
Q9UNQ2	Probable dimethyladenosine transferase OS	DIMT1	DIMT1	sAGGLmFNTGIGQHILK	unique	S1 ADP-Ribosyl-EThcD (SRDEKY)	S	1	94.01	31.27	2299.97	767.663	3	-0.00393	-1.71	24	40	56885	17600	S_24	DIMT1_S_24	eAf_H2O2_1	ETHCD
Q9UNQ2	Probable dimethyladenosine transferase OS	DIMT1	DIMT1	sAGGLMFNTGIGQHILK	unique	S1 ADP-Ribosyl-EThcD (SRDEKY)	S	1	62.02	31.2	2283.97	762.331	3	-0.00363	-1.59	24	40	56891	17633	S_24	DIMT1_S_24	eAf_H2O2_1	ETHCD
Q9UNQ2	Probable dimethyladenosine transferase OS	DIMT1	DIMT1	sAGGLmFNTGIGQHILK	unique	S1 ADP-Ribosyl-EThcD (SRDEKY)	S	1	49.12	31.27	2299.97	767.663	3	-0.00375	-1.63	24	40	56917	17736	S_24	DIMT1_S_24	eAf_H2O2_1	ETHCD
Q9UNQ2	Probable dimethyladenosine transferase OS	DIMT1	DIMT1	sAGGLMFNTGIGQHILK	unique	S1 ADP-Ribosyl-EThcD (SRDEKY)	S	1	90.36	31.38	2283.97	762.332	3	-0.000724	-0.317	24	40	56924	17763	S_24	DIMT1_S_24	eAf_H2O2_1	ETHCD
Q9UNQ2	Probable dimethyladenosine transferase OS	DIMT1	DIMT1	sAGGLMFNTGIGQHILK	unique	S1 ADP-Ribosyl-EThcD (SRDEKY)	S	1	48.71	31.24	2283.97	762.331	3	-0.00528	-2.31	24	40	56950	17902	S_24	DIMT1_S_24	eAf_H2O2_1	ETHCD
Q9UNQ2	Probable dimethyladenosine transferase OS	DIMT1	DIMT1	sAGGLmFNTGIGQHILKNPLIINSIIDK	unique	S1 ADP-Ribosyl-EThcD (SRDEKY)	S	1	40.13	32.15	3520.68	881.178	4	-0.000365	-0.104	24	51	69641	25318	S_24	DIMT1_S_24	eAf_H2O2_1	ETHCD
Q9UNQ2	Probable dimethyladenosine transferase OS	DIMT1	DIMT1	sAGGLMFNTGIGQHILKNPLIINSIIDK	unique	S1 ADP-Ribosyl-EThcD (SRDEKY)	S	1	44.13	31.64	3504.69	877.179	4	0.00039	0.111	24	51	71676	25969	S_24	DIMT1_S_24	eAf_H2O2_1	ETHCD
Q9UNQ2	Probable dimethyladenosine transferase OS	DIMT1	DIMT1	sAGGLmFNTGIGQHILK	unique	S1 ADP-Ribosyl-EThcD (SRDEKY)	S	1	72.98	31.38	2299.97	767.664	3	0.0012	0.522	24	40	55949	17774	S_24	DIMT1_S_24	eAf_H2O2_2	ETHCD
Q9UNQ2	Probable dimethyladenosine transferase OS	DIMT1	DIMT1	sAGGLmFNTGIGQHILK	unique	S1 ADP-Ribosyl-EThcD (SRDEKY)	S	1	55.48	31.38	2299.97	767.664	3	9.09e-05	0.0395	24	40	55984	17905	S_24	DIMT1_S_24	eAf_H2O2_2	ETHCD
Q9UNQ2	Probable dimethyladenosine transferase OS	DIMT1	DIMT1	sAGGLmFNTGIGQHILK	unique	S1 ADP-Ribosyl-EThcD (SRDEKY)	S	1	24.61	31.45	2299.97	767.664	3	0.00102	0.444	24	40	56026	18078	S_24	DIMT1_S_24	eAf_H2O2_2	ETHCD
Q9UNQ2	Probable dimethyladenosine transferase OS	DIMT1	DIMT1	sAGGLmFNTGIGQHILK	unique	S1 ADP-Ribosyl-EThcD (SRDEKY)	S	1	20.42	31.43	2299.97	767.664	3	-0.000809	-0.352	24	40	58177	18754	S_24	DIMT1_S_24	eAf_H2O2_2	ETHCD
Q9UNQ2	Probable dimethyladenosine transferase OS	DIMT1	DIMT1	sAGGLmFNTGIGQHILK	unique	S1 ADP-Ribosyl-EThcD (SRDEKY)	S	1	29.81	31.4	2299.97	767.665	3	0.00303	1.32	24	40	58213	18906	S_24	DIMT1_S_24	eAf_H2O2_2	ETHCD
Q9UNQ2	Probable dimethyladenosine transferase OS	DIMT1	DIMT1	sAGGLmFNTGIGQHILK	unique	S1 ADP-Ribosyl-EThcD (SRDEKY)	S	1	37.04	31.38	2299.97	767.664	3	0.0012	0.522	24	40	58256	19074	S_24	DIMT1_S_24	eAf_H2O2_2	ETHCD
Q9UNQ2	Probable dimethyladenosine transferase OS	DIMT1	DIMT1	sAGGLmFNTGIGQHILK	unique	S1 ADP-Ribosyl-EThcD (SRDEKY)	S	1	66.05	31.38	2299.97	767.664	3	0.000271	0.118	24	40	58288	19231	S_24	DIMT1_S_24	eAf_H2O2_2	ETHCD
Q9UNQ2	Probable dimethyladenosine transferase OS	DIMT1	DIMT1	sAGGLmFNTGIGQHILK	unique	S1 ADP-Ribosyl-EThcD (SRDEKY)	S	1	62.02	31.38	2299.97	767.664	3	0.000271	0.118	24	40	58319	19385	S_24	DIMT1_S_24	eAf_H2O2_2	ETHCD
Q9UNQ2	Probable dimethyladenosine transferase OS	DIMT1	DIMT1	sAGGLmFNTGIGQHILK	unique	S1 ADP-Ribosyl-EThcD (SRDEKY)	S	1	76.82	31.41	2299.97	767.664	3	0.000631	0.274	24	40	58350	19519	S_24	DIMT1_S_24	eAf_H2O2_2	ETHCD
Q9UNQ2	Probable dimethyladenosine transferase OS	DIMT1	DIMT1	sAGGLmFNTGIGQHILK	unique	S1 ADP-Ribosyl-EThcD (SRDEKY)	S	1	75.53	31.6	2299.97	767.665	3	0.00339	1.47	24	40	60380	19663	S_24	DIMT1_S_24	eAf_H2O2_2	ETHCD
Q9UNQ2	Probable dimethyladenosine transferase OS	DIMT1	DIMT1	sAGGLmFNTGIGQHILK	unique	S1 ADP-Ribosyl-EThcD (SRDEKY)	S	1	84.49	31.45	2299.97	767.664	3	0.000841	0.365	24	40	60407	19802	S_24	DIMT1_S_24	eAf_H2O2_2	ETHCD
Q9UNQ2	Probable dimethyladenosine transferase OS	DIMT1	DIMT1	sAGGLmFNTGIGQHILK	unique	S1 ADP-Ribosyl-EThcD (SRDEKY)	S	1	65.5	31.38	2299.97	767.664	3	0.000271	0.118	24	40	60438	19956	S_24	DIMT1_S_24	eAf_H2O2_2	ETHCD
Q9UNQ2	Probable dimethyladenosine transferase OS	DIMT1	DIMT1	sAGGLMFNTGIGQHILK	unique	S1 ADP-Ribosyl-EThcD (SRDEKY)	S	1	77.46	31.22	2283.98	762.332	3	0.000386	0.169	24	40	60456	20051	S_24	DIMT1_S_24	eAf_H2O2_2	ETHCD
Q9UNQ2	Probable dimethyladenosine transferase OS	DIMT1	DIMT1	sAGGLmFNTGIGQHILK	unique	S1 ADP-Ribosyl-EThcD (SRDEKY)	S	1	57.29	31.33	2299.97	767.663	3	-0.00156	-0.678	24	40	60471	20110	S_24	DIMT1_S_24	eAf_H2O2_2	ETHCD
Q9UNQ2	Probable dimethyladenosine transferase OS	DIMT1	DIMT1	sAGGLMFNTGIGQHILK	unique	S1 ADP-Ribosyl-EThcD (SRDEKY)	S	1	74.46	31.25	2283.98	762.333	3	0.000566	0.248	24	40	60489	20194	S_24	DIMT1_S_24	eAf_H2O2_2	ETHCD
Q9UNQ2	Probable dimethyladenosine transferase OS	DIMT1	DIMT1	sAGGLMFNTGIGQHILKNPLIINSIIDK	unique	S1 ADP-Ribosyl-EThcD (SRDEKY)	S	1	40.93	31.63	3504.69	877.18	4	0.00163	0.465	24	51	69127	24952	S_24	DIMT1_S_24	eAf_H2O2_2	ETHCD
Q9UNQ2	Probable dimethyladenosine transferase OS	DIMT1	DIMT1	sAGGLmFNTGIGQHILK	unique	S1 ADP-Ribosyl-EThcD (SRDEKY)	S	1	79.18	31.45	2299.97	767.664	3	0.00102	0.444	24	40	51463	15607	S_24	DIMT1_S_24	eAf_H2O2_3	ETHCD
Q9UNQ2	Probable dimethyladenosine transferase OS	DIMT1	DIMT1	sAGGLmFNTGIGQHILK	unique	S1 ADP-Ribosyl-EThcD (SRDEKY)	S	1	34.75	31.43	2299.97	767.664	3	-0.000809	-0.352	24	40	51506	15742	S_24	DIMT1_S_24	eAf_H2O2_3	ETHCD
Q9UNQ2	Probable dimethyladenosine transferase OS	DIMT1	DIMT1	sAGGLmFNTGIGQHILK	unique	S1 ADP-Ribosyl-EThcD (SRDEKY)	S	1	19.31	31.34	2299.97	767.664	3	-0.00138	-0.599	24	40	51553	15898	S_24	DIMT1_S_24	eAf_H2O2_3	ETHCD
Q9UNQ2	Probable dimethyladenosine transferase OS	DIMT1	DIMT1	sAGGLmFNTGIGQHILK	unique	S1 ADP-Ribosyl-EThcD (SRDEKY)	S	1	15.77	31.4	2299.97	767.665	3	0.00192	0.835	24	40	53776	16787	S_24	DIMT1_S_24	eAf_H2O2_3	ETHCD
Q9UNQ2	Probable dimethyladenosine transferase OS	DIMT1	DIMT1	sAGGLmFNTGIGQHILK	unique	S1 ADP-Ribosyl-EThcD (SRDEKY)	S	1	25.19	31.45	2299.97	767.664	3	0.000841	0.365	24	40	53811	16932	S_24	DIMT1_S_24	eAf_H2O2_3	ETHCD
Q9UNQ2	Probable dimethyladenosine transferase OS	DIMT1	DIMT1	sAGGLmFNTGIGQHILK	unique	S1 ADP-Ribosyl-EThcD (SRDEKY)	S	1	42.89	31.38	2299.97	767.664	3	9.09e-05	0.0395	24	40	53843	17079	S_24	DIMT1_S_24	eAf_H2O2_3	ETHCD
Q9UNQ2	Probable dimethyladenosine transferase OS	DIMT1	DIMT1	sAGGLmFNTGIGQHILK	unique	S1 ADP-Ribosyl-EThcD (SRDEKY)	S	1	62.32	31.45	2299.97	767.664	3	0.000841	0.365	24	40	53873	17204	S_24	DIMT1_S_24	eAf_H2O2_3	ETHCD
Q9UNQ2	Probable dimethyladenosine transferase OS	DIMT1	DIMT1	sAGGLmFNTGIGQHILK	unique	S1 ADP-Ribosyl-EThcD (SRDEKY)	S	1	82.6	31.4	2299.97	767.664	3	0.00156	0.678	24	40	53899	17330	S_24	DIMT1_S_24	eAf_H2O2_3	ETHCD
Q9UNQ2	Probable dimethyladenosine transferase OS	DIMT1	DIMT1	sAGGLmFNTGIGQHILK	unique	S1 ADP-Ribosyl-EThcD (SRDEKY)	S	1	83.34	31.41	2299.97	767.664	3	0.000631	0.274	24	40	55924	17454	S_24	DIMT1_S_24	eAf_H2O2_3	ETHCD
Q9UNQ2	Probable dimethyladenosine transferase OS	DIMT1	DIMT1	sAGGLmFNTGIGQHILK	unique	S1 ADP-Ribosyl-EThcD (SRDEKY)	S	1	69.44	31.45	2299.97	767.664	3	0.000841	0.365	24	40	55952	17585	S_24	DIMT1_S_24	eAf_H2O2_3	ETHCD
Q9UNQ2	Probable dimethyladenosine transferase OS	DIMT1	DIMT1	sAGGLmFNTGIGQHILK	unique	S1 ADP-Ribosyl-EThcD (SRDEKY)	S	1	75.62	31.41	2299.97	767.664	3	0.000631	0.274	24	40	55981	17732	S_24	DIMT1_S_24	eAf_H2O2_3	ETHCD
Q9UNQ2	Probable dimethyladenosine transferase OS	DIMT1	DIMT1	sAGGLMFNTGIGQHILK	unique	S1 ADP-Ribosyl-EThcD (SRDEKY)	S	1	69.89	31.14	2283.98	762.333	3	0.00129	0.563	24	40	56001	17821	S_24	DIMT1_S_24	eAf_H2O2_3	ETHCD
Q9UNQ2	Probable dimethyladenosine transferase OS	DIMT1	DIMT1	sAGGLmFNTGIGQHILK	unique	S1 ADP-Ribosyl-EThcD (SRDEKY)	S	1	58.99	31.34	2299.97	767.664	3	-0.000989	-0.43	24	40	56013	17869	S_24	DIMT1_S_24	eAf_H2O2_3	ETHCD
Q9UNQ2	Probable dimethyladenosine transferase OS	DIMT1	DIMT1	sAGGLMFNTGIGQHILK	unique	S1 ADP-Ribosyl-EThcD (SRDEKY)	S	1	89.25	31.25	2283.98	762.333	3	0.000566	0.248	24	40	56033	17954	S_24	DIMT1_S_24	eAf_H2O2_3	ETHCD
Q9UNQ2	Probable dimethyladenosine transferase OS	DIMT1	DIMT1	sAGGLMFNTGIGQHILK	unique	S1 ADP-Ribosyl-EThcD (SRDEKY)	S	1	32.87	31.21	2283.98	762.333	3	0.000926	0.405	24	40	56058	18101	S_24	DIMT1_S_24	eAf_H2O2_3	ETHCD
Q9UNQ2	Probable dimethyladenosine transferase OS	DIMT1	DIMT1	sAGGLmFNTGIGQHILKNPLIINSIIDK	unique	S1 ADP-Ribosyl-EThcD (SRDEKY)	S	1	54.92	32.19	3520.68	881.178	4	0.000595	0.169	24	51	68689	24880	S_24	DIMT1_S_24	eAf_H2O2_3	ETHCD
Q9UNQ2	Probable dimethyladenosine transferase OS	DIMT1	DIMT1	sAGGLMFNTGIGQHILKNPLIINSIIDK	unique	S1 ADP-Ribosyl-EThcD (SRDEKY)	S	1	29.03	32.01	3505.68	1169.57	3	0.995	-2.11	24	51	68732	25303	S_24	DIMT1_S_24	eAf_H2O2_3	ETHCD
Q9UNQ2	Probable dimethyladenosine transferase OS	DIMT1	DIMT1	sAGGLMFNTGIGQHILKNPLIINSIIDK	unique	S1 ADP-Ribosyl-EThcD (SRDEKY)	S	1	43.27	31.63	3504.69	877.18	4	0.00211	0.602	24	51	68734	25309	S_24	DIMT1_S_24	eAf_H2O2_3	ETHCD
Q9Y2L1	Exosome complex exonuclease RRP44 OS	DIS3	DIS3	sKTFLKK	unique	S1 ADP-Ribosyl-EThcD (SRDEKY)	S	1	27.49	25	1391.59	464.87	3	-0.000604	-0.434	4	10	28359	4356	S_4	DIS3_S_4	eAf_H2O2_2	ETHCD
P26358	DNA (cytosine-5)-methyltransferase 1 OS	DNMT1	DNMT1	SKsDGEAKPEPSPSPR	unique	S3 ADP-Ribosyl-EThcD (SRDEKY)	S	0.98	39.65	30.22	2208.87	737.299	3	0.000966	0.437	141	156	26116	3618	S_143	DNMT1_S_143	eAf_H2O2_2	ETHCD
Q5QJE6	Deoxynucleotidyltransferase terminal-interacting protein 2 OS	DNTTIP2	DNTTIP2	sFAANGIQAHPESSTGSDAR	unique	S1 ADP-Ribosyl-EThcD (SRDEKY)	S	1	31.82	30.51	2542.97	848.665	3	-0.00298	-1.17	25	44	31882	6204	S_25	DNTTIP2_S_25	eAf_H2O2_1	ETHCD
Q5QJE6	Deoxynucleotidyltransferase terminal-interacting protein 2 OS	DNTTIP2	DNTTIP2	sFAANGIQAHPESSTGSDAR	unique	S1 ADP-Ribosyl-EThcD (SRDEKY)	S	1	65.63	30.25	2543.98	849.001	3	1.01	1.04	25	44	35583	8547	S_25	DNTTIP2_S_25	eAf_H2O2_2	ETHCD
Q5QJE6	Deoxynucleotidyltransferase terminal-interacting protein 2 OS	DNTTIP2	DNTTIP2	sFAANGIQAHPESSTGSDAR	unique	S1 ADP-Ribosyl-EThcD (SRDEKY)	S	1	75.21	30.6	2542.97	848.665	3	-0.000584	-0.23	25	44	35585	8555	S_25	DNTTIP2_S_25	eAf_H2O2_2	ETHCD
Q5QJE6	Deoxynucleotidyltransferase terminal-interacting protein 2 OS	DNTTIP2	DNTTIP2	sFAANGIQAHPESSTGSDAR	unique	S1 ADP-Ribosyl-EThcD (SRDEKY)	S	1	129.3	30.45	2542.98	848.666	3	0.00107	0.419	25	44	30917	6282	S_25	DNTTIP2_S_25	eAf_H2O2_3	ETHCD
Q86UW9	Probable E3 ubiquitin-protein ligase DTX2 OS	DTX2	DTX2	TASVFGTHQAFAPYNKPSLsGAR	unique	S20 ADP-Ribosyl-EThcD (SRDEKY)	S	0.99	32.74	31.81	2947.27	983.43	3	0.000446	0.151	234	256	51357	15279	S_253	DTX2_S_253	eAf_H2O2_2	ETHCD
Q86UW9	Probable E3 ubiquitin-protein ligase DTX2 OS	DTX2	DTX2	TASVFGTHQAFAPYNKPSLsGAR	unique	S20 ADP-Ribosyl-EThcD (SRDEKY)	S	0.99	23.72	31.81	2947.27	983.43	3	0.000446	0.151	234	256	46863	13118	S_253	DTX2_S_253	eAf_H2O2_3	ETHCD
Q86UW9	Probable E3 ubiquitin-protein ligase DTX2 OS	DTX2	DTX2	TASVFGTHQAFAPYNKPSLsGAR	unique	S20 ADP-Ribosyl-EThcD (SRDEKY)	S	0.96	20.15	31.9	2947.27	737.825	4	0.00177	0.6	234	256	46866	13127	S_253	DTX2_S_253	eAf_H2O2_3	ETHCD
Q9H9B1	Histone-lysine N-methyltransferase EHMT1 OS	EHMT1	EHMT1	sVVGLHAASKDPR	unique	S1 ADP-Ribosyl-EThcD (SRDEKY)	S	1	15.06	30.43	1876.79	626.603	3	-0.000734	-0.391	210	222	28348	6829	S_210	EHMT1_S_210	WT_Af_H2O2_2	ETHCD
Q9H9B1	Histone-lysine N-methyltransferase EHMT1 OS	EHMT1	EHMT1	sVVGLHAASKDPR	unique	S1 ADP-Ribosyl-EThcD (SRDEKY)	S	1	35.79	30.16	1877.79	626.937	3	1	0.0837	210	222	29612	5195	S_210	EHMT1_S_210	eAf_H2O2_1	ETHCD
Q9H9B1	Histone-lysine N-methyltransferase EHMT1 OS	EHMT1	EHMT1	sVVGLHAASKDPR	unique	S1 ADP-Ribosyl-EThcD (SRDEKY)	S	1	53.21	30.43	1876.79	626.603	3	-0.000554	-0.295	210	222	29616	5208	S_210	EHMT1_S_210	eAf_H2O2_1	ETHCD
Q9H9B1	Histone-lysine N-methyltransferase EHMT1 OS	EHMT1	EHMT1	sVVGLHAASKDPR	unique	S1 ADP-Ribosyl-EThcD (SRDEKY)	S	1	45.79	30.39	1876.79	626.603	3	0.00128	0.679	210	222	33298	7440	S_210	EHMT1_S_210	eAf_H2O2_2	ETHCD
Q9H9B1	Histone-lysine N-methyltransferase EHMT1 OS	EHMT1	EHMT1	sVVGLHAASKDPR	unique	S1 ADP-Ribosyl-EThcD (SRDEKY)	S	1	45.92	30.48	1876.79	626.603	3	0.000736	0.392	210	222	28603	5154	S_210	EHMT1_S_210	eAf_H2O2_3	ETHCD
Q15056	Eukaryotic translation initiation factor 4H OS	EIF4H	EIF4H	AYSSFGGGRGsR	unique	S11 ADP-Ribosyl-EThcD (SRDEKY)	S	1	23.46	27.51	1741.63	581.549	3	0.000896	0.514	11	22	27086	3579	S_21	EIF4H_S_21	WT_Af_H2O2_1	ETHCD
Q15056	Eukaryotic translation initiation factor 4H OS	EIF4H	EIF4H	AYSSFGGGRGsR	unique	S11 ADP-Ribosyl-EThcD (SRDEKY)	S	1	23.88	30.31	1741.62	581.549	3	-4.13e-06	-0.00237	11	22	26039	5000	S_21	EIF4H_S_21	WT_Af_H2O2_2	ETHCD
Q15056	Eukaryotic translation initiation factor 4H OS	EIF4H	EIF4H	AYSSFGGGRGsR	unique	S11 ADP-Ribosyl-EThcD (SRDEKY)	S	1	25.88	27.49	1741.63	581.549	3	0.00147	0.841	11	22	29399	4056	S_21	EIF4H_S_21	WT_Af_H2O2_3	ETHCD
Q15056	Eukaryotic translation initiation factor 4H OS	EIF4H	EIF4H	AYSSFGGGRGsR	unique	S11 ADP-Ribosyl-EThcD (SRDEKY)	S	1	34.59	30.3	1741.62	581.549	3	-0.000544	-0.312	11	22	27140	3636	S_21	EIF4H_S_21	eAf_H2O2_1	ETHCD
Q15056	Eukaryotic translation initiation factor 4H OS	EIF4H	EIF4H	AYSSFGGGRGsR	unique	S11 ADP-Ribosyl-EThcD (SRDEKY)	S	1	33.45	27.51	1741.63	581.549	3	0.000896	0.514	11	22	30709	5449	S_21	EIF4H_S_21	eAf_H2O2_2	ETHCD
Q15056	Eukaryotic translation initiation factor 4H OS	EIF4H	EIF4H	AYSSFGGGRGsR	unique	S11 ADP-Ribosyl-EThcD (SRDEKY)	S	1	36.75	27.49	1741.63	581.549	3	0.000356	0.204	11	22	26101	3524	S_21	EIF4H_S_21	eAf_H2O2_3	ETHCD
P06733	Alpha-enolase OS	ENO1	ENO1	IGAeVYHNLK	unique	E4 ADP-Ribosyl-EThcD (SRDEKY)	E	1	30.21	15.98	1683.67	562.231	3	0.000196	0.116	184	193	26079	8638	E_187	ENO1_E_187	eAf_UT_1	ETHCD
P06733	Alpha-enolase OS	ENO1	ENO1	IGAeVYHNLK	unique	E4 ADP-Ribosyl-EThcD (SRDEKY)	E	1	30.54	16.77	1683.67	562.23	3	-0.000734	-0.436	184	193	27496	8965	E_187	ENO1_E_187	eAf_UT_2	ETHCD
O43768	Alpha-endosulfine OS	ENSA	ENSA	AKYPsLGQKPGGSDFLMK	unique	S5 ADP-Ribosyl-EThcD (SRDEKY)	S	0.95	33.78	31.07	2464.05	822.357	3	-0.0049	-1.99	39	56	45751	12935	S_43	ENSA_S_43	eAf_H2O2_1	ETHCD
O43768	Alpha-endosulfine OS	ENSA	ENSA	AKYPsLGQKPGGSDFLMK	unique	S5 ADP-Ribosyl-EThcD (SRDEKY)	S	1	34.37	31.16	2464.05	822.359	3	0.000586	0.238	39	56	46874	13159	S_43	ENSA_S_43	eAf_H2O2_3	ETHCD
Q5HYJ3	Protein FAM76B OS	FAM76B	FAM76B	sLGSSHSNSSSSSLTEK	unique	S1 ADP-Ribosyl-EThcD (SRDEKY)	S	1	61.52	29.05	2234.84	745.954	3	0.00236	1.05	148	164	28664	5311	S_148	FAM76B_S_148	eAf_H2O2_2	ETHCD
P39748	Flap endonuclease 1 OS	FEN1	FEN1	VTGSLSsAKR	unique	S7 ADP-Ribosyl-EThcD (SRDEKY)	S	1	38.9	30.94	1545.62	516.214	3	-0.00131	-0.85	346	355	23626	3503	S_352	FEN1_S_352	WT_Af_H2O2_2	ETHCD
P39748	Flap endonuclease 1 OS	FEN1	FEN1	VTGSLsSAKR	unique	S6 ADP-Ribosyl-EThcD (SRDEKY)	S	1	38.73	30.73	1545.62	516.215	3	-0.000594	-0.384	346	355	23667	3639	S_351	FEN1_S_351	WT_Af_H2O2_2	ETHCD
P39748	Flap endonuclease 1 OS	FEN1	FEN1	VTGSLSsAKR	unique	S7 ADP-Ribosyl-EThcD (SRDEKY)	S	1	43.16	30.35	1546.62	516.548	3	1	-1.48	346	355	27049	2850	S_352	FEN1_S_352	WT_Af_H2O2_3	ETHCD
P39748	Flap endonuclease 1 OS	FEN1	FEN1	VTGSLSsAKR	unique	S7 ADP-Ribosyl-EThcD (SRDEKY)	S	1	40.08	30.91	1545.62	516.215	3	-0.000234	-0.151	346	355	27051	2857	S_352	FEN1_S_352	WT_Af_H2O2_3	ETHCD
P39748	Flap endonuclease 1 OS	FEN1	FEN1	VTGSLsSAKR	unique	S6 ADP-Ribosyl-EThcD (SRDEKY)	S	1	38.62	31.03	1545.62	516.214	3	-0.00152	-0.985	346	355	27085	2988	S_351	FEN1_S_351	WT_Af_H2O2_3	ETHCD
P39748	Flap endonuclease 1 OS	FEN1	FEN1	VTGSLSsAK	unique	S7 ADP-Ribosyl-EThcD (SRDEKY)	S	0.99	17.71	30.77	1389.52	695.768	2	0.000122	0.0876	346	354	29167	3265	S_352	FEN1_S_352	WT_Af_H2O2_3	ETHCD
P39748	Flap endonuclease 1 OS	FEN1	FEN1	sGELAKR	unique	S1 ADP-Ribosyl-EThcD (SRDEKY)	S	1	26.98	33.14	1300.48	434.502	3	-0.000114	-0.0877	94	100	23878	2878	S_94	FEN1_S_94	eAf_H2O2_2	ETHCD
P39748	Flap endonuclease 1 OS	FEN1	FEN1	VTGSLSsAKR	unique	S7 ADP-Ribosyl-EThcD (SRDEKY)	S	1	38.83	30.92	1545.62	516.215	3	-5.41e-05	-0.035	346	355	26159	3748	S_352	FEN1_S_352	eAf_H2O2_2	ETHCD
P39748	Flap endonuclease 1 OS	FEN1	FEN1	VTGSLsSAKR	unique	S6 ADP-Ribosyl-EThcD (SRDEKY)	S	1	36.78	30.73	1545.62	516.215	3	-0.000594	-0.384	346	355	26225	3948	S_351	FEN1_S_351	eAf_H2O2_2	ETHCD
P39748	Flap endonuclease 1 OS	FEN1	FEN1	VTGSLSsAKR	unique	S7 ADP-Ribosyl-EThcD (SRDEKY)	S	1	30.73	19.34	1545.62	516.215	3	-0.000594	-0.384	346	355	19738	2677	S_352	FEN1_S_352	eAf_UT_1	ETHCD
Q4V326_Q4V321_Q13070_Q13069_Q13065_P0CL82_P0CL81_P0CL80_O76087_A6NDE8_A1L429	G antigen 2E OS_G antigen 13 OS_G antigen 6 OS_G antigen 5 OS_G antigen 1 OS_G antigen 12I OS_G antigen 12G OS_G antigen 12F OS_G antigen 7 OS_G antigen 12H OS_G antigen 12B/C/D/E OS	GAGE2E_GAGE13_GAGE6_GAGE5_GAGE1_GAGE12I_GAGE12G_GAGE12F_GAGE7_GAGE12H_GAGE12B	GAGE	sTYYWPRPR	unique	S1 ADP-Ribosyl-EThcD (SRDEKY)	S	1	15.82	28.96	1765.66	589.561	3	-0.00341	-1.93	7	15	40939	9835	S_7	GAGE_S_7	eAf_H2O2_1	ETHCD
Q4V326_Q4V321_Q13070_Q13069_Q13065_P0CL82_P0CL81_P0CL80_O76087_A6NDE8_A1L429	G antigen 2E OS_G antigen 13 OS_G antigen 6 OS_G antigen 5 OS_G antigen 1 OS_G antigen 12I OS_G antigen 12G OS_G antigen 12F OS_G antigen 7 OS_G antigen 12H OS_G antigen 12B/C/D/E OS	GAGE2E_GAGE13_GAGE6_GAGE5_GAGE1_GAGE12I_GAGE12G_GAGE12F_GAGE7_GAGE12H_GAGE12B	GAGE	sTYYWPRPR	unique	S1 ADP-Ribosyl-EThcD (SRDEKY)	S	1	19.41	29.56	1765.67	589.563	3	0.00115	0.649	7	15	44593	12212	S_7	GAGE_S_7	eAf_H2O2_2	ETHCD
Q4V326_Q4V321_Q13070_Q13069_Q13065_P0CL82_P0CL81_P0CL80_O76087_A6NDE8_A1L429	G antigen 2E OS_G antigen 13 OS_G antigen 6 OS_G antigen 5 OS_G antigen 1 OS_G antigen 12I OS_G antigen 12G OS_G antigen 12F OS_G antigen 7 OS_G antigen 12H OS_G antigen 12B/C/D/E OS	GAGE2E_GAGE13_GAGE6_GAGE5_GAGE1_GAGE12I_GAGE12G_GAGE12F_GAGE7_GAGE12H_GAGE12B	GAGE	sTYYWPRPR	unique	S1 ADP-Ribosyl-EThcD (SRDEKY)	S	1	19.31	29.05	1765.66	589.562	3	-0.000324	-0.183	7	15	40014	9986	S_7	GAGE_S_7	eAf_H2O2_3	ETHCD
O76087_P0CL80_Q13069_P0CL81_Q13070_A1L429_Q13065_P0CL82_Q4V321_Q4V326_A6NDE8	G antigen 7 OS_G antigen 12F OS_G antigen 5 OS_G antigen 12G OS_G antigen 6 OS_G antigen 12B/C/D/E OS_G antigen 1 OS_G antigen 12I OS_G antigen 13 OS_G antigen 2E OS_G antigen 12H OS	GAGE7 _GAGE12F _GAGE5 _GAGE12G _GAGE6 _GAGE12B _GAGE1 _GAGE12I _GAGE13 _GAGE2E _GAGE12H	GAGE	sTYYWPRPR	unique	S1 ADP-Ribosyl-EThcD (SRDEKY)	S	1	20.43	29.46	1765.67	589.562	3	0.000246	0.139	7	15	36959	11970	S_7	GAGE_S_7	WT_Af_H2O2_2	ETHCD
Q13823	Nucleolar GTP-binding protein 2 OS	GNL2	GNL2	IIKPLQYQSTVAsGTVAR	unique	S13 ADP-Ribosyl-EThcD (SRDEKY)	S	1	23.38	30.53	2472.15	825.056	3	-0.000114	-0.0461	56	73	46930	13572	S_68	GNL2_S_68	eAf_H2O2_2	ETHCD
Q13823	Nucleolar GTP-binding protein 2 OS	GNL2	GNL2	IIKPLQYQSTVAsGTVAR	unique	S13 ADP-Ribosyl-EThcD (SRDEKY)	S	1	41.74	30.53	2472.15	825.056	3	0.000996	0.403	56	73	42386	11356	S_68	GNL2_S_68	eAf_H2O2_3	ETHCD
Q8N954	G patch domain-containing protein 11 OS	GPATCH11	GPATCH11	sGIGHEASLKR	unique	S1 ADP-Ribosyl-EThcD (SRDEKY)	S	1	31.22	29.8	1694.68	565.901	3	-0.000754	-0.445	134	144	27076	3546	S_134	GPATCH11_S_134	WT_Af_H2O2_1	ETHCD
Q8N954	G patch domain-containing protein 11 OS	GPATCH11	GPATCH11	sGIGHEASLKR	unique	S1 ADP-Ribosyl-EThcD (SRDEKY)	S	1	42.4	29.59	1694.68	565.901	3	0.000716	0.422	134	144	26044	5021	S_134	GPATCH11_S_134	WT_Af_H2O2_2	ETHCD
Q8N954	G patch domain-containing protein 11 OS	GPATCH11	GPATCH11	sGIGHEASLKR	unique	S1 ADP-Ribosyl-EThcD (SRDEKY)	S	1	47.87	29.84	1694.68	565.901	3	-0.00111	-0.657	134	144	29395	4041	S_134	GPATCH11_S_134	WT_Af_H2O2_3	ETHCD
Q8N954	G patch domain-containing protein 11 OS	GPATCH11	GPATCH11	sGIGHEASLKR	unique	S1 ADP-Ribosyl-EThcD (SRDEKY)	S	1	52.14	29.86	1694.68	565.901	3	-0.000934	-0.551	134	144	27122	3581	S_134	GPATCH11_S_134	eAf_H2O2_1	ETHCD
Q8N954	G patch domain-containing protein 11 OS	GPATCH11	GPATCH11	sGIGHEASLK	unique	S1 ADP-Ribosyl-EThcD (SRDEKY)	S	1	38.95	28.62	1538.58	513.867	3	-0.00237	-1.54	134	143	29366	4326	S_134	GPATCH11_S_134	eAf_H2O2_1	ETHCD
Q8N954	G patch domain-containing protein 11 OS	GPATCH11	GPATCH11	sGGGIVEPIPLNIK	unique	S1 ADP-Ribosyl-EThcD (SRDEKY)	S	1	18.84	29.2	1933.85	645.624	3	-0.00901	-4.66	117	130	56971	18010	S_117	GPATCH11_S_117	eAf_H2O2_1	ETHCD
Q8N954	G patch domain-containing protein 11 OS	GPATCH11	GPATCH11	sGIGHEASLKR	unique	S1 ADP-Ribosyl-EThcD (SRDEKY)	S	1	51.63	29.8	1694.68	565.901	3	-0.000574	-0.339	134	144	30719	5481	S_134	GPATCH11_S_134	eAf_H2O2_2	ETHCD
Q8N954	G patch domain-containing protein 11 OS	GPATCH11	GPATCH11	sGIGHEASLK	unique	S1 ADP-Ribosyl-EThcD (SRDEKY)	S	1	36.67	28.53	1538.58	513.867	3	-0.000724	-0.47	134	143	30991	6357	S_134	GPATCH11_S_134	eAf_H2O2_2	ETHCD
Q8N954	G patch domain-containing protein 11 OS	GPATCH11	GPATCH11	sGIGHEASLKR	unique	S1 ADP-Ribosyl-EThcD (SRDEKY)	S	1	44.59	29.59	1694.68	565.901	3	0.000896	0.528	134	144	26084	3472	S_134	GPATCH11_S_134	eAf_H2O2_3	ETHCD
Q8N954	G patch domain-containing protein 11 OS	GPATCH11	GPATCH11	sGIGHEASLK	unique	S1 ADP-Ribosyl-EThcD (SRDEKY)	S	1	40.88	28.78	1538.58	513.868	3	0.000536	0.348	134	143	26330	4224	S_134	GPATCH11_S_134	eAf_H2O2_3	ETHCD
Q8N954	G patch domain-containing protein 11 OS	GPATCH11	GPATCH11	sGGGIVEPIPLNIK	unique	S1 ADP-Ribosyl-EThcD (SRDEKY)	S	1	34.53	28.8	1933.86	645.628	3	0.00179	0.923	117	130	56066	18159	S_117	GPATCH11_S_117	eAf_H2O2_3	ETHCD
P78347	General transcription factor II-I OS	GTF2I	GTF2I	EDLQLDKPAsGVKEEWYAR	unique	S10 ADP-Ribosyl-EThcD (SRDEKY)	S	1	20.24	31.18	2774.16	925.726	3	-0.00609	-2.2	444	462	45683	12676	S_453	GTF2I_S_453	eAf_H2O2_1	ETHCD
P78347	General transcription factor II-I OS	GTF2I	GTF2I	EDLQLDKPAsGVKEEWYAR	unique	S10 ADP-Ribosyl-EThcD (SRDEKY)	S	1	23.87	31.4	2774.16	925.729	3	0.00159	0.571	444	462	49284	14999	S_453	GTF2I_S_453	eAf_H2O2_2	ETHCD
Q9BZE4	Nucleolar GTP-binding protein 1 OS	GTPBP4	GTPBP4	HLLsGKR	unique	S4 ADP-Ribosyl-EThcD (SRDEKY)	S	1	21.84	26.27	1350.55	451.19	3	-0.00145	-1.08	620	626	23697	3743	S_623	GTPBP4_S_623	WT_Af_H2O2_2	ETHCD
Q9BZE4	Nucleolar GTP-binding protein 1 OS	GTPBP4	GTPBP4	HLLsGKR	unique	S4 ADP-Ribosyl-EThcD (SRDEKY)	S	1	21.31	25.4	1350.55	451.19	3	7.59e-05	0.0561	620	626	26245	4008	S_623	GTPBP4_S_623	eAf_H2O2_2	ETHCD
Q9BZE4	Nucleolar GTP-binding protein 1 OS	GTPBP4	GTPBP4	HLLsGKR	unique	S4 ADP-Ribosyl-EThcD (SRDEKY)	S	1	18.27	25.37	1350.55	451.19	3	-0.000284	-0.21	620	626	26291	4147	S_623	GTPBP4_S_623	eAf_H2O2_2	ETHCD
Q9BZE4	Nucleolar GTP-binding protein 1 OS	GTPBP4	GTPBP4	HLLsGK	unique	S4 ADP-Ribosyl-EThcD (SRDEKY)	S	1	15.46	25.91	1194.45	399.156	3	-7.41e-05	-0.062	620	625	28564	4996	S_623	GTPBP4_S_623	eAf_H2O2_2	ETHCD
P07305	Histone H1.0 OS	H1F0	H1F0	sVAFKK	unique	S1 ADP-Ribosyl-EThcD (SRDEKY)	S	1	25.79	26.75	1219.47	407.496	3	-0.000644	-0.528	104	109	28428	4576	S_104	H1F0_S_104	eAf_H2O2_2	ETHCD
Q92522	Histone H1x OS	H1FX	H1FX	AGGsAALSPSKK	unique	S4 ADP-Ribosyl-EThcD (SRDEKY)	S	1	27.86	31.64	1613.65	538.891	3	0.0012	0.741	24	35	26167	3771	S_27	H1FX_S_27	eAf_H2O2_2	ETHCD
P51858	Hepatoma-derived growth factor OS	HDGF	HDGF	sTANKYQVFFFGTHETAFLGPK	unique	S1 ADP-Ribosyl-EThcD (SRDEKY)	S	1	41.58	31.59	3030.3	758.582	4	0.00133	0.439	40	61	53727	23415	S_40	HDGF_S_40	WT_Af_H2O2_2	ETHCD
P51858	Hepatoma-derived growth factor OS	HDGF	HDGF	sTANKYQVFFFGTHETAFLGPK	unique	S1 ADP-Ribosyl-EThcD (SRDEKY)	S	1	32.67	31.55	3030.3	758.582	4	0.00057	0.188	40	61	67445	25843	S_40	HDGF_S_40	WT_Af_H2O2_3	ETHCD
P51858	Hepatoma-derived growth factor OS	HDGF	HDGF	sTANKYQVFFFGTHETAFLGPK	unique	S1 ADP-Ribosyl-EThcD (SRDEKY)	S	1	46.53	31.48	3030.3	758.582	4	-0.00063	-0.208	40	61	61435	20611	S_40	HDGF_S_40	eAf_H2O2_1	ETHCD
P51858	Hepatoma-derived growth factor OS	HDGF	HDGF	sTANKYQVFFFGTHETAFLGPK	unique	S1 ADP-Ribosyl-EThcD (SRDEKY)	S	1	38.53	31.58	3030.3	758.583	4	0.00181	0.597	40	61	66933	23059	S_40	HDGF_S_40	eAf_H2O2_2	ETHCD
P51858	Hepatoma-derived growth factor OS	HDGF	HDGF	sTANKYQVFFFGTHETAFLGPK	unique	S1 ADP-Ribosyl-EThcD (SRDEKY)	S	1	96.13	31.62	3030.3	1011.11	3	0.00163	0.536	40	61	66935	23066	S_40	HDGF_S_40	eAf_H2O2_2	ETHCD
P51858	Hepatoma-derived growth factor OS	HDGF	HDGF	sTANKYQVFFFGTHETAFLGPK	unique	S1 ADP-Ribosyl-EThcD (SRDEKY)	S	1	40.77	31.58	3030.3	758.582	4	0.00109	0.36	40	61	60476	20699	S_40	HDGF_S_40	eAf_H2O2_3	ETHCD
Q7Z4V5	Hepatoma-derived growth factor-related protein 2 OS	HDGFL2	HDGFL2	sAKKPQSSSTEPAR	unique	S1 ADP-Ribosyl-EThcD (SRDEKY)	S	1	49.73	30.88	2013.82	672.281	3	0.000986	0.489	412	425	23761	2509	S_412	HDGFL2_S_412	eAf_H2O2_2	ETHCD
P16403_P10412	Histone H1.2 OS_Histone H1.4 OS	HIST1H1C _HIST1H1E	HIST1H1C	sGVSLAALKK	unique	S1 ADP-Ribosyl-EThcD (SRDEKY)	S	1	28.92	29.01	1513.66	505.56	3	-0.000634	-0.419	55	64	35861	9320	S_55	HIST1H1C_S_55	WT_Af_H2O2_1	ETHCD
P16403_P10412	Histone H1.2 OS_Histone H1.4 OS	HIST1H1C _HIST1H1E	HIST1H1C	sGVSLAALKK	unique	S1 ADP-Ribosyl-EThcD (SRDEKY)	S	1	28.66	28.85	1513.66	505.56	3	0.0012	0.79	55	64	34848	10508	S_55	HIST1H1C_S_55	WT_Af_H2O2_2	ETHCD
P16403_P10412	Histone H1.2 OS_Histone H1.4 OS	HIST1H1C _HIST1H1E	HIST1H1C	sGVSLAALKK	unique	S1 ADP-Ribosyl-EThcD (SRDEKY)	S	1	31.32	29.01	1513.66	505.56	3	-0.000454	-0.3	55	64	40258	10074	S_55	HIST1H1C_S_55	WT_Af_H2O2_3	ETHCD
P16403_P10412	Histone H1.2 OS_Histone H1.4 OS	HIST1H1C_HIST1H1E	HIST1H1C	sGVSLAALKK	unique	S1 ADP-Ribosyl-EThcD (SRDEKY)	S	1	53.19	29.12	1513.65	505.558	3	-0.00447	-2.95	55	64	36570	8491	S_55	HIST1H1C_S_55	eAf_H2O2_1	ETHCD
P16403_P10412	Histone H1.2 OS_Histone H1.4 OS	HIST1H1C_HIST1H1E	HIST1H1C	sGVSLAALKK	unique	S1 ADP-Ribosyl-EThcD (SRDEKY)	S	1	44.91	29.13	1513.65	505.559	3	-0.00411	-2.72	55	64	36607	8618	S_55	HIST1H1C_S_55	eAf_H2O2_1	ETHCD
P16403_P10412	Histone H1.2 OS_Histone H1.4 OS	HIST1H1C_HIST1H1E	HIST1H1C	ERsGVSLAALK	unique	S3 ADP-Ribosyl-EThcD (SRDEKY)	S	1	40.97	31.12	1670.7	557.909	3	-0.0026	-1.56	53	63	38734	9074	S_55	HIST1H1C_S_55	eAf_H2O2_1	ETHCD
P16403_P10412	Histone H1.2 OS_Histone H1.4 OS	HIST1H1C_HIST1H1E	HIST1H1C	KAsGPPVSELITK	unique	S3 ADP-Ribosyl-EThcD (SRDEKY)	S	0.98	23.01	29.29	1866.81	623.278	3	-0.00435	-2.33	34	46	41168	10631	S_36	HIST1H1C_S_36	eAf_H2O2_1	ETHCD
P16403_P10412	Histone H1.2 OS_Histone H1.4 OS	HIST1H1C_HIST1H1E	HIST1H1C	sGVSLAALK	unique	S1 ADP-Ribosyl-EThcD (SRDEKY)	S	1	21.18	31.25	1385.56	693.787	2	-0.0027	-1.95	55	63	43290	11119	S_55	HIST1H1C_S_55	eAf_H2O2_1	ETHCD
P16403_P10412	Histone H1.2 OS_Histone H1.4 OS	HIST1H1C_HIST1H1E	HIST1H1C	ERsGVSLAALKK	unique	S3 ADP-Ribosyl-EThcD (SRDEKY)	S	1	45.63	30.09	1798.8	600.608	3	0.000416	0.231	53	64	37836	9413	S_55	HIST1H1C_S_55	eAf_H2O2_2	ETHCD
P16403_P10412	Histone H1.2 OS_Histone H1.4 OS	HIST1H1C_HIST1H1E	HIST1H1C	sGVSLAALKK	unique	S1 ADP-Ribosyl-EThcD (SRDEKY)	S	1	45.43	29.03	1513.66	505.56	3	2.59e-05	0.0171	55	64	42256	10915	S_55	HIST1H1C_S_55	eAf_H2O2_2	ETHCD
P16403_P10412	Histone H1.2 OS_Histone H1.4 OS	HIST1H1C_HIST1H1E	HIST1H1C	sGVSLAALKK	unique	S1 ADP-Ribosyl-EThcD (SRDEKY)	S	1	34.98	28.98	1513.66	505.56	3	-6.41e-05	-0.0423	55	64	42292	11044	S_55	HIST1H1C_S_55	eAf_H2O2_2	ETHCD
P16403_P10412	Histone H1.2 OS_Histone H1.4 OS	HIST1H1C_HIST1H1E	HIST1H1C	ERsGVSLAALK	unique	S3 ADP-Ribosyl-EThcD (SRDEKY)	S	0.99	37.95	30.94	1670.71	557.91	3	0.000336	0.201	53	63	42417	11522	S_55	HIST1H1C_S_55	eAf_H2O2_2	ETHCD
P16403_P10412	Histone H1.2 OS_Histone H1.4 OS	HIST1H1C_HIST1H1E	HIST1H1C	KAsGPPVSELITK	unique	S3 ADP-Ribosyl-EThcD (SRDEKY)	S	1	34.25	29.29	1866.82	623.28	3	0.00132	0.704	34	46	46822	13111	S_36	HIST1H1C_S_36	eAf_H2O2_2	ETHCD
P16403_P10412	Histone H1.2 OS_Histone H1.4 OS	HIST1H1C_HIST1H1E	HIST1H1C	sGVSLAALK	unique	S1 ADP-Ribosyl-EThcD (SRDEKY)	S	1	26.79	31.81	1385.56	693.789	2	0.000602	0.434	55	63	46911	13492	S_55	HIST1H1C_S_55	eAf_H2O2_2	ETHCD
P16403_P10412	Histone H1.2 OS_Histone H1.4 OS	HIST1H1C_HIST1H1E	HIST1H1C	ERsGVSLAALKK	unique	S3 ADP-Ribosyl-EThcD (SRDEKY)	S	1	40.34	30.18	1798.8	600.608	3	0.000776	0.431	53	64	33189	7161	S_55	HIST1H1C_S_55	eAf_H2O2_3	ETHCD
P16403_P10412	Histone H1.2 OS_Histone H1.4 OS	HIST1H1C_HIST1H1E	HIST1H1C	sGVSLAALKK	unique	S1 ADP-Ribosyl-EThcD (SRDEKY)	S	1	57.34	29.03	1513.66	505.56	3	0.000296	0.195	55	64	35635	8650	S_55	HIST1H1C_S_55	eAf_H2O2_3	ETHCD
P16403_P10412	Histone H1.2 OS_Histone H1.4 OS	HIST1H1C_HIST1H1E	HIST1H1C	sGVSLAALKK	unique	S1 ADP-Ribosyl-EThcD (SRDEKY)	S	1	52.61	29.03	1513.66	505.56	3	0.000206	0.136	55	64	37671	8769	S_55	HIST1H1C_S_55	eAf_H2O2_3	ETHCD
P16403_P10412	Histone H1.2 OS_Histone H1.4 OS	HIST1H1C_HIST1H1E	HIST1H1C	ERsGVSLAALK	unique	S3 ADP-Ribosyl-EThcD (SRDEKY)	S	1	31.38	31.15	1670.71	557.909	3	-0.000234	-0.14	53	63	37800	9206	S_55	HIST1H1C_S_55	eAf_H2O2_3	ETHCD
P16403_P10412	Histone H1.2 OS_Histone H1.4 OS	HIST1H1C_HIST1H1E	HIST1H1C	KAsGPPVSELITK	unique	S3 ADP-Ribosyl-EThcD (SRDEKY)	S	1	37.23	29.52	1866.82	623.28	3	0.000206	0.11	34	46	42249	10832	S_36	HIST1H1C_S_36	eAf_H2O2_3	ETHCD
P16403_P10412	Histone H1.2 OS_Histone H1.4 OS	HIST1H1C_HIST1H1E	HIST1H1C	sGVSLAALK	unique	S1 ADP-Ribosyl-EThcD (SRDEKY)	S	1	29.25	31.8	1385.56	693.789	2	0.000122	0.0879	55	63	42367	11278	S_55	HIST1H1C_S_55	eAf_H2O2_3	ETHCD
P23527	Histone H2B type 1-O OS	HIST1H2BO	HIST1H2BO	PDPAKsAPAPK	unique	S6 ADP-Ribosyl-EThcD (SRDEKY)	S	1	17.78	30.59	1618.64	540.555	3	-0.000564	-0.348	2	12	26304	4189	S_7	HIST1H2BO_S_7	eAf_H2O2_2	ETHCD
P68431_Q16695_Q71DI3	Histone H3.1 OS_Histone H3.1t OS_Histone H3.2 OS	HIST1H3A_HIST3H3_HIST2H3A	HIST1H3A	KsAPATGGVK	unique	S2 ADP-Ribosyl-EThcD (SRDEKY)	S	1	30.74	42.41	1455.58	486.2	3	-0.00111	-0.765	28	37	27189	2901	S_29	HIST1H3A_S_29	eAf_UT_3	ETHCD
Q16778_P06899	Histone H2B type 2-E OS_Histone H2B type 1-J OS	HIST2H2BE_HIST1H2BJ	HIST2H2BE	PEPAKsAPAPK	unique	S6 ADP-Ribosyl-EThcD (SRDEKY)	S	1	29.7	30.5	1632.66	545.227	3	0.000196	0.12	2	12	26136	3678	S_7	HIST2H2BE_S_7	eAf_H2O2_2	ETHCD
Q71DI3_Q16695_P84243_P68431	Histone H3.2 OS_Histone H3.1t OS_Histone H3.3 OS_Histone H3.1 OS	HIST2H3A_HIST3H3_H3F3A_HIST1H3A	HIST2H3A	KsTGGKAPR	unique	S2 ADP-Ribosyl-EThcD (SRDEKY)	S	1	28.37	32.37	1441.57	481.531	3	-0.00308	-2.14	10	18	24659	468	S_11	HIST2H3A _S_11	eAf_H2O2_1	ETHCD
Q71DI3_Q16695_P84243_P68431	Histone H3.2 OS_Histone H3.1t OS_Histone H3.3 OS_Histone H3.1 OS	HIST2H3A_HIST3H3_H3F3A_HIST1H3A	HIST2H3A	sTGGKAPR	unique	S1 ADP-Ribosyl-EThcD (SRDEKY)	S	1	25.13	31.77	1313.48	438.833	3	-0.00187	-1.43	11	18	24664	495	S_11	HIST2H3A _S_11	eAf_H2O2_1	ETHCD
Q71DI3_Q16695_P84243_P68431	Histone H3.2 OS_Histone H3.1t OS_Histone H3.3 OS_Histone H3.1 OS	HIST2H3A_HIST3H3_H3F3A_HIST1H3A	HIST2H3A	KsTGGKAPR	unique	S2 ADP-Ribosyl-EThcD (SRDEKY)	S	1	28.46	32.08	1441.57	481.532	3	-0.00143	-0.994	10	18	23655	454	S_11	HIST2H3A _S_11	eAf_H2O2_2	ETHCD
Q71DI3_Q16695_P84243_P68431	Histone H3.2 OS_Histone H3.1t OS_Histone H3.3 OS_Histone H3.1 OS	HIST2H3A_HIST3H3_H3F3A_HIST1H3A	HIST2H3A	KsTGGKAPR	unique	S2 ADP-Ribosyl-EThcD (SRDEKY)	S	1	31.58	32.24	1441.57	481.532	3	-0.0017	-1.18	10	18	23668	2185	S_11	HIST2H3A _S_11	eAf_H2O2_2	ETHCD
Q71DI3_Q16695_P68431	Histone H3.2 OS_Histone H3.1t OS_Histone H3.1 OS	HIST2H3A_HIST3H3_HIST1H3A	HIST2H3A	KsAPATGGVK	unique	S2 ADP-Ribosyl-EThcD (SRDEKY)	S	1	43.6	31.51	1455.58	486.201	3	-4.13e-06	-0.00284	28	37	23887	2907	S_29	HIST2H3A _S_29	eAf_H2O2_2	ETHCD
Q71DI3_Q16695_P68431	Histone H3.2 OS_Histone H3.1t OS_Histone H3.1 OS	HIST2H3A_HIST3H3_HIST1H3A	HIST2H3A	sAPATGGVKKPHR	unique	S1 ADP-Ribosyl-EThcD (SRDEKY)	S	1	24.75	30.57	1845.79	616.272	3	0.000616	0.333	29	41	23892	2922	S_29	HIST2H3A _S_29	eAf_H2O2_2	ETHCD
Q71DI3_Q16695_P68431	Histone H3.2 OS_Histone H3.1t OS_Histone H3.1 OS	HIST2H3A_HIST3H3_HIST1H3A	HIST2H3A	sAPATGGVKKPHR	unique	S1 ADP-Ribosyl-EThcD (SRDEKY)	S	1	32.37	30.48	1845.79	462.456	4	0.00037	0.2	29	41	23893	2924	S_29	HIST2H3A _S_29	eAf_H2O2_2	ETHCD
Q8N257_Q16778_P06899_P33778_P23527	Histone H2B type 3-B OS_Histone H2B type 2-E OS_Histone H2B type 1-J OS_Histone H2B type 1-B OS_Histone H2B type 1-O OS	HIST3H2BB_HIST2H2BE_HIST1H2BJ_HIST1H2BB_HIST1H2BO	HIST2H2BE	LAHYNkR	unique	K6 ADP-Ribosyl-EThcD (SRDEKY)	K	1	31.63	15.21	1441.55	481.525	3	0.000276	0.191	81	87	27163	2778	K_86	HIST2H2BE_K_86	eAf_UT_3	ETHCD
Q14527	Helicase-like transcription factor OS	HLTF	HLTF	MSELSSsRPK	unique	S7 ADP-Ribosyl-EThcD (SRDEKY)	S	0.99	16.18	30.42	1661.62	554.879	3	-0.000144	-0.0867	377	386	27058	3385	S_383	HLTF_S_383	eAf_H2O2_1	ETHCD
Q14527	Helicase-like transcription factor OS	HLTF	HLTF	MSELSSsRPK	unique	S7 ADP-Ribosyl-EThcD (SRDEKY)	S	1	30.2	30.3	1661.62	554.88	3	0.000966	0.581	377	386	26021	3279	S_383	HLTF_S_383	eAf_H2O2_3	ETHCD
Q9P0W2	SWI/SNF-related matrix-associated actin-dependent regulator of chromatin subfamily E member 1-related OS	HMG20B	HMG20B	sHGPKQPGAAAAPAGGK	unique	S1 ADP-Ribosyl-EThcD (SRDEKY)	S	1	18.29	30.49	2083.85	695.624	3	-0.000111	-0.0532	2	18	24903	2912	S_2	HMG20B_S_2	eAf_H2O2_1	ETHCD
Q9P0W2	SWI/SNF-related matrix-associated actin-dependent regulator of chromatin subfamily E member 1-related OS	HMG20B	HMG20B	sHGPKQPGAAAAPAGGKAPGQHGGFVVTVK	unique	S1 ADP-Ribosyl-EThcD (SRDEKY)	S	1	23.81	31.82	3361.53	841.391	4	-0.00618	-1.84	2	31	36508	8276	S_2	HMG20B_S_2	eAf_H2O2_1	ETHCD
Q9P0W2	SWI/SNF-related matrix-associated actin-dependent regulator of chromatin subfamily E member 1-related OS	HMG20B	HMG20B	sHGPKQPGAAAAPAGGK	unique	S1 ADP-Ribosyl-EThcD (SRDEKY)	S	1	39.06	30.46	2083.85	695.623	3	-0.00305	-1.46	2	18	28423	4560	S_2	HMG20B_S_2	eAf_H2O2_2	ETHCD
Q9P0W2	SWI/SNF-related matrix-associated actin-dependent regulator of chromatin subfamily E member 1-related OS	HMG20B	HMG20B	sHGPKQPGAAAAPAGGK	unique	S1 ADP-Ribosyl-EThcD (SRDEKY)	S	1	33.93	30.59	2083.85	695.625	3	0.000429	0.206	2	18	23878	2837	S_2	HMG20B_S_2	eAf_H2O2_3	ETHCD
Q9P0W2	SWI/SNF-related matrix-associated actin-dependent regulator of chromatin subfamily E member 1-related OS	HMG20B	HMG20B	sHGPKQPGAAAAPAGGKAPGQHGGFVVTVK	unique	S1 ADP-Ribosyl-EThcD (SRDEKY)	S	1	16.01	31.84	3361.54	841.391	4	-0.00302	-0.897	2	31	35580	8470	S_2	HMG20B_S_2	eAf_H2O2_3	ETHCD
P17096	High mobility group protein HMG-I/HMG-Y OS	HMGA1	HMGA1	sSQPLASKQEK	unique	S1 ADP-Ribosyl-EThcD (SRDEKY)	S	1	60.85	30.88	1742.69	581.905	3	0.000686	0.393	8	18	21502	3113	S_8	HMGA1_S_8	WT_Af_H2O2_2	ETHCD
P17096	High mobility group protein HMG-I/HMG-Y OS	HMGA1	HMGA1	sSQPLASKQEK	unique	S1 ADP-Ribosyl-EThcD (SRDEKY)	S	0.99	36.65	30.89	1742.69	581.904	3	0.000146	0.0837	8	18	23541	3234	S_8	HMGA1_S_8	WT_Af_H2O2_2	ETHCD
P17096	High mobility group protein HMG-I/HMG-Y OS	HMGA1	HMGA1	KQPPVSPGTALVGsQKEPSEVPTPK	unique	S14 ADP-Ribosyl-EThcD (SRDEKY)	S	1	28.31	31.69	3098.44	1033.82	3	-0.000864	-0.279	31	55	42447	12053	S_44	HMGA1_S_44	WT_Af_H2O2_3	ETHCD
P17096	High mobility group protein HMG-I/HMG-Y OS	HMGA1	HMGA1	sSQPLASKQEK	unique	S1 ADP-Ribosyl-EThcD (SRDEKY)	S	1	25.57	31.07	1742.69	581.904	3	-0.00114	-0.656	8	18	24762	2482	S_8	HMGA1_S_8	eAf_H2O2_1	ETHCD
P17096	High mobility group protein HMG-I/HMG-Y OS	HMGA1	HMGA1	sESSSKSsQPLASK	unique	S8 ADP-Ribosyl-EThcD (SRDEKY)	S	1	30.24	29.29	2004.77	669.265	3	0.000329	0.164	2	15	24967	3108	S_9	HMGA1_S_9	eAf_H2O2_1	ETHCD
P17096	High mobility group protein HMG-I/HMG-Y OS	HMGA1	HMGA1	KQPPVSPGTALVGsQKEPSEVPTPK	unique	S14 ADP-Ribosyl-EThcD (SRDEKY)	S	1	35.49	31.67	3098.43	775.615	4	-0.00433	-1.4	31	55	41026	10139	S_44	HMGA1_S_44	eAf_H2O2_1	ETHCD
P17096	High mobility group protein HMG-I/HMG-Y OS	HMGA1	HMGA1	KQPPVSPGTALVGsQKEPSEVPTPK	unique	S14 ADP-Ribosyl-EThcD (SRDEKY)	S	1	46.78	31.66	3098.43	1033.82	3	-0.00599	-1.93	31	55	41031	10157	S_44	HMGA1_S_44	eAf_H2O2_1	ETHCD
P17096	High mobility group protein HMG-I/HMG-Y OS	HMGA1	HMGA1	KQPPVSPGTALVGsQKEPSEVPTPK	unique	S14 ADP-Ribosyl-EThcD (SRDEKY)	S	1	22.39	31.66	3098.43	775.615	4	-0.00533	-1.72	31	55	41064	10275	S_44	HMGA1_S_44	eAf_H2O2_1	ETHCD
P17096	High mobility group protein HMG-I/HMG-Y OS	HMGA1	HMGA1	sSQPLASKQEK	unique	S1 ADP-Ribosyl-EThcD (SRDEKY)	S	1	48.95	30.98	1742.69	581.905	3	0.00126	0.72	8	18	23974	3180	S_8	HMGA1_S_8	eAf_H2O2_2	ETHCD
P17096	High mobility group protein HMG-I/HMG-Y OS	HMGA1	HMGA1	sSQPLASKQEK	unique	S1 ADP-Ribosyl-EThcD (SRDEKY)	S	1	54.8	30.88	1742.69	581.905	3	0.000326	0.187	8	18	26015	3312	S_8	HMGA1_S_8	eAf_H2O2_2	ETHCD
P17096	High mobility group protein HMG-I/HMG-Y OS	HMGA1	HMGA1	sSQPLASKQEK	unique	S1 ADP-Ribosyl-EThcD (SRDEKY)	S	1	58.18	30.88	1742.69	581.905	3	0.000506	0.29	8	18	26061	3450	S_8	HMGA1_S_8	eAf_H2O2_2	ETHCD
P17096	High mobility group protein HMG-I/HMG-Y OS	HMGA1	HMGA1	sSQPLASKQEK	unique	S1 ADP-Ribosyl-EThcD (SRDEKY)	S	1	42.72	31.01	1742.69	581.905	3	0.00234	1.34	8	18	26108	3590	S_8	HMGA1_S_8	eAf_H2O2_2	ETHCD
P17096	High mobility group protein HMG-I/HMG-Y OS	HMGA1	HMGA1	sSQPLASK	unique	S1 ADP-Ribosyl-EThcD (SRDEKY)	S	0.98	21.86	31.42	1357.5	453.506	3	0.000216	0.159	8	15	26125	3643	S_8	HMGA1_S_8	eAf_H2O2_2	ETHCD
P17096	High mobility group protein HMG-I/HMG-Y OS	HMGA1	HMGA1	sESSSKSsQPLASK	unique	S8 ADP-Ribosyl-EThcD (SRDEKY)	S	0.99	26.15	29.29	2004.77	669.264	3	-0.000961	-0.479	2	15	28473	4714	S_9	HMGA1_S_9	eAf_H2O2_2	ETHCD
P17096	High mobility group protein HMG-I/HMG-Y OS	HMGA1	HMGA1	KQPPVSPGTALVGsQKEPSEVPTPK	unique	S14 ADP-Ribosyl-EThcD (SRDEKY)	S	1	35.43	31.63	3098.44	1033.82	3	0.00136	0.437	31	55	44683	12582	S_44	HMGA1_S_44	eAf_H2O2_2	ETHCD
P17096	High mobility group protein HMG-I/HMG-Y OS	HMGA1	HMGA1	KQPPVSPGTALVGsQKEPSEVPTPK	unique	S14 ADP-Ribosyl-EThcD (SRDEKY)	S	1	27.44	31.63	3098.44	775.616	4	-0.00045	-0.145	31	55	44686	12594	S_44	HMGA1_S_44	eAf_H2O2_2	ETHCD
P17096	High mobility group protein HMG-I/HMG-Y OS	HMGA1	HMGA1	KQPPVSPGTALVGsQKEPSEVPTPK	unique	S14 ADP-Ribosyl-EThcD (SRDEKY)	S	1	37.13	31.59	3098.44	1033.82	3	0.000606	0.195	31	55	44721	12720	S_44	HMGA1_S_44	eAf_H2O2_2	ETHCD
P17096	High mobility group protein HMG-I/HMG-Y OS	HMGA1	HMGA1	sESSSKSsQPLASK	unique	S8 ADP-Ribosyl-EThcD (SRDEKY)	S	1	39.4	29.32	2004.77	669.264	3	0.000149	0.0744	2	15	23936	3017	S_9	HMGA1_S_9	eAf_H2O2_3	ETHCD
P17096	High mobility group protein HMG-I/HMG-Y OS	HMGA1	HMGA1	KQPPVSPGTALVGsQKEPSEVPTPK	unique	S14 ADP-Ribosyl-EThcD (SRDEKY)	S	1	38.86	31.6	3098.44	775.617	4	0.00127	0.41	31	55	40098	10301	S_44	HMGA1_S_44	eAf_H2O2_3	ETHCD
P17096	High mobility group protein HMG-I/HMG-Y OS	HMGA1	HMGA1	KQPPVSPGTALVGsQKEPSEVPTPK	unique	S14 ADP-Ribosyl-EThcD (SRDEKY)	S	1	51.14	31.63	3098.44	1033.82	3	-0.000474	-0.153	31	55	40105	10323	S_44	HMGA1_S_44	eAf_H2O2_3	ETHCD
P17096	High mobility group protein HMG-I/HMG-Y OS	HMGA1	HMGA1	KQPPVSPGTALVGsQKEPSEVPTPK	unique	S14 ADP-Ribosyl-EThcD (SRDEKY)	S	1	34.54	31.61	3098.44	775.617	4	0.00055	0.177	31	55	40135	10432	S_44	HMGA1_S_44	eAf_H2O2_3	ETHCD
P17096	High mobility group protein HMG-I/HMG-Y OS	HMGA1	HMGA1	KQPPVSPGTALVGsQKEPSEVPTPK	unique	S14 ADP-Ribosyl-EThcD (SRDEKY)	S	1	35.01	31.63	3098.44	1033.82	3	-0.000474	-0.153	31	55	40144	10462	S_44	HMGA1_S_44	eAf_H2O2_3	ETHCD
P09429	High mobility group protein B1 OS	HMGB1	HMGB1	IKGeHPGLSIGDVAK	unique	E4 ADP-Ribosyl-EThcD (SRDEKY)	E	1	57.25	30.79	2060.89	687.971	3	-0.00534	-2.59	113	127	38740	9092	E_116	HMGB1_E_116	eAf_H2O2_1	ETHCD
P09429	High mobility group protein B1 OS	HMGB1	HMGB1	IKGEHPGLsIGDVAK	unique	S9 ADP-Ribosyl-EThcD (SRDEKY)	S	1	42.86	30.58	2060.89	687.971	3	-0.00606	-2.94	113	127	38877	9597	S_121	HMGB1_S_121	eAf_H2O2_1	ETHCD
P09429	High mobility group protein B1 OS	HMGB1	HMGB1	IKGeHPGLSIGDVAKK	unique	E4 ADP-Ribosyl-EThcD (SRDEKY)	E	1	22.37	30.07	2188.99	730.672	3	0.000796	0.363	113	128	39993	9974	E_116	HMGB1_E_116	eAf_H2O2_2	ETHCD
P09429	High mobility group protein B1 OS	HMGB1	HMGB1	IKGeHPGLSIGDVAK	unique	E4 ADP-Ribosyl-EThcD (SRDEKY)	E	1	46.65	30.46	2060.9	687.973	3	-0.000574	-0.278	113	127	42428	11559	E_116	HMGB1_E_116	eAf_H2O2_2	ETHCD
P09429	High mobility group protein B1 OS	HMGB1	HMGB1	IKGEHPGLsIGDVAK	unique	S9 ADP-Ribosyl-EThcD (SRDEKY)	S	1	56.44	30.69	2060.9	687.973	3	-0.000934	-0.453	113	127	44556	12071	S_121	HMGB1_S_121	eAf_H2O2_2	ETHCD
P09429	High mobility group protein B1 OS	HMGB1	HMGB1	IKGeHPGLSIGDVAK	unique	E4 ADP-Ribosyl-EThcD (SRDEKY)	E	1	44.03	30.53	2060.9	687.973	3	0.000326	0.158	113	127	37811	9250	E_116	HMGB1_E_116	eAf_H2O2_3	ETHCD
P09429	High mobility group protein B1 OS	HMGB1	HMGB1	IKGEHPGLsIGDVAK	unique	S9 ADP-Ribosyl-EThcD (SRDEKY)	S	1	56.87	30.53	2060.9	687.973	3	0.000326	0.158	113	127	39954	9752	S_121	HMGB1_S_121	eAf_H2O2_3	ETHCD
P09429	High mobility group protein B1 OS	HMGB1	HMGB1	IKGeHPGLSIGDVAKK	unique	E4 ADP-Ribosyl-EThcD (SRDEKY)	E	1	30.12	18.35	2188.99	730.672	3	0.00134	0.61	113	128	26058	8259	E_116	HMGB1_E_116	eAf_UT_1	ETHCD
P09429	High mobility group protein B1 OS	HMGB1	HMGB1	IKGeHPGLSIGDVAK	unique	E4 ADP-Ribosyl-EThcD (SRDEKY)	E	1	30.51	29.08	2060.9	687.973	3	0.000536	0.26	113	127	28169	9838	E_116	HMGB1_E_116	eAf_UT_1	ETHCD
P09429	High mobility group protein B1 OS	HMGB1	HMGB1	IKGeHPGLSIGDVAKK	unique	E4 ADP-Ribosyl-EThcD (SRDEKY)	E	1	30.13	22.38	2188.99	730.672	3	0.00116	0.528	113	128	39775	11441	E_116	HMGB1_E_116	eAf_UT_3	ETHCD
P26583	High mobility group protein B2 OS	HMGB2	HMGB2	IKsEHPGLSIGDTAK	unique	S3 ADP-Ribosyl-EThcD (SRDEKY)	S	1	56.68	30.54	2092.89	698.637	3	0.000906	0.433	113	127	33005	6558	S_115	HMGB2_S_115	eAf_H2O2_3	ETHCD
P05114	Non-histone chromosomal protein HMG-14 OS	HMGN1	HMGN1	LsAKPPAKVEAKPK	unique	S2 ADP-Ribosyl-EThcD (SRDEKY)	S	1	22.48	28.69	2003.95	668.99	3	0.000786	0.392	24	37	27095	3615	S_25	HMGN1_S_25	WT_Af_H2O2_1	ETHCD
P05114	Non-histone chromosomal protein HMG-14 OS	HMGN1	HMGN1	LsAKPPAKVEAKPK	unique	S2 ADP-Ribosyl-EThcD (SRDEKY)	S	1	18.17	28.53	2003.95	501.994	4	-0.00113	-0.564	24	37	27102	3643	S_25	HMGN1_S_25	WT_Af_H2O2_1	ETHCD
P05114	Non-histone chromosomal protein HMG-14 OS	HMGN1	HMGN1	KVsSAEGAAKEEPK	unique	S3 ADP-Ribosyl-EThcD (SRDEKY)	S	1	80.75	30.75	1970.81	657.943	3	0.00342	1.73	5	18	23556	3279	S_7	HMGN1_S_7	WT_Af_H2O2_2	ETHCD
P05114	Non-histone chromosomal protein HMG-14 OS	HMGN1	HMGN1	KVsSAEGAAKEEPK	unique	S3 ADP-Ribosyl-EThcD (SRDEKY)	S	1	43.4	31	1970.8	657.942	3	0.000656	0.333	5	18	23597	3410	S_7	HMGN1_S_7	WT_Af_H2O2_2	ETHCD
P05114	Non-histone chromosomal protein HMG-14 OS	HMGN1	HMGN1	LsAKPPAKVEAKPK	unique	S2 ADP-Ribosyl-EThcD (SRDEKY)	S	1	20.75	28.72	2003.95	501.995	4	0.00119	0.593	24	37	26086	5182	S_25	HMGN1_S_25	WT_Af_H2O2_2	ETHCD
P05114	Non-histone chromosomal protein HMG-14 OS	HMGN1	HMGN1	LsAKPPAKVEAKPK	unique	S2 ADP-Ribosyl-EThcD (SRDEKY)	S	1	30.18	28.71	2003.95	668.991	3	0.00205	1.02	24	37	26087	5184	S_25	HMGN1_S_25	WT_Af_H2O2_2	ETHCD
P05114	Non-histone chromosomal protein HMG-14 OS	HMGN1	HMGN1	KVsSAEGAAKEEPK	unique	S3 ADP-Ribosyl-EThcD (SRDEKY)	S	1	80.74	30.99	1970.8	657.941	3	-0.000244	-0.124	5	18	27000	2675	S_7	HMGN1_S_7	WT_Af_H2O2_3	ETHCD
P05114	Non-histone chromosomal protein HMG-14 OS	HMGN1	HMGN1	KVsSAEGAAKEEPK	unique	S3 ADP-Ribosyl-EThcD (SRDEKY)	S	1	41.01	30.99	1970.8	657.941	3	-0.000244	-0.124	5	18	27041	2809	S_7	HMGN1_S_7	WT_Af_H2O2_3	ETHCD
P05114	Non-histone chromosomal protein HMG-14 OS	HMGN1	HMGN1	LsAKPPAKVEAKPK	unique	S2 ADP-Ribosyl-EThcD (SRDEKY)	S	1	20.54	28.52	2003.95	501.994	4	-0.00101	-0.504	24	37	29426	4155	S_25	HMGN1_S_25	WT_Af_H2O2_3	ETHCD
P05114	Non-histone chromosomal protein HMG-14 OS	HMGN1	HMGN1	VsSAEGAAKEEPK	unique	S2 ADP-Ribosyl-EThcD (SRDEKY)	S	1	18.65	29.54	1842.71	615.243	3	-0.000354	-0.192	6	18	24827	2682	S_7	HMGN1_S_7	eAf_H2O2_1	ETHCD
P05114	Non-histone chromosomal protein HMG-14 OS	HMGN1	HMGN1	LsAKPPAKVEAKPK	unique	S2 ADP-Ribosyl-EThcD (SRDEKY)	S	1	34.99	28.69	2003.95	668.99	3	0.000216	0.108	24	37	27124	3588	S_25	HMGN1_S_25	eAf_H2O2_1	ETHCD
P05114	Non-histone chromosomal protein HMG-14 OS	HMGN1	HMGN1	LsAKPPAKVEAKPK	unique	S2 ADP-Ribosyl-EThcD (SRDEKY)	S	1	41.72	28.69	2003.95	501.994	4	0.00011	0.0548	24	37	27127	3596	S_25	HMGN1_S_25	eAf_H2O2_1	ETHCD
P05114	Non-histone chromosomal protein HMG-14 OS	HMGN1	HMGN1	KVsSAEGAAKEEPK	unique	S3 ADP-Ribosyl-EThcD (SRDEKY)	S	1	82.86	31.14	1970.8	657.942	3	0.00177	0.896	5	18	26089	3534	S_7	HMGN1_S_7	eAf_H2O2_2	ETHCD
P05114	Non-histone chromosomal protein HMG-14 OS	HMGN1	HMGN1	KVsSAEGAAKEEPK	unique	S3 ADP-Ribosyl-EThcD (SRDEKY)	S	1	96.21	31.2	1970.8	657.942	3	0.00159	0.804	5	18	26129	3656	S_7	HMGN1_S_7	eAf_H2O2_2	ETHCD
P05114	Non-histone chromosomal protein HMG-14 OS	HMGN1	HMGN1	LsAKPPAKVEAKPK	unique	S2 ADP-Ribosyl-EThcD (SRDEKY)	S	1	44.77	28.65	2003.95	668.991	3	0.00151	0.751	24	37	30765	5631	S_25	HMGN1_S_25	eAf_H2O2_2	ETHCD
P05114	Non-histone chromosomal protein HMG-14 OS	HMGN1	HMGN1	LsAKPPAKVEAKPK	unique	S2 ADP-Ribosyl-EThcD (SRDEKY)	S	1	33.03	28.73	2003.95	501.995	4	0.00059	0.294	24	37	30766	5633	S_25	HMGN1_S_25	eAf_H2O2_2	ETHCD
P05114	Non-histone chromosomal protein HMG-14 OS	HMGN1	HMGN1	LsAKPPAKVEAKPK	unique	S2 ADP-Ribosyl-EThcD (SRDEKY)	S	1	26.04	28.76	2003.95	501.995	4	0.00047	0.234	24	37	30803	5751	S_25	HMGN1_S_25	eAf_H2O2_2	ETHCD
P05114	Non-histone chromosomal protein HMG-14 OS	HMGN1	HMGN1	LsAKPPAKVEAKPK	unique	S2 ADP-Ribosyl-EThcD (SRDEKY)	S	1	21.1	28.69	2003.95	668.99	3	0.000966	0.482	24	37	30806	5760	S_25	HMGN1_S_25	eAf_H2O2_2	ETHCD
P05114	Non-histone chromosomal protein HMG-14 OS	HMGN1	HMGN1	VsSAEGAAKEEPK	unique	S2 ADP-Ribosyl-EThcD (SRDEKY)	S	1	17.73	29.55	1842.71	615.243	3	0.000936	0.508	6	18	23797	2578	S_7	HMGN1_S_7	eAf_H2O2_3	ETHCD
P05114	Non-histone chromosomal protein HMG-14 OS	HMGN1	HMGN1	LsAKPPAKVEAKPK	unique	S2 ADP-Ribosyl-EThcD (SRDEKY)	S	1	42.06	28.76	2003.95	668.99	3	0.000396	0.197	24	37	26086	3478	S_25	HMGN1_S_25	eAf_H2O2_3	ETHCD
P05114	Non-histone chromosomal protein HMG-14 OS	HMGN1	HMGN1	LsAKPPAKVEAKPK	unique	S2 ADP-Ribosyl-EThcD (SRDEKY)	S	1	28.98	28.69	2003.95	501.995	4	0.00131	0.653	24	37	26088	3485	S_25	HMGN1_S_25	eAf_H2O2_3	ETHCD
P05114	Non-histone chromosomal protein HMG-14 OS	HMGN1	HMGN1	KVsSAEGAAKEEPK	unique	S3 ADP-Ribosyl-EThcD (SRDEKY)	S	1	31.11	29.97	1970.8	657.942	3	0.000836	0.424	5	18	19726	2485	S_7	HMGN1_S_7	eAf_UT_1	ETHCD
P05114	Non-histone chromosomal protein HMG-14 OS	HMGN1	HMGN1	KVsSAEGAAKEEPK	unique	S3 ADP-Ribosyl-EThcD (SRDEKY)	S	0.99	30.99	29.08	1970.8	657.941	3	-0.000454	-0.23	5	18	21131	2537	S_7	HMGN1_S_7	eAf_UT_2	ETHCD
P05204	Non-histone chromosomal protein HMG-17 OS	HMGN2	HMGN2	LsAKPAPPKPEPKPK	unique	S2 ADP-Ribosyl-EThcD (SRDEKY)	S	1	15.48	30.5	2125	709.341	3	0.000196	0.0921	28	42	27049	3359	S_29	HMGN2_S_29	eAf_H2O2_1	ETHCD
P05204	Non-histone chromosomal protein HMG-17 OS	HMGN2	HMGN2	LsAKPAPPKPEPKPK	unique	S2 ADP-Ribosyl-EThcD (SRDEKY)	S	1	16.79	30.59	2125	532.258	4	0.00077	0.362	28	42	28684	5372	S_29	HMGN2_S_29	eAf_H2O2_2	ETHCD
Q15651	High mobility group nucleosome-binding domain-containing protein 3 OS	HMGN3	HMGN3	LSAkPAPPKPEPKPR	unique	K4 ADP-Ribosyl-EThcD (SRDEKY)	K	0.97	17.48	30.33	2153.01	718.677	3	0.000416	0.193	30	44	30773	5654	K_33	HMGN3_K_33	eAf_H2O2_2	ETHCD
P82970	High mobility group nucleosome-binding domain-containing protein 5 OS	HMGN5	HMGN5	LsAmLVPVTPEVKPK	unique	S2 ADP-Ribosyl-EThcD (SRDEKY)	S	1	26.33	29.41	2164.99	722.67	3	0.000581	0.268	23	37	44774	12775	S_24	HMGN5_S_24	eAf_H2O2_3	ETHCD
P82970	High mobility group nucleosome-binding domain-containing protein 5 OS	HMGN5	HMGN5	LsAMLVPVTPEVKPK	unique	S2 ADP-Ribosyl-EThcD (SRDEKY)	S	1	16.74	29.14	2149	717.339	3	0.00178	0.826	23	37	51387	15252	S_24	HMGN5_S_24	eAf_H2O2_3	ETHCD
Q13151	Heterogeneous nuclear ribonucleoprotein A0 OS	HNRNPA0	HNRNPA0	sGGGGGGGGSSWGGR	unique	S1 ADP-Ribosyl-EThcD (SRDEKY)	S	1	72.51	25	1732.56	578.529	3	0.00118	0.678	270	284	24929	3023	S_270	HNRNPA0_S_270	WT_Af_H2O2_1	ETHCD
Q13151	Heterogeneous nuclear ribonucleoprotein A0 OS	HNRNPA0	HNRNPA0	sGGGGGGGGSSWGGR	unique	S1 ADP-Ribosyl-EThcD (SRDEKY)	S	1	81.83	25	1732.56	578.528	3	-0.000474	-0.274	270	284	24969	3151	S_270	HNRNPA0_S_270	WT_Af_H2O2_1	ETHCD
Q13151	Heterogeneous nuclear ribonucleoprotein A0 OS	HNRNPA0	HNRNPA0	sGGGGGGGGSSWGGR	unique	S1 ADP-Ribosyl-EThcD (SRDEKY)	S	1	52.4	25	1732.56	578.528	3	-0.00104	-0.602	270	284	24999	3260	S_270	HNRNPA0_S_270	WT_Af_H2O2_1	ETHCD
Q13151	Heterogeneous nuclear ribonucleoprotein A0 OS	HNRNPA0	HNRNPA0	sGGGGGGGGSSWGGR	unique	S1 ADP-Ribosyl-EThcD (SRDEKY)	S	1	74.82	25	1732.56	578.528	3	-0.000834	-0.481	270	284	25860	4360	S_270	HNRNPA0_S_270	WT_Af_H2O2_2	ETHCD
Q13151	Heterogeneous nuclear ribonucleoprotein A0 OS	HNRNPA0	HNRNPA0	sGGGGGGGGSSWGGR	unique	S1 ADP-Ribosyl-EThcD (SRDEKY)	S	1	87.14	25	1732.56	578.528	3	6.59e-05	0.038	270	284	25901	4487	S_270	HNRNPA0_S_270	WT_Af_H2O2_2	ETHCD
Q13151	Heterogeneous nuclear ribonucleoprotein A0 OS	HNRNPA0	HNRNPA0	AEIIADKQsGK	unique	S9 ADP-Ribosyl-EThcD (SRDEKY)	S	1	29.29	31.98	1699.68	567.569	3	-0.000864	-0.508	127	137	25948	4652	S_135	HNRNPA0_S_135	WT_Af_H2O2_2	ETHCD
Q13151	Heterogeneous nuclear ribonucleoprotein A0 OS	HNRNPA0	HNRNPA0	sGGGGGGGGSSWGGR	unique	S1 ADP-Ribosyl-EThcD (SRDEKY)	S	1	74.98	25	1732.56	578.528	3	-0.000834	-0.481	270	284	29242	3535	S_270	HNRNPA0_S_270	WT_Af_H2O2_3	ETHCD
Q13151	Heterogeneous nuclear ribonucleoprotein A0 OS	HNRNPA0	HNRNPA0	sGGGGGGGGSSWGGR	unique	S1 ADP-Ribosyl-EThcD (SRDEKY)	S	1	68.27	25	1732.56	578.528	3	0.000426	0.246	270	284	29286	3673	S_270	HNRNPA0_S_270	WT_Af_H2O2_3	ETHCD
Q13151	Heterogeneous nuclear ribonucleoprotein A0 OS	HNRNPA0	HNRNPA0	sGGGGGGGGSSWGGR	unique	S1 ADP-Ribosyl-EThcD (SRDEKY)	S	1	85.41	25	1732.56	578.528	3	-0.0014	-0.81	270	284	24980	3150	S_270	HNRNPA0_S_270	eAf_H2O2_1	ETHCD
Q13151	Heterogeneous nuclear ribonucleoprotein A0 OS	HNRNPA0	HNRNPA0	sGGGGGGGGSSWGGR	unique	S1 ADP-Ribosyl-EThcD (SRDEKY)	S	1	87.91	25	1732.56	578.528	3	-0.00194	-1.12	270	284	27021	3273	S_270	HNRNPA0_S_270	eAf_H2O2_1	ETHCD
Q13151	Heterogeneous nuclear ribonucleoprotein A0 OS	HNRNPA0	HNRNPA0	AEIIADKQsGK	unique	S9 ADP-Ribosyl-EThcD (SRDEKY)	S	1	28.96	31.8	1699.68	567.569	3	-0.00179	-1.05	127	137	27064	3405	S_135	HNRNPA0_S_135	eAf_H2O2_1	ETHCD
Q13151	Heterogeneous nuclear ribonucleoprotein A0 OS	HNRNPA0	HNRNPA0	sGGGGGGGGSSWGGR	unique	S1 ADP-Ribosyl-EThcD (SRDEKY)	S	1	79.71	25	1732.56	578.528	3	-0.00122	-0.706	270	284	28476	4723	S_270	HNRNPA0_S_270	eAf_H2O2_2	ETHCD
Q13151	Heterogeneous nuclear ribonucleoprotein A0 OS	HNRNPA0	HNRNPA0	sGGGGGGGGSSWGGR	unique	S1 ADP-Ribosyl-EThcD (SRDEKY)	S	1	94.94	25	1732.56	578.528	3	6.59e-05	0.038	270	284	28518	4853	S_270	HNRNPA0_S_270	eAf_H2O2_2	ETHCD
Q13151	Heterogeneous nuclear ribonucleoprotein A0 OS	HNRNPA0	HNRNPA0	sGGGGGGGGSSWGGR	unique	S1 ADP-Ribosyl-EThcD (SRDEKY)	S	1	19.19	25	1733.57	578.863	3	1	0.431	270	284	28579	5045	S_270	HNRNPA0_S_270	eAf_H2O2_2	ETHCD
Q13151	Heterogeneous nuclear ribonucleoprotein A0 OS	HNRNPA0	HNRNPA0	AEIIADKQsGK	unique	S9 ADP-Ribosyl-EThcD (SRDEKY)	S	1	43.04	31.88	1699.68	567.568	3	-0.00233	-1.37	127	137	28580	5047	S_135	HNRNPA0_S_135	eAf_H2O2_2	ETHCD
Q13151	Heterogeneous nuclear ribonucleoprotein A0 OS	HNRNPA0	HNRNPA0	sGGGGGGGGSSWGGR	unique	S1 ADP-Ribosyl-EThcD (SRDEKY)	S	1	85.03	25	1732.56	578.528	3	0.000246	0.142	270	284	23926	2987	S_270	HNRNPA0_S_270	eAf_H2O2_3	ETHCD
Q13151	Heterogeneous nuclear ribonucleoprotein A0 OS	HNRNPA0	HNRNPA0	sGGGGGGGGSSWGGR	unique	S1 ADP-Ribosyl-EThcD (SRDEKY)	S	1	83.44	25	1732.56	578.528	3	-0.000654	-0.377	270	284	23969	3118	S_270	HNRNPA0_S_270	eAf_H2O2_3	ETHCD
Q13151	Heterogeneous nuclear ribonucleoprotein A0 OS	HNRNPA0	HNRNPA0	sGGGGGGGGSSWGGR	unique	S1 ADP-Ribosyl-EThcD (SRDEKY)	S	1	91.35	25	1732.56	578.528	3	6.59e-05	0.038	270	284	26010	3247	S_270	HNRNPA0_S_270	eAf_H2O2_3	ETHCD
P09651	Heterogeneous nuclear ribonucleoprotein A1 OS	HNRNPA1	HNRNPA1	sSGPYGGGGQYFAKPR	unique	S1 ADP-Ribosyl-EThcD (SRDEKY)	S	1	66.94	29.11	2168.84	723.952	3	-4.41e-05	-0.0203	337	352	33718	8386	S_337	HNRNPA1_S_337	WT_Af_H2O2_1	ETHCD
P09651	Heterogeneous nuclear ribonucleoprotein A1 OS	HNRNPA1	HNRNPA1	sESPKEPEQLR	unique	S1 ADP-Ribosyl-EThcD (SRDEKY)	S	1	21.67	29.26	1839.71	614.243	3	0.000356	0.193	4	14	28194	5628	S_4	HNRNPA1_S_4	WT_Af_H2O2_2	ETHCD
P09651	Heterogeneous nuclear ribonucleoprotein A1 OS	HNRNPA1	HNRNPA1	sSGPYGGGGQYFAKPR	unique	S1 ADP-Ribosyl-EThcD (SRDEKY)	S	1	66.22	29.33	2168.84	723.953	3	0.00143	0.657	337	352	32691	9559	S_337	HNRNPA1_S_337	WT_Af_H2O2_2	ETHCD
P09651	Heterogeneous nuclear ribonucleoprotein A1 OS	HNRNPA1	HNRNPA1	NQGGYGGSSSSSSYGsGR	unique	S16 ADP-Ribosyl-EThcD (SRDEKY)	S	1	33.47	30.83	2234.75	745.925	3	-0.000364	-0.163	353	370	27146	3198	S_368	HNRNPA1_S_368	WT_Af_H2O2_3	ETHCD
P09651	Heterogeneous nuclear ribonucleoprotein A1 OS	HNRNPA1	HNRNPA1	sSGPYGGGGQYFAKPR	unique	S1 ADP-Ribosyl-EThcD (SRDEKY)	S	1	63.24	29.19	2168.84	723.953	3	0.00254	1.17	337	352	38069	9051	S_337	HNRNPA1_S_337	WT_Af_H2O2_3	ETHCD
P09651	Heterogeneous nuclear ribonucleoprotein A1 OS	HNRNPA1	HNRNPA1	NQGGYGGSSSSSSYGsGR	unique	S16 ADP-Ribosyl-EThcD (SRDEKY)	S	1	55.3	30.82	2234.75	745.925	3	-0.000544	-0.243	353	370	24900	2904	S_368	HNRNPA1_S_368	eAf_H2O2_1	ETHCD
P09651	Heterogeneous nuclear ribonucleoprotein A1 OS	HNRNPA1	HNRNPA1	NQGGYGGSSSsSSYGSGR	unique	S11 ADP-Ribosyl-EThcD (SRDEKY)	S	0.96	80.23	30.83	2234.75	745.925	3	-0.000364	-0.163	353	370	24944	3039	S_363	HNRNPA1_S_363	eAf_H2O2_1	ETHCD
P09651	Heterogeneous nuclear ribonucleoprotein A1 OS	HNRNPA1	HNRNPA1	sKsESPKEPEQLRK	unique	S3 ADP-Ribosyl-EThcD (SRDEKY)	S	1	23.78	30.72	2224.94	742.654	3	0.000639	0.287	2	15	27088	3478	S_4	HNRNPA1_S_4	eAf_H2O2_1	ETHCD
P09651	Heterogeneous nuclear ribonucleoprotein A1 OS	HNRNPA1	HNRNPA1	sESPKEPEQLR	unique	S1 ADP-Ribosyl-EThcD (SRDEKY)	S	1	39.5	29.22	1839.71	614.242	3	-0.00222	-1.21	4	14	27283	4074	S_4	HNRNPA1_S_4	eAf_H2O2_1	ETHCD
P09651	Heterogeneous nuclear ribonucleoprotein A1 OS	HNRNPA1	HNRNPA1	sKsESPKEPEQLR	unique	S3 ADP-Ribosyl-EThcD (SRDEKY)	S	1	49.5	30.2	2096.84	699.955	3	-0.00112	-0.534	2	14	29407	4453	S_4	HNRNPA1_S_4	eAf_H2O2_1	ETHCD
P09651	Heterogeneous nuclear ribonucleoprotein A1 OS	HNRNPA1	HNRNPA1	sSGPYGGGGQYFAKPR	unique	S1 ADP-Ribosyl-EThcD (SRDEKY)	S	1	62.58	29.42	2168.83	723.952	3	-0.00148	-0.684	337	352	34306	7597	S_337	HNRNPA1_S_337	eAf_H2O2_1	ETHCD
P09651	Heterogeneous nuclear ribonucleoprotein A1 OS	HNRNPA1	HNRNPA1	sSGPYGGGGQYFAKPR	unique	S1 ADP-Ribosyl-EThcD (SRDEKY)	S	1	74.92	29.34	2168.83	723.952	3	-0.00277	-1.28	337	352	36343	7718	S_337	HNRNPA1_S_337	eAf_H2O2_1	ETHCD
P09651	Heterogeneous nuclear ribonucleoprotein A1 OS	HNRNPA1	HNRNPA1	IEVIEIMTDRGsGK	unique	S12 ADP-Ribosyl-EThcD (SRDEKY)	S	1	43.14	31.23	2087.86	696.96	3	-0.00527	-2.52	131	144	50235	14971	S_142	HNRNPA1_S_142	eAf_H2O2_1	ETHCD
P09651	Heterogeneous nuclear ribonucleoprotein A1 OS	HNRNPA1	HNRNPA1	NQGGYGGSSSSSsYGSGR	unique	S13 ADP-Ribosyl-EThcD (SRDEKY)	S	0.98	38.43	30.69	2234.75	745.925	3	-0.00108	-0.485	353	370	28434	4593	S_365	HNRNPA1_S_365	eAf_H2O2_2	ETHCD
P09651	Heterogeneous nuclear ribonucleoprotein A1 OS	HNRNPA1	HNRNPA1	sESPKEPEQLRK	unique	S1 ADP-Ribosyl-EThcD (SRDEKY)	S	1	22.61	30.05	1967.8	656.942	3	0.00119	0.602	4	15	28565	5001	S_4	HNRNPA1_S_4	eAf_H2O2_2	ETHCD
P09651	Heterogeneous nuclear ribonucleoprotein A1 OS	HNRNPA1	HNRNPA1	sKsESPKEPEQLRK	unique	S3 ADP-Ribosyl-EThcD (SRDEKY)	S	1	15.86	30.77	2224.94	742.655	3	0.00172	0.772	2	15	30727	5504	S_4	HNRNPA1_S_4	eAf_H2O2_2	ETHCD
P09651	Heterogeneous nuclear ribonucleoprotein A1 OS	HNRNPA1	HNRNPA1	sESPKEPEQLR	unique	S1 ADP-Ribosyl-EThcD (SRDEKY)	S	1	39.43	29.5	1839.71	614.243	3	0.000536	0.291	4	14	30921	6131	S_4	HNRNPA1_S_4	eAf_H2O2_2	ETHCD
P09651	Heterogeneous nuclear ribonucleoprotein A1 OS	HNRNPA1	HNRNPA1	sKsESPKEPEQLR	unique	S3 ADP-Ribosyl-EThcD (SRDEKY)	S	1	39.3	30.14	2096.85	699.956	3	-0.000191	-0.091	2	14	33073	6633	S_4	HNRNPA1_S_4	eAf_H2O2_2	ETHCD
P09651	Heterogeneous nuclear ribonucleoprotein A1 OS	HNRNPA1	HNRNPA1	sSGPYGGGGQYFAKPR	unique	S1 ADP-Ribosyl-EThcD (SRDEKY)	S	1	78.57	29.2	2168.84	723.953	3	0.00107	0.491	337	352	39990	9962	S_337	HNRNPA1_S_337	eAf_H2O2_2	ETHCD
P09651	Heterogeneous nuclear ribonucleoprotein A1 OS	HNRNPA1	HNRNPA1	sSGPYGGGGQYFAKPR	unique	S1 ADP-Ribosyl-EThcD (SRDEKY)	S	0.99	55.81	29.18	2168.84	723.953	3	0.000526	0.242	337	352	40035	10117	S_337	HNRNPA1_S_337	eAf_H2O2_2	ETHCD
P09651	Heterogeneous nuclear ribonucleoprotein A1 OS	HNRNPA1	HNRNPA1	NQGGYGGSSSSSSYGsGR	unique	S16 ADP-Ribosyl-EThcD (SRDEKY)	S	0.99	68.56	30.61	2234.75	745.925	3	0.000176	0.0787	353	370	23867	2805	S_368	HNRNPA1_S_368	eAf_H2O2_3	ETHCD
P09651	Heterogeneous nuclear ribonucleoprotein A1 OS	HNRNPA1	HNRNPA1	NQGGYGGSSSsSSYGSGR	unique	S11 ADP-Ribosyl-EThcD (SRDEKY)	S	0.99	55.51	30.61	2234.75	745.925	3	0.000566	0.253	353	370	23957	3083	S_363	HNRNPA1_S_363	eAf_H2O2_3	ETHCD
P09651	Heterogeneous nuclear ribonucleoprotein A1 OS	HNRNPA1	HNRNPA1	sKsESPKEPEQLRK	unique	S3 ADP-Ribosyl-EThcD (SRDEKY)	S	1	32.46	30.76	2224.94	742.655	3	0.00136	0.611	2	15	26055	3383	S_4	HNRNPA1_S_4	eAf_H2O2_3	ETHCD
P09651	Heterogeneous nuclear ribonucleoprotein A1 OS	HNRNPA1	HNRNPA1	sESPKEPEQLR	unique	S1 ADP-Ribosyl-EThcD (SRDEKY)	S	1	38.63	29.27	1839.71	614.243	3	-4.13e-06	-0.00225	4	14	26245	3966	S_4	HNRNPA1_S_4	eAf_H2O2_3	ETHCD
P09651	Heterogeneous nuclear ribonucleoprotein A1 OS	HNRNPA1	HNRNPA1	sKsESPKEPEQLR	unique	S3 ADP-Ribosyl-EThcD (SRDEKY)	S	1	45.81	30.12	2096.85	699.956	3	0.000709	0.338	2	14	28382	4391	S_4	HNRNPA1_S_4	eAf_H2O2_3	ETHCD
P09651	Heterogeneous nuclear ribonucleoprotein A1 OS	HNRNPA1	HNRNPA1	sSGPYGGGGQYFAKPR	unique	S1 ADP-Ribosyl-EThcD (SRDEKY)	S	1	86.44	29.11	2168.84	723.952	3	-4.41e-05	-0.0203	337	352	35349	7697	S_337	HNRNPA1_S_337	eAf_H2O2_3	ETHCD
P09651	Heterogeneous nuclear ribonucleoprotein A1 OS	HNRNPA1	HNRNPA1	sSGPYGGGGQYFAKPR	unique	S1 ADP-Ribosyl-EThcD (SRDEKY)	S	1	61.65	29.13	2168.83	723.952	3	-0.000584	-0.269	337	352	35386	7822	S_337	HNRNPA1_S_337	eAf_H2O2_3	ETHCD
P09651	Heterogeneous nuclear ribonucleoprotein A1 OS	HNRNPA1	HNRNPA1	IEVIEIMTDRGsGK	unique	S12 ADP-Ribosyl-EThcD (SRDEKY)	S	1	59.32	31.04	2087.86	696.962	3	0.000786	0.376	131	144	49357	15128	S_142	HNRNPA1_S_142	eAf_H2O2_3	ETHCD
P22626	Heterogeneous nuclear ribonucleoproteins A2/B1 OS	HNRNPA2B1	HNRNPA2B1	NmGGPYGGGNYGPGGSGGsGGYGGR	unique	S19 ADP-Ribosyl-EThcD (SRDEKY)	S	1	68.28	31.69	2745.96	916.326	3	0.00148	0.539	326	350	30988	6505	S_344	HNRNPA2B1_S_344	eAf_H2O2_3	ETHCD
P22626	Heterogeneous nuclear ribonucleoproteins A2/B1 OS	HNRNPA2B1	HNRNPA2B1	NMGGPYGGGNYGPGGsGGSGGYGGR	unique	S16 ADP-Ribosyl-EThcD (SRDEKY)	S	1	60.86	32.39	2729.96	910.994	3	0.000306	0.112	326	350	35513	8230	S_341	HNRNPA2B1_S_341	eAf_H2O2_3	ETHCD
P51991	Heterogeneous nuclear ribonucleoprotein A3 OS	HNRNPA3	HNRNPA3	sSGSPYGGGYGSGGGSGGYGSR	unique	S1 ADP-Ribosyl-EThcD (SRDEKY)	S	1	69.35	31.29	2450.85	817.956	3	0.00329	1.34	355	376	35427	7905	S_355	HNRNPA3_S_355	eAf_H2O2_2	ETHCD
P14866	Heterogeneous nuclear ribonucleoprotein L OS	HNRNPL	HNRNPL	YYGGGsEGGRAPK	unique	S6 ADP-Ribosyl-EThcD (SRDEKY)	S	1	23.5	28.12	1838.67	613.896	3	-0.00112	-0.611	47	59	24907	2925	S_52	HNRNPL_S_52	eAf_H2O2_1	ETHCD
P14866	Heterogeneous nuclear ribonucleoprotein L OS	HNRNPL	HNRNPL	YYGGGsEGGRAPK	unique	S6 ADP-Ribosyl-EThcD (SRDEKY)	S	1	28.55	28.15	1838.67	613.896	3	-0.000584	-0.318	47	59	23885	2859	S_52	HNRNPL_S_52	eAf_H2O2_3	ETHCD
O43390	Heterogeneous nuclear ribonucleoprotein R OS	HNRNPR	HNRNPR	sTAYEDYYYHPPPR	unique	S1 ADP-Ribosyl-EThcD (SRDEKY)	S	1	19.12	31.03	2298.83	767.284	3	0.00105	0.455	428	441	44539	12005	S_428	HNRNPR_S_428	eAf_H2O2_2	ETHCD
Q00839	Heterogeneous nuclear ribonucleoprotein U OS	HNRNPU	HNRNPU	sSGPTSLFAVTVAPPGAR	unique	S1 ADP-Ribosyl-EThcD (SRDEKY)	S	1	18.62	31.57	2254.97	752.663	3	0.000166	0.0735	187	204	54780	21568	S_187	HNRNPU_S_187	WT_Af_H2O2_1	ETHCD
Q00839	Heterogeneous nuclear ribonucleoprotein U OS	HNRNPU	HNRNPU	sSGPTSLFAVTVAPPGAR	unique	S1 ADP-Ribosyl-EThcD (SRDEKY)	S	1	55.79	31.59	2254.97	752.663	3	-1.41e-05	-0.00626	187	204	54799	21728	S_187	HNRNPU_S_187	WT_Af_H2O2_1	ETHCD
Q00839	Heterogeneous nuclear ribonucleoprotein U OS	HNRNPU	HNRNPU	sSGPTSLFAVTVAPPGAR	unique	S1 ADP-Ribosyl-EThcD (SRDEKY)	S	1	65.77	31.51	2254.97	752.663	3	0.000346	0.153	187	204	56826	21861	S_187	HNRNPU_S_187	WT_Af_H2O2_1	ETHCD
Q00839	Heterogeneous nuclear ribonucleoprotein U OS	HNRNPU	HNRNPU	sSGPTSLFAVTVAPPGAR	unique	S1 ADP-Ribosyl-EThcD (SRDEKY)	S	1	57.83	31.55	2254.97	752.663	3	0.000526	0.233	187	204	56836	22027	S_187	HNRNPU_S_187	WT_Af_H2O2_1	ETHCD
Q00839	Heterogeneous nuclear ribonucleoprotein U OS	HNRNPU	HNRNPU	sSGPTSLFAVTVAPPGAR	unique	S1 ADP-Ribosyl-EThcD (SRDEKY)	S	1	50.71	31.57	2254.97	752.663	3	0.000166	0.0735	187	204	56844	22202	S_187	HNRNPU_S_187	WT_Af_H2O2_1	ETHCD
Q00839	Heterogeneous nuclear ribonucleoprotein U OS	HNRNPU	HNRNPU	sGKNQFNR	unique	S1 ADP-Ribosyl-EThcD (SRDEKY)	S	1	33.31	30.66	1490.53	497.852	3	7.59e-05	0.0509	695	702	21451	2954	S_695	HNRNPU_S_695	WT_Af_H2O2_2	ETHCD
Q00839	Heterogeneous nuclear ribonucleoprotein U OS	HNRNPU	HNRNPU	NQSQGYNQWQQGQFWGQKPWsQHYHQGYY	unique	S21 ADP-Ribosyl-EThcD (SRDEKY)	S	1	20.96	32.75	4198.66	1050.67	4	0.00233	0.555	797	825	47519	19091	S_817	HNRNPU_S_817	WT_Af_H2O2_2	ETHCD
Q00839	Heterogeneous nuclear ribonucleoprotein U OS	HNRNPU	HNRNPU	sSGPTSLFAVTVAPPGAR	unique	S1 ADP-Ribosyl-EThcD (SRDEKY)	S	1	59.79	31.64	2254.97	752.663	3	0.00128	0.566	187	204	49656	21133	S_187	HNRNPU_S_187	WT_Af_H2O2_2	ETHCD
Q00839	Heterogeneous nuclear ribonucleoprotein U OS	HNRNPU	HNRNPU	sSGPTSLFAVTVAPPGAR	unique	S1 ADP-Ribosyl-EThcD (SRDEKY)	S	1	58.87	31.58	2254.97	752.663	3	-0.000194	-0.0861	187	204	49661	21298	S_187	HNRNPU_S_187	WT_Af_H2O2_2	ETHCD
Q00839	Heterogeneous nuclear ribonucleoprotein U OS	HNRNPU	HNRNPU	sSGPTSLFAVTVAPPGAR	unique	S1 ADP-Ribosyl-EThcD (SRDEKY)	S	1	54.38	31.51	2254.97	752.663	3	0.000346	0.153	187	204	51668	21465	S_187	HNRNPU_S_187	WT_Af_H2O2_2	ETHCD
Q00839	Heterogeneous nuclear ribonucleoprotein U OS	HNRNPU	HNRNPU	NQSQGYNQWQQGQFWGQKPWsQHYHQGYY	unique	S21 ADP-Ribosyl-EThcD (SRDEKY)	S	0.96	25.96	32.74	4198.67	1050.67	4	0.00673	1.6	797	825	57111	20369	S_817	HNRNPU_S_817	WT_Af_H2O2_3	ETHCD
Q00839	Heterogeneous nuclear ribonucleoprotein U OS	HNRNPU	HNRNPU	sSGPTSLFAVTVAPPGAR	unique	S1 ADP-Ribosyl-EThcD (SRDEKY)	S	1	29.75	31.59	2254.97	752.662	3	-0.000764	-0.339	187	204	61257	22632	S_187	HNRNPU_S_187	WT_Af_H2O2_3	ETHCD
Q00839	Heterogeneous nuclear ribonucleoprotein U OS	HNRNPU	HNRNPU	sSGPTSLFAVTVAPPGAR	unique	S1 ADP-Ribosyl-EThcD (SRDEKY)	S	1	57.58	31.65	2254.97	752.663	3	0.00146	0.645	187	204	61284	22784	S_187	HNRNPU_S_187	WT_Af_H2O2_3	ETHCD
Q00839	Heterogeneous nuclear ribonucleoprotein U OS	HNRNPU	HNRNPU	sSGPTSLFAVTVAPPGAR	unique	S1 ADP-Ribosyl-EThcD (SRDEKY)	S	1	60.69	31.59	2254.97	752.663	3	-0.000374	-0.166	187	204	61311	22919	S_187	HNRNPU_S_187	WT_Af_H2O2_3	ETHCD
Q00839	Heterogeneous nuclear ribonucleoprotein U OS	HNRNPU	HNRNPU	sSGPTSLFAVTVAPPGAR	unique	S1 ADP-Ribosyl-EThcD (SRDEKY)	S	1	63.33	31.57	2254.97	752.663	3	0.00236	1.04	187	204	61324	23093	S_187	HNRNPU_S_187	WT_Af_H2O2_3	ETHCD
Q00839	Heterogeneous nuclear ribonucleoprotein U OS	HNRNPU	HNRNPU	sSGPTSLFAVTVAPPGAR	unique	S1 ADP-Ribosyl-EThcD (SRDEKY)	S	1	47.37	31.47	2254.97	752.663	3	0.00107	0.472	187	204	63335	23294	S_187	HNRNPU_S_187	WT_Af_H2O2_3	ETHCD
Q00839	Heterogeneous nuclear ribonucleoprotein U OS	HNRNPU	HNRNPU	EAAGKsSGPTSLFAVTVAPPGAR	unique	S6 ADP-Ribosyl-EThcD (SRDEKY)	S	0.99	24.33	31.89	2711.19	904.739	3	-0.00552	-2.04	182	204	54618	16473	S_187	HNRNPU_S_187	eAf_H2O2_1	ETHCD
Q00839	Heterogeneous nuclear ribonucleoprotein U OS	HNRNPU	HNRNPU	NQSQGYNQWQQGQFWGQKPWsQHYHQGYY	unique	S21 ADP-Ribosyl-EThcD (SRDEKY)	S	1	22.54	32.84	4198.65	1050.67	4	-0.00595	-1.42	797	825	54638	16547	S_817	HNRNPU_S_817	eAf_H2O2_1	ETHCD
Q00839	Heterogeneous nuclear ribonucleoprotein U OS	HNRNPU	HNRNPU	EAAGKSsGPTSLFAVTVAPPGAR	unique	S7 ADP-Ribosyl-EThcD (SRDEKY)	S	0.98	37.98	31.88	2711.2	904.74	3	-0.00243	-0.897	182	204	54655	16615	S_188	HNRNPU_S_188	eAf_H2O2_1	ETHCD
Q00839	Heterogeneous nuclear ribonucleoprotein U OS	HNRNPU	HNRNPU	sSGPTSLFAVTVAPPGAR	unique	S1 ADP-Ribosyl-EThcD (SRDEKY)	S	1	57.84	31.31	2254.96	752.661	3	-0.00367	-1.63	187	204	54831	17342	S_187	HNRNPU_S_187	eAf_H2O2_1	ETHCD
Q00839	Heterogeneous nuclear ribonucleoprotein U OS	HNRNPU	HNRNPU	sSGPTSLFAVTVAPPGAR	unique	S1 ADP-Ribosyl-EThcD (SRDEKY)	S	1	45.34	31.36	2254.96	752.661	3	-0.00442	-1.96	187	204	56951	17904	S_187	HNRNPU_S_187	eAf_H2O2_1	ETHCD
Q00839	Heterogeneous nuclear ribonucleoprotein U OS	HNRNPU	HNRNPU	sSGPTSLFAVTVAPPGAR	unique	S1 ADP-Ribosyl-EThcD (SRDEKY)	S	1	35.95	31.36	2254.96	752.661	3	-0.00442	-1.96	187	204	57001	18155	S_187	HNRNPU_S_187	eAf_H2O2_1	ETHCD
Q00839	Heterogeneous nuclear ribonucleoprotein U OS	HNRNPU	HNRNPU	sSGPTSLFAVTVAPPGAR	unique	S1 ADP-Ribosyl-EThcD (SRDEKY)	S	1	63.95	31.54	2254.96	752.662	3	-0.00202	-0.897	187	204	57029	18303	S_187	HNRNPU_S_187	eAf_H2O2_1	ETHCD
Q00839	Heterogeneous nuclear ribonucleoprotein U OS	HNRNPU	HNRNPU	sSGPTSLFAVTVAPPGAR	unique	S1 ADP-Ribosyl-EThcD (SRDEKY)	S	1	59.08	31.58	2254.97	752.663	3	-0.000194	-0.0861	187	204	57067	18430	S_187	HNRNPU_S_187	eAf_H2O2_1	ETHCD
Q00839	Heterogeneous nuclear ribonucleoprotein U OS	HNRNPU	HNRNPU	sSGPTSLFAVTVAPPGAR	unique	S1 ADP-Ribosyl-EThcD (SRDEKY)	S	1	69.46	31.58	2254.97	752.662	3	-0.00112	-0.498	187	204	59107	18560	S_187	HNRNPU_S_187	eAf_H2O2_1	ETHCD
Q00839	Heterogeneous nuclear ribonucleoprotein U OS	HNRNPU	HNRNPU	sSGPTSLFAVTVAPPGAR	unique	S1 ADP-Ribosyl-EThcD (SRDEKY)	S	1	73.52	31.58	2254.97	752.662	3	-0.000944	-0.419	187	204	59140	18689	S_187	HNRNPU_S_187	eAf_H2O2_1	ETHCD
Q00839	Heterogeneous nuclear ribonucleoprotein U OS	HNRNPU	HNRNPU	sSGPTSLFAVTVAPPGAR	unique	S1 ADP-Ribosyl-EThcD (SRDEKY)	S	1	77.1	31.58	2254.97	752.662	3	-0.00112	-0.498	187	204	59171	18832	S_187	HNRNPU_S_187	eAf_H2O2_1	ETHCD
Q00839	Heterogeneous nuclear ribonucleoprotein U OS	HNRNPU	HNRNPU	sSGPTSLFAVTVAPPGAR	unique	S1 ADP-Ribosyl-EThcD (SRDEKY)	S	1	79.51	31.54	2254.96	752.662	3	-0.00202	-0.897	187	204	59195	18967	S_187	HNRNPU_S_187	eAf_H2O2_1	ETHCD
Q00839	Heterogeneous nuclear ribonucleoprotein U OS	HNRNPU	HNRNPU	sSGPTSLFAVTVAPPGAR	unique	S1 ADP-Ribosyl-EThcD (SRDEKY)	S	1	47.14	31.56	2254.96	752.662	3	-0.00148	-0.658	187	204	59223	19103	S_187	HNRNPU_S_187	eAf_H2O2_1	ETHCD
Q00839	Heterogeneous nuclear ribonucleoprotein U OS	HNRNPU	HNRNPU	sSGPTSLFAVTVAPPGAR	unique	S1 ADP-Ribosyl-EThcD (SRDEKY)	S	1	51.57	31.53	2254.96	752.662	3	-0.0022	-0.977	187	204	59272	19288	S_187	HNRNPU_S_187	eAf_H2O2_1	ETHCD
Q00839	Heterogeneous nuclear ribonucleoprotein U OS	HNRNPU	HNRNPU	sSGPTSLFAVTVAPPGAR	unique	S1 ADP-Ribosyl-EThcD (SRDEKY)	S	0.99	34.33	31.54	2254.96	752.662	3	-0.00202	-0.897	187	204	59297	19431	S_187	HNRNPU_S_187	eAf_H2O2_1	ETHCD
Q00839	Heterogeneous nuclear ribonucleoprotein U OS	HNRNPU	HNRNPU	sSGPTSLFAVTVAPPGAR	unique	S1 ADP-Ribosyl-EThcD (SRDEKY)	S	1	30.2	31.58	2254.97	752.662	3	-0.000944	-0.419	187	204	61326	19629	S_187	HNRNPU_S_187	eAf_H2O2_1	ETHCD
Q00839	Heterogeneous nuclear ribonucleoprotein U OS	HNRNPU	HNRNPU	sSGPTSLFAVTVAPPGAR	unique	S1 ADP-Ribosyl-EThcD (SRDEKY)	S	1	19.55	31.53	2255.97	752.996	3	1	-1.33	187	204	61331	19673	S_187	HNRNPU_S_187	eAf_H2O2_1	ETHCD
Q00839	Heterogeneous nuclear ribonucleoprotein U OS	HNRNPU	HNRNPU	sGKNQFNR	unique	S1 ADP-Ribosyl-EThcD (SRDEKY)	S	1	33.26	30.41	1490.53	497.852	3	-0.000554	-0.372	695	702	23915	2994	S_695	HNRNPU_S_695	eAf_H2O2_2	ETHCD
Q00839	Heterogeneous nuclear ribonucleoprotein U OS	HNRNPU	HNRNPU	EAAGKsSGPTSLFAVTVAPPGAR	unique	S6 ADP-Ribosyl-EThcD (SRDEKY)	S	0.99	38.54	31.88	2711.2	904.74	3	-0.00222	-0.82	182	204	58198	18847	S_187	HNRNPU_S_187	eAf_H2O2_2	ETHCD
Q00839	Heterogeneous nuclear ribonucleoprotein U OS	HNRNPU	HNRNPU	NQSQGYNQWQQGQFWGQKPWsQHYHQGYY	unique	S21 ADP-Ribosyl-EThcD (SRDEKY)	S	0.98	23.85	32.79	4198.66	1050.67	4	0.00089	0.212	797	825	58225	18959	S_817	HNRNPU_S_817	eAf_H2O2_2	ETHCD
Q00839	Heterogeneous nuclear ribonucleoprotein U OS	HNRNPU	HNRNPU	EAAGKSsGPTSLFAVTVAPPGAR	unique	S7 ADP-Ribosyl-EThcD (SRDEKY)	S	0.99	43.1	31.85	2711.2	904.74	3	-0.00114	-0.422	182	204	58238	19005	S_188	HNRNPU_S_188	eAf_H2O2_2	ETHCD
Q00839	Heterogeneous nuclear ribonucleoprotein U OS	HNRNPU	HNRNPU	sSGPTSLFAVTVAPPGAR	unique	S1 ADP-Ribosyl-EThcD (SRDEKY)	S	1	63.1	31.6	2254.97	752.663	3	0.00182	0.805	187	204	60371	19627	S_187	HNRNPU_S_187	eAf_H2O2_2	ETHCD
Q00839	Heterogeneous nuclear ribonucleoprotein U OS	HNRNPU	HNRNPU	sSGPTSLFAVTVAPPGAR	unique	S1 ADP-Ribosyl-EThcD (SRDEKY)	S	1	74.94	31.51	2254.97	752.663	3	0.000346	0.153	187	204	62572	20619	S_187	HNRNPU_S_187	eAf_H2O2_2	ETHCD
Q00839	Heterogeneous nuclear ribonucleoprotein U OS	HNRNPU	HNRNPU	sSGPTSLFAVTVAPPGAR	unique	S1 ADP-Ribosyl-EThcD (SRDEKY)	S	1	64.54	31.51	2254.97	752.663	3	0.000346	0.153	187	204	62613	20756	S_187	HNRNPU_S_187	eAf_H2O2_2	ETHCD
Q00839	Heterogeneous nuclear ribonucleoprotein U OS	HNRNPU	HNRNPU	sSGPTSLFAVTVAPPGAR	unique	S1 ADP-Ribosyl-EThcD (SRDEKY)	S	1	61.75	31.57	2254.97	752.663	3	0.000166	0.0735	187	204	62649	20894	S_187	HNRNPU_S_187	eAf_H2O2_2	ETHCD
Q00839	Heterogeneous nuclear ribonucleoprotein U OS	HNRNPU	HNRNPU	sSGPTSLFAVTVAPPGAR	unique	S1 ADP-Ribosyl-EThcD (SRDEKY)	S	1	75.05	31.56	2254.97	752.663	3	0.000886	0.393	187	204	62680	21044	S_187	HNRNPU_S_187	eAf_H2O2_2	ETHCD
Q00839	Heterogeneous nuclear ribonucleoprotein U OS	HNRNPU	HNRNPU	sSGPTSLFAVTVAPPGAR	unique	S1 ADP-Ribosyl-EThcD (SRDEKY)	S	1	54.33	31.56	2254.97	752.663	3	0.000886	0.393	187	204	62712	21204	S_187	HNRNPU_S_187	eAf_H2O2_2	ETHCD
Q00839	Heterogeneous nuclear ribonucleoprotein U OS	HNRNPU	HNRNPU	sSGPTSLFAVTVAPPGAR	unique	S1 ADP-Ribosyl-EThcD (SRDEKY)	S	1	31.89	31.56	2254.97	752.663	3	0.000706	0.313	187	204	62734	21365	S_187	HNRNPU_S_187	eAf_H2O2_2	ETHCD
Q00839	Heterogeneous nuclear ribonucleoprotein U OS	HNRNPU	HNRNPU	sSGPTSLFAVTVAPPGAR	unique	S1 ADP-Ribosyl-EThcD (SRDEKY)	S	1	36.91	31.47	2254.97	752.663	3	0.00107	0.472	187	204	62768	21507	S_187	HNRNPU_S_187	eAf_H2O2_2	ETHCD
Q00839	Heterogeneous nuclear ribonucleoprotein U OS	HNRNPU	HNRNPU	sSGPTSLFAVTVAPPGAR	unique	S1 ADP-Ribosyl-EThcD (SRDEKY)	S	1	25.83	31.61	2254.97	752.663	3	0.002	0.885	187	204	62797	21668	S_187	HNRNPU_S_187	eAf_H2O2_2	ETHCD
Q00839	Heterogeneous nuclear ribonucleoprotein U OS	HNRNPU	HNRNPU	sSGPTSLFAVTVAPPGAR	unique	S1 ADP-Ribosyl-EThcD (SRDEKY)	S	1	27.99	31.64	2254.97	752.663	3	0.00128	0.566	187	204	64840	21992	S_187	HNRNPU_S_187	eAf_H2O2_2	ETHCD
Q00839	Heterogeneous nuclear ribonucleoprotein U OS	HNRNPU	HNRNPU	sSGPTSLFAVTVAPPGAR	unique	S1 ADP-Ribosyl-EThcD (SRDEKY)	S	1	29.82	31.56	2254.97	752.663	3	0.000886	0.393	187	204	64858	22192	S_187	HNRNPU_S_187	eAf_H2O2_2	ETHCD
Q00839	Heterogeneous nuclear ribonucleoprotein U OS	HNRNPU	HNRNPU	EAAGKsSGPTSLFAVTVAPPGAR	unique	S6 ADP-Ribosyl-EThcD (SRDEKY)	S	0.99	37.87	31.86	2711.2	904.741	3	0.0018	0.662	182	204	53741	16642	S_187	HNRNPU_S_187	eAf_H2O2_3	ETHCD
Q00839	Heterogeneous nuclear ribonucleoprotein U OS	HNRNPU	HNRNPU	EAAGKSsGPTSLFAVTVAPPGAR	unique	S7 ADP-Ribosyl-EThcD (SRDEKY)	S	0.97	54.9	31.86	2711.2	904.74	3	-0.000394	-0.145	182	204	53777	16792	S_188	HNRNPU_S_188	eAf_H2O2_3	ETHCD
Q00839	Heterogeneous nuclear ribonucleoprotein U OS	HNRNPU	HNRNPU	sSGPTSLFAVTVAPPGAR	unique	S1 ADP-Ribosyl-EThcD (SRDEKY)	S	1	51.89	31.49	2254.97	752.664	3	0.00272	1.2	187	204	55932	17491	S_187	HNRNPU_S_187	eAf_H2O2_3	ETHCD
Q00839	Heterogeneous nuclear ribonucleoprotein U OS	HNRNPU	HNRNPU	sSGPTSLFAVTVAPPGAR	unique	S1 ADP-Ribosyl-EThcD (SRDEKY)	S	1	26.45	31.65	2254.97	752.663	3	0.00146	0.645	187	204	56051	18051	S_187	HNRNPU_S_187	eAf_H2O2_3	ETHCD
Q00839	Heterogeneous nuclear ribonucleoprotein U OS	HNRNPU	HNRNPU	sSGPTSLFAVTVAPPGAR	unique	S1 ADP-Ribosyl-EThcD (SRDEKY)	S	1	25.68	31.58	2254.97	752.662	3	-0.00112	-0.498	187	204	56102	18379	S_187	HNRNPU_S_187	eAf_H2O2_3	ETHCD
Q00839	Heterogeneous nuclear ribonucleoprotein U OS	HNRNPU	HNRNPU	sSGPTSLFAVTVAPPGAR	unique	S1 ADP-Ribosyl-EThcD (SRDEKY)	S	1	66.47	31.59	2254.97	752.663	3	-0.000374	-0.166	187	204	58130	18520	S_187	HNRNPU_S_187	eAf_H2O2_3	ETHCD
Q00839	Heterogeneous nuclear ribonucleoprotein U OS	HNRNPU	HNRNPU	sSGPTSLFAVTVAPPGAR	unique	S1 ADP-Ribosyl-EThcD (SRDEKY)	S	1	60.58	31.59	2254.97	752.663	3	-1.41e-05	-0.00626	187	204	58171	18656	S_187	HNRNPU_S_187	eAf_H2O2_3	ETHCD
Q00839	Heterogeneous nuclear ribonucleoprotein U OS	HNRNPU	HNRNPU	sSGPTSLFAVTVAPPGAR	unique	S1 ADP-Ribosyl-EThcD (SRDEKY)	S	1	64.4	31.56	2254.97	752.663	3	0.000706	0.313	187	204	58202	18790	S_187	HNRNPU_S_187	eAf_H2O2_3	ETHCD
Q00839	Heterogeneous nuclear ribonucleoprotein U OS	HNRNPU	HNRNPU	sSGPTSLFAVTVAPPGAR	unique	S1 ADP-Ribosyl-EThcD (SRDEKY)	S	1	70.2	31.47	2254.97	752.663	3	0.00107	0.472	187	204	58234	18929	S_187	HNRNPU_S_187	eAf_H2O2_3	ETHCD
Q00839	Heterogeneous nuclear ribonucleoprotein U OS	HNRNPU	HNRNPU	sSGPTSLFAVTVAPPGAR	unique	S1 ADP-Ribosyl-EThcD (SRDEKY)	S	1	70.41	31.6	2254.97	752.662	3	-0.000554	-0.246	187	204	58266	19091	S_187	HNRNPU_S_187	eAf_H2O2_3	ETHCD
Q00839	Heterogeneous nuclear ribonucleoprotein U OS	HNRNPU	HNRNPU	sSGPTSLFAVTVAPPGAR	unique	S1 ADP-Ribosyl-EThcD (SRDEKY)	S	1	23.92	31.47	2254.97	752.663	3	0.00107	0.472	187	204	58290	19241	S_187	HNRNPU_S_187	eAf_H2O2_3	ETHCD
Q00839	Heterogeneous nuclear ribonucleoprotein U OS	HNRNPU	HNRNPU	sSGPTSLFAVTVAPPGAR	unique	S1 ADP-Ribosyl-EThcD (SRDEKY)	S	1	51.63	31.55	2254.97	752.663	3	0.000526	0.233	187	204	58329	19398	S_187	HNRNPU_S_187	eAf_H2O2_3	ETHCD
Q00839	Heterogeneous nuclear ribonucleoprotein U OS	HNRNPU	HNRNPU	sSGPTSLFAVTVAPPGAR	unique	S1 ADP-Ribosyl-EThcD (SRDEKY)	S	1	42.88	31.6	2254.97	752.662	3	-0.000554	-0.246	187	204	58350	19524	S_187	HNRNPU_S_187	eAf_H2O2_3	ETHCD
Q00839	Heterogeneous nuclear ribonucleoprotein U OS	HNRNPU	HNRNPU	sSGPTSLFAVTVAPPGAR	unique	S1 ADP-Ribosyl-EThcD (SRDEKY)	S	1	33.13	31.61	2254.97	752.663	3	0.00218	0.964	187	204	60370	19661	S_187	HNRNPU_S_187	eAf_H2O2_3	ETHCD
Q00839	Heterogeneous nuclear ribonucleoprotein U OS	HNRNPU	HNRNPU	sSGPTSLFAVTVAPPGAR	unique	S1 ADP-Ribosyl-EThcD (SRDEKY)	S	1	33.97	31.59	2254.97	752.663	3	-0.000374	-0.166	187	204	60382	19790	S_187	HNRNPU_S_187	eAf_H2O2_3	ETHCD
Q00839	Heterogeneous nuclear ribonucleoprotein U OS	HNRNPU	HNRNPU	sSGPTSLFAVTVAPPGAR	unique	S1 ADP-Ribosyl-EThcD (SRDEKY)	S	1	42.6	31.57	2254.97	752.663	3	0.000166	0.0735	187	204	60398	19936	S_187	HNRNPU_S_187	eAf_H2O2_3	ETHCD
Q00839	Heterogeneous nuclear ribonucleoprotein U OS	HNRNPU	HNRNPU	sSGPTSLFAVTVAPPGAR	unique	S1 ADP-Ribosyl-EThcD (SRDEKY)	S	1	20.14	31.56	2254.97	752.663	3	0.000886	0.393	187	204	60422	20105	S_187	HNRNPU_S_187	eAf_H2O2_3	ETHCD
Q00839	Heterogeneous nuclear ribonucleoprotein U OS	HNRNPU	HNRNPU	sSGPTSLFAVTVAPPGAR	unique	S1 ADP-Ribosyl-EThcD (SRDEKY)	S	1	27.93	31.34	2254.96	752.66	3	-0.00769	-3.41	187	204	60471	20630	S_187	HNRNPU_S_187	eAf_H2O2_3	ETHCD
Q00839	Heterogeneous nuclear ribonucleoprotein U OS	HNRNPU	HNRNPU	sSGPTSLFAVTVAPPGAR	unique	S1 ADP-Ribosyl-EThcD (SRDEKY)	S	1	31.53	21.16	2254.96	752.662	3	-0.0022	-0.977	187	204	40673	19748	S_187	HNRNPU_S_187	eAf_UT_1	ETHCD
Q00839	Heterogeneous nuclear ribonucleoprotein U OS	HNRNPU	HNRNPU	sSGPTSLFAVTVAPPGAR	unique	S1 ADP-Ribosyl-EThcD (SRDEKY)	S	1	31.51	50.26	2254.97	752.663	3	0.000346	0.153	187	204	44110	21362	S_187	HNRNPU_S_187	eAf_UT_2	ETHCD
Q00839	Heterogeneous nuclear ribonucleoprotein U OS	HNRNPU	HNRNPU	sSGPTSLFAVTVAPPGAR	unique	S1 ADP-Ribosyl-EThcD (SRDEKY)	S	1	31.73	59.62	2255.97	752.997	3	1	-0.356	187	204	44113	21402	S_187	HNRNPU_S_187	eAf_UT_2	ETHCD
Q00839	Heterogeneous nuclear ribonucleoprotein U OS	HNRNPU	HNRNPU	sSGPTSLFAVTVAPPGAR	unique	S1 ADP-Ribosyl-EThcD (SRDEKY)	S	1	31.6	22.1	2254.97	752.662	3	-0.000554	-0.246	187	204	66635	26647	S_187	HNRNPU_S_187	eAf_UT_3	ETHCD
Q00839	Heterogeneous nuclear ribonucleoprotein U OS	HNRNPU	HNRNPU	sSGPTSLFAVTVAPPGAR	unique	S1 ADP-Ribosyl-EThcD (SRDEKY)	S	1	31.58	21.78	2254.97	752.663	3	-0.000194	-0.0861	187	204	66643	26850	S_187	HNRNPU_S_187	eAf_UT_3	ETHCD
P31276	Homeobox protein Hox-C13 OS	HOXC13	HOXC13	sKAPHLHST	unique	S1 ADP-Ribosyl-EThcD (SRDEKY)	S	1	24.82	31.13	1517.57	506.864	3	0.00124	0.814	322	330	23975	3185	S_322	HOXC13_S_322	eAf_H2O2_2	ETHCD
Q5SSJ5	Heterochromatin protein 1-binding protein 3 OS	HP1BP3	HP1BP3	TRPSsTVIK	unique	S5 ADP-Ribosyl-EThcD (SRDEKY)	S	1	24.74	31.4	1528.63	510.551	3	-0.00141	-0.924	509	517	28644	5246	S_513	HP1BP3_S_513	eAf_H2O2_2	ETHCD
Q16666	Gamma-interferon-inducible protein 16 OS	IFI16	IFI16	VKGPALsR	unique	S7 ADP-Ribosyl-EThcD (SRDEKY)	S	1	35.1	26.82	1367.56	456.862	3	5.59e-05	0.0408	89	96	30714	5464	S_95	IFI16_S_95	eAf_H2O2_2	ETHCD
Q9H9L3	Interferon-stimulated 20 kDa exonuclease-like 2 OS	ISG20L2	ISG20L2	NAPQNSTQAHSENKcsGASQKLPR	unique	S16 ADP-Ribosyl-EThcD (SRDEKY)	S	1	28.33	31.78	3150.3	788.581	4	-0.000804	-0.255	154	177	24891	2876	S_169	ISG20L2_S_169	eAf_H2O2_1	ETHCD
Q9H9L3	Interferon-stimulated 20 kDa exonuclease-like 2 OS	ISG20L2	ISG20L2	NAPQNSTQAHSENKcsGASQKLPR	unique	S16 ADP-Ribosyl-EThcD (SRDEKY)	S	1	26.03	31.79	3150.3	788.582	4	0.00116	0.367	154	177	23868	2807	S_169	ISG20L2_S_169	eAf_H2O2_3	ETHCD
Q92613	Protein Jade-3 OS	JADE3	JADE3	TKsYPRYPLESK	unique	S3 ADP-Ribosyl-EThcD (SRDEKY)	S	1	26.33	30.42	2008.83	670.617	3	-0.0029	-1.44	590	601	31924	6333	S_592	JADE3_S_592	eAf_H2O2_1	ETHCD
Q92613	Protein Jade-3 OS	JADE3	JADE3	sYPRYPLESK	unique	S1 ADP-Ribosyl-EThcD (SRDEKY)	S	1	29.21	29.82	1779.69	594.236	3	-0.00314	-1.77	592	601	36502	8254	S_592	JADE3_S_592	eAf_H2O2_1	ETHCD
Q92613	Protein Jade-3 OS	JADE3	JADE3	TKsYPRYPLESK	unique	S3 ADP-Ribosyl-EThcD (SRDEKY)	S	0.99	28.82	30.35	2008.84	670.619	3	0.00205	1.02	590	601	30974	6462	S_592	JADE3_S_592	eAf_H2O2_3	ETHCD
Q92613	Protein Jade-3 OS	JADE3	JADE3	sYPRYPLESK	unique	S1 ADP-Ribosyl-EThcD (SRDEKY)	S	1	28.27	29.65	1779.69	594.238	3	0.000876	0.492	592	601	35549	8358	S_592	JADE3_S_592	eAf_H2O2_3	ETHCD
Q9UK76	Jupiter microtubule associated homolog 1 OS	JPT1	JPT1	sSGGREDLESSGLQR	unique	S1 ADP-Ribosyl-EThcD (SRDEKY)	S	1	22.77	28.44	2117.8	706.942	3	-0.00206	-0.974	70	84	29361	5388	S_70	JPT1_S_70	WT_Af_H2O2_1	ETHCD
Q9UK76	Jupiter microtubule associated homolog 1 OS	JPT1	JPT1	sSGGREDLESSGLQR	unique	S1 ADP-Ribosyl-EThcD (SRDEKY)	S	1	55.07	28.77	2117.81	706.942	3	-0.000234	-0.111	70	84	33721	5962	S_70	JPT1_S_70	WT_Af_H2O2_3	ETHCD
Q9UK76	Jupiter microtubule associated homolog 1 OS	JPT1	JPT1	sSGGREDLESSGLQR	unique	S1 ADP-Ribosyl-EThcD (SRDEKY)	S	1	89.67	28.64	2117.81	706.943	3	0.00124	0.583	70	84	29572	5045	S_70	JPT1_S_70	eAf_H2O2_1	ETHCD
Q9UK76	Jupiter microtubule associated homolog 1 OS	JPT1	JPT1	sSGGREDLESSGLQR	unique	S1 ADP-Ribosyl-EThcD (SRDEKY)	S	1	64.66	28.66	2117.8	706.942	3	-0.00131	-0.62	70	84	29604	5161	S_70	JPT1_S_70	eAf_H2O2_1	ETHCD
Q9UK76	Jupiter microtubule associated homolog 1 OS	JPT1	JPT1	sSGGREDLESSGLQR	unique	S1 ADP-Ribosyl-EThcD (SRDEKY)	S	1	49.05	28.99	2118.81	707.277	3	1	0.126	70	84	29605	5166	S_70	JPT1_S_70	eAf_H2O2_1	ETHCD
Q9UK76	Jupiter microtubule associated homolog 1 OS	JPT1	JPT1	sSGGREDLESSGLQR	unique	S1 ADP-Ribosyl-EThcD (SRDEKY)	S	1	105.2	28.66	2117.8	706.942	3	-0.000774	-0.365	70	84	33248	7251	S_70	JPT1_S_70	eAf_H2O2_2	ETHCD
Q9UK76	Jupiter microtubule associated homolog 1 OS	JPT1	JPT1	sSGGREDLESSGLQR	unique	S1 ADP-Ribosyl-EThcD (SRDEKY)	S	1	87.24	28.68	2117.81	706.943	3	0.00106	0.498	70	84	28557	4990	S_70	JPT1_S_70	eAf_H2O2_3	ETHCD
Q9UK76	Jupiter microtubule associated homolog 1 OS	JPT1	JPT1	sSGGREDLESSGLQR	unique	S1 ADP-Ribosyl-EThcD (SRDEKY)	S	1	67.56	28.71	2117.81	706.942	3	0.000306	0.144	70	84	28597	5133	S_70	JPT1_S_70	eAf_H2O2_3	ETHCD
Q9Y4A0	Jerky protein homolog-like OS	JRKL	JRKL	sMKPSMYEELDR	unique	S1 ADP-Ribosyl-EThcD (SRDEKY)	S	1	18.3	29.6	2025.72	676.247	3	-0.00449	-2.22	70	81	40995	10037	S_70	JRKL_S_70	eAf_H2O2_1	ETHCD
Q8NHM5	Lysine-specific demethylase 2B OS	KDM2B	KDM2B	KYEKPQELsGR	unique	S9 ADP-Ribosyl-EThcD (SRDEKY)	S	1	23.55	31.12	1874.76	625.927	3	-0.000344	-0.183	805	815	25002	3277	S_813	KDM2B_S_813	WT_Af_H2O2_1	ETHCD
Q8NHM5	Lysine-specific demethylase 2B OS	KDM2B	KDM2B	KYEKPQELsGR	unique	S9 ADP-Ribosyl-EThcD (SRDEKY)	S	1	21.07	31.22	1874.76	625.928	3	0.000556	0.296	805	815	25973	4740	S_813	KDM2B_S_813	WT_Af_H2O2_2	ETHCD
Q8NHM5	Lysine-specific demethylase 2B OS	KDM2B	KDM2B	KYEKPQELsGR	unique	S9 ADP-Ribosyl-EThcD (SRDEKY)	S	1	31.23	31.12	1874.76	625.927	3	1.59e-05	0.00846	805	815	29303	3731	S_813	KDM2B_S_813	WT_Af_H2O2_3	ETHCD
Q8NHM5	Lysine-specific demethylase 2B OS	KDM2B	KDM2B	KYEKPQELsGR	unique	S9 ADP-Ribosyl-EThcD (SRDEKY)	S	1	21.58	31.28	1874.76	625.927	3	0.000376	0.2	805	815	27050	3361	S_813	KDM2B_S_813	eAf_H2O2_1	ETHCD
Q8NHM5	Lysine-specific demethylase 2B OS	KDM2B	KDM2B	KYEKPQELsGR	unique	S9 ADP-Ribosyl-EThcD (SRDEKY)	S	1	19.44	31.12	1874.76	625.927	3	-0.000344	-0.183	805	815	28631	5206	S_813	KDM2B_S_813	eAf_H2O2_2	ETHCD
Q8NHM5	Lysine-specific demethylase 2B OS	KDM2B	KDM2B	KYEKPQELsGR	unique	S9 ADP-Ribosyl-EThcD (SRDEKY)	S	1	30.7	31.22	1874.76	625.928	3	0.000556	0.296	805	815	26012	3254	S_813	KDM2B_S_813	eAf_H2O2_3	ETHCD
Q07666	KH domain-containing, RNA-binding, signal transduction-associated protein 1 OS	KHDRBS1	KHDRBS1	sGSMDPSGAHPSVR	unique	S1 ADP-Ribosyl-EThcD (SRDEKY)	S	1	31.2	29.77	1924.68	642.568	3	0.000336	0.174	18	31	27219	4124	S_18	KHDRBS1_S_18	WT_Af_H2O2_1	ETHCD
Q07666	KH domain-containing, RNA-binding, signal transduction-associated protein 1 OS	KHDRBS1	KHDRBS1	sGSmDPSGAHPSVR	unique	S1 ADP-Ribosyl-EThcD (SRDEKY)	S	1	24.9	29.31	1940.68	647.899	3	-0.000859	-0.442	18	31	23703	3763	S_18	KHDRBS1_S_18	WT_Af_H2O2_2	ETHCD
Q07666	KH domain-containing, RNA-binding, signal transduction-associated protein 1 OS	KHDRBS1	KHDRBS1	sGSMDPSGAHPSVR	unique	S1 ADP-Ribosyl-EThcD (SRDEKY)	S	1	24.92	29.65	1924.68	642.568	3	-0.000204	-0.106	18	31	28197	5640	S_18	KHDRBS1_S_18	WT_Af_H2O2_2	ETHCD
Q07666	KH domain-containing, RNA-binding, signal transduction-associated protein 1 OS	KHDRBS1	KHDRBS1	sGSmDPSGAHPSVR	unique	S1 ADP-Ribosyl-EThcD (SRDEKY)	S	1	32.86	29.5	1940.68	647.899	3	0.000431	0.222	18	31	24869	2810	S_18	KHDRBS1_S_18	eAf_H2O2_1	ETHCD
Q07666	KH domain-containing, RNA-binding, signal transduction-associated protein 1 OS	KHDRBS1	KHDRBS1	sGSmDPSGAHPSVR	unique	S1 ADP-Ribosyl-EThcD (SRDEKY)	S	1	17.49	29.37	1940.68	647.899	3	-0.000319	-0.164	18	31	27174	3740	S_18	KHDRBS1_S_18	eAf_H2O2_1	ETHCD
Q07666	KH domain-containing, RNA-binding, signal transduction-associated protein 1 OS	KHDRBS1	KHDRBS1	sGSmDPSGAHPSVR	unique	S1 ADP-Ribosyl-EThcD (SRDEKY)	S	1	25.4	29.31	1940.67	647.899	3	-0.00161	-0.829	18	31	27259	4003	S_18	KHDRBS1_S_18	eAf_H2O2_1	ETHCD
Q07666	KH domain-containing, RNA-binding, signal transduction-associated protein 1 OS	KHDRBS1	KHDRBS1	sGSMDPSGAHPSVR	unique	S1 ADP-Ribosyl-EThcD (SRDEKY)	S	1	38.26	29.63	1924.68	642.568	3	-0.000384	-0.199	18	31	27293	4107	S_18	KHDRBS1_S_18	eAf_H2O2_1	ETHCD
Q07666	KH domain-containing, RNA-binding, signal transduction-associated protein 1 OS	KHDRBS1	KHDRBS1	sGSMDPSGAHPSVR	unique	S1 ADP-Ribosyl-EThcD (SRDEKY)	S	1	31.2	29.52	1924.68	642.567	3	-0.000954	-0.495	18	31	27334	4230	S_18	KHDRBS1_S_18	eAf_H2O2_1	ETHCD
Q07666	KH domain-containing, RNA-binding, signal transduction-associated protein 1 OS	KHDRBS1	KHDRBS1	sGSmDPSGAHPSVR	unique	S1 ADP-Ribosyl-EThcD (SRDEKY)	S	1	23.08	29.37	1940.68	647.899	3	-0.000319	-0.164	18	31	26299	4173	S_18	KHDRBS1_S_18	eAf_H2O2_2	ETHCD
Q07666	KH domain-containing, RNA-binding, signal transduction-associated protein 1 OS	KHDRBS1	KHDRBS1	sGSmDPSGAHPSVR	unique	S1 ADP-Ribosyl-EThcD (SRDEKY)	S	1	20.74	29.51	1940.68	647.9	3	0.000611	0.315	18	31	30780	5676	S_18	KHDRBS1_S_18	eAf_H2O2_2	ETHCD
Q07666	KH domain-containing, RNA-binding, signal transduction-associated protein 1 OS	KHDRBS1	KHDRBS1	sGSmDPSGAHPSVR	unique	S1 ADP-Ribosyl-EThcD (SRDEKY)	S	1	21.97	29.43	1940.68	647.9	3	0.00115	0.593	18	31	30823	5814	S_18	KHDRBS1_S_18	eAf_H2O2_2	ETHCD
Q07666	KH domain-containing, RNA-binding, signal transduction-associated protein 1 OS	KHDRBS1	KHDRBS1	sGSMDPSGAHPSVR	unique	S1 ADP-Ribosyl-EThcD (SRDEKY)	S	1	20.2	29.65	1924.68	642.568	3	-0.000204	-0.106	18	31	30972	6297	S_18	KHDRBS1_S_18	eAf_H2O2_2	ETHCD
Q07666	KH domain-containing, RNA-binding, signal transduction-associated protein 1 OS	KHDRBS1	KHDRBS1	sGSmDPSGAHPSVR	unique	S1 ADP-Ribosyl-EThcD (SRDEKY)	S	1	15.88	29.51	1940.68	647.9	3	0.000611	0.315	18	31	23872	2820	S_18	KHDRBS1_S_18	eAf_H2O2_3	ETHCD
Q07666	KH domain-containing, RNA-binding, signal transduction-associated protein 1 OS	KHDRBS1	KHDRBS1	sGSmDPSGAHPSVR	unique	S1 ADP-Ribosyl-EThcD (SRDEKY)	S	1	17.22	29.51	1940.68	647.9	3	0.000791	0.407	18	31	26118	3575	S_18	KHDRBS1_S_18	eAf_H2O2_3	ETHCD
Q07666	KH domain-containing, RNA-binding, signal transduction-associated protein 1 OS	KHDRBS1	KHDRBS1	sGSmDPSGAHPSVR	unique	S1 ADP-Ribosyl-EThcD (SRDEKY)	S	1	20.52	29.51	1940.68	647.9	3	0.000611	0.315	18	31	26243	3959	S_18	KHDRBS1_S_18	eAf_H2O2_3	ETHCD
Q07666	KH domain-containing, RNA-binding, signal transduction-associated protein 1 OS	KHDRBS1	KHDRBS1	sGSMDPSGAHPSVR	unique	S1 ADP-Ribosyl-EThcD (SRDEKY)	S	1	42.97	29.8	1924.68	642.568	3	0.00127	0.657	18	31	26265	4027	S_18	KHDRBS1_S_18	eAf_H2O2_3	ETHCD
Q07666	KH domain-containing, RNA-binding, signal transduction-associated protein 1 OS	KHDRBS1	KHDRBS1	QTPsRQPPLPHR	unique	S4 ADP-Ribosyl-EThcD (SRDEKY)	S	0.99	18.33	30.21	1953.83	652.283	3	0.00173	0.883	32	43	26286	4092	S_35	KHDRBS1_S_35	eAf_H2O2_3	ETHCD
Q07666	KH domain-containing, RNA-binding, signal transduction-associated protein 1 OS	KHDRBS1	KHDRBS1	sGSMDPSGAHPSVR	unique	S1 ADP-Ribosyl-EThcD (SRDEKY)	S	1	18.24	29.68	1924.68	642.568	3	-2.41e-05	-0.0125	18	31	26305	4149	S_18	KHDRBS1_S_18	eAf_H2O2_3	ETHCD
Q14807	Kinesin-like protein KIF22 OS	KIF22	KIF22	LLASQGSQGAPLLsTPKR	unique	S14 ADP-Ribosyl-EThcD (SRDEKY)	S	0.97	15.89	30.53	2364.09	789.037	3	0.00146	0.616	449	466	40209	10699	S_462	KIF22_S_462	eAf_H2O2_3	ETHCD
Q9UMN6_Q03164	Histone-lysine N-methyltransferase 2B OS_Histone-lysine N-methyltransferase 2A OS	KMT2B_KMT2A	KMT2B	sILREPTFR	unique	S1 ADP-Ribosyl-EThcD (SRDEKY)	S	1	36.11	31.55	1658.68	553.901	3	-0.00475	-2.86	610	618; 610	41017	10111	S_610	KMT2B_S_610	eAf_H2O2_1	ETHCD
Q9UMN6_Q03164	Histone-lysine N-methyltransferase 2B OS_Histone-lysine N-methyltransferase 2A OS	KMT2B_KMT2A	KMT2B	sILREPTFR	unique	S1 ADP-Ribosyl-EThcD (SRDEKY)	S	1	17.74	31.22	1658.69	553.902	3	-0.000374	-0.225	610	618; 610	44675	12553	S_610	KMT2B_S_610	eAf_H2O2_2	ETHCD
Q9UMN6_Q03164	Histone-lysine N-methyltransferase 2B OS_Histone-lysine N-methyltransferase 2A OS	KMT2B_KMT2A	KMT2B	sILREPTFR	unique	S1 ADP-Ribosyl-EThcD (SRDEKY)	S	1	23.93	31.22	1658.69	553.902	3	1.59e-05	0.00956	610	618; 610	40089	10268	S_610	KMT2B_S_610	eAf_H2O2_3	ETHCD
Q4FZB7	Histone-lysine N-methyltransferase KMT5B OS	KMT5B	KMT5B	sDSFSHNNPVR	unique	S1 ADP-Ribosyl-EThcD (SRDEKY)	S	1	47.77	25.42	1799.63	600.884	3	0.00131	0.725	116	126	33040	6516	S_116	KMT5B_S_116	eAf_H2O2_2	ETHCD
Q1ED39	Lysine-rich nucleolar protein 1 OS	KNOP1	KNOP1	sVAHGQAPEMPLVK	unique	S1 ADP-Ribosyl-EThcD (SRDEKY)	S	1	28.34	31.37	2003.82	668.948	3	0.000526	0.262	52	65	44679	12567	S_52	KNOP1_S_52	eAf_H2O2_2	ETHCD
Q1ED39	Lysine-rich nucleolar protein 1 OS	KNOP1	KNOP1	sVAHGQAPEMPLVK	unique	S1 ADP-Ribosyl-EThcD (SRDEKY)	S	1	26.72	31.34	2003.82	668.948	3	0.000346	0.173	52	65	40084	10252	S_52	KNOP1_S_52	eAf_H2O2_3	ETHCD
Q96BZ8	Leukocyte receptor cluster member 1 OS	LENG1	LENG1	KsWHVR	unique	S2 ADP-Ribosyl-EThcD (SRDEKY)	S	1	21.04	27.84	1352.5	451.842	3	-0.00234	-1.73	7	12	23814	4181	S_8	LENG1_S_8	WT_Af_H2O2_2	ETHCD
P49916	DNA ligase 3 OS	LIG3	LIG3	KFsGFSAKPNNSGEAPSSPTPK	unique	S3 ADP-Ribosyl-EThcD (SRDEKY)	S	0.96	31.41	31.25	2775.15	926.059	3	-0.00309	-1.11	225	246	38040	8896	S_227	LIG3_S_227	WT_Af_H2O2_3	ETHCD
P49916	DNA ligase 3 OS	LIG3	LIG3	KFsGFSAKPNNSGEAPSSPTPK	unique	S3 ADP-Ribosyl-EThcD (SRDEKY)	S	0.97	25.56	31.45	2776.16	926.394	3	1	-0.339	225	246	38051	8964	S_227	LIG3_S_227	WT_Af_H2O2_3	ETHCD
P49916	DNA ligase 3 OS	LIG3	LIG3	KFsGFSAKPNNSGEAPSSPTPK	unique	S3 ADP-Ribosyl-EThcD (SRDEKY)	S	1	53.62	31.17	2775.15	926.058	3	-0.00567	-2.04	225	246	34268	7457	S_227	LIG3_S_227	eAf_H2O2_1	ETHCD
P49916	DNA ligase 3 OS	LIG3	LIG3	KFsGFSAKPNNSGEAPSSPTPK	unique	S3 ADP-Ribosyl-EThcD (SRDEKY)	S	1	28.22	31.1	2775.15	694.795	4	-0.00543	-1.96	225	246	34269	7462	S_227	LIG3_S_227	eAf_H2O2_1	ETHCD
P49916	DNA ligase 3 OS	LIG3	LIG3	KFsGFSAKPNNSGEAPSSPTPK	unique	S3 ADP-Ribosyl-EThcD (SRDEKY)	S	1	57.72	31.3	2775.16	926.06	3	0.000386	0.139	225	246	39955	9848	S_227	LIG3_S_227	eAf_H2O2_2	ETHCD
P49916	DNA ligase 3 OS	LIG3	LIG3	KFsGFSAKPNNSGEAPSSPTPK	unique	S3 ADP-Ribosyl-EThcD (SRDEKY)	S	1	26.28	31.34	2775.16	694.797	4	0.00045	0.162	225	246	39960	9863	S_227	LIG3_S_227	eAf_H2O2_2	ETHCD
P49916	DNA ligase 3 OS	LIG3	LIG3	KFsGFSAKPNNSGEAPSSPTPK	unique	S3 ADP-Ribosyl-EThcD (SRDEKY)	S	0.99	17.48	31.17	2776.15	926.389	3	0.988	-5.22	225	246	40068	10226	S_227	LIG3_S_227	eAf_H2O2_2	ETHCD
P49916	DNA ligase 3 OS	LIG3	LIG3	KFSGFsAKPNNSGEAPSSPTPK	unique	S6 ADP-Ribosyl-EThcD (SRDEKY)	S	0.98	32.56	31.32	2775.16	926.061	3	0.00222	0.798	225	246	33193	7175	S_230	LIG3_S_230	eAf_H2O2_3	ETHCD
P49916	DNA ligase 3 OS	LIG3	LIG3	KFsGFSAKPNNSGEAPSSPTPK	unique	S3 ADP-Ribosyl-EThcD (SRDEKY)	S	1	53.44	31.29	2775.16	926.06	3	0.000206	0.0742	225	246	33302	7537	S_227	LIG3_S_227	eAf_H2O2_3	ETHCD
P49916	DNA ligase 3 OS	LIG3	LIG3	KFsGFSAKPNNSGEAPSSPTPK	unique	S3 ADP-Ribosyl-EThcD (SRDEKY)	S	1	33.74	31.33	2775.16	694.797	4	0.00141	0.508	225	246	33305	7549	S_227	LIG3_S_227	eAf_H2O2_3	ETHCD
Q9BRT6	Protein LLP homolog OS	LLPH	LLPH	sILKLDGDVLMK	unique	S1 ADP-Ribosyl-EThcD (SRDEKY)	S	1	66.27	30.74	1871.81	624.945	3	-0.000904	-0.483	31	42	54642	16568	S_31	LLPH_S_31	eAf_H2O2_1	ETHCD
Q9BRT6	Protein LLP homolog OS	LLPH	LLPH	sILKLDGDVLMK	unique	S1 ADP-Ribosyl-EThcD (SRDEKY)	S	1	47.5	30.86	1871.82	624.946	3	0.00111	0.59	31	42	58210	18892	S_31	LLPH_S_31	eAf_H2O2_2	ETHCD
Q9BRT6	Protein LLP homolog OS	LLPH	LLPH	sILKLDGDVLmK	unique	S1 ADP-Ribosyl-EThcD (SRDEKY)	S	1	58.65	31.03	1887.81	630.277	3	0.000631	0.334	31	42	49190	14362	S_31	LLPH_S_31	eAf_H2O2_3	ETHCD
Q9BRT6	Protein LLP homolog OS	LLPH	LLPH	sILKLDGDVLMK	unique	S1 ADP-Ribosyl-EThcD (SRDEKY)	S	1	54.95	30.74	1871.81	624.945	3	-0.000544	-0.291	31	42	53763	16730	S_31	LLPH_S_31	eAf_H2O2_3	ETHCD
P02545	Prelamin-A/C OS	LMNA	LMNA	sGAQASSTPLSPTR	unique	S1 ADP-Ribosyl-EThcD (SRDEKY)	S	1	38.02	29.83	1899.74	634.254	3	-0.000654	-0.344	12	25	29381	5694	S_12	LMNA_S_12	WT_Af_H2O2_1	ETHCD
P02545	Prelamin-A/C OS	LMNA	LMNA	sVGGSGGGSFGDNLVTR	unique	S1 ADP-Ribosyl-EThcD (SRDEKY)	S	1	30.91	29.41	2106.8	703.275	3	-0.000864	-0.41	628	644	38064	11587	S_628	LMNA_S_628	WT_Af_H2O2_1	ETHCD
P02545	Prelamin-A/C OS	LMNA	LMNA	SVGGsGGGSFGDNLVTR	unique	S5 ADP-Ribosyl-EThcD (SRDEKY)	S	1	20.57	29.39	2106.81	703.276	3	0.000786	0.373	628	644	38077	11738	S_632	LMNA_S_632	WT_Af_H2O2_1	ETHCD
P02545	Prelamin-A/C OS	LMNA	LMNA	sGAQASSTPLSPTR	unique	S1 ADP-Ribosyl-EThcD (SRDEKY)	S	1	55.62	30.23	1899.74	634.254	3	0.000816	0.429	12	25	28356	6958	S_12	LMNA_S_12	WT_Af_H2O2_2	ETHCD
P02545	Prelamin-A/C OS	LMNA	LMNA	sVGGSGGGSFGDNLVTR	unique	S1 ADP-Ribosyl-EThcD (SRDEKY)	S	1	72.8	29.4	2106.81	703.276	3	0.000966	0.458	628	644	37015	12520	S_628	LMNA_S_628	WT_Af_H2O2_2	ETHCD
P02545	Prelamin-A/C OS	LMNA	LMNA	sVGGSGGGSFGDNLVTR	unique	S1 ADP-Ribosyl-EThcD (SRDEKY)	S	1	25.49	29.42	2106.81	703.276	3	0.00133	0.629	628	644	37030	12648	S_628	LMNA_S_628	WT_Af_H2O2_2	ETHCD
P02545	Prelamin-A/C OS	LMNA	LMNA	sGAQASSTPLSPTR	unique	S1 ADP-Ribosyl-EThcD (SRDEKY)	S	1	35.04	30.42	1899.74	634.255	3	0.00412	2.17	12	25	33740	6307	S_12	LMNA_S_12	WT_Af_H2O2_3	ETHCD
P02545	Prelamin-A/C OS	LMNA	LMNA	sVGGSGGGSFGDNLVTR	unique	S1 ADP-Ribosyl-EThcD (SRDEKY)	S	1	40.83	29.42	2106.81	703.276	3	0.00151	0.714	628	644	44488	12374	S_628	LMNA_S_628	WT_Af_H2O2_3	ETHCD
P02545	Prelamin-A/C OS	LMNA	LMNA	sGAQASSTPLSPTR	unique	S1 ADP-Ribosyl-EThcD (SRDEKY)	S	1	50.1	29.84	1899.74	634.254	3	-0.00101	-0.534	12	25	29647	5321	S_12	LMNA_S_12	eAf_H2O2_1	ETHCD
P02545	Prelamin-A/C OS	LMNA	LMNA	ASASGsGAQVGGPISSGSSASSVTVTR	unique	S6 ADP-Ribosyl-EThcD (SRDEKY)	S	1	61.84	31.14	2905.21	969.409	3	-0.00633	-2.18	598	624	36565	8472	S_603	LMNA_S_603	eAf_H2O2_1	ETHCD
P02545	Prelamin-A/C OS	LMNA	LMNA	SVGGSGGGsFGDNLVTR	unique	S9 ADP-Ribosyl-EThcD (SRDEKY)	S	1	43.18	29.44	2106.8	703.274	3	-0.00545	-2.59	628	644	41022	10126	S_636	LMNA_S_636	eAf_H2O2_1	ETHCD
P02545	Prelamin-A/C OS	LMNA	LMNA	sVGGSGGGSFGDNLVTR	unique	S1 ADP-Ribosyl-EThcD (SRDEKY)	S	1	89.81	29.43	2106.8	703.275	3	-0.00251	-1.19	628	644	41118	10459	S_628	LMNA_S_628	eAf_H2O2_1	ETHCD
P02545	Prelamin-A/C OS	LMNA	LMNA	sVGGSGGGSFGDNLVTR	unique	S1 ADP-Ribosyl-EThcD (SRDEKY)	S	1	90.76	29.43	2106.8	703.275	3	-0.00251	-1.19	628	644	41155	10585	S_628	LMNA_S_628	eAf_H2O2_1	ETHCD
P02545	Prelamin-A/C OS	LMNA	LMNA	sVGGSGGGSFGDNLVTR	unique	S1 ADP-Ribosyl-EThcD (SRDEKY)	S	1	58.99	29.56	2106.8	703.274	3	-0.00452	-2.15	628	644	41191	10725	S_628	LMNA_S_628	eAf_H2O2_1	ETHCD
P02545	Prelamin-A/C OS	LMNA	LMNA	sVGGSGGGSFGDNLVTR	unique	S1 ADP-Ribosyl-EThcD (SRDEKY)	S	1	36.1	29.38	2106.8	703.274	3	-0.00344	-1.63	628	644	43225	10870	S_628	LMNA_S_628	eAf_H2O2_1	ETHCD
P02545	Prelamin-A/C OS	LMNA	LMNA	sVGGSGGGSFGDNLVTR	unique	S1 ADP-Ribosyl-EThcD (SRDEKY)	S	1	27.11	29.56	2106.8	703.274	3	-0.00452	-2.15	628	644	43264	11017	S_628	LMNA_S_628	eAf_H2O2_1	ETHCD
P02545	Prelamin-A/C OS	LMNA	LMNA	sGAQASSTPLSPTR	unique	S1 ADP-Ribosyl-EThcD (SRDEKY)	S	1	54.62	29.83	1899.74	634.254	3	-0.000654	-0.344	12	25	33302	7453	S_12	LMNA_S_12	eAf_H2O2_2	ETHCD
P02545	Prelamin-A/C OS	LMNA	LMNA	sGAQASSTPLSPTR	unique	S1 ADP-Ribosyl-EThcD (SRDEKY)	S	1	50.59	30.11	1899.74	634.254	3	9.59e-05	0.0504	12	25	33333	7569	S_12	LMNA_S_12	eAf_H2O2_2	ETHCD
P02545	Prelamin-A/C OS	LMNA	LMNA	ASASGsGAQVGGPISSGSSASSVTVTR	unique	S6 ADP-Ribosyl-EThcD (SRDEKY)	S	0.95	70.6	31.13	2905.21	969.412	3	0.00102	0.35	598	624	40239	10847	S_603	LMNA_S_603	eAf_H2O2_2	ETHCD
P02545	Prelamin-A/C OS	LMNA	LMNA	ASAsGSGAQVGGPISSGSSASSVTVTR	unique	S4 ADP-Ribosyl-EThcD (SRDEKY)	S	0.98	17.92	31.12	2905.21	969.412	3	-9.41e-05	-0.0324	598	624	42278	10992	S_601	LMNA_S_601	eAf_H2O2_2	ETHCD
P02545	Prelamin-A/C OS	LMNA	LMNA	SVGGSGGGsFGDNLVTR	unique	S9 ADP-Ribosyl-EThcD (SRDEKY)	S	1	39.01	29.42	2106.81	703.276	3	0.00133	0.629	628	644	44638	12395	S_636	LMNA_S_636	eAf_H2O2_2	ETHCD
P02545	Prelamin-A/C OS	LMNA	LMNA	sVGGSGGGSFGDNLVTR	unique	S1 ADP-Ribosyl-EThcD (SRDEKY)	S	1	94.8	29.58	2106.81	703.276	3	0.00169	0.8	628	644	44739	12779	S_628	LMNA_S_628	eAf_H2O2_2	ETHCD
P02545	Prelamin-A/C OS	LMNA	LMNA	sVGGSGGGSFGDNLVTR	unique	S1 ADP-Ribosyl-EThcD (SRDEKY)	S	1	101	29.39	2106.81	703.276	3	0.000786	0.373	628	644	44777	12921	S_628	LMNA_S_628	eAf_H2O2_2	ETHCD
P02545	Prelamin-A/C OS	LMNA	LMNA	sVGGSGGGSFGDNLVTR	unique	S1 ADP-Ribosyl-EThcD (SRDEKY)	S	1	46.11	29.4	2106.81	703.276	3	0.000966	0.458	628	644	46831	13154	S_628	LMNA_S_628	eAf_H2O2_2	ETHCD
P02545	Prelamin-A/C OS	LMNA	LMNA	sGAQASSTPLSPTR	unique	S1 ADP-Ribosyl-EThcD (SRDEKY)	S	1	50.26	29.86	1899.74	634.254	3	-0.000444	-0.234	12	25	28634	5254	S_12	LMNA_S_12	eAf_H2O2_3	ETHCD
P02545	Prelamin-A/C OS	LMNA	LMNA	ASASGsGAQVGGPISSGSSASSVTVTR	unique	S6 ADP-Ribosyl-EThcD (SRDEKY)	S	1	77.31	31.17	2905.21	969.412	3	0.0021	0.721	598	624	35633	8643	S_603	LMNA_S_603	eAf_H2O2_3	ETHCD
P02545	Prelamin-A/C OS	LMNA	LMNA	ASAsGSGAQVGGPISSGSSASSVTVTR	unique	S4 ADP-Ribosyl-EThcD (SRDEKY)	S	1	70.68	31.13	2905.21	969.412	3	0.00102	0.35	598	624	37672	8774	S_601	LMNA_S_601	eAf_H2O2_3	ETHCD
P02545	Prelamin-A/C OS	LMNA	LMNA	SVGGSGGGsFGDNLVTR	unique	S9 ADP-Ribosyl-EThcD (SRDEKY)	S	1	60.84	29.39	2106.81	703.276	3	0.000606	0.287	628	644	40080	10239	S_636	LMNA_S_636	eAf_H2O2_3	ETHCD
P02545	Prelamin-A/C OS	LMNA	LMNA	sVGGSGGGSFGDNLVTR	unique	S1 ADP-Ribosyl-EThcD (SRDEKY)	S	1	98.01	29.42	2106.81	703.276	3	0.00151	0.714	628	644	40187	10620	S_628	LMNA_S_628	eAf_H2O2_3	ETHCD
P02545	Prelamin-A/C OS	LMNA	LMNA	sVGGSGGGSFGDNLVTR	unique	S1 ADP-Ribosyl-EThcD (SRDEKY)	S	1	95.94	29.42	2106.81	703.276	3	0.00115	0.544	628	644	40228	10762	S_628	LMNA_S_628	eAf_H2O2_3	ETHCD
P02545	Prelamin-A/C OS	LMNA	LMNA	sVGGSGGGSFGDNLVTR	unique	S1 ADP-Ribosyl-EThcD (SRDEKY)	S	1	60	29.58	2106.81	703.276	3	0.00169	0.8	628	644	42269	10910	S_628	LMNA_S_628	eAf_H2O2_3	ETHCD
P02545	Prelamin-A/C OS	LMNA	LMNA	sVGGSGGGSFGDNLVTR	unique	S1 ADP-Ribosyl-EThcD (SRDEKY)	S	1	73	29.39	2106.81	703.276	3	0.000786	0.373	628	644	42308	11051	S_628	LMNA_S_628	eAf_H2O2_3	ETHCD
P02545	Prelamin-A/C OS	LMNA	LMNA	sVGGSGGGSFGDNLVTR	unique	S1 ADP-Ribosyl-EThcD (SRDEKY)	S	1	34.12	29.4	2106.81	703.276	3	0.000966	0.458	628	644	42346	11192	S_628	LMNA_S_628	eAf_H2O2_3	ETHCD
Q15691	Microtubule-associated protein RP/EB family member 1 OS	MAPRE1	MAPRE1	KPLTSSSAAPQRPIsTQR	unique	S15 ADP-Ribosyl-EThcD (SRDEKY)	S	1	32.4	30.82	2465.11	822.712	3	0.0031	1.26	151	168	33041	6522	S_165	MAPRE1_S_165	eAf_H2O2_2	ETHCD
Q15691	Microtubule-associated protein RP/EB family member 1 OS	MAPRE1	MAPRE1	KPLTSSSAAPQRPIsTQR	unique	S15 ADP-Ribosyl-EThcD (SRDEKY)	S	0.99	38.59	30.76	2465.11	822.711	3	0.0022	0.89	151	168	26334	4237	S_165	MAPRE1_S_165	eAf_H2O2_3	ETHCD
Q15691	Microtubule-associated protein RP/EB family member 1 OS	MAPRE1	MAPRE1	KPLTSSsAAPQRPISTQR	unique	S7 ADP-Ribosyl-EThcD (SRDEKY)	S	1	18.57	30.76	2465.11	822.711	3	0.00181	0.732	151	168	28449	4610	S_157	MAPRE1_S_157	eAf_H2O2_3	ETHCD
Q9UBB5	Methyl-CpG-binding domain protein 2 OS	MBD2	MBD2	REPVPFPSGsAGPGPR	unique	S10 ADP-Ribosyl-EThcD (SRDEKY)	S	1	48.89	30.7	2147.88	716.967	3	-0.00411	-1.91	124	139	41107	10426	S_133	MBD2_S_133	eAf_H2O2_1	ETHCD
Q9UBB5	Methyl-CpG-binding domain protein 2 OS	MBD2	MBD2	REPVPFPSGsAGPGPR	unique	S10 ADP-Ribosyl-EThcD (SRDEKY)	S	1	47.22	30.87	2147.88	716.969	3	0.00138	0.64	124	139	44757	12842	S_133	MBD2_S_133	eAf_H2O2_2	ETHCD
Q9UBB5	Methyl-CpG-binding domain protein 2 OS	MBD2	MBD2	REPVPFPsGSAGPGPR	unique	S8 ADP-Ribosyl-EThcD (SRDEKY)	S	1	62.15	30.6	2147.88	716.968	3	-9.41e-05	-0.0438	124	139	46853	13247	S_131	MBD2_S_131	eAf_H2O2_2	ETHCD
Q9UBB5	Methyl-CpG-binding domain protein 2 OS	MBD2	MBD2	REPVPFPSGsAGPGPR	unique	S10 ADP-Ribosyl-EThcD (SRDEKY)	S	1	47.33	30.91	2147.88	716.969	3	0.00174	0.808	124	139	40190	10631	S_133	MBD2_S_133	eAf_H2O2_3	ETHCD
Q9UBB5	Methyl-CpG-binding domain protein 2 OS	MBD2	MBD2	REPVPFPsGSAGPGPR	unique	S8 ADP-Ribosyl-EThcD (SRDEKY)	S	1	31.1	30.81	2147.88	716.969	3	0.00102	0.473	124	139	42305	11039	S_131	MBD2_S_131	eAf_H2O2_3	ETHCD
O95243	Methyl-CpG-binding domain protein 4 OS	MBD4	MBD4	scSGFVQSDSKR	unique	S1 ADP-Ribosyl-EThcD (SRDEKY)	S	1	28.27	28.51	1897.67	633.564	3	-0.00117	-0.615	253	264	27069	3420	S_253	MBD4_S_253	eAf_H2O2_1	ETHCD
O95243	Methyl-CpG-binding domain protein 4 OS	MBD4	MBD4	scSGFVQSDSKR	unique	S1 ADP-Ribosyl-EThcD (SRDEKY)	S	1	39.23	28.67	1897.67	633.564	3	0.000122	0.0643	253	264	28609	5136	S_253	MBD4_S_253	eAf_H2O2_2	ETHCD
O95243	Methyl-CpG-binding domain protein 4 OS	MBD4	MBD4	scSGFVQSDSKR	unique	S1 ADP-Ribosyl-EThcD (SRDEKY)	S	1	32.17	28.81	1897.67	633.564	3	0.000482	0.254	253	264	26034	3320	S_253	MBD4_S_253	eAf_H2O2_3	ETHCD
Q14676	Mediator of DNA damage checkpoint protein 1 OS	MDC1	MDC1	sRFTPELQPK	unique	S1 ADP-Ribosyl-EThcD (SRDEKY)	S	1	32.94	31.23	1742.7	581.908	3	-0.00453	-2.6	1797	1806	34285	7521	S_1797	MDC1_S_1797	eAf_H2O2_1	ETHCD
Q14676	Mediator of DNA damage checkpoint protein 1 OS	MDC1	MDC1	sSGKTPETLVPTAPK	unique	S1 ADP-Ribosyl-EThcD (SRDEKY)	S	1	42.96	30.29	2052.88	685.3	3	-0.00164	-0.8	1399	1413	36604	8606	S_1399	MDC1_S_1399	eAf_H2O2_1	ETHCD
Q14676	Mediator of DNA damage checkpoint protein 1 OS	MDC1	MDC1	sSGKTPETLVPTAPK	unique	S1 ADP-Ribosyl-EThcD (SRDEKY)	S	1	42.52	30.24	2052.88	685.301	3	0.000756	0.368	1399	1413	42295	11053	S_1399	MDC1_S_1399	eAf_H2O2_2	ETHCD
Q14676	Mediator of DNA damage checkpoint protein 1 OS	MDC1	MDC1	sRFTPELQPK	unique	S1 ADP-Ribosyl-EThcD (SRDEKY)	S	1	30.3	31.13	1742.71	581.909	3	-0.000154	-0.0884	1797	1806	35320	7603	S_1797	MDC1_S_1797	eAf_H2O2_3	ETHCD
Q14676	Mediator of DNA damage checkpoint protein 1 OS	MDC1	MDC1	sSGKTPETLVPTAPK	unique	S1 ADP-Ribosyl-EThcD (SRDEKY)	S	1	47.63	30.3	2052.88	685.301	3	-0.000714	-0.348	1399	1413	37673	8776	S_1399	MDC1_S_1399	eAf_H2O2_3	ETHCD
Q14676	Mediator of DNA damage checkpoint protein 1 OS	MDC1	MDC1	AAGNPGSLAAPIDHKPcsAPLEPK	unique	S18 ADP-Ribosyl-EThcD (SRDEKY)	S	1	22.17	31.78	2938.28	980.433	3	0.00333	1.13	1726	1749	40184	10613	S_1743	MDC1_S_1743	eAf_H2O2_3	ETHCD
P51608	Methyl-CpG-binding protein 2 OS	MECP2	MECP2	GRKPGsVVAAAAAEAK	unique	S6 ADP-Ribosyl-EThcD (SRDEKY)	S	0.98	73.21	29.85	2022.89	675.303	3	-0.00398	-1.97	269	284	34004	6589	S_274	MECP2_S_274	eAf_H2O2_1	ETHCD
P51608	Methyl-CpG-binding protein 2 OS	MECP2	MECP2	GRKPGsVVAAAAAEAK	unique	S6 ADP-Ribosyl-EThcD (SRDEKY)	S	1	64.8	29.85	2022.89	675.303	3	-0.00398	-1.97	269	284	33048	6696	S_274	MECP2_S_274	eAf_H2O2_3	ETHCD
Q6P0N0	Mis18-binding protein 1 OS	MIS18BP1	MIS18BP1	sNGGIVWGNIKK	unique	S1 ADP-Ribosyl-EThcD (SRDEKY)	S	1	17.21	31.49	1812.76	605.261	3	0.000166	0.0914	1067	1078	44696	12628	S_1067	MIS18BP1_S_1067	eAf_H2O2_2	ETHCD
Q6P0N0	Mis18-binding protein 1 OS	MIS18BP1	MIS18BP1	sNGGIVWGNIKK	unique	S1 ADP-Ribosyl-EThcD (SRDEKY)	S	1	31.44	31.49	1812.76	605.261	3	0.000346	0.191	1067	1078	40107	10330	S_1067	MIS18BP1_S_1067	eAf_H2O2_3	ETHCD
Q8WV92	MIT domain-containing protein 1 OS	MITD1	MITD1	sGLRQDPQSTAAATVLKR	unique	S1 ADP-Ribosyl-EThcD (SRDEKY)	S	1	24.6	30.91	2439.09	610.78	4	-0.00561	-2.3	4	21	36500	8247	S_4	MITD1_S_4	eAf_H2O2_1	ETHCD
Q8WV92	MIT domain-containing protein 1 OS	MITD1	MITD1	sGLRQDPQSTAAATVLK	unique	S1 ADP-Ribosyl-EThcD (SRDEKY)	S	1	63.16	31.35	2282.99	762.003	3	-0.00753	-3.3	4	20	38719	9023	S_4	MITD1_S_4	eAf_H2O2_1	ETHCD
Q8WV92	MIT domain-containing protein 1 OS	MITD1	MITD1	sGLRQDPQSTAAATVLK	unique	S1 ADP-Ribosyl-EThcD (SRDEKY)	S	1	76.8	31.22	2282.99	762.005	3	0.000356	0.156	4	20	42407	11484	S_4	MITD1_S_4	eAf_H2O2_2	ETHCD
Q8WV92	MIT domain-containing protein 1 OS	MITD1	MITD1	sGLRQDPQSTAAATVLKR	unique	S1 ADP-Ribosyl-EThcD (SRDEKY)	S	1	27.3	30.98	2439.09	610.781	4	-0.00097	-0.398	4	21	35566	8417	S_4	MITD1_S_4	eAf_H2O2_3	ETHCD
Q8WV92	MIT domain-containing protein 1 OS	MITD1	MITD1	sGLRQDPQSTAAATVLK	unique	S1 ADP-Ribosyl-EThcD (SRDEKY)	S	1	68.64	31.35	2283	762.006	3	0.00183	0.799	4	20	37795	9190	S_4	MITD1_S_4	eAf_H2O2_3	ETHCD
P46013	Proliferation marker protein Ki-67 OS	MKI67	MKI67	SPQPDPVKTPTsSK	unique	S12 ADP-Ribosyl-EThcD (SRDEKY)	S	1	15.06	30.36	2008.82	670.613	3	-0.00133	-0.664	1983	1996	27195	4028	S_1994	MKI67_S_1994	WT_Af_H2O2_1	ETHCD
P46013	Proliferation marker protein Ki-67 OS	MKI67	MKI67	sGNLPSKR	unique	S1 ADP-Ribosyl-EThcD (SRDEKY)	S	1	24.46	30.79	1398.53	467.185	3	-0.001	-0.717	621	628	21452	2958	S_621	MKI67_S_621	WT_Af_H2O2_2	ETHCD
P46013	Proliferation marker protein Ki-67 OS	MKI67	MKI67	ESVNLGKsEGFK	unique	S8 ADP-Ribosyl-EThcD (SRDEKY)	S	1	18.2	30.59	1834.72	612.58	3	-0.000184	-0.1	373	384	32575	8796	S_380	MKI67_S_380	WT_Af_H2O2_2	ETHCD
P46013	Proliferation marker protein Ki-67 OS	MKI67	MKI67	sGASEANLIVAK	unique	S1 ADP-Ribosyl-EThcD (SRDEKY)	S	1	22.47	31.78	1699.69	567.569	3	0.000236	0.139	648	659	34854	10604	S_648	MKI67_S_648	WT_Af_H2O2_2	ETHCD
P46013	Proliferation marker protein Ki-67 OS	MKI67	MKI67	sLVMHTPPVLK	unique	S1 ADP-Ribosyl-EThcD (SRDEKY)	S	1	29.56	29.3	1761.76	588.26	3	0.00148	0.837	538	548	41224	15384	S_538	MKI67_S_538	WT_Af_H2O2_2	ETHCD
P46013	Proliferation marker protein Ki-67 OS	MKI67	MKI67	SPQPDPVKTPTsSK	unique	S12 ADP-Ribosyl-EThcD (SRDEKY)	S	1	16.84	30.39	2008.82	670.614	3	0.000676	0.336	1983	1996	31542	4638	S_1994	MKI67_S_1994	WT_Af_H2O2_3	ETHCD
P46013	Proliferation marker protein Ki-67 OS	MKI67	MKI67	VEPVGDVVSTRDPVKsQSK	unique	S16 ADP-Ribosyl-EThcD (SRDEKY)	S	0.98	36.06	31.39	2567.13	856.717	3	-0.000934	-0.364	2968	2986	38088	9122	S_2983	MKI67_S_2983	WT_Af_H2O2_3	ETHCD
P46013	Proliferation marker protein Ki-67 OS	MKI67	MKI67	sGASEANLIVAK	unique	S1 ADP-Ribosyl-EThcD (SRDEKY)	S	1	18.91	31.83	1699.68	567.569	3	-0.00102	-0.602	648	659	40274	10226	S_648	MKI67_S_648	WT_Af_H2O2_3	ETHCD
P46013	Proliferation marker protein Ki-67 OS	MKI67	MKI67	LTQTsGQSTHTHKEPASGDEGIK	unique	S5 ADP-Ribosyl-EThcD (SRDEKY)	S	1	26.15	31.58	2949.22	738.312	4	-0.00077	-0.261	2622	2644	24878	2838	S_2626	MKI67_S_2626	eAf_H2O2_1	ETHCD
P46013	Proliferation marker protein Ki-67 OS	MKI67	MKI67	TKsQPAASTLESK	unique	S3 ADP-Ribosyl-EThcD (SRDEKY)	S	1	44.43	31.06	1887.77	630.262	3	-2.41e-05	-0.0128	3205	3217	27042	3338	S_3207	MKI67_S_3207	eAf_H2O2_1	ETHCD
P46013	Proliferation marker protein Ki-67 OS	MKI67	MKI67	sQPAASTLESK	unique	S1 ADP-Ribosyl-EThcD (SRDEKY)	S	1	46.46	30.52	1658.62	553.88	3	-0.00302	-1.82	3207	3217	27263	4014	S_3207	MKI67_S_3207	eAf_H2O2_1	ETHCD
P46013	Proliferation marker protein Ki-67 OS	MKI67	MKI67	ESVNLGKsEGFKAGDK	unique	S8 ADP-Ribosyl-EThcD (SRDEKY)	S	1	56.23	30.71	2205.9	736.306	3	-0.00182	-0.827	373	388	31754	5783	S_380	MKI67_S_380	eAf_H2O2_1	ETHCD
P46013	Proliferation marker protein Ki-67 OS	MKI67	MKI67	sGGSGHAVAEPASPEQELDQNKGK	unique	S1 ADP-Ribosyl-EThcD (SRDEKY)	S	1	24.28	30.83	2933.18	734.303	4	-0.00333	-1.13	296	319	31841	6073	S_296	MKI67_S_296	eAf_H2O2_1	ETHCD
P46013	Proliferation marker protein Ki-67 OS	MKI67	MKI67	ASQPDLVDTPTSsKPQPK	unique	S13 ADP-Ribosyl-EThcD (SRDEKY)	S	1	31	30.8	2436.02	813.015	3	-0.00258	-1.06	1739	1756	31897	6249	S_1751	MKI67_S_1751	eAf_H2O2_1	ETHCD
P46013	Proliferation marker protein Ki-67 OS	MKI67	MKI67	ESVNLGKsEGFK	unique	S8 ADP-Ribosyl-EThcD (SRDEKY)	S	1	41.64	30.69	1834.71	612.579	3	-0.00309	-1.69	373	384	34085	6853	S_380	MKI67_S_380	eAf_H2O2_1	ETHCD
P46013	Proliferation marker protein Ki-67 OS	MKI67	MKI67	sGGSGHAVAEPASPEQELDQNK	unique	S1 ADP-Ribosyl-EThcD (SRDEKY)	S	0.99	74.96	31.13	2748.06	917.029	3	-0.0063	-2.29	296	317	34187	7185	S_296	MKI67_S_296	eAf_H2O2_1	ETHCD
P46013	Proliferation marker protein Ki-67 OS	MKI67	MKI67	RsGASEANLIVAK	unique	S2 ADP-Ribosyl-EThcD (SRDEKY)	S	1	31.67	31.36	1855.78	619.601	3	-0.00399	-2.15	647	659	34192	7200	S_648	MKI67_S_648	eAf_H2O2_1	ETHCD
P46013	Proliferation marker protein Ki-67 OS	MKI67	MKI67	sLVmHTPPVLKK	unique	S1 ADP-Ribosyl-EThcD (SRDEKY)	S	1	17.28	29.19	1905.84	636.288	3	-0.00294	-1.54	538	549	34245	7382	S_538	MKI67_S_538	eAf_H2O2_1	ETHCD
P46013	Proliferation marker protein Ki-67 OS	MKI67	MKI67	sGASEANLIVAK	unique	S1 ADP-Ribosyl-EThcD (SRDEKY)	S	1	22.59	32.02	1699.68	850.848	2	-0.00396	-2.33	648	659	36615	8647	S_648	MKI67_S_648	eAf_H2O2_1	ETHCD
P46013	Proliferation marker protein Ki-67 OS	MKI67	MKI67	sGASEANLIVAK	unique	S1 ADP-Ribosyl-EThcD (SRDEKY)	S	1	39.88	31.95	1699.68	567.568	3	-0.00432	-2.54	648	659	36624	8676	S_648	MKI67_S_648	eAf_H2O2_1	ETHCD
P46013	Proliferation marker protein Ki-67 OS	MKI67	MKI67	QILDSAASLTGsKR	unique	S12 ADP-Ribosyl-EThcD (SRDEKY)	S	1	41.42	31.43	1986.84	663.287	3	-0.00484	-2.44	1682	1695	38751	9131	S_1693	MKI67_S_1693	eAf_H2O2_1	ETHCD
P46013	Proliferation marker protein Ki-67 OS	MKI67	MKI67	sLVMHTPPVLKK	unique	S1 ADP-Ribosyl-EThcD (SRDEKY)	S	1	51.57	28.66	1889.85	630.958	3	0.000266	0.141	538	549	41136	10521	S_538	MKI67_S_538	eAf_H2O2_1	ETHCD
P46013	Proliferation marker protein Ki-67 OS	MKI67	MKI67	KPVGEVHSQFsTGHANSPcTIIIGK	unique	S11 ADP-Ribosyl-EThcD (SRDEKY)	S	1	16.69	32.16	3204.4	802.108	4	-0.00754	-2.35	697	721	43262	11008	S_707	MKI67_S_707	eAf_H2O2_1	ETHCD
P46013	Proliferation marker protein Ki-67 OS	MKI67	MKI67	sLVMHTPPVLK	unique	S1 ADP-Ribosyl-EThcD (SRDEKY)	S	1	44.93	28.89	1761.75	588.259	3	-0.00257	-1.46	538	548	45747	12920	S_538	MKI67_S_538	eAf_H2O2_1	ETHCD
P46013	Proliferation marker protein Ki-67 OS	MKI67	MKI67	sNTSLPPLPFKR	unique	S1 ADP-Ribosyl-EThcD (SRDEKY)	S	1	24.16	30.91	1896.81	633.278	3	-0.00387	-2.04	2987	2998	50088	14315	S_2987	MKI67_S_2987	eAf_H2O2_1	ETHCD
P46013	Proliferation marker protein Ki-67 OS	MKI67	MKI67	sGNLPSKR	unique	S1 ADP-Ribosyl-EThcD (SRDEKY)	S	1	24.2	29.74	1398.53	467.185	3	-7.41e-05	-0.053	621	628	23929	3034	S_621	MKI67_S_621	eAf_H2O2_2	ETHCD
P46013	Proliferation marker protein Ki-67 OS	MKI67	MKI67	LTQTsGQSTHTHKEPASGDEGIK	unique	S5 ADP-Ribosyl-EThcD (SRDEKY)	S	1	32.87	31.58	2949.22	738.312	4	-0.00077	-0.261	2622	2644	28427	4571	S_2626	MKI67_S_2626	eAf_H2O2_2	ETHCD
P46013	Proliferation marker protein Ki-67 OS	MKI67	MKI67	sTEFPRK	unique	S1 ADP-Ribosyl-EThcD (SRDEKY)	S	1	27.53	30.91	1404.51	469.178	3	-0.000174	-0.124	108	114	28537	4914	S_108	MKI67_S_108	eAf_H2O2_2	ETHCD
P46013	Proliferation marker protein Ki-67 OS	MKI67	MKI67	TKsQPAASTLESK	unique	S3 ADP-Ribosyl-EThcD (SRDEKY)	S	1	39.72	31.06	1887.77	630.262	3	-2.41e-05	-0.0128	3205	3217	28612	5145	S_3207	MKI67_S_3207	eAf_H2O2_2	ETHCD
P46013	Proliferation marker protein Ki-67 OS	MKI67	MKI67	SQPDPVDTPTsSKPQSK	unique	S11 ADP-Ribosyl-EThcD (SRDEKY)	S	1	21.33	30.19	2338.94	780.653	3	0.000796	0.34	1496	1512	30789	5703	S_1506	MKI67_S_1506	eAf_H2O2_2	ETHCD
P46013	Proliferation marker protein Ki-67 OS	MKI67	MKI67	AMHTPKPAVsGEK	unique	S10 ADP-Ribosyl-EThcD (SRDEKY)	S	1	15.61	30.08	1892.75	631.924	3	-0.00175	-0.926	1537	1549	30824	5816	S_1546	MKI67_S_1546	eAf_H2O2_2	ETHCD
P46013	Proliferation marker protein Ki-67 OS	MKI67	MKI67	sQPAASTLESK	unique	S1 ADP-Ribosyl-EThcD (SRDEKY)	S	1	45.58	30.94	1658.62	553.882	3	0.000636	0.383	3207	3217	30879	5991	S_3207	MKI67_S_3207	eAf_H2O2_2	ETHCD
P46013	Proliferation marker protein Ki-67 OS	MKI67	MKI67	ITEGKVsGNPQVHIK	unique	S7 ADP-Ribosyl-EThcD (SRDEKY)	S	1	40.14	30.55	2146.95	716.656	3	0.00158	0.734	146	160	35454	8012	S_152	MKI67_S_152	eAf_H2O2_2	ETHCD
P46013	Proliferation marker protein Ki-67 OS	MKI67	MKI67	ASQPDLVDTPTSsKPQPK	unique	S13 ADP-Ribosyl-EThcD (SRDEKY)	S	1	27.01	30.92	2436.03	813.017	3	0.00492	2.02	1739	1756	35606	8634	S_1751	MKI67_S_1751	eAf_H2O2_2	ETHCD
P46013	Proliferation marker protein Ki-67 OS	MKI67	MKI67	ESVNLGKsEGFK	unique	S8 ADP-Ribosyl-EThcD (SRDEKY)	S	1	44.78	30.66	1834.72	612.58	3	0.000566	0.308	373	384	37776	9209	S_380	MKI67_S_380	eAf_H2O2_2	ETHCD
P46013	Proliferation marker protein Ki-67 OS	MKI67	MKI67	RsGASEANLIVAK	unique	S2 ADP-Ribosyl-EThcD (SRDEKY)	S	1	51	31.61	1855.79	619.603	3	0.000776	0.418	647	659	37885	9582	S_648	MKI67_S_648	eAf_H2O2_2	ETHCD
P46013	Proliferation marker protein Ki-67 OS	MKI67	MKI67	sGGSGHAVAEPASPEQELDQNK	unique	S1 ADP-Ribosyl-EThcD (SRDEKY)	S	1	81.23	30.86	2748.07	917.031	3	0.00156	0.566	296	317	37891	9602	S_296	MKI67_S_296	eAf_H2O2_2	ETHCD
P46013	Proliferation marker protein Ki-67 OS	MKI67	MKI67	VEPVGDVVSTRDPVKsQSK	unique	S16 ADP-Ribosyl-EThcD (SRDEKY)	S	0.98	51.78	31.16	2567.13	856.718	3	0.00111	0.431	2968	2986	40007	10021	S_2983	MKI67_S_2983	eAf_H2O2_2	ETHCD
P46013	Proliferation marker protein Ki-67 OS	MKI67	MKI67	sGASEANLIVAK	unique	S1 ADP-Ribosyl-EThcD (SRDEKY)	S	1	21.25	31.77	1699.69	850.85	2	-0.000298	-0.175	648	659	42272	10972	S_648	MKI67_S_648	eAf_H2O2_2	ETHCD
P46013	Proliferation marker protein Ki-67 OS	MKI67	MKI67	sGASEANLIVAK	unique	S1 ADP-Ribosyl-EThcD (SRDEKY)	S	1	24.74	31.64	1699.69	567.569	3	0.000986	0.58	648	659	42294	11051	S_648	MKI67_S_648	eAf_H2O2_2	ETHCD
P46013	Proliferation marker protein Ki-67 OS	MKI67	MKI67	QILDSAASLTGsKR	unique	S12 ADP-Ribosyl-EThcD (SRDEKY)	S	1	60.05	31.52	1986.85	663.289	3	0.00104	0.521	1682	1695	42402	11469	S_1693	MKI67_S_1693	eAf_H2O2_2	ETHCD
P46013	Proliferation marker protein Ki-67 OS	MKI67	MKI67	sLVMHTPPVLKK	unique	S1 ADP-Ribosyl-EThcD (SRDEKY)	S	1	35.35	28.66	1889.85	630.958	3	0.000266	0.141	538	549	44783	12938	S_538	MKI67_S_538	eAf_H2O2_2	ETHCD
P46013	Proliferation marker protein Ki-67 OS	MKI67	MKI67	sLVMHTPPVLK	unique	S1 ADP-Ribosyl-EThcD (SRDEKY)	S	1	42.11	29.26	1761.76	588.259	3	5.87e-06	0.00333	538	548	51362	15300	S_538	MKI67_S_538	eAf_H2O2_2	ETHCD
P46013	Proliferation marker protein Ki-67 OS	MKI67	MKI67	LTQTsGQSTHTHKEPASGDEGIK	unique	S5 ADP-Ribosyl-EThcD (SRDEKY)	S	1	35.32	31.64	2949.22	738.312	4	0.00091	0.308	2622	2644	23859	2779	S_2626	MKI67_S_2626	eAf_H2O2_3	ETHCD
P46013	Proliferation marker protein Ki-67 OS	MKI67	MKI67	TKsQPAASTLESK	unique	S3 ADP-Ribosyl-EThcD (SRDEKY)	S	1	22.37	31.09	1887.76	630.262	3	-0.000564	-0.299	3205	3217	26016	3264	S_3207	MKI67_S_3207	eAf_H2O2_3	ETHCD
P46013	Proliferation marker protein Ki-67 OS	MKI67	MKI67	SQPDPVDTPTsSKPQSK	unique	S11 ADP-Ribosyl-EThcD (SRDEKY)	S	1	29.23	30.14	2338.94	780.653	3	-0.000104	-0.0445	1496	1512	26111	3554	S_1506	MKI67_S_1506	eAf_H2O2_3	ETHCD
P46013	Proliferation marker protein Ki-67 OS	MKI67	MKI67	sQPAASTLESK	unique	S1 ADP-Ribosyl-EThcD (SRDEKY)	S	1	45.05	30.94	1658.62	553.881	3	-8.41e-05	-0.0507	3207	3217	26215	3877	S_3207	MKI67_S_3207	eAf_H2O2_3	ETHCD
P46013	Proliferation marker protein Ki-67 OS	MKI67	MKI67	ESVNLGKsEGFKAGDK	unique	S8 ADP-Ribosyl-EThcD (SRDEKY)	S	1	28.87	30.83	2205.9	736.307	3	0.000186	0.0842	373	388	30788	5836	S_380	MKI67_S_380	eAf_H2O2_3	ETHCD
P46013	Proliferation marker protein Ki-67 OS	MKI67	MKI67	SGGsGHAVAEPASPEQELDQNKGK	unique	S4 ADP-Ribosyl-EThcD (SRDEKY)	S	0.98	32.63	30.75	2933.19	978.736	3	0.000476	0.162	296	319	30888	6186	S_299	MKI67_S_299	eAf_H2O2_3	ETHCD
P46013	Proliferation marker protein Ki-67 OS	MKI67	MKI67	sGGSGHAVAEPASPEQELDQNKGK	unique	S1 ADP-Ribosyl-EThcD (SRDEKY)	S	1	46.9	30.69	2933.19	734.304	4	0.00011	0.0374	296	319	30891	6198	S_296	MKI67_S_296	eAf_H2O2_3	ETHCD
P46013	Proliferation marker protein Ki-67 OS	MKI67	MKI67	ASQPDLVDTPTsSKPQPK	unique	S12 ADP-Ribosyl-EThcD (SRDEKY)	S	0.99	24.54	30.75	2436.02	813.015	3	-0.000394	-0.162	1739	1756	30893	6205	S_1750	MKI67_S_1750	eAf_H2O2_3	ETHCD
P46013	Proliferation marker protein Ki-67 OS	MKI67	MKI67	ESVNLGKsEGFK	unique	S8 ADP-Ribosyl-EThcD (SRDEKY)	S	1	45.09	30.54	1834.72	612.58	3	0.000206	0.112	373	384	33115	6915	S_380	MKI67_S_380	eAf_H2O2_3	ETHCD
P46013	Proliferation marker protein Ki-67 OS	MKI67	MKI67	sGGSGHAVAEPASPEQELDQNK	unique	S1 ADP-Ribosyl-EThcD (SRDEKY)	S	1	77.29	30.82	2748.07	917.031	3	-9.41e-05	-0.0342	296	317	33220	7260	S_296	MKI67_S_296	eAf_H2O2_3	ETHCD
P46013	Proliferation marker protein Ki-67 OS	MKI67	MKI67	sLVmHTPPVLKK	unique	S1 ADP-Ribosyl-EThcD (SRDEKY)	S	1	19.04	29.17	1905.85	636.29	3	0.000541	0.284	538	549	33276	7452	S_538	MKI67_S_538	eAf_H2O2_3	ETHCD
P46013	Proliferation marker protein Ki-67 OS	MKI67	MKI67	VEPVGDVVSTRDPVKsQSK	unique	S16 ADP-Ribosyl-EThcD (SRDEKY)	S	0.96	29.95	31.53	2568.13	643.041	4	1	0.0939	2968	2986	35387	7824	S_2983	MKI67_S_2983	eAf_H2O2_3	ETHCD
P46013	Proliferation marker protein Ki-67 OS	MKI67	MKI67	sGASEANLIVAK	unique	S1 ADP-Ribosyl-EThcD (SRDEKY)	S	1	21.27	31.72	1699.69	850.85	2	0.000562	0.33	648	659	37675	8783	S_648	MKI67_S_648	eAf_H2O2_3	ETHCD
P46013	Proliferation marker protein Ki-67 OS	MKI67	MKI67	sGASEANLIVAK	unique	S1 ADP-Ribosyl-EThcD (SRDEKY)	S	1	59.54	31.98	1699.69	567.569	3	-0.000484	-0.285	648	659	37679	8798	S_648	MKI67_S_648	eAf_H2O2_3	ETHCD
P46013	Proliferation marker protein Ki-67 OS	MKI67	MKI67	QILDSAASLTGsKR	unique	S12 ADP-Ribosyl-EThcD (SRDEKY)	S	1	66.83	31.44	1986.85	663.289	3	0.000106	0.0533	1682	1695	37823	9289	S_1693	MKI67_S_1693	eAf_H2O2_3	ETHCD
P46013	Proliferation marker protein Ki-67 OS	MKI67	MKI67	sLVmHTPPVLK	unique	S1 ADP-Ribosyl-EThcD (SRDEKY)	S	1	18.1	29.24	1777.75	593.591	3	0.000461	0.259	538	548	37867	9435	S_538	MKI67_S_538	eAf_H2O2_3	ETHCD
P46013	Proliferation marker protein Ki-67 OS	MKI67	MKI67	sLVMHTPPVLKK	unique	S1 ADP-Ribosyl-EThcD (SRDEKY)	S	1	27.66	28.43	1889.85	630.958	3	0.00174	0.918	538	549	40213	10710	S_538	MKI67_S_538	eAf_H2O2_3	ETHCD
P46013	Proliferation marker protein Ki-67 OS	MKI67	MKI67	sLVMHTPPVLK	unique	S1 ADP-Ribosyl-EThcD (SRDEKY)	S	1	30.88	29.18	1761.76	588.26	3	0.000366	0.208	538	548	46862	13113	S_538	MKI67_S_538	eAf_H2O2_3	ETHCD
P20585	DNA mismatch repair protein Msh3 OS	MSH3	MSH3	RKPAsGGLAASSSAPAR	unique	S5 ADP-Ribosyl-EThcD (SRDEKY)	S	1	93.84	30.78	2123.91	708.979	3	-0.000794	-0.374	4	20	27019	3268	S_8	MSH3_S_8	eAf_H2O2_1	ETHCD
P20585	DNA mismatch repair protein Msh3 OS	MSH3	MSH3	RKPAsGGLAASSSAPAR	unique	S5 ADP-Ribosyl-EThcD (SRDEKY)	S	1	85.76	30.65	2123.92	708.979	3	0.000286	0.135	4	20	28599	5105	S_8	MSH3_S_8	eAf_H2O2_2	ETHCD
P20585	DNA mismatch repair protein Msh3 OS	MSH3	MSH3	RKPAsGGLAASSSAPAR	unique	S5 ADP-Ribosyl-EThcD (SRDEKY)	S	1	73.13	30.64	2123.92	708.979	3	0.000856	0.403	4	20	23990	3186	S_8	MSH3_S_8	eAf_H2O2_3	ETHCD
P52701	DNA mismatch repair protein Msh6 OS	MSH6	MSH6	sVAPAAPTScDFSPGDLVWAK	unique	S1 ADP-Ribosyl-EThcD (SRDEKY)	S	1	39.46	30.37	2716.09	906.371	3	-0.000838	-0.308	79	99	59257	19232	S_79	MSH6_S_79	eAf_H2O2_1	ETHCD
P52701	DNA mismatch repair protein Msh6 OS	MSH6	MSH6	sVAPAAPTScDFSPGDLVWAK	unique	S1 ADP-Ribosyl-EThcD (SRDEKY)	S	1	48.75	30.36	2716.09	906.372	3	0.000812	0.299	79	99	62750	21427	S_79	MSH6_S_79	eAf_H2O2_2	ETHCD
P52701	DNA mismatch repair protein Msh6 OS	MSH6	MSH6	sVAPAAPTScDFSPGDLVWAK	unique	S1 ADP-Ribosyl-EThcD (SRDEKY)	S	1	58.25	30.36	2716.09	906.372	3	0.000812	0.299	79	99	58320	19360	S_79	MSH6_S_79	eAf_H2O2_3	ETHCD
Q9Y483	Metal-response element-binding transcription factor 2 OS	MTF2	MTF2	sWPAAIPHLR	unique	S1 ADP-Ribosyl-EThcD (SRDEKY)	S	1	28.81	31.43	1687.69	563.571	3	0.000896	0.531	488	497	50478	18245	S_488	MTF2_S_488	WT_Af_H2O2_1	ETHCD
Q9Y483	Metal-response element-binding transcription factor 2 OS	MTF2	MTF2	sVGRPPGPYTR	unique	S1 ADP-Ribosyl-EThcD (SRDEKY)	S	1	20.04	30.79	1726.68	576.569	3	-0.0023	-1.33	401	411	28332	6538	S_401	MTF2_S_401	WT_Af_H2O2_2	ETHCD
Q9Y483	Metal-response element-binding transcription factor 2 OS	MTF2	MTF2	sWPAAIPHLR	unique	S1 ADP-Ribosyl-EThcD (SRDEKY)	S	1	27.19	31	1687.69	563.571	3	-0.000934	-0.553	488	497	45415	17875	S_488	MTF2_S_488	WT_Af_H2O2_2	ETHCD
Q9Y483	Metal-response element-binding transcription factor 2 OS	MTF2	MTF2	sWPAAIPHLR	unique	S1 ADP-Ribosyl-EThcD (SRDEKY)	S	1	16.45	30.99	1687.69	563.571	3	-0.00111	-0.66	488	497	45436	18010	S_488	MTF2_S_488	WT_Af_H2O2_2	ETHCD
Q9Y483	Metal-response element-binding transcription factor 2 OS	MTF2	MTF2	sWPAAIPHLR	unique	S1 ADP-Ribosyl-EThcD (SRDEKY)	S	1	33.91	31.07	1687.69	563.571	3	0.000326	0.193	488	497	54915	18976	S_488	MTF2_S_488	WT_Af_H2O2_3	ETHCD
Q9Y483	Metal-response element-binding transcription factor 2 OS	MTF2	MTF2	sVGRPPGPYTR	unique	S1 ADP-Ribosyl-EThcD (SRDEKY)	S	1	21.01	30.22	1726.69	576.57	3	0.000246	0.142	401	411	29522	4858	S_401	MTF2_S_401	eAf_H2O2_1	ETHCD
Q9Y483	Metal-response element-binding transcription factor 2 OS	MTF2	MTF2	sWPAAIPHLR	unique	S1 ADP-Ribosyl-EThcD (SRDEKY)	S	1	45.25	31.44	1687.69	563.57	3	-0.00333	-1.97	488	497	52333	15444	S_488	MTF2_S_488	eAf_H2O2_1	ETHCD
Q9Y483	Metal-response element-binding transcription factor 2 OS	MTF2	MTF2	sWPAAIPHLR	unique	S1 ADP-Ribosyl-EThcD (SRDEKY)	S	1	18.95	31.34	1687.69	563.569	3	-0.00441	-2.61	488	497	52373	15587	S_488	MTF2_S_488	eAf_H2O2_1	ETHCD
Q9Y483	Metal-response element-binding transcription factor 2 OS	MTF2	MTF2	sVGRPPGPYTR	unique	S1 ADP-Ribosyl-EThcD (SRDEKY)	S	1	23.88	30.21	1726.69	576.57	3	0.000786	0.455	401	411	33199	7069	S_401	MTF2_S_401	eAf_H2O2_2	ETHCD
Q9Y483	Metal-response element-binding transcription factor 2 OS	MTF2	MTF2	sWPAAIPHLR	unique	S1 ADP-Ribosyl-EThcD (SRDEKY)	S	1	35.88	31.45	1687.69	563.571	3	0.00144	0.85	488	497	55937	17727	S_488	MTF2_S_488	eAf_H2O2_2	ETHCD
Q9Y483	Metal-response element-binding transcription factor 2 OS	MTF2	MTF2	sWPAAIPHLR	unique	S1 ADP-Ribosyl-EThcD (SRDEKY)	S	1	46.28	31.43	1687.69	563.571	3	0.000896	0.531	488	497	55978	17882	S_488	MTF2_S_488	eAf_H2O2_2	ETHCD
Q9Y483	Metal-response element-binding transcription factor 2 OS	MTF2	MTF2	sVGRPPGPYTR	unique	S1 ADP-Ribosyl-EThcD (SRDEKY)	S	1	16.07	30.21	1726.69	576.57	3	0.000786	0.455	401	411	28506	4816	S_401	MTF2_S_401	eAf_H2O2_3	ETHCD
Q9Y483	Metal-response element-binding transcription factor 2 OS	MTF2	MTF2	sVGRPPGPYTR	unique	S1 ADP-Ribosyl-EThcD (SRDEKY)	S	1	18.88	30.43	1726.69	576.569	3	-0.00122	-0.709	401	411	28543	4944	S_401	MTF2_S_401	eAf_H2O2_3	ETHCD
Q9Y483	Metal-response element-binding transcription factor 2 OS	MTF2	MTF2	sWPAAIPHLR	unique	S1 ADP-Ribosyl-EThcD (SRDEKY)	S	1	35.52	31.36	1687.69	563.571	3	0.000716	0.424	488	497	51461	15601	S_488	MTF2_S_488	eAf_H2O2_3	ETHCD
Q9BQG0	Myb-binding protein 1A OS	MYBBP1A	MYBBP1A	SPSLLQsGAKK	unique	S7 ADP-Ribosyl-EThcD (SRDEKY)	S	1	35.82	31.49	1655.69	552.906	3	-0.000954	-0.576	1308	1318	29554	4976	S_1314	MYBBP1A_S_1314	eAf_H2O2_1	ETHCD
Q9BQG0	Myb-binding protein 1A OS	MYBBP1A	MYBBP1A	SPSLLQsGAKK	unique	S7 ADP-Ribosyl-EThcD (SRDEKY)	S	1	50.23	31.25	1655.7	552.906	3	-0.000234	-0.141	1308	1318	33215	7133	S_1314	MYBBP1A_S_1314	eAf_H2O2_2	ETHCD
Q9BQG0	Myb-binding protein 1A OS	MYBBP1A	MYBBP1A	ARLsLVIR	unique	S4 ADP-Ribosyl-EThcD (SRDEKY)	S	1	19.66	28.52	1467.66	490.228	3	-2.41e-05	-0.0164	1300	1307	49200	14660	S_1303	MYBBP1A_S_1303	eAf_H2O2_2	ETHCD
Q9BQG0	Myb-binding protein 1A OS	MYBBP1A	MYBBP1A	SPSLLQsGAKK	unique	S7 ADP-Ribosyl-EThcD (SRDEKY)	S	1	36.67	31.08	1655.7	552.906	3	0.000126	0.076	1308	1318	28529	4893	S_1314	MYBBP1A_S_1314	eAf_H2O2_3	ETHCD
Q9BQG0	Myb-binding protein 1A OS	MYBBP1A	MYBBP1A	ARLsLVIR	unique	S4 ADP-Ribosyl-EThcD (SRDEKY)	S	1	16.38	28.08	1467.66	490.228	3	-0.000954	-0.65	1300	1307	44668	12383	S_1303	MYBBP1A_S_1303	eAf_H2O2_3	ETHCD
Q9H0A0	RNA cytidine acetyltransferase OS	NAT10	NAT10	AGPNASIISLKsDK	unique	S12 ADP-Ribosyl-EThcD (SRDEKY)	S	1	40.04	31.04	1940.83	647.951	3	0.00149	0.765	979	992	36912	11363	S_990	NAT10_S_990	WT_Af_H2O2_2	ETHCD
Q9H0A0	RNA cytidine acetyltransferase OS	NAT10	NAT10	AGPNASIISLKsDK	unique	S12 ADP-Ribosyl-EThcD (SRDEKY)	S	1	79.57	31.03	1940.82	647.948	3	-0.00529	-2.73	979	992	38797	9293	S_990	NAT10_S_990	eAf_H2O2_1	ETHCD
Q9H0A0	RNA cytidine acetyltransferase OS	NAT10	NAT10	AGPNASIISLKsDK	unique	S12 ADP-Ribosyl-EThcD (SRDEKY)	S	1	63.89	31.02	1940.83	647.95	3	-0.000884	-0.455	979	992	42469	11731	S_990	NAT10_S_990	eAf_H2O2_2	ETHCD
Q9H0A0	RNA cytidine acetyltransferase OS	NAT10	NAT10	AGPNASIISLKsDK	unique	S12 ADP-Ribosyl-EThcD (SRDEKY)	S	1	67.18	31.22	1940.83	647.951	3	0.00131	0.672	979	992	37868	9437	S_990	NAT10_S_990	eAf_H2O2_3	ETHCD
P19338	Nucleolin OS	NCL	NCL	sKGIAYIEFK	unique	S1 ADP-Ribosyl-EThcD (SRDEKY)	S	1	30.99	28.97	1695.69	566.238	3	-0.00265	-1.56	428	437	45594	12321	S_428	NCL_S_428	eAf_H2O2_1	ETHCD
P19338	Nucleolin OS	NCL	NCL	sKGIAYIEFK	unique	S1 ADP-Ribosyl-EThcD (SRDEKY)	S	1	35.42	29.25	1695.69	566.239	3	-0.000644	-0.38	428	437	49213	14708	S_428	NCL_S_428	eAf_H2O2_2	ETHCD
P19338	Nucleolin OS	NCL	NCL	sKGIAYIEFK	unique	S1 ADP-Ribosyl-EThcD (SRDEKY)	S	1	40.95	28.86	1695.7	566.239	3	0.00155	0.911	428	437	44692	12462	S_428	NCL_S_428	eAf_H2O2_3	ETHCD
P18615	Negative elongation factor E OS	NELFE	NELFE	sGAISAIK	unique	S1 ADP-Ribosyl-EThcD (SRDEKY)	S	1	15.49	31.76	1286.49	644.255	2	-7.81e-05	-0.0607	71	78	31685	5486	S_71	NELFE_S_71	eAf_H2O2_1	ETHCD
P18615	Negative elongation factor E OS	NELFE	NELFE	sGAISAIK	unique	S1 ADP-Ribosyl-EThcD (SRDEKY)	S	1	15.16	31.95	1286.5	644.256	2	0.00198	1.54	71	78	35360	7665	S_71	NELFE_S_71	eAf_H2O2_2	ETHCD
P18615	Negative elongation factor E OS	NELFE	NELFE	sGAISAIK	unique	S1 ADP-Ribosyl-EThcD (SRDEKY)	S	1	15.54	31.76	1286.49	644.255	2	0.000162	0.126	71	78	30698	5471	S_71	NELFE_S_71	eAf_H2O2_3	ETHCD
Q8NCF5	NFATC2-interacting protein OS	NFATC2IP	NFATC2IP	LVLDPGEAPLVPVYsGK	unique	S15 ADP-Ribosyl-EThcD (SRDEKY)	S	1	29.51	30.6	2294.03	765.683	3	-0.00135	-0.59	113	129	59175	18846	S_127	NFATC2IP_S_127	eAf_H2O2_1	ETHCD
Q8NCF5	NFATC2-interacting protein OS	NFATC2IP	NFATC2IP	LVLDPGEAPLVPVYsGK	unique	S15 ADP-Ribosyl-EThcD (SRDEKY)	S	0.99	42.43	30.63	2294.03	765.683	3	-0.000454	-0.198	113	129	62665	20968	S_127	NFATC2IP_S_127	eAf_H2O2_2	ETHCD
Q8NCF5	NFATC2-interacting protein OS	NFATC2IP	NFATC2IP	LVLDPGEAPLVPVYsGK	unique	S15 ADP-Ribosyl-EThcD (SRDEKY)	S	1	27.1	30.64	2294.03	765.684	3	0.0012	0.521	113	129	58262	19063	S_127	NFATC2IP_S_127	eAf_H2O2_3	ETHCD
O15226	NF-kappa-B-repressing factor OS	NKRF	NKRF	sGEGIREPISVK	unique	S1 ADP-Ribosyl-EThcD (SRDEKY)	S	1	27.86	30.91	1811.75	604.923	3	-0.00135	-0.747	572	583	36422	7975	S_572	NKRF_S_572	eAf_H2O2_1	ETHCD
O15226	NF-kappa-B-repressing factor OS	NKRF	NKRF	sGEGIREPISVK	unique	S1 ADP-Ribosyl-EThcD (SRDEKY)	S	1	37.02	30.64	1811.75	604.924	3	0.00159	0.875	572	583	35466	8080	S_572	NKRF_S_572	eAf_H2O2_3	ETHCD
Q9UGY1	Nucleolar protein 12 OS	NOL12	NOL12	KsRDPLLSQR	unique	S2 ADP-Ribosyl-EThcD (SRDEKY)	S	0.99	23.31	30.07	1739.74	580.922	3	0.00324	1.86	151	160	26327	4216	S_152	NOL12_S_152	eAf_H2O2_3	ETHCD
Q14978	Nucleolar and coiled-body phosphoprotein 1 OS	NOLC1	NOLC1	VAGGAAPSKPAsAK	unique	S12 ADP-Ribosyl-EThcD (SRDEKY)	S	1	43.95	29.96	1751.73	584.916	3	-0.00103	-0.59	497	510	21511	3141	S_508	NOLC1_S_508	WT_Af_H2O2_2	ETHCD
Q14978	Nucleolar and coiled-body phosphoprotein 1 OS	NOLC1	NOLC1	sLGTQPPKK	unique	S1 ADP-Ribosyl-EThcD (SRDEKY)	S	1	22.13	28.15	1495.61	499.544	3	2.59e-05	0.0173	303	311	23640	3547	S_303	NOLC1_S_303	WT_Af_H2O2_2	ETHCD
Q14978	Nucleolar and coiled-body phosphoprotein 1 OS	NOLC1	NOLC1	sLGTQPPKK	unique	S1 ADP-Ribosyl-EThcD (SRDEKY)	S	1	23.02	28.2	1495.61	499.544	3	-0.000874	-0.584	303	311	27061	2897	S_303	NOLC1_S_303	WT_Af_H2O2_3	ETHCD
Q14978	Nucleolar and coiled-body phosphoprotein 1 OS	NOLC1	NOLC1	sLGTQPPKK	unique	S1 ADP-Ribosyl-EThcD (SRDEKY)	S	1	19.67	28.15	1495.61	499.544	3	-6.41e-05	-0.0429	303	311	26178	3803	S_303	NOLC1_S_303	eAf_H2O2_2	ETHCD
Q14978	Nucleolar and coiled-body phosphoprotein 1 OS	NOLC1	NOLC1	sLGTQPPKK	unique	S1 ADP-Ribosyl-EThcD (SRDEKY)	S	1	23.28	28.09	1495.61	499.545	3	0.000686	0.458	303	311	26220	3933	S_303	NOLC1_S_303	eAf_H2O2_2	ETHCD
Q14978	Nucleolar and coiled-body phosphoprotein 1 OS	NOLC1	NOLC1	sLGTQPPKK	unique	S1 ADP-Ribosyl-EThcD (SRDEKY)	S	1	18.08	28.08	1495.61	499.545	3	0.00105	0.699	303	311	26263	4063	S_303	NOLC1_S_303	eAf_H2O2_2	ETHCD
Q14978	Nucleolar and coiled-body phosphoprotein 1 OS	NOLC1	NOLC1	VAGGAAPSKPAsAK	unique	S12 ADP-Ribosyl-EThcD (SRDEKY)	S	1	29.97	24.02	1751.73	584.917	3	-0.000494	-0.282	497	510	19714	2437	S_508	NOLC1_S_508	eAf_UT_1	ETHCD
Q14978	Nucleolar and coiled-body phosphoprotein 1 OS	NOLC1	NOLC1	sLGTQPPKK	unique	S1 ADP-Ribosyl-EThcD (SRDEKY)	S	1	28.14	15.75	1495.61	499.544	3	-0.000334	-0.223	303	311	19739	2681	S_303	NOLC1_S_303	eAf_UT_1	ETHCD
Q14978	Nucleolar and coiled-body phosphoprotein 1 OS	NOLC1	NOLC1	sLGTQPPKK	unique	S1 ADP-Ribosyl-EThcD (SRDEKY)	S	1	28.14	18.03	1495.61	499.544	3	-0.000154	-0.103	303	311	21147	2743	S_303	NOLC1_S_303	eAf_UT_2	ETHCD
Q14978	Nucleolar and coiled-body phosphoprotein 1 OS	NOLC1	NOLC1	sLGTQPPKK	unique	S1 ADP-Ribosyl-EThcD (SRDEKY)	S	1	28.15	22.44	1495.61	499.544	3	-6.41e-05	-0.0429	303	311	29341	3835	S_303	NOLC1_S_303	eAf_UT_3	ETHCD
O00567	Nucleolar protein 56 OS	NOP56	NOP56	sTPKEETVNDPEEAGHR	unique	S1 ADP-Ribosyl-EThcD (SRDEKY)	S	1	64.88	30.03	2435.93	812.983	3	-6.41e-05	-0.0263	537	553	27044	3344	S_537	NOP56_S_537	eAf_H2O2_1	ETHCD
O00567	Nucleolar protein 56 OS	NOP56	NOP56	sTPKEETVNDPEEAGHR	unique	S1 ADP-Ribosyl-EThcD (SRDEKY)	S	0.99	23.58	30.1	2435.93	812.983	3	0.00141	0.577	537	553	26026	3294	S_537	NOP56_S_537	eAf_H2O2_3	ETHCD
P06748	Nucleophosmin OS	NPM1	NPM1	LLSIsGKR	unique	S5 ADP-Ribosyl-EThcD (SRDEKY)	S	1	15.66	30.33	1413.6	472.209	3	-0.00162	-1.15	135	142	31478	6825	S_139	NPM1_S_139	WT_Af_H2O2_1	ETHCD
P06748	Nucleophosmin OS	NPM1	NPM1	sAPGGGSKVPQKK	unique	S1 ADP-Ribosyl-EThcD (SRDEKY)	S	1	19.11	29.25	1780.76	594.592	3	0.000176	0.0987	143	155	21383	2742	S_143	NPM1_S_143	WT_Af_H2O2_2	ETHCD
P06748	Nucleophosmin OS	NPM1	NPM1	sKGQESFK	unique	S1 ADP-Ribosyl-EThcD (SRDEKY)	S	1	38.22	29.36	1450.52	484.513	3	-0.000134	-0.0924	222	229	21500	3107	S_222	NPM1_S_222	WT_Af_H2O2_2	ETHCD
P06748	Nucleophosmin OS	NPM1	NPM1	sIRDTPAK	unique	S1 ADP-Ribosyl-EThcD (SRDEKY)	S	1	25.61	32.33	1427.55	476.857	3	-0.000224	-0.157	195	202	23560	3292	S_195	NPM1_S_195	WT_Af_H2O2_2	ETHCD
P06748	Nucleophosmin OS	NPM1	NPM1	LLSIsGKR	unique	S5 ADP-Ribosyl-EThcD (SRDEKY)	S	1	18.57	30.34	1413.6	472.209	3	-0.000904	-0.639	135	142	30463	8077	S_139	NPM1_S_139	WT_Af_H2O2_2	ETHCD
P06748	Nucleophosmin OS	NPM1	NPM1	LLsISGKR	unique	S3 ADP-Ribosyl-EThcD (SRDEKY)	S	1	18.64	30.38	1413.61	472.209	3	-0.000244	-0.173	135	142	30528	8556	S_137	NPM1_S_137	WT_Af_H2O2_2	ETHCD
P06748	Nucleophosmin OS	NPM1	NPM1	LLSIsGKR	unique	S5 ADP-Ribosyl-EThcD (SRDEKY)	S	1	19.41	30.5	1413.6	472.208	3	-0.00207	-1.47	135	142	31908	6284	S_139	NPM1_S_139	eAf_H2O2_1	ETHCD
P06748	Nucleophosmin OS	NPM1	NPM1	LLSIsGKR	unique	S5 ADP-Ribosyl-EThcD (SRDEKY)	S	1	18.19	29.89	1413.6	472.208	3	-0.00354	-2.51	135	142	31948	6408	S_139	NPM1_S_139	eAf_H2O2_1	ETHCD
P06748	Nucleophosmin OS	NPM1	NPM1	LLsISGKR	unique	S3 ADP-Ribosyl-EThcD (SRDEKY)	S	1	18.01	29.83	1413.6	472.208	3	-0.00402	-2.84	135	142	34049	6732	S_137	NPM1_S_137	eAf_H2O2_1	ETHCD
P06748	Nucleophosmin OS	NPM1	NPM1	NAQKsNQNGKDSKPSSTPR	unique	S5 ADP-Ribosyl-EThcD (SRDEKY)	S	1	25.54	31.07	2584.07	647.025	4	-0.00079	-0.306	203	221	23704	2325	S_207	NPM1_S_207	eAf_H2O2_2	ETHCD
P06748	Nucleophosmin OS	NPM1	NPM1	sNQNGKDSKPSSTPR	unique	S1 ADP-Ribosyl-EThcD (SRDEKY)	S	1	19.2	29.44	2142.84	715.287	3	0.000706	0.329	207	221	23727	2402	S_207	NPM1_S_207	eAf_H2O2_2	ETHCD
P06748	Nucleophosmin OS	NPM1	NPM1	DSKPSsTPR	unique	S6 ADP-Ribosyl-EThcD (SRDEKY)	S	1	17.72	29.31	1514.54	505.855	3	-0.00149	-0.986	213	221	23769	2534	S_218	NPM1_S_218	eAf_H2O2_2	ETHCD
P06748	Nucleophosmin OS	NPM1	NPM1	sKGQESFK	unique	S1 ADP-Ribosyl-EThcD (SRDEKY)	S	1	53.68	29.36	1450.52	484.513	3	0.000136	0.0936	222	229	23969	3166	S_222	NPM1_S_222	eAf_H2O2_2	ETHCD
P06748	Nucleophosmin OS	NPM1	NPM1	sAPGGGSKVPQK	unique	S1 ADP-Ribosyl-EThcD (SRDEKY)	S	1	22.73	29.08	1652.66	551.894	3	-0.000294	-0.178	143	154	26004	3279	S_143	NPM1_S_143	eAf_H2O2_2	ETHCD
P06748	Nucleophosmin OS	NPM1	NPM1	sIRDTPAK	unique	S1 ADP-Ribosyl-EThcD (SRDEKY)	S	1	30.94	32.33	1427.55	476.857	3	-0.000134	-0.0939	195	202	26064	3459	S_195	NPM1_S_195	eAf_H2O2_2	ETHCD
P06748	Nucleophosmin OS	NPM1	NPM1	sIRDTPAK	unique	S1 ADP-Ribosyl-EThcD (SRDEKY)	S	1	25.21	32.33	1427.55	476.857	3	-0.000314	-0.22	195	202	26105	3581	S_195	NPM1_S_195	eAf_H2O2_2	ETHCD
P06748	Nucleophosmin OS	NPM1	NPM1	LLSIsGKR	unique	S5 ADP-Ribosyl-EThcD (SRDEKY)	S	1	18.27	30.34	1413.6	472.209	3	-0.000904	-0.639	135	142	35572	8506	S_139	NPM1_S_139	eAf_H2O2_2	ETHCD
P06748	Nucleophosmin OS	NPM1	NPM1	LLSIsGKR	unique	S5 ADP-Ribosyl-EThcD (SRDEKY)	S	1	18.09	30.3	1413.61	472.209	3	2.59e-05	0.0183	135	142	35608	8640	S_139	NPM1_S_139	eAf_H2O2_2	ETHCD
P06748	Nucleophosmin OS	NPM1	NPM1	LLSIsGKR	unique	S5 ADP-Ribosyl-EThcD (SRDEKY)	S	1	19.44	30.38	1413.61	472.209	3	-0.000364	-0.257	135	142	37644	8766	S_139	NPM1_S_139	eAf_H2O2_2	ETHCD
P06748	Nucleophosmin OS	NPM1	NPM1	LLSIsGKR	unique	S5 ADP-Ribosyl-EThcD (SRDEKY)	S	1	18.32	30.38	1413.61	472.209	3	-0.000454	-0.321	135	142	30932	6330	S_139	NPM1_S_139	eAf_H2O2_3	ETHCD
P06748	Nucleophosmin OS	NPM1	NPM1	LLSIsGKR	unique	S5 ADP-Ribosyl-EThcD (SRDEKY)	S	1	18.35	30.38	1413.61	472.209	3	-0.000454	-0.321	135	142	30973	6460	S_139	NPM1_S_139	eAf_H2O2_3	ETHCD
P06748	Nucleophosmin OS	NPM1	NPM1	LLsISGKR	unique	S3 ADP-Ribosyl-EThcD (SRDEKY)	S	1	17.23	30.35	1413.6	472.209	3	-0.000634	-0.448	135	142	33075	6785	S_137	NPM1_S_137	eAf_H2O2_3	ETHCD
P06748	Nucleophosmin OS	NPM1	NPM1	sAPGGGSKVPQK	unique	S1 ADP-Ribosyl-EThcD (SRDEKY)	S	1	29.08	28.73	1652.66	551.894	3	-0.000294	-0.178	143	154	19710	2406	S_143	NPM1_S_143	eAf_UT_1	ETHCD
P06748	Nucleophosmin OS	NPM1	NPM1	LLSIsGKR	unique	S5 ADP-Ribosyl-EThcD (SRDEKY)	S	1	30.34	17.46	1413.6	472.209	3	-0.000904	-0.639	135	142	23982	6898	S_139	NPM1_S_139	eAf_UT_1	ETHCD
P06748	Nucleophosmin OS	NPM1	NPM1	LLSIsGKR	unique	S5 ADP-Ribosyl-EThcD (SRDEKY)	S	0.97	30.78	16.77	1413.61	472.209	3	-0.000154	-0.109	135	142	25389	7050	S_139	NPM1_S_139	eAf_UT_2	ETHCD
P06748	Nucleophosmin OS	NPM1	NPM1	sAPGGGSKVPQKK	unique	S1 ADP-Ribosyl-EThcD (SRDEKY)	S	1	29.23	18.9	1780.76	594.592	3	0.000356	0.2	143	155	27149	2722	S_143	NPM1_S_143	eAf_UT_3	ETHCD
P06748	Nucleophosmin OS	NPM1	NPM1	sKGQESFK	unique	S1 ADP-Ribosyl-EThcD (SRDEKY)	S	1	28.86	23	1450.52	484.512	3	-0.00124	-0.857	222	229	27255	3176	S_222	NPM1_S_222	eAf_UT_3	ETHCD
P06748	Nucleophosmin OS	NPM1	NPM1	sAPGGGSKVPQK	unique	S1 ADP-Ribosyl-EThcD (SRDEKY)	S	1	29.08	36.52	1652.66	551.894	3	-0.000114	-0.069	143	154	27270	3232	S_143	NPM1_S_143	eAf_UT_3	ETHCD
P06748	Nucleophosmin OS	NPM1	NPM1	sIRDTPAK	unique	S1 ADP-Ribosyl-EThcD (SRDEKY)	S	1	31.38	21.59	1427.55	476.857	3	-0.000764	-0.535	195	202	27299	3400	S_195	NPM1_S_195	eAf_UT_3	ETHCD
P06748	Nucleophosmin OS	NPM1	NPM1	LLSIsGKR	unique	S5 ADP-Ribosyl-EThcD (SRDEKY)	S	1	30.18	17.88	1413.61	472.21	3	0.00138	0.973	135	142	35670	9409	S_139	NPM1_S_139	eAf_UT_3	ETHCD
O96028	Histone-lysine N-methyltransferase NSD2 OS	NSD2	NSD2	LcsSAETLESHPDIGK	unique	S3 ADP-Ribosyl-EThcD (SRDEKY)	S	1	45.08	29.02	2283.87	762.299	3	-0.0017	-0.743	405	420	36455	8086	S_407	NSD2_S_407	eAf_H2O2_1	ETHCD
O96028	Histone-lysine N-methyltransferase NSD2 OS	NSD2	NSD2	LcsSAETLESHPDIGK	unique	S3 ADP-Ribosyl-EThcD (SRDEKY)	S	1	30.8	29.07	2283.88	762.3	3	0.00157	0.688	405	420	40115	10396	S_407	NSD2_S_407	eAf_H2O2_2	ETHCD
O96028	Histone-lysine N-methyltransferase NSD2 OS	NSD2	NSD2	LcsSAETLESHPDIGK	unique	S3 ADP-Ribosyl-EThcD (SRDEKY)	S	1	63.06	29.03	2283.88	762.3	3	0.00139	0.609	405	420	35511	8224	S_407	NSD2_S_407	eAf_H2O2_3	ETHCD
Q9BZ95	Histone-lysine N-methyltransferase NSD3 OS	NSD3	NSD3	sLPASITMHK	unique	S1 ADP-Ribosyl-EThcD (SRDEKY)	S	1	22.73	29.51	1624.63	542.551	3	-0.00352	-2.17	478	487	36611	8633	S_478	NSD3_S_478	eAf_H2O2_1	ETHCD
Q9BZ95	Histone-lysine N-methyltransferase NSD3 OS	NSD3	NSD3	sLPASITMHK	unique	S1 ADP-Ribosyl-EThcD (SRDEKY)	S	1	34.47	29.53	1624.64	542.553	3	0.000316	0.194	478	487	42282	11009	S_478	NSD3_S_478	eAf_H2O2_2	ETHCD
Q9BZ95	Histone-lysine N-methyltransferase NSD3 OS	NSD3	NSD3	sLPASITmHK	unique	S1 ADP-Ribosyl-EThcD (SRDEKY)	S	1	40.48	31.2	1640.63	547.884	3	-0.000339	-0.207	478	487	33050	6700	S_478	NSD3_S_478	eAf_H2O2_3	ETHCD
Q9BZ95	Histone-lysine N-methyltransferase NSD3 OS	NSD3	NSD3	sLPASITMHK	unique	S1 ADP-Ribosyl-EThcD (SRDEKY)	S	1	28.27	29.62	1624.64	542.552	3	-0.000404	-0.249	478	487	37681	8805	S_478	NSD3_S_478	eAf_H2O2_3	ETHCD
Q9H1E3	Nuclear ubiquitous casein and cyclin-dependent kinase substrate 1 OS	NUCKS1	NUCKS1	VGRPTAsK	unique	S7 ADP-Ribosyl-EThcD (SRDEKY)	S	1	16.69	30.53	1355.53	452.85	3	-0.000174	-0.128	189	196	21366	2690	S_195	NUCKS1_S_195	WT_Af_H2O2_2	ETHCD
Q14980	Nuclear mitotic apparatus protein 1 OS	NUMA1	NUMA1	RSQAGVsSGAPPGR	unique	S7 ADP-Ribosyl-EThcD (SRDEKY)	S	0.99	24.97	29.95	1866.74	623.254	3	-0.000724	-0.388	1886	1899	27088	3001	S_1892	NUMA1_S_1892	WT_Af_H2O2_3	ETHCD
Q14980	Nuclear mitotic apparatus protein 1 OS	NUMA1	NUMA1	RSQAGVSsGAPPGR	unique	S8 ADP-Ribosyl-EThcD (SRDEKY)	S	1	32.12	29.85	1866.74	623.253	3	-0.00348	-1.87	1886	1899	24832	2697	S_1893	NUMA1_S_1893	eAf_H2O2_1	ETHCD
Q14980	Nuclear mitotic apparatus protein 1 OS	NUMA1	NUMA1	sQAGVSSGAPPGR	unique	S1 ADP-Ribosyl-EThcD (SRDEKY)	S	1	49.28	29.06	1710.64	571.221	3	0.000206	0.12	1887	1899	24925	2979	S_1887	NUMA1_S_1887	eAf_H2O2_1	ETHCD
Q14980	Nuclear mitotic apparatus protein 1 OS	NUMA1	NUMA1	sAPASQASLR	unique	S1 ADP-Ribosyl-EThcD (SRDEKY)	S	1	39.31	29.93	1527.57	510.199	3	-0.0012	-0.788	1840	1849	27153	3674	S_1840	NUMA1_S_1840	eAf_H2O2_1	ETHCD
Q14980	Nuclear mitotic apparatus protein 1 OS	NUMA1	NUMA1	KLGNsLLR	unique	S5 ADP-Ribosyl-EThcD (SRDEKY)	S	1	27.04	30.48	1440.61	481.212	3	-0.00265	-1.84	2058	2065	36357	7766	S_2062	NUMA1_S_2062	eAf_H2O2_1	ETHCD
Q14980	Nuclear mitotic apparatus protein 1 OS	NUMA1	NUMA1	IATTTAsAATAAAIGATPR	unique	S7 ADP-Ribosyl-EThcD (SRDEKY)	S	1	17.78	31.68	2255.98	753	3	-0.00367	-1.63	2090	2108	43419	11606	S_2096	NUMA1_S_2096	eAf_H2O2_1	ETHCD
Q14980	Nuclear mitotic apparatus protein 1 OS	NUMA1	NUMA1	RSQAGVsSGAPPGR	unique	S7 ADP-Ribosyl-EThcD (SRDEKY)	S	0.99	26.38	29.94	1866.74	623.254	3	-0.000904	-0.484	1886	1899	26277	4105	S_1892	NUMA1_S_1892	eAf_H2O2_2	ETHCD
Q14980	Nuclear mitotic apparatus protein 1 OS	NUMA1	NUMA1	sAPASQASLR	unique	S1 ADP-Ribosyl-EThcD (SRDEKY)	S	1	48.99	30.51	1527.58	510.199	3	-0.000274	-0.179	1840	1849	30725	5498	S_1840	NUMA1_S_1840	eAf_H2O2_2	ETHCD
Q14980	Nuclear mitotic apparatus protein 1 OS	NUMA1	NUMA1	KLGNsLLR	unique	S5 ADP-Ribosyl-EThcD (SRDEKY)	S	1	23.65	30.34	1440.62	481.213	3	0.000196	0.136	2058	2065	40031	10104	S_2062	NUMA1_S_2062	eAf_H2O2_2	ETHCD
Q14980	Nuclear mitotic apparatus protein 1 OS	NUMA1	NUMA1	RAsMQPIQIAEGTGITTR	unique	S3 ADP-Ribosyl-EThcD (SRDEKY)	S	1	45	31.12	2470.07	824.365	3	0.00158	0.638	1967	1984	51465	15727	S_1969	NUMA1_S_1969	eAf_H2O2_2	ETHCD
Q14980	Nuclear mitotic apparatus protein 1 OS	NUMA1	NUMA1	sQAGVSSGAPPGR	unique	S1 ADP-Ribosyl-EThcD (SRDEKY)	S	1	53.57	29.06	1710.64	571.221	3	0.000386	0.225	1887	1899	23892	2881	S_1887	NUMA1_S_1887	eAf_H2O2_3	ETHCD
Q14980	Nuclear mitotic apparatus protein 1 OS	NUMA1	NUMA1	sAPASQASLR	unique	S1 ADP-Ribosyl-EThcD (SRDEKY)	S	1	39.84	30.51	1527.58	510.199	3	-0.000364	-0.238	1840	1849	26104	3532	S_1840	NUMA1_S_1840	eAf_H2O2_3	ETHCD
Q14980	Nuclear mitotic apparatus protein 1 OS	NUMA1	NUMA1	KLGNsLLR	unique	S5 ADP-Ribosyl-EThcD (SRDEKY)	S	1	24.57	30.87	1440.62	481.213	3	-0.000164	-0.114	2058	2065	35391	7838	S_2062	NUMA1_S_2062	eAf_H2O2_3	ETHCD
Q14980	Nuclear mitotic apparatus protein 1 OS	NUMA1	NUMA1	IATTTAsAATAAAIGATPR	unique	S7 ADP-Ribosyl-EThcD (SRDEKY)	S	1	24.61	31.73	2255.98	753.002	3	0.000736	0.326	2090	2108	42491	11734	S_2096	NUMA1_S_2096	eAf_H2O2_3	ETHCD
Q14980	Nuclear mitotic apparatus protein 1 OS	NUMA1	NUMA1	RAsMQPIQIAEGTGITTR	unique	S3 ADP-Ribosyl-EThcD (SRDEKY)	S	1	81.99	31.12	2470.07	824.365	3	0.00158	0.638	1967	1984	46985	13568	S_1969	NUMA1_S_1969	eAf_H2O2_3	ETHCD
Q9BXS6	Nucleolar and spindle-associated protein 1 OS	NUSAP1	NUSAP1	sAHVTVSGGTPK	unique	S1 ADP-Ribosyl-EThcD (SRDEKY)	S	1	58.56	29.91	1680.65	561.225	3	-0.000294	-0.175	305	316	24987	3208	S_305	NUSAP1_S_305	WT_Af_H2O2_1	ETHCD
Q9BXS6	Nucleolar and spindle-associated protein 1 OS	NUSAP1	NUSAP1	SAHVTVsGGTPK	unique	S7 ADP-Ribosyl-EThcD (SRDEKY)	S	1	22.06	29.97	1680.65	561.225	3	-0.000834	-0.496	305	316	25013	3325	S_311	NUSAP1_S_311	WT_Af_H2O2_1	ETHCD
Q9BXS6	Nucleolar and spindle-associated protein 1 OS	NUSAP1	NUSAP1	sLYTDESSKPGK	unique	S1 ADP-Ribosyl-EThcD (SRDEKY)	S	1	21.77	28.85	1851.7	618.239	3	-0.000894	-0.483	163	174	27069	3523	S_163	NUSAP1_S_163	WT_Af_H2O2_1	ETHCD
Q9BXS6	Nucleolar and spindle-associated protein 1 OS	NUSAP1	NUSAP1	scGPASQSTLGLK	unique	S1 ADP-Ribosyl-EThcD (SRDEKY)	S	1	67.03	30.06	1845.7	616.241	3	0.000722	0.391	255	267	33686	8241	S_255	NUSAP1_S_255	WT_Af_H2O2_1	ETHCD
Q9BXS6	Nucleolar and spindle-associated protein 1 OS	NUSAP1	NUSAP1	GRLsVASTPISQR	unique	S4 ADP-Ribosyl-EThcD (SRDEKY)	S	1	50.35	30.93	1911.82	638.281	3	-0.0017	-0.891	237	249	33744	8536	S_240	NUSAP1_S_240	WT_Af_H2O2_1	ETHCD
Q9BXS6	Nucleolar and spindle-associated protein 1 OS	NUSAP1	NUSAP1	KTyKQPHLQTK	unique	Y3 ADP-Ribosyl-EThcD (SRDEKY)	Y	1	17.04	30.82	1911.83	638.284	3	0.00181	0.944	401	411	23592	3395	Y_403	NUSAP1_S_403	WT_Af_H2O2_2	ETHCD
Q9BXS6	Nucleolar and spindle-associated protein 1 OS	NUSAP1	NUSAP1	sAHVTVSGGTPK	unique	S1 ADP-Ribosyl-EThcD (SRDEKY)	S	1	60.79	29.84	1680.65	561.225	3	-0.00176	-1.05	305	316	25922	4563	S_305	NUSAP1_S_305	WT_Af_H2O2_2	ETHCD
Q9BXS6	Nucleolar and spindle-associated protein 1 OS	NUSAP1	NUSAP1	sAHVTVSGGTPK	unique	S1 ADP-Ribosyl-EThcD (SRDEKY)	S	1	43.22	30	1680.65	561.225	3	-0.000474	-0.282	305	316	25951	4666	S_305	NUSAP1_S_305	WT_Af_H2O2_2	ETHCD
Q9BXS6	Nucleolar and spindle-associated protein 1 OS	NUSAP1	NUSAP1	sLYTDESSKPGK	unique	S1 ADP-Ribosyl-EThcD (SRDEKY)	S	1	27.73	28.86	1851.7	618.239	3	-0.000174	-0.094	163	174	26027	4957	S_163	NUSAP1_S_163	WT_Af_H2O2_2	ETHCD
Q9BXS6	Nucleolar and spindle-associated protein 1 OS	NUSAP1	NUSAP1	scGPASQSTLGLK	unique	S1 ADP-Ribosyl-EThcD (SRDEKY)	S	1	61.63	30.15	1845.7	616.241	3	0.000542	0.294	255	267	32678	9494	S_255	NUSAP1_S_255	WT_Af_H2O2_2	ETHCD
Q9BXS6	Nucleolar and spindle-associated protein 1 OS	NUSAP1	NUSAP1	GRLsVASTPISQR	unique	S4 ADP-Ribosyl-EThcD (SRDEKY)	S	1	32.44	31.24	1911.83	638.282	3	0.00106	0.552	237	249	32735	9781	S_240	NUSAP1_S_240	WT_Af_H2O2_2	ETHCD
Q9BXS6	Nucleolar and spindle-associated protein 1 OS	NUSAP1	NUSAP1	sAHVTVSGGTPK	unique	S1 ADP-Ribosyl-EThcD (SRDEKY)	S	1	59.11	29.91	1680.65	561.226	3	6.59e-05	0.0392	305	316	29276	3643	S_305	NUSAP1_S_305	WT_Af_H2O2_3	ETHCD
Q9BXS6	Nucleolar and spindle-associated protein 1 OS	NUSAP1	NUSAP1	SAHVTVsGGTPK	unique	S7 ADP-Ribosyl-EThcD (SRDEKY)	S	1	25.12	30	1680.65	561.225	3	-0.000474	-0.282	305	316	29313	3764	S_311	NUSAP1_S_311	WT_Af_H2O2_3	ETHCD
Q9BXS6	Nucleolar and spindle-associated protein 1 OS	NUSAP1	NUSAP1	scGPASQSTLGLK	unique	S1 ADP-Ribosyl-EThcD (SRDEKY)	S	1	50.47	30.25	1845.7	616.242	3	0.00273	1.48	255	267	38065	9034	S_255	NUSAP1_S_255	WT_Af_H2O2_3	ETHCD
Q9BXS6	Nucleolar and spindle-associated protein 1 OS	NUSAP1	NUSAP1	sAHVTVSGGTPK	unique	S1 ADP-Ribosyl-EThcD (SRDEKY)	S	1	29.52	29.97	1680.65	561.225	3	-0.00119	-0.71	305	316	24976	3137	S_305	NUSAP1_S_305	eAf_H2O2_1	ETHCD
Q9BXS6	Nucleolar and spindle-associated protein 1 OS	NUSAP1	NUSAP1	sAHVTVSGGTPK	unique	S1 ADP-Ribosyl-EThcD (SRDEKY)	S	1	63.33	29.91	1680.65	561.225	3	-0.000114	-0.0679	305	316	27017	3262	S_305	NUSAP1_S_305	eAf_H2O2_1	ETHCD
Q9BXS6	Nucleolar and spindle-associated protein 1 OS	NUSAP1	NUSAP1	SAHVTVsGGTPK	unique	S7 ADP-Ribosyl-EThcD (SRDEKY)	S	1	38.22	29.96	1680.65	561.225	3	-0.00101	-0.603	305	316	27059	3389	S_311	NUSAP1_S_311	eAf_H2O2_1	ETHCD
Q9BXS6	Nucleolar and spindle-associated protein 1 OS	NUSAP1	NUSAP1	sLYTDESSKPGK	unique	S1 ADP-Ribosyl-EThcD (SRDEKY)	S	1	26.95	28.86	1851.7	618.239	3	-0.00128	-0.693	163	174	27118	3568	S_163	NUSAP1_S_163	eAf_H2O2_1	ETHCD
Q9BXS6	Nucleolar and spindle-associated protein 1 OS	NUSAP1	NUSAP1	SAHVTVsGGTPKGEAVLGTHK	unique	S7 ADP-Ribosyl-EThcD (SRDEKY)	S	1	37.5	31.78	2573.12	644.288	4	-0.00797	-3.1	305	325	31904	6271	S_311	NUSAP1_S_311	eAf_H2O2_1	ETHCD
Q9BXS6	Nucleolar and spindle-associated protein 1 OS	NUSAP1	NUSAP1	SAHVTVsGGTPKGEAVLGTHK	unique	S7 ADP-Ribosyl-EThcD (SRDEKY)	S	1	30.71	31.6	2573.13	858.717	3	-0.00253	-0.984	305	325	31909	6286	S_311	NUSAP1_S_311	eAf_H2O2_1	ETHCD
Q9BXS6	Nucleolar and spindle-associated protein 1 OS	NUSAP1	NUSAP1	ScGPASQSTLGLKGsLKR	unique	S15 ADP-Ribosyl-EThcD (SRDEKY)	S	1	57.94	31.67	2387.03	796.683	3	-0.0062	-2.6	255	272	34178	7156	S_269	NUSAP1_S_269	eAf_H2O2_1	ETHCD
Q9BXS6	Nucleolar and spindle-associated protein 1 OS	NUSAP1	NUSAP1	scGPASQSTLGLK	unique	S1 ADP-Ribosyl-EThcD (SRDEKY)	S	1	63.8	29.9	1845.7	616.24	3	-0.00165	-0.892	255	267	34303	7584	S_255	NUSAP1_S_255	eAf_H2O2_1	ETHCD
Q9BXS6	Nucleolar and spindle-associated protein 1 OS	NUSAP1	NUSAP1	scGPASQSTLGLK	unique	S1 ADP-Ribosyl-EThcD (SRDEKY)	S	1	49.52	30.14	1845.7	616.24	3	-0.00294	-1.59	255	267	36339	7705	S_255	NUSAP1_S_255	eAf_H2O2_1	ETHCD
Q9BXS6	Nucleolar and spindle-associated protein 1 OS	NUSAP1	NUSAP1	GRLsVASTPISQR	unique	S4 ADP-Ribosyl-EThcD (SRDEKY)	S	1	58.62	31.08	1911.82	638.281	3	-0.00242	-1.27	237	249	36372	7815	S_240	NUSAP1_S_240	eAf_H2O2_1	ETHCD
Q9BXS6	Nucleolar and spindle-associated protein 1 OS	NUSAP1	NUSAP1	KsAHVTVSGGTPK	unique	S2 ADP-Ribosyl-EThcD (SRDEKY)	S	1	84.87	30.2	1808.75	603.924	3	0.00183	1.01	304	316	26298	4168	S_305	NUSAP1_S_305	eAf_H2O2_2	ETHCD
Q9BXS6	Nucleolar and spindle-associated protein 1 OS	NUSAP1	NUSAP1	KSAHVTVsGGTPK	unique	S8 ADP-Ribosyl-EThcD (SRDEKY)	S	1	56.44	29.96	1808.75	603.924	3	0.000716	0.396	304	316	26341	4301	S_311	NUSAP1_S_311	eAf_H2O2_2	ETHCD
Q9BXS6	Nucleolar and spindle-associated protein 1 OS	NUSAP1	NUSAP1	sAHVTVSGGTPK	unique	S1 ADP-Ribosyl-EThcD (SRDEKY)	S	1	43.7	29.91	1680.65	561.225	3	-0.000294	-0.175	305	316	28506	4816	S_305	NUSAP1_S_305	eAf_H2O2_2	ETHCD
Q9BXS6	Nucleolar and spindle-associated protein 1 OS	NUSAP1	NUSAP1	sAHVTVSGGTPK	unique	S1 ADP-Ribosyl-EThcD (SRDEKY)	S	1	61.21	29.91	1680.65	561.225	3	-0.000114	-0.0679	305	316	28568	5010	S_305	NUSAP1_S_305	eAf_H2O2_2	ETHCD
Q9BXS6	Nucleolar and spindle-associated protein 1 OS	NUSAP1	NUSAP1	sAHVTVSGGTPK	unique	S1 ADP-Ribosyl-EThcD (SRDEKY)	S	1	56.68	29.91	1680.65	561.225	3	-0.000114	-0.0679	305	316	28608	5134	S_305	NUSAP1_S_305	eAf_H2O2_2	ETHCD
Q9BXS6	Nucleolar and spindle-associated protein 1 OS	NUSAP1	NUSAP1	sAHVTVSGGTPK	unique	S1 ADP-Ribosyl-EThcD (SRDEKY)	S	1	48.51	29.91	1680.65	561.226	3	6.59e-05	0.0392	305	316	28653	5275	S_305	NUSAP1_S_305	eAf_H2O2_2	ETHCD
Q9BXS6	Nucleolar and spindle-associated protein 1 OS	NUSAP1	NUSAP1	sLYTDESSKPGK	unique	S1 ADP-Ribosyl-EThcD (SRDEKY)	S	1	39.76	28.86	1851.7	618.24	3	0.000186	0.1	163	174	30694	5403	S_163	NUSAP1_S_163	eAf_H2O2_2	ETHCD
Q9BXS6	Nucleolar and spindle-associated protein 1 OS	NUSAP1	NUSAP1	KSAHVTVsGGTPKGEAVLGTHK	unique	S8 ADP-Ribosyl-EThcD (SRDEKY)	S	1	34.92	31.6	2701.23	676.314	4	2.99e-05	0.0111	304	325	35374	7714	S_311	NUSAP1_S_311	eAf_H2O2_2	ETHCD
Q9BXS6	Nucleolar and spindle-associated protein 1 OS	NUSAP1	NUSAP1	SAHVTVsGGTPKGEAVLGTHK	unique	S7 ADP-Ribosyl-EThcD (SRDEKY)	S	1	30.61	31.6	2573.13	644.291	4	0.00179	0.695	305	325	35613	8655	S_311	NUSAP1_S_311	eAf_H2O2_2	ETHCD
Q9BXS6	Nucleolar and spindle-associated protein 1 OS	NUSAP1	NUSAP1	SAHVTVsGGTPKGEAVLGTHK	unique	S7 ADP-Ribosyl-EThcD (SRDEKY)	S	1	27.76	31.62	2573.13	858.718	3	0.000586	0.228	305	325	35617	8669	S_311	NUSAP1_S_311	eAf_H2O2_2	ETHCD
Q9BXS6	Nucleolar and spindle-associated protein 1 OS	NUSAP1	NUSAP1	ASLsRPLNYEPHK	unique	S4 ADP-Ribosyl-EThcD (SRDEKY)	S	1	18.96	30.52	2051.85	684.958	3	0.000546	0.266	362	374	37854	9474	S_365	NUSAP1_S_365	eAf_H2O2_2	ETHCD
Q9BXS6	Nucleolar and spindle-associated protein 1 OS	NUSAP1	NUSAP1	ScGPASQSTLGLKGsLKR	unique	S15 ADP-Ribosyl-EThcD (SRDEKY)	S	1	59.61	31.72	2387.03	796.685	3	0.000222	0.093	255	272	37878	9559	S_269	NUSAP1_S_269	eAf_H2O2_2	ETHCD
Q9BXS6	Nucleolar and spindle-associated protein 1 OS	NUSAP1	NUSAP1	ScGPASQSTLGLKGsLKR	unique	S15 ADP-Ribosyl-EThcD (SRDEKY)	S	1	16.7	31.74	2387.03	597.766	4	0.000196	0.0821	255	272	37881	9569	S_269	NUSAP1_S_269	eAf_H2O2_2	ETHCD
Q9BXS6	Nucleolar and spindle-associated protein 1 OS	NUSAP1	NUSAP1	scGPASQSTLGLK	unique	S1 ADP-Ribosyl-EThcD (SRDEKY)	S	1	50.62	29.94	1845.7	616.241	3	-0.000568	-0.308	255	267	39970	9894	S_255	NUSAP1_S_255	eAf_H2O2_2	ETHCD
Q9BXS6	Nucleolar and spindle-associated protein 1 OS	NUSAP1	NUSAP1	GRLsVASTPISQR	unique	S4 ADP-Ribosyl-EThcD (SRDEKY)	S	1	59.74	31.3	1911.82	638.282	3	0.000516	0.27	237	249	40056	10187	S_240	NUSAP1_S_240	eAf_H2O2_2	ETHCD
Q9BXS6	Nucleolar and spindle-associated protein 1 OS	NUSAP1	NUSAP1	LkTITGNSAAVITPFK	unique	K2 ADP-Ribosyl-EThcD (SRDEKY)	K	1	44.15	30.02	2201.02	734.681	3	0.00271	1.23	326	341	51549	16115	K_327	NUSAP1_K_327	eAf_H2O2_2	ETHCD
Q9BXS6	Nucleolar and spindle-associated protein 1 OS	NUSAP1	NUSAP1	sAHVTVSGGTPK	unique	S1 ADP-Ribosyl-EThcD (SRDEKY)	S	1	51.41	29.91	1680.65	561.225	3	-0.000114	-0.0679	305	316	23944	3041	S_305	NUSAP1_S_305	eAf_H2O2_3	ETHCD
Q9BXS6	Nucleolar and spindle-associated protein 1 OS	NUSAP1	NUSAP1	sAHVTVSGGTPK	unique	S1 ADP-Ribosyl-EThcD (SRDEKY)	S	1	69.26	30.31	1680.66	561.227	3	0.00595	3.54	305	316	23985	3170	S_305	NUSAP1_S_305	eAf_H2O2_3	ETHCD
Q9BXS6	Nucleolar and spindle-associated protein 1 OS	NUSAP1	NUSAP1	sAHVTVSGGTPK	unique	S1 ADP-Ribosyl-EThcD (SRDEKY)	S	1	51.18	29.8	1680.66	561.226	3	0.000636	0.378	305	316	26025	3292	S_305	NUSAP1_S_305	eAf_H2O2_3	ETHCD
Q9BXS6	Nucleolar and spindle-associated protein 1 OS	NUSAP1	NUSAP1	sLYTDESSKPGK	unique	S1 ADP-Ribosyl-EThcD (SRDEKY)	S	1	29.6	28.86	1851.7	618.24	3	0.000186	0.1	163	174	26079	3457	S_163	NUSAP1_S_163	eAf_H2O2_3	ETHCD
Q9BXS6	Nucleolar and spindle-associated protein 1 OS	NUSAP1	NUSAP1	KSAHVTVsGGTPKGEAVLGTHK	unique	S8 ADP-Ribosyl-EThcD (SRDEKY)	S	1	23.12	31.6	2701.23	676.314	4	2.99e-05	0.0111	304	325	28664	5349	S_311	NUSAP1_S_311	eAf_H2O2_3	ETHCD
Q9BXS6	Nucleolar and spindle-associated protein 1 OS	NUSAP1	NUSAP1	SAHVTVsGGTPKGEAVLGTHK	unique	S7 ADP-Ribosyl-EThcD (SRDEKY)	S	1	33.11	31.59	2573.13	644.29	4	0.00107	0.416	305	325	30952	6390	S_311	NUSAP1_S_311	eAf_H2O2_3	ETHCD
Q9BXS6	Nucleolar and spindle-associated protein 1 OS	NUSAP1	NUSAP1	SAHVTVsGGTPKGEAVLGTHK	unique	S7 ADP-Ribosyl-EThcD (SRDEKY)	S	1	46.36	31.51	2574.13	859.052	3	1	0.131	305	325	30960	6414	S_311	NUSAP1_S_311	eAf_H2O2_3	ETHCD
Q9BXS6	Nucleolar and spindle-associated protein 1 OS	NUSAP1	NUSAP1	SAHVTVsGGTPKGEAVLGTHK	unique	S7 ADP-Ribosyl-EThcD (SRDEKY)	S	1	16.32	31.78	2573.13	858.717	3	-0.00124	-0.483	305	325	30963	6425	S_311	NUSAP1_S_311	eAf_H2O2_3	ETHCD
Q9BXS6	Nucleolar and spindle-associated protein 1 OS	NUSAP1	NUSAP1	ScGPASQSTLGLKGsLKR	unique	S15 ADP-Ribosyl-EThcD (SRDEKY)	S	1	67.12	31.71	2387.04	796.686	3	0.000582	0.244	255	272	33210	7230	S_269	NUSAP1_S_269	eAf_H2O2_3	ETHCD
Q9BXS6	Nucleolar and spindle-associated protein 1 OS	NUSAP1	NUSAP1	scGPASQSTLGLK	unique	S1 ADP-Ribosyl-EThcD (SRDEKY)	S	1	50.62	29.99	1845.7	616.241	3	-0.000208	-0.113	255	267	35332	7644	S_255	NUSAP1_S_255	eAf_H2O2_3	ETHCD
Q9BXS6	Nucleolar and spindle-associated protein 1 OS	NUSAP1	NUSAP1	scGPASQSTLGLK	unique	S1 ADP-Ribosyl-EThcD (SRDEKY)	S	1	65.34	29.94	1845.7	616.241	3	-0.000748	-0.405	255	267	35373	7776	S_255	NUSAP1_S_255	eAf_H2O2_3	ETHCD
Q9BXS6	Nucleolar and spindle-associated protein 1 OS	NUSAP1	NUSAP1	GRLsVASTPISQR	unique	S4 ADP-Ribosyl-EThcD (SRDEKY)	S	1	59.94	31.14	1911.83	638.283	3	0.00214	1.12	237	249	35419	7930	S_240	NUSAP1_S_240	eAf_H2O2_3	ETHCD
Q9BXS6	Nucleolar and spindle-associated protein 1 OS	NUSAP1	NUSAP1	LkTITGNSAAVITPFK	unique	K2 ADP-Ribosyl-EThcD (SRDEKY)	K	1	23.36	29.99	2201.02	734.68	3	0.00235	1.07	326	341	47073	13908	K_327	NUSAP1_K_327	eAf_H2O2_3	ETHCD
Q9BXS6	Nucleolar and spindle-associated protein 1 OS	NUSAP1	NUSAP1	sAHVTVSGGTPK	unique	S1 ADP-Ribosyl-EThcD (SRDEKY)	S	1	29.91	35.49	1680.65	561.226	3	6.59e-05	0.0392	305	316	19802	3296	S_305	NUSAP1_S_305	eAf_UT_1	ETHCD
Q13415	Origin recognition complex subunit 1 OS	ORC1	ORC1	sSLHTLTK	unique	S1 ADP-Ribosyl-EThcD (SRDEKY)	S	1	50.64	29.09	1426.55	476.525	3	-0.00101	-0.71	449	456	27122	3714	S_449	ORC1_S_449	WT_Af_H2O2_1	ETHCD
Q13415	Origin recognition complex subunit 1 OS	ORC1	ORC1	sSLHTLTK	unique	S1 ADP-Ribosyl-EThcD (SRDEKY)	S	1	54.58	29.08	1426.55	476.525	3	-0.000384	-0.269	449	456	26077	5143	S_449	ORC1_S_449	WT_Af_H2O2_2	ETHCD
Q13415	Origin recognition complex subunit 1 OS	ORC1	ORC1	sSLHTLTK	unique	S1 ADP-Ribosyl-EThcD (SRDEKY)	S	1	50.74	29.14	1426.55	476.524	3	-0.00167	-1.17	449	456	29445	4226	S_449	ORC1_S_449	WT_Af_H2O2_3	ETHCD
Q13415	Origin recognition complex subunit 1 OS	ORC1	ORC1	sSLHTLTK	unique	S1 ADP-Ribosyl-EThcD (SRDEKY)	S	1	54.74	29.14	1426.55	476.525	3	-0.0011	-0.773	449	456	27177	3748	S_449	ORC1_S_449	eAf_H2O2_1	ETHCD
Q13415	Origin recognition complex subunit 1 OS	ORC1	ORC1	SKsAESPSWTPAEHVAK	unique	S3 ADP-Ribosyl-EThcD (SRDEKY)	S	1	28.56	30.22	2351.94	784.988	3	-0.00434	-1.85	194	210	33997	6567	S_196	ORC1_S_196	eAf_H2O2_1	ETHCD
Q13415	Origin recognition complex subunit 1 OS	ORC1	ORC1	sAESPSWTPAEHVAK	unique	S1 ADP-Ribosyl-EThcD (SRDEKY)	S	1	48	29.77	2136.82	713.28	3	-0.00209	-0.98	196	210	36363	7786	S_196	ORC1_S_196	eAf_H2O2_1	ETHCD
Q13415	Origin recognition complex subunit 1 OS	ORC1	ORC1	sQPDKLQTLSPALK	unique	S1 ADP-Ribosyl-EThcD (SRDEKY)	S	1	43.92	29.88	2065.91	689.643	3	-0.00392	-1.9	278	291	41166	10624	S_278	ORC1_S_278	eAf_H2O2_1	ETHCD
Q13415	Origin recognition complex subunit 1 OS	ORC1	ORC1	SSVVPsVILKPENIK	unique	S6 ADP-Ribosyl-EThcD (SRDEKY)	S	0.99	20.88	29.71	2150	717.675	3	-0.00405	-1.88	345	359	52395	15658	S_350	ORC1_S_350	eAf_H2O2_1	ETHCD
Q13415	Origin recognition complex subunit 1 OS	ORC1	ORC1	sSLHTLTK	unique	S1 ADP-Ribosyl-EThcD (SRDEKY)	S	1	55.02	29.09	1426.55	476.525	3	-0.00101	-0.71	449	456	30744	5559	S_449	ORC1_S_449	eAf_H2O2_2	ETHCD
Q13415	Origin recognition complex subunit 1 OS	ORC1	ORC1	sAESPSWTPAEHVAK	unique	S1 ADP-Ribosyl-EThcD (SRDEKY)	S	1	25.53	29.87	2136.82	713.282	3	0.00433	2.02	196	210	40049	10165	S_196	ORC1_S_196	eAf_H2O2_2	ETHCD
Q13415	Origin recognition complex subunit 1 OS	ORC1	ORC1	sQPDKLQTLSPALKAPEK	unique	S1 ADP-Ribosyl-EThcD (SRDEKY)	S	1	27.09	30.78	2491.14	623.792	4	0.00051	0.205	278	295	44702	12649	S_278	ORC1_S_278	eAf_H2O2_2	ETHCD
Q13415	Origin recognition complex subunit 1 OS	ORC1	ORC1	sQPDKLQTLSPALK	unique	S1 ADP-Ribosyl-EThcD (SRDEKY)	S	1	50.41	29.7	2065.91	689.645	3	0.00103	0.496	278	291	46809	13064	S_278	ORC1_S_278	eAf_H2O2_2	ETHCD
Q13415	Origin recognition complex subunit 1 OS	ORC1	ORC1	sSLHTLTK	unique	S1 ADP-Ribosyl-EThcD (SRDEKY)	S	1	31.59	30.24	1426.55	476.526	3	0.00154	1.08	449	456	26146	3663	S_449	ORC1_S_449	eAf_H2O2_3	ETHCD
Q13415	Origin recognition complex subunit 1 OS	ORC1	ORC1	SKsAESPSWTPAEHVAK	unique	S3 ADP-Ribosyl-EThcD (SRDEKY)	S	1	16.51	30.22	2351.95	784.989	3	-0.00104	-0.444	194	210	33042	6676	S_196	ORC1_S_196	eAf_H2O2_3	ETHCD
Q13415	Origin recognition complex subunit 1 OS	ORC1	ORC1	sAESPSWTPAEHVAK	unique	S1 ADP-Ribosyl-EThcD (SRDEKY)	S	1	46.98	29.88	2136.82	713.281	3	0.0025	1.17	196	210	35413	7910	S_196	ORC1_S_196	eAf_H2O2_3	ETHCD
Q13415	Origin recognition complex subunit 1 OS	ORC1	ORC1	sQPDKLQTLSPALKAPEK	unique	S1 ADP-Ribosyl-EThcD (SRDEKY)	S	1	21.6	30.8	2491.14	623.793	4	0.00099	0.397	278	295	40126	10399	S_278	ORC1_S_278	eAf_H2O2_3	ETHCD
Q13415	Origin recognition complex subunit 1 OS	ORC1	ORC1	sQPDKLQTLSPALK	unique	S1 ADP-Ribosyl-EThcD (SRDEKY)	S	1	51.66	29.7	2065.91	689.645	3	0.00103	0.496	278	291	40246	10821	S_278	ORC1_S_278	eAf_H2O2_3	ETHCD
P07237	Protein disulfide-isomerase OS	P4HB	P4HB	VDATEESDLAQQYGVrGYPTIK	unique	R16 ADP-Ribosyl-EThcD (SRDEKY)	R	1	25.34	31.36	2980.25	994.425	3	0.00106	0.354	82	103	46330	15847	R_97	P4HB_R_97	WT_Af_H2O2_1	ETHCD
P07237	Protein disulfide-isomerase OS	P4HB	P4HB	VDATEESDLAQQYGVrGYPTIK	unique	R16 ADP-Ribosyl-EThcD (SRDEKY)	R	0.99	25.92	31.41	2980.25	994.425	3	0.000516	0.173	82	103	50769	16541	R_97	P4HB_R_97	WT_Af_H2O2_3	ETHCD
P07237	Protein disulfide-isomerase OS	P4HB	P4HB	VDATEESDLAQQYGVrGYPTIK	unique	R16 ADP-Ribosyl-EThcD (SRDEKY)	R	1	25.1	31.36	2980.25	994.425	3	0.00106	0.354	82	103	88612	28767	R_97	P4HB_R_97	WT_Af_UT_2	ETHCD
P07237	Protein disulfide-isomerase OS	P4HB	P4HB	VDATEESDLAQQYGVrGYPTIK	unique	R16 ADP-Ribosyl-EThcD (SRDEKY)	R	1	38.15	31.39	2980.25	994.423	3	-0.00608	-2.04	82	103	47944	13692	R_97	P4HB_R_97	eAf_H2O2_1	ETHCD
P07237	Protein disulfide-isomerase OS	P4HB	P4HB	VDATEESDLAQQYGVrGYPTIK	unique	R16 ADP-Ribosyl-EThcD (SRDEKY)	R	1	34.34	31.37	2980.25	994.425	3	0.000696	0.233	82	103	51520	15977	R_97	P4HB_R_97	eAf_H2O2_2	ETHCD
P07237	Protein disulfide-isomerase OS	P4HB	P4HB	VDATEESDLAQQYGVrGYPTIK	unique	R16 ADP-Ribosyl-EThcD (SRDEKY)	R	1	33.73	31.41	2980.25	994.425	3	0.000336	0.113	82	103	47036	13767	R_97	P4HB_R_97	eAf_H2O2_3	ETHCD
P07237	Protein disulfide-isomerase OS	P4HB	P4HB	VDATEESDLAQQYGVrGYPTIK	unique	R16 ADP-Ribosyl-EThcD (SRDEKY)	R	1	41.32	31.41	2980.25	994.425	3	0.000516	0.173	82	103	47069	13893	R_97	P4HB_R_97	eAf_H2O2_3	ETHCD
P07237	Protein disulfide-isomerase OS	P4HB	P4HB	VDATEESDLAQQYGVrGYPTIK	unique	R16 ADP-Ribosyl-EThcD (SRDEKY)	R	0.99	31.41	17.42	2980.25	994.425	3	0.000156	0.0523	82	103	34479	14697	R_97	P4HB_R_97	eAf_UT_1	ETHCD
P07237	Protein disulfide-isomerase OS	P4HB	P4HB	VDATEESDLAQQYGVrGYPTIK	unique	R16 ADP-Ribosyl-EThcD (SRDEKY)	R	1	31.33	34.13	2980.26	994.426	3	0.00217	0.726	82	103	37897	15664	R_97	P4HB_R_97	eAf_UT_2	ETHCD
P07237	Protein disulfide-isomerase OS	P4HB	P4HB	VDATEESDLAQQYGVrGYPTIK	unique	R16 ADP-Ribosyl-EThcD (SRDEKY)	R	1	31.37	25.66	2980.26	994.426	3	0.00289	0.968	82	103	52357	19395	R_97	P4HB_R_97	eAf_UT_3	ETHCD
P07237	Protein disulfide-isomerase OS	P4HB	P4HB	VDATEESDLAQQYGVrGYPTIK	unique	R16 ADP-Ribosyl-EThcD (SRDEKY)	R	0.99	31.38	25.83	2980.25	994.425	3	-0.000384	-0.129	82	103	52367	19584	R_97	P4HB_R_97	eAf_UT_3	ETHCD
Q86U42	Polyadenylate-binding protein 2 OS	PABPN1	PABPN1	aAAAAAAAAAGAAGGRGsGPGR	unique	S18 ADP-Ribosyl-EThcD (SRDEKY)	S	1	54.39	30.98	2291.95	764.989	3	0.00195	0.85	2	23	46613	13903	S_19	PABPN1_S_19	WT_Af_H2O2_3	ETHCD
Q86U42	Polyadenylate-binding protein 2 OS	PABPN1	PABPN1	VTILcDKFsGHPK	unique	S9 ADP-Ribosyl-EThcD (SRDEKY)	S	1	21.75	31	2041.83	681.618	3	-0.00457	-2.24	201	213	38819	9380	S_209	PABPN1_S_209	eAf_H2O2_1	ETHCD
Q86U42	Polyadenylate-binding protein 2 OS	PABPN1	PABPN1	aAAAAAAAAAGAAGGRGsGPGR	unique	S18 ADP-Ribosyl-EThcD (SRDEKY)	S	0.96	58.75	30.78	2291.94	764.986	3	-0.00591	-2.58	2	23	43411	11579	S_19	PABPN1_S_19	eAf_H2O2_1	ETHCD
Q86U42	Polyadenylate-binding protein 2 OS	PABPN1	PABPN1	aAAAAAAAAAGAAGGRGsGPGR	unique	S18 ADP-Ribosyl-EThcD (SRDEKY)	S	1	72.11	30.88	2291.94	764.988	3	-0.00207	-0.903	2	23	43447	11709	S_19	PABPN1_S_19	eAf_H2O2_1	ETHCD
Q86U42	Polyadenylate-binding protein 2 OS	PABPN1	PABPN1	VTILcDKFsGHPK	unique	S9 ADP-Ribosyl-EThcD (SRDEKY)	S	1	29.35	31.18	2041.84	681.62	3	0.000562	0.275	201	213	42497	11846	S_209	PABPN1_S_209	eAf_H2O2_2	ETHCD
Q86U42	Polyadenylate-binding protein 2 OS	PABPN1	PABPN1	aAAAAAAAAAGAAGGRGsGPGR	unique	S18 ADP-Ribosyl-EThcD (SRDEKY)	S	1	65.05	30.96	2291.94	764.989	3	0.00105	0.458	2	23	47048	14035	S_19	PABPN1_S_19	eAf_H2O2_2	ETHCD
Q86U42	Polyadenylate-binding protein 2 OS	PABPN1	PABPN1	VTILcDKFsGHPK	unique	S9 ADP-Ribosyl-EThcD (SRDEKY)	S	1	29.19	31.23	2041.84	681.619	3	-0.00127	-0.621	201	213	37895	9540	S_209	PABPN1_S_209	eAf_H2O2_3	ETHCD
Q86U42	Polyadenylate-binding protein 2 OS	PABPN1	PABPN1	aAAAAAAAAAGAAGGRGsGPGR	unique	S18 ADP-Ribosyl-EThcD (SRDEKY)	S	0.98	75.46	30.96	2291.95	764.989	3	0.00159	0.693	2	23	42488	11725	S_19	PABPN1_S_19	eAf_H2O2_3	ETHCD
Q86U42	Polyadenylate-binding protein 2 OS	PABPN1	PABPN1	aAAAAAAAAAGAAGGRGsGPGR	unique	S18 ADP-Ribosyl-EThcD (SRDEKY)	S	1	74.04	31	2291.94	764.988	3	-0.000241	-0.105	2	23	42526	11859	S_19	PABPN1_S_19	eAf_H2O2_3	ETHCD
Q86U42	Polyadenylate-binding protein 2 OS	PABPN1	PABPN1	aAAAAAAAAAGAAGGRGsGPGR	unique	S18 ADP-Ribosyl-EThcD (SRDEKY)	S	1	64.32	30.98	2291.95	764.989	3	0.00195	0.85	2	23	44561	11987	S_19	PABPN1_S_19	eAf_H2O2_3	ETHCD
P09874	Poly [ADP-ribose] polymerase 1 OS	PARP1	PARP1	EEGINKsEKR	unique	S7 ADP-Ribosyl-EThcD (SRDEKY)	S	1	31.81	30.93	1729.67	577.564	3	-0.000264	-0.153	513	522	24784	2080	S_519	PARP1_S_519	WT_Af_H2O2_1	ETHCD
P09874	Poly [ADP-ribose] polymerase 1 OS	PARP1	PARP1	sKGQVKEEGINK	unique	S1 ADP-Ribosyl-EThcD (SRDEKY)	S	1	69.15	31.76	1856.77	619.93	3	-0.00161	-0.869	507	518	24806	2331	S_507	PARP1_S_507	WT_Af_H2O2_1	ETHCD
P09874	Poly [ADP-ribose] polymerase 1 OS	PARP1	PARP1	EEGINKsEKR	unique	S7 ADP-Ribosyl-EThcD (SRDEKY)	S	1	33.92	30.89	1729.67	577.564	3	-8.41e-05	-0.0486	513	522	26900	2272	S_519	PARP1_S_519	WT_Af_H2O2_3	ETHCD
P09874	Poly [ADP-ribose] polymerase 1 OS	PARP1	PARP1	SKGQVKEEGINKsEKR	unique	S13 ADP-Ribosyl-EThcD (SRDEKY)	S	0.99	35.4	31.53	2357.04	590.268	4	0.00109	0.462	507	522	26903	2300	S_519	PARP1_S_519	WT_Af_H2O2_3	ETHCD
P09874	Poly [ADP-ribose] polymerase 1 OS	PARP1	PARP1	EEGINKsEKR	unique	S7 ADP-Ribosyl-EThcD (SRDEKY)	S	1	34.43	30.89	1729.67	577.564	3	-8.41e-05	-0.0486	513	522	42511	2637	S_519	PARP1_S_519	WT_Af_UT_2	ETHCD
P09874	Poly [ADP-ribose] polymerase 1 OS	PARP1	PARP1	GKsGAALSK	unique	S3 ADP-Ribosyl-EThcD (SRDEKY)	S	1	18.47	31.59	1358.53	453.85	3	0.000306	0.225	497	505	42531	2948	S_499	PARP1_S_499	WT_Af_UT_2	ETHCD
P09874	Poly [ADP-ribose] polymerase 1 OS	PARP1	PARP1	sKGQVKEEGINK	unique	S1 ADP-Ribosyl-EThcD (SRDEKY)	S	1	59.72	31.78	1856.77	619.931	3	3.59e-05	0.0193	507	518	42558	3512	S_507	PARP1_S_507	WT_Af_UT_2	ETHCD
P09874	Poly [ADP-ribose] polymerase 1 OS	PARP1	PARP1	sKGQVKEEGINK	unique	S1 ADP-Ribosyl-EThcD (SRDEKY)	S	1	57.12	31.76	1856.77	619.931	3	0.00112	0.601	507	518	11832	3018	S_507	PARP1_S_507	WT_Af_UT_3	ETHCD
P09874	Poly [ADP-ribose] polymerase 1 OS	PARP1	PARP1	GKsGAALSKK	unique	S3 ADP-Ribosyl-EThcD (SRDEKY)	S	0.99	39.25	30.38	1486.62	496.547	3	-0.00225	-1.52	497	506	24662	480	S_499	PARP1_S_499	eAf_H2O2_1	ETHCD
P09874	Poly [ADP-ribose] polymerase 1 OS	PARP1	PARP1	GKsGAALSKK	unique	S3 ADP-Ribosyl-EThcD (SRDEKY)	S	1	41.14	30.31	1486.62	496.547	3	-0.00336	-2.26	497	506	24668	1812	S_499	PARP1_S_499	eAf_H2O2_1	ETHCD
P09874	Poly [ADP-ribose] polymerase 1 OS	PARP1	PARP1	sGAALSKK	unique	S1 ADP-Ribosyl-EThcD (SRDEKY)	S	1	41.98	30.84	1301.5	434.842	3	-0.00189	-1.45	499	506	24672	1920	S_499	PARP1_S_499	eAf_H2O2_1	ETHCD
P09874	Poly [ADP-ribose] polymerase 1 OS	PARP1	PARP1	sGAALSKK	unique	S1 ADP-Ribosyl-EThcD (SRDEKY)	S	1	42.82	29.97	1301.5	434.842	3	-0.00255	-1.96	499	506	24677	2002	S_499	PARP1_S_499	eAf_H2O2_1	ETHCD
P09874	Poly [ADP-ribose] polymerase 1 OS	PARP1	PARP1	EEGINKsEKR	unique	S7 ADP-Ribosyl-EThcD (SRDEKY)	S	1	19.97	30.77	1729.67	577.563	3	-0.00245	-1.42	513	522	24681	2093	S_519	PARP1_S_519	eAf_H2O2_1	ETHCD
P09874	Poly [ADP-ribose] polymerase 1 OS	PARP1	PARP1	GKsGAALSKK	unique	S3 ADP-Ribosyl-EThcD (SRDEKY)	S	1	37.81	30.3	1486.62	496.547	3	-0.0018	-1.21	497	506	24682	2133	S_499	PARP1_S_499	eAf_H2O2_1	ETHCD
P09874	Poly [ADP-ribose] polymerase 1 OS	PARP1	PARP1	sGAALSKK	unique	S1 ADP-Ribosyl-EThcD (SRDEKY)	S	1	40.05	30.33	1301.5	434.841	3	-0.00282	-2.17	499	506	24685	2169	S_499	PARP1_S_499	eAf_H2O2_1	ETHCD
P09874	Poly [ADP-ribose] polymerase 1 OS	PARP1	PARP1	GKsGAALSK	unique	S3 ADP-Ribosyl-EThcD (SRDEKY)	S	1	24.76	32.27	1358.52	453.849	3	-0.00263	-1.94	497	505	24692	2229	S_499	PARP1_S_499	eAf_H2O2_1	ETHCD
P09874	Poly [ADP-ribose] polymerase 1 OS	PARP1	PARP1	sGAALSKK	unique	S1 ADP-Ribosyl-EThcD (SRDEKY)	S	1	36.63	30.84	1301.5	434.842	3	-0.00198	-1.52	499	506	24708	2288	S_499	PARP1_S_499	eAf_H2O2_1	ETHCD
P09874	Poly [ADP-ribose] polymerase 1 OS	PARP1	PARP1	GQVKEEGINKsEKR	unique	S11 ADP-Ribosyl-EThcD (SRDEKY)	S	1	18.69	31.77	2141.91	714.979	3	-0.000654	-0.305	509	522	24713	2316	S_519	PARP1_S_519	eAf_H2O2_1	ETHCD
P09874	Poly [ADP-ribose] polymerase 1 OS	PARP1	PARP1	sKGQVKEEGINK	unique	S1 ADP-Ribosyl-EThcD (SRDEKY)	S	1	77.97	31.76	1856.77	619.93	3	-0.00143	-0.772	507	518	24748	2438	S_507	PARP1_S_507	eAf_H2O2_1	ETHCD
P09874	Poly [ADP-ribose] polymerase 1 OS	PARP1	PARP1	GKsGAALSKK	unique	S3 ADP-Ribosyl-EThcD (SRDEKY)	S	1	23.33	30.29	1486.62	496.547	3	-0.00162	-1.09	497	506	23657	469	S_499	PARP1_S_499	eAf_H2O2_2	ETHCD
P09874	Poly [ADP-ribose] polymerase 1 OS	PARP1	PARP1	GKsGAALSKK	unique	S3 ADP-Ribosyl-EThcD (SRDEKY)	S	1	40.26	29.47	1486.62	496.549	3	0.00252	1.69	497	506	23753	2482	S_499	PARP1_S_499	eAf_H2O2_2	ETHCD
P09874	Poly [ADP-ribose] polymerase 1 OS	PARP1	PARP1	EEGINKsEKR	unique	S7 ADP-Ribosyl-EThcD (SRDEKY)	S	1	42.42	31.49	1729.68	577.566	3	0.00652	3.76	513	522	23777	2561	S_519	PARP1_S_519	eAf_H2O2_2	ETHCD
P09874	Poly [ADP-ribose] polymerase 1 OS	PARP1	PARP1	sGAALSKK	unique	S1 ADP-Ribosyl-EThcD (SRDEKY)	S	1	45.18	30.2	1301.51	434.843	3	0.000746	0.573	499	506	23802	2638	S_499	PARP1_S_499	eAf_H2O2_2	ETHCD
P09874	Poly [ADP-ribose] polymerase 1 OS	PARP1	PARP1	sKGQVKEEGINKSEKR	unique	S1 ADP-Ribosyl-EThcD (SRDEKY)	S	1	40.44	31.54	2357.04	590.268	4	0.00137	0.581	507	522	23831	2732	S_507	PARP1_S_507	eAf_H2O2_2	ETHCD
P09874	Poly [ADP-ribose] polymerase 1 OS	PARP1	PARP1	EEGINKsEK	unique	S7 ADP-Ribosyl-EThcD (SRDEKY)	S	1	22.41	30.29	1573.57	525.531	3	-0.000234	-0.149	513	521	23847	2784	S_519	PARP1_S_519	eAf_H2O2_2	ETHCD
P09874	Poly [ADP-ribose] polymerase 1 OS	PARP1	PARP1	GKsGAALSK	unique	S3 ADP-Ribosyl-EThcD (SRDEKY)	S	1	36.2	31.42	1358.53	453.85	3	-0.000234	-0.172	497	505	23853	2802	S_499	PARP1_S_499	eAf_H2O2_2	ETHCD
P09874	Poly [ADP-ribose] polymerase 1 OS	PARP1	PARP1	sKGQVKEEGINKSEKR	unique	S1 ADP-Ribosyl-EThcD (SRDEKY)	S	1	38.07	31.4	2358.03	590.514	4	0.987	-6.8	507	522	23865	2840	S_507	PARP1_S_507	eAf_H2O2_2	ETHCD
P09874	Poly [ADP-ribose] polymerase 1 OS	PARP1	PARP1	sKGQVKEEGINKSEK	unique	S1 ADP-Ribosyl-EThcD (SRDEKY)	S	1	71.56	31.64	2200.94	551.243	4	0.00115	0.522	507	521	23871	2858	S_507	PARP1_S_507	eAf_H2O2_2	ETHCD
P09874	Poly [ADP-ribose] polymerase 1 OS	PARP1	PARP1	GQVKEEGINKsEKR	unique	S11 ADP-Ribosyl-EThcD (SRDEKY)	S	1	48.7	31.58	2141.92	536.486	4	0.00065	0.303	509	522	23881	2886	S_519	PARP1_S_519	eAf_H2O2_2	ETHCD
P09874	Poly [ADP-ribose] polymerase 1 OS	PARP1	PARP1	sKGQVKEEGINKSEK	unique	S1 ADP-Ribosyl-EThcD (SRDEKY)	S	1	52.71	31.62	2200.94	551.243	4	0.00139	0.631	507	521	23916	2996	S_507	PARP1_S_507	eAf_H2O2_2	ETHCD
P09874	Poly [ADP-ribose] polymerase 1 OS	PARP1	PARP1	sKGQVKEEGINK	unique	S1 ADP-Ribosyl-EThcD (SRDEKY)	S	1	77.95	31.56	1856.77	619.932	3	0.00277	1.49	507	518	23958	3129	S_507	PARP1_S_507	eAf_H2O2_2	ETHCD
P09874	Poly [ADP-ribose] polymerase 1 OS	PARP1	PARP1	sKGQVKEEGINK	unique	S1 ADP-Ribosyl-EThcD (SRDEKY)	S	1	31.8	31.77	1856.77	465.2	4	-0.00029	-0.156	507	518	23961	3138	S_507	PARP1_S_507	eAf_H2O2_2	ETHCD
P09874	Poly [ADP-ribose] polymerase 1 OS	PARP1	PARP1	GQVKEEGINKsEK	unique	S11 ADP-Ribosyl-EThcD (SRDEKY)	S	1	51.21	30.96	1985.81	662.945	3	0.000456	0.229	509	521	23979	3198	S_519	PARP1_S_519	eAf_H2O2_2	ETHCD
P09874	Poly [ADP-ribose] polymerase 1 OS	PARP1	PARP1	sKGQVKEEGINK	unique	S1 ADP-Ribosyl-EThcD (SRDEKY)	S	1	78.31	31.78	1856.78	619.933	3	0.00481	2.59	507	518	25993	3242	S_507	PARP1_S_507	eAf_H2O2_2	ETHCD
P09874	Poly [ADP-ribose] polymerase 1 OS	PARP1	PARP1	sKGQVKEEGINK	unique	S1 ADP-Ribosyl-EThcD (SRDEKY)	S	1	77.86	31.76	1856.77	619.931	3	0.00112	0.601	507	518	26034	3368	S_507	PARP1_S_507	eAf_H2O2_2	ETHCD
P09874	Poly [ADP-ribose] polymerase 1 OS	PARP1	PARP1	sKGQVKEEGINK	unique	S1 ADP-Ribosyl-EThcD (SRDEKY)	S	1	77.82	31.88	1856.77	619.929	3	-0.00437	-2.35	507	518	26079	3504	S_507	PARP1_S_507	eAf_H2O2_2	ETHCD
P09874	Poly [ADP-ribose] polymerase 1 OS	PARP1	PARP1	sKGQVKEEGINK	unique	S1 ADP-Ribosyl-EThcD (SRDEKY)	S	1	77.78	31.92	1856.77	619.931	3	0.000396	0.213	507	518	26119	3626	S_507	PARP1_S_507	eAf_H2O2_2	ETHCD
P09874	Poly [ADP-ribose] polymerase 1 OS	PARP1	PARP1	sKGQVKEEGINK	unique	S1 ADP-Ribosyl-EThcD (SRDEKY)	S	1	77.66	31.75	1856.77	619.931	3	0.000756	0.407	507	518	26162	3756	S_507	PARP1_S_507	eAf_H2O2_2	ETHCD
P09874	Poly [ADP-ribose] polymerase 1 OS	PARP1	PARP1	sKGQVKEEGINK	unique	S1 ADP-Ribosyl-EThcD (SRDEKY)	S	1	76.9	31.91	1856.77	619.931	3	0.000216	0.116	507	518	26202	3877	S_507	PARP1_S_507	eAf_H2O2_2	ETHCD
P09874	Poly [ADP-ribose] polymerase 1 OS	PARP1	PARP1	sKGQVKEEGINK	unique	S1 ADP-Ribosyl-EThcD (SRDEKY)	S	1	78.62	31.77	1856.77	619.931	3	-0.000324	-0.174	507	518	26246	4010	S_507	PARP1_S_507	eAf_H2O2_2	ETHCD
P09874	Poly [ADP-ribose] polymerase 1 OS	PARP1	PARP1	sKGQVKEEGINK	unique	S1 ADP-Ribosyl-EThcD (SRDEKY)	S	1	69.47	31.98	1856.77	619.93	3	-0.00272	-1.47	507	518	26293	4153	S_507	PARP1_S_507	eAf_H2O2_2	ETHCD
P09874	Poly [ADP-ribose] polymerase 1 OS	PARP1	PARP1	sKGQVKEEGINK	unique	S1 ADP-Ribosyl-EThcD (SRDEKY)	S	1	47.05	31.78	1856.77	619.931	3	-0.000894	-0.481	507	518	26337	4288	S_507	PARP1_S_507	eAf_H2O2_2	ETHCD
P09874	Poly [ADP-ribose] polymerase 1 OS	PARP1	PARP1	sKGQVKEEGINK	unique	S1 ADP-Ribosyl-EThcD (SRDEKY)	S	1	34.49	31.92	1856.77	619.931	3	0.000396	0.213	507	518	28380	4425	S_507	PARP1_S_507	eAf_H2O2_2	ETHCD
P09874	Poly [ADP-ribose] polymerase 1 OS	PARP1	PARP1	sKGQVKEEGINK	unique	S1 ADP-Ribosyl-EThcD (SRDEKY)	S	1	82.12	31.78	1856.77	619.931	3	-0.000144	-0.0776	507	518	28467	4696	S_507	PARP1_S_507	eAf_H2O2_2	ETHCD
P09874	Poly [ADP-ribose] polymerase 1 OS	PARP1	PARP1	sKGQVKEEGINK	unique	S1 ADP-Ribosyl-EThcD (SRDEKY)	S	1	64.41	31.75	1856.77	619.931	3	0.000756	0.407	507	518	28515	4844	S_507	PARP1_S_507	eAf_H2O2_2	ETHCD
P09874	Poly [ADP-ribose] polymerase 1 OS	PARP1	PARP1	sKGQVKEEGINK	unique	S1 ADP-Ribosyl-EThcD (SRDEKY)	S	1	68.85	31.78	1856.77	619.931	3	-0.000144	-0.0776	507	518	28592	5083	S_507	PARP1_S_507	eAf_H2O2_2	ETHCD
P09874	Poly [ADP-ribose] polymerase 1 OS	PARP1	PARP1	QLPGVKsEGKR	unique	S7 ADP-Ribosyl-EThcD (SRDEKY)	S	1	43.65	29.62	1738.74	580.589	3	0.000336	0.193	198	208	28657	5289	S_204	PARP1_S_204	eAf_H2O2_2	ETHCD
P09874	Poly [ADP-ribose] polymerase 1 OS	PARP1	PARP1	GKsGAALSKK	unique	S3 ADP-Ribosyl-EThcD (SRDEKY)	S	1	40.35	30.03	1486.62	496.548	3	-0.000514	-0.346	497	506	23663	447	S_499	PARP1_S_499	eAf_H2O2_3	ETHCD
P09874	Poly [ADP-ribose] polymerase 1 OS	PARP1	PARP1	sGAALSKK	unique	S1 ADP-Ribosyl-EThcD (SRDEKY)	S	1	42.43	30.84	1301.5	434.842	3	-0.00198	-1.52	499	506	23674	1959	S_499	PARP1_S_499	eAf_H2O2_3	ETHCD
P09874	Poly [ADP-ribose] polymerase 1 OS	PARP1	PARP1	EEGINKsEKR	unique	S7 ADP-Ribosyl-EThcD (SRDEKY)	S	1	25.95	30.71	1729.67	577.564	3	-0.00191	-1.11	513	522	23678	2070	S_519	PARP1_S_519	eAf_H2O2_3	ETHCD
P09874	Poly [ADP-ribose] polymerase 1 OS	PARP1	PARP1	sKGQVKEEGINKSEK	unique	S1 ADP-Ribosyl-EThcD (SRDEKY)	S	1	34.57	31.63	2200.94	551.242	4	-0.00129	-0.586	507	521	23702	2230	S_507	PARP1_S_507	eAf_H2O2_3	ETHCD
P09874	Poly [ADP-ribose] polymerase 1 OS	PARP1	PARP1	sKGQVKEEGINK	unique	S1 ADP-Ribosyl-EThcD (SRDEKY)	S	1	78.01	31.77	1856.77	619.931	3	-0.000324	-0.174	507	518	23732	2350	S_507	PARP1_S_507	eAf_H2O2_3	ETHCD
P09874	Poly [ADP-ribose] polymerase 1 OS	PARP1	PARP1	GQVKEEGINKsEK	unique	S11 ADP-Ribosyl-EThcD (SRDEKY)	S	1	15.76	30.96	1985.81	662.945	3	0.000276	0.139	509	521	23740	2379	S_519	PARP1_S_519	eAf_H2O2_3	ETHCD
P09874	Poly [ADP-ribose] polymerase 1 OS	PARP1	PARP1	sKGQVKEEGINK	unique	S1 ADP-Ribosyl-EThcD (SRDEKY)	S	1	31.78	69.04	1856.77	619.931	3	-0.000714	-0.384	507	518	19709	2400	S_507	PARP1_S_507	eAf_UT_1	ETHCD
P09874	Poly [ADP-ribose] polymerase 1 OS	PARP1	PARP1	sKGQVKEEGINK	unique	S1 ADP-Ribosyl-EThcD (SRDEKY)	S	1	31.78	61.07	1856.77	619.931	3	-0.000144	-0.0776	507	518	21121	2441	S_507	PARP1_S_507	eAf_UT_2	ETHCD
P09874	Poly [ADP-ribose] polymerase 1 OS	PARP1	PARP1	GKsGAALSKK	unique	S3 ADP-Ribosyl-EThcD (SRDEKY)	S	1	30.03	45.02	1486.62	496.548	3	-0.000154	-0.104	497	506	27102	2473	S_499	PARP1_S_499	eAf_UT_3	ETHCD
P09874	Poly [ADP-ribose] polymerase 1 OS	PARP1	PARP1	sGAALSKK	unique	S1 ADP-Ribosyl-EThcD (SRDEKY)	S	1	30.61	44.61	1301.51	434.843	3	0.000386	0.296	499	506	27123	2631	S_499	PARP1_S_499	eAf_UT_3	ETHCD
P09874	Poly [ADP-ribose] polymerase 1 OS	PARP1	PARP1	sKGQVKEEGINKSEKR	unique	S1 ADP-Ribosyl-EThcD (SRDEKY)	S	1	31.4	42.9	2357.04	590.268	4	0.00233	0.988	507	522	27136	2674	S_507	PARP1_S_507	eAf_UT_3	ETHCD
P09874	Poly [ADP-ribose] polymerase 1 OS	PARP1	PARP1	sKGQVKEEGINKSEK	unique	S1 ADP-Ribosyl-EThcD (SRDEKY)	S	1	31.71	38.81	2200.94	551.243	4	0.00163	0.74	507	521	27181	2867	S_507	PARP1_S_507	eAf_UT_3	ETHCD
P09874	Poly [ADP-ribose] polymerase 1 OS	PARP1	PARP1	sKGQVKEEGINK	unique	S1 ADP-Ribosyl-EThcD (SRDEKY)	S	1	31.75	77.43	1856.77	619.931	3	0.000756	0.407	507	518	27251	3158	S_507	PARP1_S_507	eAf_UT_3	ETHCD
P09874	Poly [ADP-ribose] polymerase 1 OS	PARP1	PARP1	sKGQVKEEGINK	unique	S1 ADP-Ribosyl-EThcD (SRDEKY)	S	1	31.76	79.17	1856.77	619.931	3	0.00112	0.601	507	518	27279	3272	S_507	PARP1_S_507	eAf_UT_3	ETHCD
P09874	Poly [ADP-ribose] polymerase 1 OS	PARP1	PARP1	sKGQVKEEGINK	unique	S1 ADP-Ribosyl-EThcD (SRDEKY)	S	1	31.75	62.87	1856.77	619.931	3	0.000756	0.407	507	518	27293	3368	S_507	PARP1_S_507	eAf_UT_3	ETHCD
P09874	Poly [ADP-ribose] polymerase 1 OS	PARP1	PARP1	sKGQVKEEGINK	unique	S1 ADP-Ribosyl-EThcD (SRDEKY)	S	1	31.92	74.55	1856.77	619.931	3	0.000396	0.213	507	518	27307	3465	S_507	PARP1_S_507	eAf_UT_3	ETHCD
P09874	Poly [ADP-ribose] polymerase 1 OS	PARP1	PARP1	sKGQVKEEGINK	unique	S1 ADP-Ribosyl-EThcD (SRDEKY)	S	0.99	31.59	55.48	1856.77	619.932	3	0.00223	1.2	507	518	27317	3556	S_507	PARP1_S_507	eAf_UT_3	ETHCD
P09874	Poly [ADP-ribose] polymerase 1 OS	PARP1	PARP1	sKGQVKEEGINK	unique	S1 ADP-Ribosyl-EThcD (SRDEKY)	S	1	31.78	32.82	1856.77	619.931	3	0.000936	0.504	507	518	27325	3647	S_507	PARP1_S_507	eAf_UT_3	ETHCD
Q86U86	Protein polybromo-1 OS	PBRM1	PBRM1	LTGPSHSKGsLGEER	unique	S10 ADP-Ribosyl-EThcD (SRDEKY)	S	1	54.25	30.55	2094.84	699.288	3	0.000446	0.213	310	324	23971	3125	S_319	PBRM1_S_319	eAf_H2O2_3	ETHCD
Q15004	PCNA-associated factor OS	PCLAF	PCLAF	KVLGsSTSATNSTSVSSR	unique	S5 ADP-Ribosyl-EThcD (SRDEKY)	S	1	57.5	30.52	2308.96	770.66	3	0.000456	0.197	24	41	33038	6510	S_28	PCLAF_S_28	eAf_H2O2_2	ETHCD
Q15004	PCNA-associated factor OS	PCLAF	PCLAF	DSEKENQIPEEAGSsGLGK	unique	S15 ADP-Ribosyl-EThcD (SRDEKY)	S	1	51.47	29.83	2514.98	839.334	3	0.000946	0.376	75	93	30989	6510	S_89	PCLAF_S_89	eAf_H2O2_3	ETHCD
P49585	Choline-phosphate cytidylyltransferase A OS	PCYT1A	PCYT1A	eFVQKVEEK	unique	E1 ADP-Ribosyl-EThcD (SRDEKY)	E	1	18.61	31.11	1675.65	559.558	3	-0.000974	-0.581	262	270	33243	7237	E_262	PCYT1A_E_262	eAf_H2O2_2	ETHCD
P30101	Protein disulfide-isomerase A3 OS	PDIA3	PDIA3	rLAPEYEAAATR	unique	R1 ADP-Ribosyl-EThcD (SRDEKY)	R	1	58.39	31.48	1887.75	630.259	3	-0.000464	-0.246	62	73	31483	6863	R_62	PDIA3_R_62	WT_Af_H2O2_1	ETHCD
P30101	Protein disulfide-isomerase A3 OS	PDIA3	PDIA3	rLAPEYEAAATR	unique	R1 ADP-Ribosyl-EThcD (SRDEKY)	R	1	61.14	31.22	1887.75	630.258	3	-0.00394	-2.09	62	73	31507	7031	R_62	PDIA3_R_62	WT_Af_H2O2_1	ETHCD
P30101	Protein disulfide-isomerase A3 OS	PDIA3	PDIA3	rLAPEYEAAATR	unique	R1 ADP-Ribosyl-EThcD (SRDEKY)	R	1	54.62	31.32	1887.76	630.26	3	0.00155	0.818	62	73	30500	8370	R_62	PDIA3_R_62	WT_Af_H2O2_2	ETHCD
P30101	Protein disulfide-isomerase A3 OS	PDIA3	PDIA3	rLAPEYEAAATR	unique	R1 ADP-Ribosyl-EThcD (SRDEKY)	R	1	60.96	31.33	1887.76	630.26	3	0.00173	0.914	62	73	35835	7615	R_62	PDIA3_R_62	WT_Af_H2O2_3	ETHCD
P30101	Protein disulfide-isomerase A3 OS	PDIA3	PDIA3	rLAPEYEAAATR	unique	R1 ADP-Ribosyl-EThcD (SRDEKY)	R	1	59.5	31.36	1887.75	630.259	3	-0.000644	-0.341	62	73	35863	7790	R_62	PDIA3_R_62	WT_Af_H2O2_3	ETHCD
P30101	Protein disulfide-isomerase A3 OS	PDIA3	PDIA3	rLAPEYEAAATR	unique	R1 ADP-Ribosyl-EThcD (SRDEKY)	R	1	41.36	31.41	1887.76	630.259	3	7.59e-05	0.0402	62	73	19183	6662	R_62	PDIA3_R_62	WT_Af_UT_1	ETHCD
P30101	Protein disulfide-isomerase A3 OS	PDIA3	PDIA3	rLAPEYEAAATR	unique	R1 ADP-Ribosyl-EThcD (SRDEKY)	R	1	51.92	31.35	1887.75	630.259	3	-0.001	-0.532	62	73	60596	13958	R_62	PDIA3_R_62	WT_Af_UT_2	ETHCD
P30101	Protein disulfide-isomerase A3 OS	PDIA3	PDIA3	rLAPEYEAAATR	unique	R1 ADP-Ribosyl-EThcD (SRDEKY)	R	1	40.27	31.46	1887.75	630.258	3	-0.00319	-1.69	62	73	31926	6339	R_62	PDIA3_R_62	eAf_H2O2_1	ETHCD
P30101	Protein disulfide-isomerase A3 OS	PDIA3	PDIA3	rLAPEYEAAATR	unique	R1 ADP-Ribosyl-EThcD (SRDEKY)	R	1	58.23	31.51	1887.76	630.259	3	0.000826	0.437	62	73	37665	8833	R_62	PDIA3_R_62	eAf_H2O2_2	ETHCD
P30101	Protein disulfide-isomerase A3 OS	PDIA3	PDIA3	rLAPEYEAAATR	unique	R1 ADP-Ribosyl-EThcD (SRDEKY)	R	1	57.41	31.51	1887.76	630.259	3	0.000826	0.437	62	73	30958	6407	R_62	PDIA3_R_62	eAf_H2O2_3	ETHCD
P30101	Protein disulfide-isomerase A3 OS	PDIA3	PDIA3	rLAPEYEAAATR	unique	R1 ADP-Ribosyl-EThcD (SRDEKY)	R	1	52.31	31.41	1887.76	630.259	3	-0.000104	-0.0551	62	73	33011	6577	R_62	PDIA3_R_62	eAf_H2O2_3	ETHCD
P30101	Protein disulfide-isomerase A3 OS	PDIA3	PDIA3	rLAPEYEAAATR	unique	R1 ADP-Ribosyl-EThcD (SRDEKY)	R	1	31.5	59.86	1887.76	630.259	3	0.000286	0.151	62	73	23980	6885	R_62	PDIA3_R_62	eAf_UT_1	ETHCD
P30101	Protein disulfide-isomerase A3 OS	PDIA3	PDIA3	rLAPEYEAAATR	unique	R1 ADP-Ribosyl-EThcD (SRDEKY)	R	1	31.56	32.98	1887.76	630.259	3	0.000646	0.342	62	73	23988	7033	R_62	PDIA3_R_62	eAf_UT_1	ETHCD
P30101	Protein disulfide-isomerase A3 OS	PDIA3	PDIA3	rLAPEYEAAATR	unique	R1 ADP-Ribosyl-EThcD (SRDEKY)	R	1	31.28	63.64	1887.76	630.26	3	0.00212	1.12	62	73	25387	7021	R_62	PDIA3_R_62	eAf_UT_2	ETHCD
P30101	Protein disulfide-isomerase A3 OS	PDIA3	PDIA3	rLAPEYEAAATR	unique	R1 ADP-Ribosyl-EThcD (SRDEKY)	R	1	31.5	68.56	1887.76	630.26	3	0.00137	0.723	62	73	25397	7181	R_62	PDIA3_R_62	eAf_UT_2	ETHCD
Q9NTI5	Sister chromatid cohesion protein PDS5 homolog B OS	PDS5B	PDS5B	KKsGPPAPEEEEEEER	unique	S3 ADP-Ribosyl-EThcD (SRDEKY)	S	1	49.02	30.43	2380.91	794.644	3	-0.000394	-0.165	1317	1332	24964	3099	S_1319	PDS5B_S_1319	eAf_H2O2_1	ETHCD
Q9NTI5	Sister chromatid cohesion protein PDS5 homolog B OS	PDS5B	PDS5B	sGPPAPEEEEEEER	unique	S1 ADP-Ribosyl-EThcD (SRDEKY)	S	1	56.72	32.28	2124.72	709.246	3	-0.00442	-2.08	1319	1332	29502	4779	S_1319	PDS5B_S_1319	eAf_H2O2_1	ETHCD
Q9NTI5	Sister chromatid cohesion protein PDS5 homolog B OS	PDS5B	PDS5B	TTNVLGAVNKPLSsAGK	unique	S14 ADP-Ribosyl-EThcD (SRDEKY)	S	1	41.78	30.98	2196.98	733.333	3	-0.00337	-1.54	1127	1143	41161	10606	S_1140	PDS5B_S_1140	eAf_H2O2_1	ETHCD
Q9NTI5	Sister chromatid cohesion protein PDS5 homolog B OS	PDS5B	PDS5B	sGPPAPEEEEEEER	unique	S1 ADP-Ribosyl-EThcD (SRDEKY)	S	1	59.88	32.58	2124.72	709.247	3	0.000346	0.163	1319	1332	33105	6737	S_1319	PDS5B_S_1319	eAf_H2O2_2	ETHCD
Q9NTI5	Sister chromatid cohesion protein PDS5 homolog B OS	PDS5B	PDS5B	TTNVLGAVNKPLSsAGK	unique	S14 ADP-Ribosyl-EThcD (SRDEKY)	S	0.97	34.24	30.73	2196.98	733.335	3	0.000646	0.294	1127	1143	44804	13040	S_1140	PDS5B_S_1140	eAf_H2O2_2	ETHCD
Q9NTI5	Sister chromatid cohesion protein PDS5 homolog B OS	PDS5B	PDS5B	sGPPAPEEEEEEER	unique	S1 ADP-Ribosyl-EThcD (SRDEKY)	S	1	51.71	32.51	2124.72	709.248	3	0.000886	0.417	1319	1332	28468	4671	S_1319	PDS5B_S_1319	eAf_H2O2_3	ETHCD
Q9NTI5	Sister chromatid cohesion protein PDS5 homolog B OS	PDS5B	PDS5B	TTNVLGAVNKPLsSAGK	unique	S13 ADP-Ribosyl-EThcD (SRDEKY)	S	1	36.15	30.93	2196.98	733.335	3	0.00173	0.785	1127	1143	42300	11022	S_1139	PDS5B_S_1139	eAf_H2O2_3	ETHCD
Q5T6S3	PHD finger protein 19 OS	PHF19	PHF19	sKPGLLPHEFQQQK	unique	S1 ADP-Ribosyl-EThcD (SRDEKY)	S	1	28.4	31.24	2176.93	726.651	3	-0.00403	-1.85	374	387	38763	9173	S_374	PHF19_S_374	eAf_H2O2_1	ETHCD
Q5T6S3	PHD finger protein 19 OS	PHF19	PHF19	sKPGLLPHEFQQQK	unique	S1 ADP-Ribosyl-EThcD (SRDEKY)	S	1	26.58	31.22	2176.94	726.653	3	0.0011	0.503	374	387	42439	11609	S_374	PHF19_S_374	eAf_H2O2_2	ETHCD
Q5T6S3	PHD finger protein 19 OS	PHF19	PHF19	sKPGLLPHEFQQQK	unique	S1 ADP-Ribosyl-EThcD (SRDEKY)	S	1	35.28	31.24	2176.94	726.653	3	0.00146	0.668	374	387	37834	9326	S_374	PHF19_S_374	eAf_H2O2_3	ETHCD
Q8WWQ0	PH-interacting protein OS	PHIP	PHIP	ALNTLSSPGQSSFsHGTR	unique	S14 ADP-Ribosyl-EThcD (SRDEKY)	S	0.97	32.37	29.99	2386.96	796.659	3	-0.00271	-1.14	1554	1571	36369	7803	S_1567	PHIP_S_1567	eAf_H2O2_1	ETHCD
Q8WWQ0	PH-interacting protein OS	PHIP	PHIP	ALNTLsSPGQSSFSHGTR	unique	S6 ADP-Ribosyl-EThcD (SRDEKY)	S	1	23.18	29.76	2386.95	796.659	3	-0.00418	-1.75	1554	1571	36473	8145	S_1559	PHIP_S_1559	eAf_H2O2_1	ETHCD
Q8WWQ0	PH-interacting protein OS	PHIP	PHIP	VVVDPVVTEQPSTsSAAK	unique	S14 ADP-Ribosyl-EThcD (SRDEKY)	S	1	32.05	30.77	2354	785.675	3	-0.0042	-1.79	1511	1528	40947	9869	S_1524	PHIP_S_1524	eAf_H2O2_1	ETHCD
Q8WWQ0	PH-interacting protein OS	PHIP	PHIP	ALNTLSSPGQSSFsHGTR	unique	S14 ADP-Ribosyl-EThcD (SRDEKY)	S	1	20.63	30.19	2386.96	796.661	3	0.00296	1.24	1554	1571	40050	10167	S_1567	PHIP_S_1567	eAf_H2O2_2	ETHCD
Q8WWQ0	PH-interacting protein OS	PHIP	PHIP	sSAVIEQGDcK	unique	S1 ADP-Ribosyl-EThcD (SRDEKY)	S	1	55.59	26.97	1733.6	578.875	3	0.00162	0.935	1603	1613	26076	3449	S_1603	PHIP_S_1603	eAf_H2O2_3	ETHCD
Q8WWQ0	PH-interacting protein OS	PHIP	PHIP	sESSTSAFSTPTR	unique	S1 ADP-Ribosyl-EThcD (SRDEKY)	S	1	45.93	28.34	1897.68	633.566	3	0.000636	0.335	1471	1483	30817	5943	S_1471	PHIP_S_1471	eAf_H2O2_3	ETHCD
Q8WWQ0	PH-interacting protein OS	PHIP	PHIP	ALNTLSSPGQSSFsHGTR	unique	S14 ADP-Ribosyl-EThcD (SRDEKY)	S	1	22.15	30.19	2386.96	796.661	3	0.00296	1.24	1554	1571	35416	7918	S_1567	PHIP_S_1567	eAf_H2O2_3	ETHCD
Q8WWQ0	PH-interacting protein OS	PHIP	PHIP	ALNTLsSPGQSSFSHGTR	unique	S6 ADP-Ribosyl-EThcD (SRDEKY)	S	1	34.58	30.19	2386.96	796.66	3	0.000586	0.245	1554	1571	35530	8286	S_1559	PHIP_S_1559	eAf_H2O2_3	ETHCD
Q8WWQ0	PH-interacting protein OS	PHIP	PHIP	VVVDPVVTEQPSTsSAAK	unique	S14 ADP-Ribosyl-EThcD (SRDEKY)	S	1	40.99	30.98	2354.01	785.677	3	0.00168	0.712	1511	1528	40013	9981	S_1524	PHIP_S_1524	eAf_H2O2_3	ETHCD
Q96T60	Bifunctional polynucleotide phosphatase/kinase OS	PNKP	PNKP	HLVsAGYVHVNR	unique	S4 ADP-Ribosyl-EThcD (SRDEKY)	S	1	43.19	31.26	1891.77	631.598	3	-0.00332	-1.76	385	396	36370	7808	S_388	PNKP_S_388	eAf_H2O2_1	ETHCD
P09884	DNA polymerase alpha catalytic subunit OS	POLA1	POLA1	sIGASPNPFSVHTATAVPSGK	unique	S1 ADP-Ribosyl-EThcD (SRDEKY)	S	1	26.33	31.32	2565.1	856.039	3	0.0026	1.01	186	206	44801	12871	S_186	POLA1_S_186	eAf_H2O2_3	ETHCD
Q9BY77	Polymerase delta-interacting protein 3 OS	POLDIP3	POLDIP3	FAAsGGFLHHMAGLSSSK	unique	S4 ADP-Ribosyl-EThcD (SRDEKY)	S	1	49.65	29.99	2344.93	782.652	3	0.000526	0.224	201	218	46371	16504	S_204	POLDIP3_S_204	WT_Af_H2O2_1	ETHCD
Q9BY77	Polymerase delta-interacting protein 3 OS	POLDIP3	POLDIP3	FAAsGGFLHHMAGLSSSK	unique	S4 ADP-Ribosyl-EThcD (SRDEKY)	S	1	54.5	29.97	2344.94	782.652	3	0.00161	0.685	201	218	43293	16636	S_204	POLDIP3_S_204	WT_Af_H2O2_2	ETHCD
Q9BY77	Polymerase delta-interacting protein 3 OS	POLDIP3	POLDIP3	FAAsGGFLHHMAGLSSSK	unique	S4 ADP-Ribosyl-EThcD (SRDEKY)	S	1	53.61	30.15	2344.94	782.653	3	0.00401	1.71	201	218	50807	17246	S_204	POLDIP3_S_204	WT_Af_H2O2_3	ETHCD
Q9BY77	Polymerase delta-interacting protein 3 OS	POLDIP3	POLDIP3	sSGASVTTQPTEFK	unique	S1 ADP-Ribosyl-EThcD (SRDEKY)	S	1	63.54	28.97	1979.75	660.924	3	-0.00349	-1.76	405	418	34146	7049	S_405	POLDIP3_S_405	eAf_H2O2_1	ETHCD
Q9BY77	Polymerase delta-interacting protein 3 OS	POLDIP3	POLDIP3	FAAsGGFLHHmAGLSSSK	unique	S4 ADP-Ribosyl-EThcD (SRDEKY)	S	1	52.84	29.98	2360.92	787.982	3	-0.00508	-2.15	201	218	40978	9978	S_204	POLDIP3_S_204	eAf_H2O2_1	ETHCD
Q9BY77	Polymerase delta-interacting protein 3 OS	POLDIP3	POLDIP3	VGIQQGLLsQSTR	unique	S9 ADP-Ribosyl-EThcD (SRDEKY)	S	1	18.28	31.49	1926.82	643.281	3	-0.00315	-1.64	34	46	43247	10953	S_42	POLDIP3_S_42	eAf_H2O2_1	ETHCD
Q9BY77	Polymerase delta-interacting protein 3 OS	POLDIP3	POLDIP3	FAAsGGFLHHMAGLSSSK	unique	S4 ADP-Ribosyl-EThcD (SRDEKY)	S	1	53.98	29.84	2344.93	782.65	3	-0.00424	-1.81	201	218	50051	14157	S_204	POLDIP3_S_204	eAf_H2O2_1	ETHCD
Q9BY77	Polymerase delta-interacting protein 3 OS	POLDIP3	POLDIP3	sSPAAFINPPIGTVTPALK	unique	S1 ADP-Ribosyl-EThcD (SRDEKY)	S	1	59.16	30.41	2421.1	808.041	3	-0.000294	-0.121	126	144	59256	19227	S_126	POLDIP3_S_126	eAf_H2O2_1	ETHCD
Q9BY77	Polymerase delta-interacting protein 3 OS	POLDIP3	POLDIP3	sSGASVTTQPTEFK	unique	S1 ADP-Ribosyl-EThcD (SRDEKY)	S	1	60.65	29.32	1979.76	660.926	3	0.000706	0.356	405	418	37825	9376	S_405	POLDIP3_S_405	eAf_H2O2_2	ETHCD
Q9BY77	Polymerase delta-interacting protein 3 OS	POLDIP3	POLDIP3	FAAsGGFLHHmAGLSSSK	unique	S4 ADP-Ribosyl-EThcD (SRDEKY)	S	1	53.2	29.97	2360.93	787.984	3	0.00152	0.644	201	218	44636	12387	S_204	POLDIP3_S_204	eAf_H2O2_2	ETHCD
Q9BY77	Polymerase delta-interacting protein 3 OS	POLDIP3	POLDIP3	FAAsGGFLHHMAGLSSSK	unique	S4 ADP-Ribosyl-EThcD (SRDEKY)	S	1	64.38	29.91	2344.94	782.653	3	0.002	0.851	201	218	53638	16543	S_204	POLDIP3_S_204	eAf_H2O2_2	ETHCD
Q9BY77	Polymerase delta-interacting protein 3 OS	POLDIP3	POLDIP3	sSPAAFINPPIGTVTPALK	unique	S1 ADP-Ribosyl-EThcD (SRDEKY)	S	1	57.66	30.36	2421.1	808.042	3	0.00226	0.931	126	144	62773	21524	S_126	POLDIP3_S_126	eAf_H2O2_2	ETHCD
Q9BY77	Polymerase delta-interacting protein 3 OS	POLDIP3	POLDIP3	sSGASVTTQPTEFK	unique	S1 ADP-Ribosyl-EThcD (SRDEKY)	S	1	55.1	29.53	1979.76	660.926	3	0.0011	0.553	405	418	33175	7111	S_405	POLDIP3_S_405	eAf_H2O2_3	ETHCD
Q9BY77	Polymerase delta-interacting protein 3 OS	POLDIP3	POLDIP3	FAAsGGFLHHmAGLSSSK	unique	S4 ADP-Ribosyl-EThcD (SRDEKY)	S	1	52.87	30.18	2360.93	787.985	3	0.00446	1.89	201	218	40047	10116	S_204	POLDIP3_S_204	eAf_H2O2_3	ETHCD
Q9BY77	Polymerase delta-interacting protein 3 OS	POLDIP3	POLDIP3	VGIQQGLLsQSTR	unique	S9 ADP-Ribosyl-EThcD (SRDEKY)	S	1	41.5	31.5	1926.82	643.282	3	0.000716	0.371	34	46	42331	11134	S_42	POLDIP3_S_42	eAf_H2O2_3	ETHCD
Q9BY77	Polymerase delta-interacting protein 3 OS	POLDIP3	POLDIP3	FAAsGGFLHHMAGLSSSK	unique	S4 ADP-Ribosyl-EThcD (SRDEKY)	S	1	57.03	30.03	2344.94	782.653	3	0.00254	1.08	201	218	49184	14334	S_204	POLDIP3_S_204	eAf_H2O2_3	ETHCD
Q9BY77	Polymerase delta-interacting protein 3 OS	POLDIP3	POLDIP3	sSPAAFINPPIGTVTPALK	unique	S1 ADP-Ribosyl-EThcD (SRDEKY)	S	1	69.77	30.54	2421.1	808.042	3	0.000606	0.25	126	144	58323	19373	S_126	POLDIP3_S_126	eAf_H2O2_3	ETHCD
Q99575	Ribonucleases P/MRP protein subunit POP1 OS	POP1	POP1	sSNSLVFQTLPR	unique	S1 ADP-Ribosyl-EThcD (SRDEKY)	S	1	45.01	31.13	1888.78	630.599	3	-0.000594	-0.314	126	137	48433	17621	S_126	POP1_S_126	WT_Af_H2O2_1	ETHCD
Q99575	Ribonucleases P/MRP protein subunit POP1 OS	POP1	POP1	HHsGGEKPFQAQK	unique	S3 ADP-Ribosyl-EThcD (SRDEKY)	S	1	21.47	29.98	1990.77	498.701	4	0.00081	0.407	34	46	23558	3286	S_36	POP1_S_36	WT_Af_H2O2_2	ETHCD
Q99575	Ribonucleases P/MRP protein subunit POP1 OS	POP1	POP1	sSNSLVFQTLPR	unique	S1 ADP-Ribosyl-EThcD (SRDEKY)	S	1	40.11	31.22	1888.78	630.599	3	-0.000234	-0.124	126	137	52866	18342	S_126	POP1_S_126	WT_Af_H2O2_3	ETHCD
Q99575	Ribonucleases P/MRP protein subunit POP1 OS	POP1	POP1	sSNSLVFQTLPR	unique	S1 ADP-Ribosyl-EThcD (SRDEKY)	S	1	53.39	31.3	1888.78	630.599	3	0.000696	0.368	126	137	52882	18505	S_126	POP1_S_126	WT_Af_H2O2_3	ETHCD
Q99575	Ribonucleases P/MRP protein subunit POP1 OS	POP1	POP1	NQPTNVTLSsGFVADR	unique	S10 ADP-Ribosyl-EThcD (SRDEKY)	S	1	51.08	30.02	2245.9	749.64	3	-0.00624	-2.78	15	30	43481	11837	S_24	POP1_S_24	eAf_H2O2_1	ETHCD
Q99575	Ribonucleases P/MRP protein subunit POP1 OS	POP1	POP1	NQPTNVTLsSGFVADR	unique	S9 ADP-Ribosyl-EThcD (SRDEKY)	S	0.99	38.07	30.07	2245.9	749.641	3	-0.00348	-1.55	15	30	45550	12127	S_23	POP1_S_23	eAf_H2O2_1	ETHCD
Q99575	Ribonucleases P/MRP protein subunit POP1 OS	POP1	POP1	sSNSLVFQTLPR	unique	S1 ADP-Ribosyl-EThcD (SRDEKY)	S	1	46.81	31.37	1888.77	630.598	3	-0.00224	-1.19	126	137	50240	14986	S_126	POP1_S_126	eAf_H2O2_1	ETHCD
Q99575	Ribonucleases P/MRP protein subunit POP1 OS	POP1	POP1	sSNSLVFQTLPR	unique	S1 ADP-Ribosyl-EThcD (SRDEKY)	S	1	47.11	30.97	1888.77	630.598	3	-0.00407	-2.16	126	137	50273	15116	S_126	POP1_S_126	eAf_H2O2_1	ETHCD
Q99575	Ribonucleases P/MRP protein subunit POP1 OS	POP1	POP1	HHsGGEKPFQAQK	unique	S3 ADP-Ribosyl-EThcD (SRDEKY)	S	1	30.55	29.98	1990.77	498.701	4	0.00093	0.467	34	46	26060	3445	S_36	POP1_S_36	eAf_H2O2_2	ETHCD
Q99575	Ribonucleases P/MRP protein subunit POP1 OS	POP1	POP1	NQPTNVTLSsGFVADR	unique	S10 ADP-Ribosyl-EThcD (SRDEKY)	S	1	73.14	30.33	2245.9	749.642	3	-0.000364	-0.162	15	30	49076	14141	S_24	POP1_S_24	eAf_H2O2_2	ETHCD
Q99575	Ribonucleases P/MRP protein subunit POP1 OS	POP1	POP1	NQPTNVTLsSGFVADR	unique	S9 ADP-Ribosyl-EThcD (SRDEKY)	S	1	62.07	30.32	2245.9	749.642	3	-0.000754	-0.336	15	30	49117	14313	S_23	POP1_S_23	eAf_H2O2_2	ETHCD
Q99575	Ribonucleases P/MRP protein subunit POP1 OS	POP1	POP1	sSNSLVFQTLPR	unique	S1 ADP-Ribosyl-EThcD (SRDEKY)	S	1	49.92	31.17	1888.78	630.599	3	-5.41e-05	-0.0286	126	137	53834	17334	S_126	POP1_S_126	eAf_H2O2_2	ETHCD
Q99575	Ribonucleases P/MRP protein subunit POP1 OS	POP1	POP1	sSNSLVFQTLPR	unique	S1 ADP-Ribosyl-EThcD (SRDEKY)	S	1	41.56	30.98	1888.78	630.6	3	0.0016	0.844	126	137	55873	17469	S_126	POP1_S_126	eAf_H2O2_2	ETHCD
Q99575	Ribonucleases P/MRP protein subunit POP1 OS	POP1	POP1	VNPHsLPDPEVNEQSSSK	unique	S5 ADP-Ribosyl-EThcD (SRDEKY)	S	1	40.09	30.29	2503.99	835.671	3	0.000866	0.346	61	78	35478	8121	S_65	POP1_S_65	eAf_H2O2_3	ETHCD
Q99575	Ribonucleases P/MRP protein subunit POP1 OS	POP1	POP1	NQPTNVTLSsGFVADR	unique	S10 ADP-Ribosyl-EThcD (SRDEKY)	S	1	69.98	30.23	2245.9	749.642	3	-0.00147	-0.656	15	30	44556	11969	S_24	POP1_S_24	eAf_H2O2_3	ETHCD
Q99575	Ribonucleases P/MRP protein subunit POP1 OS	POP1	POP1	NQPTNVTLSsGFVADR	unique	S10 ADP-Ribosyl-EThcD (SRDEKY)	S	1	61.97	30.46	2245.91	749.643	3	0.00147	0.652	15	30	44596	12114	S_24	POP1_S_24	eAf_H2O2_3	ETHCD
Q99575	Ribonucleases P/MRP protein subunit POP1 OS	POP1	POP1	NQPTNVTLsSGFVADR	unique	S9 ADP-Ribosyl-EThcD (SRDEKY)	S	1	90.27	30.32	2245.9	749.642	3	-0.000184	-0.0819	15	30	44632	12248	S_23	POP1_S_23	eAf_H2O2_3	ETHCD
Q99575	Ribonucleases P/MRP protein subunit POP1 OS	POP1	POP1	sSNSLVFQTLPR	unique	S1 ADP-Ribosyl-EThcD (SRDEKY)	S	1	47.34	31.11	1888.78	630.6	3	0.00142	0.749	126	137	49359	15140	S_126	POP1_S_126	eAf_H2O2_3	ETHCD
Q99575	Ribonucleases P/MRP protein subunit POP1 OS	POP1	POP1	sSNSLVFQTLPR	unique	S1 ADP-Ribosyl-EThcD (SRDEKY)	S	1	41.43	31.28	1888.78	630.599	3	0.000306	0.162	126	137	51391	15270	S_126	POP1_S_126	eAf_H2O2_3	ETHCD
O95707	Ribonuclease P protein subunit p29 OS	POP4	POP4	sVIYHALSQK	unique	S1 ADP-Ribosyl-EThcD (SRDEKY)	S	1	46.22	30.97	1685.69	562.903	3	0.000776	0.46	3	12	37928	9749	S_3	POP4_S_3	eAf_H2O2_2	ETHCD
O95707	Ribonuclease P protein subunit p29 OS	POP4	POP4	sVIYHALSQK	unique	S1 ADP-Ribosyl-EThcD (SRDEKY)	S	1	40.13	30.97	1685.69	562.903	3	0.000956	0.567	3	12	33293	7511	S_3	POP4_S_3	eAf_H2O2_3	ETHCD
Q8NEY8	Periphilin-1 OS	PPHLN1	PPHLN1	sYSFHQSQHR	unique	S1 ADP-Ribosyl-EThcD (SRDEKY)	S	1	21.72	25.76	1816.64	606.553	3	0.00129	0.707	161	170	25884	4434	S_161	PPHLN1_S_161	WT_Af_H2O2_2	ETHCD
Q8NEY8	Periphilin-1 OS	PPHLN1	PPHLN1	sVRPGASYK	unique	S1 ADP-Ribosyl-EThcD (SRDEKY)	S	1	22.99	30.41	1504.57	502.532	3	-0.00102	-0.68	172	180	24898	2897	S_172	PPHLN1_S_172	eAf_H2O2_1	ETHCD
Q8NEY8	Periphilin-1 OS	PPHLN1	PPHLN1	sFYSSHYAR	unique	S1 ADP-Ribosyl-EThcD (SRDEKY)	S	1	39.13	25.05	1657.56	553.527	3	0.000606	0.365	110	118	31756	5789	S_110	PPHLN1_S_110	eAf_H2O2_1	ETHCD
Q8NEY8	Periphilin-1 OS	PPHLN1	PPHLN1	sVRPGASYK	unique	S1 ADP-Ribosyl-EThcD (SRDEKY)	S	1	25.6	30.63	1504.58	502.533	3	0.000896	0.595	172	180	28362	4367	S_172	PPHLN1_S_172	eAf_H2O2_2	ETHCD
Q8NEY8	Periphilin-1 OS	PPHLN1	PPHLN1	sFYSSHYAR	unique	S1 ADP-Ribosyl-EThcD (SRDEKY)	S	1	37.19	25.28	1657.56	553.528	3	0.00154	0.926	110	118	35475	8096	S_110	PPHLN1_S_110	eAf_H2O2_2	ETHCD
P62937	Peptidyl-prolyl cis-trans isomerase A OS	PPIA	PPIA	TEWLDGkHVVFGK	unique	K7 ADP-Ribosyl-EThcD (SRDEKY)	K	1	19.12	30.81	2055.85	686.29	3	-0.000994	-0.483	119	131	47004	13640	K_125	PPIA_K_125	eAf_H2O2_3	ETHCD
Q8WUA2	Peptidyl-prolyl cis-trans isomerase-like 4 OS	PPIL4	PPIL4	sKYQTDLYER	unique	S1 ADP-Ribosyl-EThcD (SRDEKY)	S	1	32.23	28.04	1842.68	615.235	3	-0.00196	-1.07	459	468	35392	7785	S_459	PPIL4_S_459	eAf_H2O2_2	ETHCD
O15297	Protein phosphatase 1D OS	PPM1D	PPM1D	sSGAQPASLPTTSQR	unique	S1 ADP-Ribosyl-EThcD (SRDEKY)	S	1	42.41	29.89	2027.8	676.94	3	0.000876	0.432	558	572	35387	7760	S_558	PPM1D_S_558	eAf_H2O2_2	ETHCD
Q13029	PR domain zinc finger protein 2 OS	PRDM2	PRDM2	sSGPTQVPLPSSSFR	unique	S1 ADP-Ribosyl-EThcD (SRDEKY)	S	1	28.96	30.41	2086.84	696.619	3	-0.00355	-1.7	1538	1552	45658	12581	S_1538	PRDM2_S_1538	eAf_H2O2_1	ETHCD
Q13029	PR domain zinc finger protein 2 OS	PRDM2	PRDM2	sSGPTQVPLPSSSFR	unique	S1 ADP-Ribosyl-EThcD (SRDEKY)	S	1	48.98	30.39	2086.84	696.621	3	0.00158	0.755	1538	1552	49261	14893	S_1538	PRDM2_S_1538	eAf_H2O2_2	ETHCD
Q13029	PR domain zinc finger protein 2 OS	PRDM2	PRDM2	sSGPTQVPLPSSSFR	unique	S1 ADP-Ribosyl-EThcD (SRDEKY)	S	1	70.07	30.55	2086.84	696.621	3	0.00197	0.942	1538	1552	44761	12725	S_1538	PRDM2_S_1538	eAf_H2O2_3	ETHCD
Q06830	Peroxiredoxin-1 OS	PRDX1	PRDX1	sKEYFSK	unique	S1 ADP-Ribosyl-EThcD (SRDEKY)	S	1	43.61	28.4	1428.5	477.173	3	-0.00168	-1.18	191	197	27062	3398	S_191	PRDX1_S_191	eAf_H2O2_1	ETHCD
Q06830	Peroxiredoxin-1 OS	PRDX1	PRDX1	sKEYFSK	unique	S1 ADP-Ribosyl-EThcD (SRDEKY)	S	1	40.59	28.81	1428.5	477.174	3	0.000596	0.417	191	197	28595	5095	S_191	PRDX1_S_191	eAf_H2O2_2	ETHCD
O43395	U4/U6 small nuclear ribonucleoprotein Prp3 OS	PRPF3	PRPF3	EVFGDDSEISKESsGVK	unique	S14 ADP-Ribosyl-EThcD (SRDEKY)	S	1	22.54	30.54	2352.9	785.307	3	-0.00513	-2.18	93	109	36618	8656	S_106	PRPF3_S_106	eAf_H2O2_1	ETHCD
Q9Y520	Protein PRRC2C OS	PRRC2C	PRRC2C	sGPIKKPVLR	unique	S1 ADP-Ribosyl-EThcD (SRDEKY)	S	1	22.51	27.12	1634.76	545.927	3	-1.41e-05	-0.00864	1013	1022	35409	7843	S_1013	PRRC2C_S_1013	eAf_H2O2_2	ETHCD
Q9Y520	Protein PRRC2C OS	PRRC2C	PRRC2C	sGPIKKPVLR	unique	S1 ADP-Ribosyl-EThcD (SRDEKY)	S	1	21.59	27.19	1634.76	545.927	3	0.000706	0.432	1013	1022	30709	5522	S_1013	PRRC2C_S_1013	eAf_H2O2_3	ETHCD
Q96B01	RAD51-associated protein 1 OS	RAD51AP1	RAD51AP1	sKcNALVTSVDSAPAAVK	unique	S1 ADP-Ribosyl-EThcD (SRDEKY)	S	1	99.37	31.29	2357.99	787.004	3	-0.00526	-2.23	252	269	40994	10035	S_252	RAD51AP1_S_252	eAf_H2O2_1	ETHCD
Q96B01	RAD51-associated protein 1 OS	RAD51AP1	RAD51AP1	sKcNALVTSVDSAPAAVK	unique	S1 ADP-Ribosyl-EThcD (SRDEKY)	S	1	86.41	31.44	2358	787.007	3	0.00152	0.645	252	269	44663	12514	S_252	RAD51AP1_S_252	eAf_H2O2_2	ETHCD
Q96B01	RAD51-associated protein 1 OS	RAD51AP1	RAD51AP1	sKcNALVTSVDSAPAAVK	unique	S1 ADP-Ribosyl-EThcD (SRDEKY)	S	1	98.93	31.24	2358	787.007	3	0.00245	1.04	252	269	40070	10208	S_252	RAD51AP1_S_252	eAf_H2O2_3	ETHCD
Q7Z5J4	Retinoic acid-induced protein 1 OS	RAI1	RAI1	sAFMAPVPTK	unique	S1 ADP-Ribosyl-EThcD (SRDEKY)	S	1	33.96	31.1	1588.6	530.541	3	-0.000974	-0.613	1226	1235	44660	12492	S_1226	RAI1_S_1226	eAf_H2O2_2	ETHCD
Q9BTL3	RNA guanine-N7 methyltransferase activating subunit OS	RAMAC	RAMAC	sWGNNYPQHR	unique	S1 ADP-Ribosyl-EThcD (SRDEKY)	S	1	15.22	26.95	1798.62	600.549	3	-0.000304	-0.169	86	95	27277	4366	S_86	RAMAC_S_86	WT_Af_H2O2_1	ETHCD
Q9BTL3	RNA guanine-N7 methyltransferase activating subunit OS	RAMAC	RAMAC	sWGNNYPQHR	unique	S1 ADP-Ribosyl-EThcD (SRDEKY)	S	1	21.95	26.99	1798.62	600.549	3	-0.000844	-0.469	86	95	29372	4345	S_86	RAMAC_S_86	eAf_H2O2_1	ETHCD
Q9BTL3	RNA guanine-N7 methyltransferase activating subunit OS	RAMAC	RAMAC	sWGNNYPQHR	unique	S1 ADP-Ribosyl-EThcD (SRDEKY)	S	1	20.62	27.16	1798.63	600.549	3	0.00135	0.748	86	95	30994	6369	S_86	RAMAC_S_86	eAf_H2O2_2	ETHCD
Q9BTL3	RNA guanine-N7 methyltransferase activating subunit OS	RAMAC	RAMAC	sWGNNYPQHR	unique	S1 ADP-Ribosyl-EThcD (SRDEKY)	S	1	15.62	27.02	1798.63	600.549	3	0.000236	0.131	86	95	26338	4248	S_86	RAMAC_S_86	eAf_H2O2_3	ETHCD
P62826	GTP-binding nuclear protein Ran OS	RAN	RAN	sIVFHR	unique	S1 ADP-Ribosyl-EThcD (SRDEKY)	S	1	36.58	29.71	1298.48	433.835	3	-0.000884	-0.68	135	140	31758	5796	S_135	RAN_S_135	eAf_H2O2_1	ETHCD
Q96T37	RNA-binding protein 15 OS	RBM15	RBM15	SLHLDKsSSR	unique	S7 ADP-Ribosyl-EThcD (SRDEKY)	S	1	41.36	30.52	1669.65	557.557	3	-0.00105	-0.631	97	106	25865	4376	S_103	RBM15_S_103	WT_Af_H2O2_2	ETHCD
Q96T37	RNA-binding protein 15 OS	RBM15	RBM15	SLHLDKsSSR	unique	S7 ADP-Ribosyl-EThcD (SRDEKY)	S	1	39.56	30.33	1669.65	557.557	3	-0.000304	-0.182	97	106	29252	3569	S_103	RBM15_S_103	WT_Af_H2O2_3	ETHCD
Q96T37	RNA-binding protein 15 OS	RBM15	RBM15	SLHLDKsSSR	unique	S7 ADP-Ribosyl-EThcD (SRDEKY)	S	1	37.02	30.31	1669.65	557.557	3	-0.000124	-0.0743	97	106	28500	4797	S_103	RBM15_S_103	eAf_H2O2_2	ETHCD
Q9NW13	RNA-binding protein 28 OS	RBM28	RBM28	KAGsTSWTGFQTK	unique	S4 ADP-Ribosyl-EThcD (SRDEKY)	S	1	61.74	29.73	1938.75	647.258	3	-0.00446	-2.3	641	653	36459	8099	S_644	RBM28_S_644	eAf_H2O2_1	ETHCD
Q9NW13	RNA-binding protein 28 OS	RBM28	RBM28	KAGsTSWTGFQTK	unique	S4 ADP-Ribosyl-EThcD (SRDEKY)	S	1	78.77	30.2	1938.76	647.259	3	0.000276	0.142	641	653	40136	10464	S_644	RBM28_S_644	eAf_H2O2_2	ETHCD
Q9NW13	RNA-binding protein 28 OS	RBM28	RBM28	KAGsTSWTGFQTK	unique	S4 ADP-Ribosyl-EThcD (SRDEKY)	S	1	73.78	30.1	1938.76	647.26	3	0.00304	1.57	641	653	35508	8215	S_644	RBM28_S_644	eAf_H2O2_3	ETHCD
P98179	RNA-binding protein 3 OS	RBM3	RBM3	NQGGYDRYsGGNYR	unique	S9 ADP-Ribosyl-EThcD (SRDEKY)	S	0.97	21.69	28.36	2146.75	716.591	3	-0.000524	-0.244	139	152	28264	5938	S_147	RBM3_S_147	WT_Af_H2O2_2	ETHCD
P38159	RNA-binding motif protein, X chromosome OS	RBMX	RBMX	VEQATKPSFEsGR	unique	S11 ADP-Ribosyl-EThcD (SRDEKY)	S	1	61.07	30.22	1975.77	659.597	3	-0.000884	-0.447	81	93	27259	4272	S_91	RBMX_S_91	WT_Af_H2O2_1	ETHCD
P38159	RNA-binding motif protein, X chromosome OS	RBMX	RBMX	SDLYsSGRDR	unique	S5 ADP-Ribosyl-EThcD (SRDEKY)	S	1	28.08	27.75	1695.59	566.205	3	-0.000644	-0.38	332	341	25962	4704	S_336	RBMX_S_336	WT_Af_H2O2_2	ETHCD
P38159	RNA-binding motif protein, X chromosome OS	RBMX	RBMX	VEQATKPSFEsGR	unique	S11 ADP-Ribosyl-EThcD (SRDEKY)	S	1	50.96	30.31	1975.77	659.599	3	0.00296	1.5	81	93	28230	5777	S_91	RBMX_S_91	WT_Af_H2O2_2	ETHCD
P38159	RNA-binding motif protein, X chromosome OS	RBMX	RBMX	SDLYSsGRDR	unique	S6 ADP-Ribosyl-EThcD (SRDEKY)	S	1	19.07	27.75	1695.59	566.205	3	-0.000644	-0.38	332	341	24985	3165	S_337	RBMX_S_337	eAf_H2O2_1	ETHCD
P38159	RNA-binding motif protein, X chromosome OS	RBMX	RBMX	SAPSGPVRSsSGMGGR	unique	S10 ADP-Ribosyl-EThcD (SRDEKY)	S	1	58.68	28.82	2029.77	677.597	3	-0.00142	-0.701	165	180	27065	3410	S_174	RBMX_S_174	eAf_H2O2_1	ETHCD
P38159	RNA-binding motif protein, X chromosome OS	RBMX	RBMX	sAPPTRGPPPSYGGSSR	unique	S1 ADP-Ribosyl-EThcD (SRDEKY)	S	1	27.58	30.06	2210.88	737.966	3	-0.00118	-0.535	293	309	27250	3975	S_293	RBMX_S_293	eAf_H2O2_1	ETHCD
P38159	RNA-binding motif protein, X chromosome OS	RBMX	RBMX	sAPPTRGPPPSYGGSSR	unique	S1 ADP-Ribosyl-EThcD (SRDEKY)	S	1	18.38	30.09	2210.88	737.967	3	-7.41e-05	-0.0335	293	309	27294	4109	S_293	RBMX_S_293	eAf_H2O2_1	ETHCD
P38159	RNA-binding motif protein, X chromosome OS	RBMX	RBMX	VEQATKPSFEsGR	unique	S11 ADP-Ribosyl-EThcD (SRDEKY)	S	1	64.64	30.23	1975.77	659.597	3	-0.00142	-0.72	81	93	27339	4245	S_91	RBMX_S_91	eAf_H2O2_1	ETHCD
P38159	RNA-binding motif protein, X chromosome OS	RBMX	RBMX	AIKVEQATKPSFEsGR	unique	S14 ADP-Ribosyl-EThcD (SRDEKY)	S	0.99	50.43	31.47	2287.98	763.669	3	-0.00303	-1.33	78	93	31989	6541	S_91	RBMX_S_91	eAf_H2O2_1	ETHCD
P38159	RNA-binding motif protein, X chromosome OS	RBMX	RBMX	sAPSGPVR	unique	S1 ADP-Ribosyl-EThcD (SRDEKY)	S	1	26.26	27.1	1310.47	437.83	3	3.59e-05	0.0273	165	172	28404	4498	S_165	RBMX_S_165	eAf_H2O2_2	ETHCD
P38159	RNA-binding motif protein, X chromosome OS	RBMX	RBMX	sAPPTRGPPPSYGGSSR	unique	S1 ADP-Ribosyl-EThcD (SRDEKY)	S	1	19.27	30.14	2210.88	737.967	3	-0.000284	-0.128	293	309	30894	6039	S_293	RBMX_S_293	eAf_H2O2_2	ETHCD
P38159	RNA-binding motif protein, X chromosome OS	RBMX	RBMX	sAPPTRGPPPSYGGSSR	unique	S1 ADP-Ribosyl-EThcD (SRDEKY)	S	1	30.91	29.98	2210.88	737.966	3	-0.00247	-1.12	293	309	30933	6169	S_293	RBMX_S_293	eAf_H2O2_2	ETHCD
P38159	RNA-binding motif protein, X chromosome OS	RBMX	RBMX	VEQATKPSFEsGR	unique	S11 ADP-Ribosyl-EThcD (SRDEKY)	S	1	55.08	30.53	1975.77	659.598	3	0.00113	0.57	81	93	30982	6331	S_91	RBMX_S_91	eAf_H2O2_2	ETHCD
P38159	RNA-binding motif protein, X chromosome OS	RBMX	RBMX	AIKVEQATKPSFEsGR	unique	S14 ADP-Ribosyl-EThcD (SRDEKY)	S	1	20.55	31.37	2287.99	573.005	4	0.00179	0.782	78	93	37700	8949	S_91	RBMX_S_91	eAf_H2O2_2	ETHCD
P38159	RNA-binding motif protein, X chromosome OS	RBMX	RBMX	SAPSGPVRSsSGMGGR	unique	S10 ADP-Ribosyl-EThcD (SRDEKY)	S	1	57.83	28.98	2029.77	677.598	3	0.000586	0.288	165	180	26028	3300	S_174	RBMX_S_174	eAf_H2O2_3	ETHCD
P38159	RNA-binding motif protein, X chromosome OS	RBMX	RBMX	SDLYsSGRDR	unique	S5 ADP-Ribosyl-EThcD (SRDEKY)	S	1	19.85	27.75	1695.59	566.205	3	-0.000284	-0.167	332	341	26031	3312	S_336	RBMX_S_336	eAf_H2O2_3	ETHCD
P38159	RNA-binding motif protein, X chromosome OS	RBMX	RBMX	sAPPTRGPPPSYGGSSR	unique	S1 ADP-Ribosyl-EThcD (SRDEKY)	S	1	25.59	30.15	2210.88	737.967	3	0.00101	0.455	293	309	26199	3828	S_293	RBMX_S_293	eAf_H2O2_3	ETHCD
P38159	RNA-binding motif protein, X chromosome OS	RBMX	RBMX	sAPPTRGPPPSYGGSSR	unique	S1 ADP-Ribosyl-EThcD (SRDEKY)	S	1	28	30.31	2210.88	737.967	3	0.00176	0.794	293	309	26251	3984	S_293	RBMX_S_293	eAf_H2O2_3	ETHCD
P38159	RNA-binding motif protein, X chromosome OS	RBMX	RBMX	VEQATKPSFEsGR	unique	S11 ADP-Ribosyl-EThcD (SRDEKY)	S	1	45.33	30.44	1975.77	659.598	3	0.000406	0.205	81	93	26303	4143	S_91	RBMX_S_91	eAf_H2O2_3	ETHCD
P38159	RNA-binding motif protein, X chromosome OS	RBMX	RBMX	AIKVEQATKPSFEsGR	unique	S14 ADP-Ribosyl-EThcD (SRDEKY)	S	0.99	54.52	31.36	2287.99	763.67	3	8.59e-05	0.0375	78	93	33029	6633	S_91	RBMX_S_91	eAf_H2O2_3	ETHCD
Q96E39_P38159	RNA binding motif protein, X-linked-like-1 OS_RNA-binding motif protein, X chromosome OS	RBMXL1_RBMX	RBMXL1	DRDYSdHPSGGSYR	unique	D6 ADP-Ribosyl-EThcD (SRDEKY)	D	0.99	35.2	30.24	2151.73	718.25	3	-0.0027	-1.26	269	282	24876	2831	D_274	RBMXL1_D_274	eAf_H2O2_1	ETHCD
Q96E39_P38159	RNA binding motif protein, X-linked-like-1 OS_RNA-binding motif protein, X chromosome OS	RBMXL1_RBMX	RBMXL1	DRDYSDHPsGGSYR	unique	S9 ADP-Ribosyl-EThcD (SRDEKY)	S	1	19.66	30.43	2151.73	718.251	3	-0.000874	-0.406	269	282	28439	4608	S_277	RBMXL1_S_277	eAf_H2O2_2	ETHCD
Q96E39_P38159	RNA binding motif protein, X-linked-like-1 OS_RNA-binding motif protein, X chromosome OS	RBMXL1_RBMX	RBMXL1	DRDYSDHPsGGSYR	unique	S9 ADP-Ribosyl-EThcD (SRDEKY)	S	1	47.68	30.23	2151.73	718.251	3	-0.000154	-0.0716	269	282	23888	2868	S_277	RBMXL1_S_277	eAf_H2O2_3	ETHCD
Q9BWE0	Replication initiator 1 OS	REPIN1	REPIN1	LLsGPSQESPQTLGK	unique	S3 ADP-Ribosyl-EThcD (SRDEKY)	S	1	18.6	30.17	2081.87	694.963	3	-0.0044	-2.11	19	33	38714	9002	S_21	REPIN1_S_21	eAf_H2O2_1	ETHCD
Q9BWE0	Replication initiator 1 OS	REPIN1	REPIN1	LLsGPSQESPQTLGK	unique	S3 ADP-Ribosyl-EThcD (SRDEKY)	S	1	25.6	30.42	2081.87	694.964	3	-2.41e-05	-0.0116	19	33	42364	11318	S_21	REPIN1_S_21	eAf_H2O2_2	ETHCD
Q9BWE0	Replication initiator 1 OS	REPIN1	REPIN1	LLsGPSQESPQTLGK	unique	S3 ADP-Ribosyl-EThcD (SRDEKY)	S	1	56.79	30.21	2081.87	694.965	3	0.00163	0.781	19	33	37775	9119	S_21	REPIN1_S_21	eAf_H2O2_3	ETHCD
Q9GZR2	RNA exonuclease 4 OS	REXO4	REXO4	sGRPSLR	unique	S1 ADP-Ribosyl-EThcD (SRDEKY)	S	1	16.67	30.61	1312.5	438.506	3	-0.00123	-0.94	359	365	23683	3690	S_359	REXO4_S_359	WT_Af_H2O2_2	ETHCD
Q9GZR2	RNA exonuclease 4 OS	REXO4	REXO4	sQAPEKPLVISQMGSK	unique	S1 ADP-Ribosyl-EThcD (SRDEKY)	S	1	16.56	30.75	2239.96	747.659	3	-0.00341	-1.52	82	97	40934	9817	S_82	REXO4_S_82	eAf_H2O2_1	ETHCD
Q9GZR2	RNA exonuclease 4 OS	REXO4	REXO4	sGRPSLR	unique	S1 ADP-Ribosyl-EThcD (SRDEKY)	S	1	17.29	29.39	1312.5	438.506	3	-0.000334	-0.254	359	365	26226	3950	S_359	REXO4_S_359	eAf_H2O2_2	ETHCD
P35251	Replication factor C subunit 1 OS	RFC1	RFC1	KPPEKLPVsSKPGK	unique	S9 ADP-Ribosyl-EThcD (SRDEKY)	S	1	28.35	28.38	2031.94	678.322	3	-0.000524	-0.258	84	97	27235	4179	S_92	RFC1_S_92	WT_Af_H2O2_1	ETHCD
P35251	Replication factor C subunit 1 OS	RFC1	RFC1	sSADKIGEVSSPK	unique	S1 ADP-Ribosyl-EThcD (SRDEKY)	S	1	56.15	31.04	1844.72	615.914	3	-0.0017	-0.923	302	314	27321	4670	S_302	RFC1_S_302	WT_Af_H2O2_1	ETHCD
P35251	Replication factor C subunit 1 OS	RFC1	RFC1	sSADKIGEVSSPK	unique	S1 ADP-Ribosyl-EThcD (SRDEKY)	S	1	56.16	30.9	1845.73	616.249	3	1	-0.456	302	314	29329	4745	S_302	RFC1_S_302	WT_Af_H2O2_1	ETHCD
P35251	Replication factor C subunit 1 OS	RFC1	RFC1	KPPEKLPVsSKPGK	unique	S9 ADP-Ribosyl-EThcD (SRDEKY)	S	1	34.8	28.41	2031.94	678.322	3	-0.000704	-0.346	84	97	28210	5691	S_92	RFC1_S_92	WT_Af_H2O2_2	ETHCD
P35251	Replication factor C subunit 1 OS	RFC1	RFC1	sSADKIGEVSSPK	unique	S1 ADP-Ribosyl-EThcD (SRDEKY)	S	1	50.48	31	1844.72	615.915	3	-0.000624	-0.338	302	314	28296	6154	S_302	RFC1_S_302	WT_Af_H2O2_2	ETHCD
P35251	Replication factor C subunit 1 OS	RFC1	RFC1	sSADKIGEVSSPK	unique	S1 ADP-Ribosyl-EThcD (SRDEKY)	S	1	53.64	30.9	1845.73	616.249	3	1	-0.359	302	314	28297	6158	S_302	RFC1_S_302	WT_Af_H2O2_2	ETHCD
P35251	Replication factor C subunit 1 OS	RFC1	RFC1	sSADKIGEVSSPK	unique	S1 ADP-Ribosyl-EThcD (SRDEKY)	S	1	29.35	31.13	1844.72	615.915	3	0.000486	0.263	302	314	28312	6275	S_302	RFC1_S_302	WT_Af_H2O2_2	ETHCD
P35251	Replication factor C subunit 1 OS	RFC1	RFC1	KPPEKLPVsSKPGK	unique	S9 ADP-Ribosyl-EThcD (SRDEKY)	S	1	28.24	28.38	2031.94	678.322	3	4.59e-05	0.0226	84	97	31575	4757	S_92	RFC1_S_92	WT_Af_H2O2_3	ETHCD
P35251	Replication factor C subunit 1 OS	RFC1	RFC1	sSADKIGEVSSPK	unique	S1 ADP-Ribosyl-EThcD (SRDEKY)	S	1	48.3	31	1844.72	615.915	3	-0.000414	-0.224	302	314	31668	5221	S_302	RFC1_S_302	WT_Af_H2O2_3	ETHCD
P35251	Replication factor C subunit 1 OS	RFC1	RFC1	KPPEKLPVsSKPGK	unique	S9 ADP-Ribosyl-EThcD (SRDEKY)	S	1	31.31	28.49	2031.94	678.321	3	-0.0016	-0.789	84	97	27299	4124	S_92	RFC1_S_92	eAf_H2O2_1	ETHCD
P35251	Replication factor C subunit 1 OS	RFC1	RFC1	sSADKIGEVSSPK	unique	S1 ADP-Ribosyl-EThcD (SRDEKY)	S	1	53.83	31.04	1844.72	615.915	3	-0.00116	-0.631	302	314	29433	4539	S_302	RFC1_S_302	eAf_H2O2_1	ETHCD
P35251	Replication factor C subunit 1 OS	RFC1	RFC1	sSADKIGEVSSPK	unique	S1 ADP-Ribosyl-EThcD (SRDEKY)	S	1	51.59	31.04	1844.72	615.915	3	-0.00134	-0.728	302	314	29466	4650	S_302	RFC1_S_302	eAf_H2O2_1	ETHCD
P35251	Replication factor C subunit 1 OS	RFC1	RFC1	KFFGVIPsGKK	unique	S8 ADP-Ribosyl-EThcD (SRDEKY)	S	1	32.35	27.75	1747.77	583.597	3	-0.00408	-2.34	5	15	45738	12885	S_12	RFC1_S_12	eAf_H2O2_1	ETHCD
P35251	Replication factor C subunit 1 OS	RFC1	RFC1	KFFGVIPsGK	unique	S8 ADP-Ribosyl-EThcD (SRDEKY)	S	1	25.92	28.65	1619.68	540.9	3	-0.00125	-0.774	5	14	52467	15895	S_12	RFC1_S_12	eAf_H2O2_1	ETHCD
P35251	Replication factor C subunit 1 OS	RFC1	RFC1	SSKPsKPEKDKEPR	unique	S5 ADP-Ribosyl-EThcD (SRDEKY)	S	0.97	48.47	30.67	2152.92	718.647	3	0.000646	0.3	1126	1139	23694	2285	S_1130	RFC1_S_1130	eAf_H2O2_2	ETHCD
P35251	Replication factor C subunit 1 OS	RFC1	RFC1	KPPEKLPVsSKPGK	unique	S9 ADP-Ribosyl-EThcD (SRDEKY)	S	0.99	24.4	28.51	2031.94	678.321	3	-0.00124	-0.612	84	97	30946	6211	S_92	RFC1_S_92	eAf_H2O2_2	ETHCD
P35251	Replication factor C subunit 1 OS	RFC1	RFC1	sSADKIGEVSSPK	unique	S1 ADP-Ribosyl-EThcD (SRDEKY)	S	1	52.31	31.01	1844.72	615.915	3	-5.41e-05	-0.0293	302	314	33088	6679	S_302	RFC1_S_302	eAf_H2O2_2	ETHCD
P35251	Replication factor C subunit 1 OS	RFC1	RFC1	sSADKIGEVSSPK	unique	S1 ADP-Ribosyl-EThcD (SRDEKY)	S	1	57.92	31.01	1844.72	615.915	3	0.000126	0.0682	302	314	33126	6808	S_302	RFC1_S_302	eAf_H2O2_2	ETHCD
P35251	Replication factor C subunit 1 OS	RFC1	RFC1	KFFGVIPsGKK	unique	S8 ADP-Ribosyl-EThcD (SRDEKY)	S	1	37.55	27.51	1747.77	583.599	3	0.000116	0.0663	5	15	49320	15133	S_12	RFC1_S_12	eAf_H2O2_2	ETHCD
P35251	Replication factor C subunit 1 OS	RFC1	RFC1	KFFGVIPsGKK	unique	S8 ADP-Ribosyl-EThcD (SRDEKY)	S	1	30.35	27.4	1747.77	583.599	3	0.000296	0.169	5	15	51353	15264	S_12	RFC1_S_12	eAf_H2O2_2	ETHCD
P35251	Replication factor C subunit 1 OS	RFC1	RFC1	KFFGVIPsGK	unique	S8 ADP-Ribosyl-EThcD (SRDEKY)	S	1	21.01	28.43	1619.68	540.9	3	-0.000324	-0.2	5	14	56027	18083	S_12	RFC1_S_12	eAf_H2O2_2	ETHCD
P35251	Replication factor C subunit 1 OS	RFC1	RFC1	KFFGVIPsGK	unique	S8 ADP-Ribosyl-EThcD (SRDEKY)	S	1	25.32	28.43	1619.68	540.9	3	-0.000144	-0.0889	5	14	56060	18232	S_12	RFC1_S_12	eAf_H2O2_2	ETHCD
P35251	Replication factor C subunit 1 OS	RFC1	RFC1	KPPEKLPVsSKPGK	unique	S9 ADP-Ribosyl-EThcD (SRDEKY)	S	0.99	20.8	28.5	2031.94	678.322	3	0.00152	0.746	84	97	26273	4051	S_92	RFC1_S_92	eAf_H2O2_3	ETHCD
P35251	Replication factor C subunit 1 OS	RFC1	RFC1	sSADKIGEVSSPK	unique	S1 ADP-Ribosyl-EThcD (SRDEKY)	S	1	18.95	30.96	1844.73	615.918	3	0.00982	5.32	302	314	26288	4099	S_302	RFC1_S_302	eAf_H2O2_3	ETHCD
P35251	Replication factor C subunit 1 OS	RFC1	RFC1	sSADKIGEVSSPK	unique	S1 ADP-Ribosyl-EThcD (SRDEKY)	S	1	59.02	31.01	1844.72	615.915	3	-5.41e-05	-0.0293	302	314	28409	4476	S_302	RFC1_S_302	eAf_H2O2_3	ETHCD
P35251	Replication factor C subunit 1 OS	RFC1	RFC1	sSADKIGEVSSPK	unique	S1 ADP-Ribosyl-EThcD (SRDEKY)	S	1	58.6	31.09	1844.72	615.915	3	0.00142	0.767	302	314	28443	4590	S_302	RFC1_S_302	eAf_H2O2_3	ETHCD
P35251	Replication factor C subunit 1 OS	RFC1	RFC1	KFFGVIPsGKK	unique	S8 ADP-Ribosyl-EThcD (SRDEKY)	S	1	28.98	27.44	1747.77	583.599	3	0.000476	0.272	5	15	46834	13001	S_12	RFC1_S_12	eAf_H2O2_3	ETHCD
P35251	Replication factor C subunit 1 OS	RFC1	RFC1	KFFGVIPsGKK	unique	S8 ADP-Ribosyl-EThcD (SRDEKY)	S	1	40.42	27.53	1747.77	583.599	3	0.00105	0.598	5	15	46869	13139	S_12	RFC1_S_12	eAf_H2O2_3	ETHCD
P35251	Replication factor C subunit 1 OS	RFC1	RFC1	FFGVIPsGKK	unique	S7 ADP-Ribosyl-EThcD (SRDEKY)	S	1	15.47	28.4	1619.68	540.9	3	-0.000534	-0.33	6	15	49187	14352	S_12	RFC1_S_12	eAf_H2O2_3	ETHCD
P35251	Replication factor C subunit 1 OS	RFC1	RFC1	KFFGVIPsGK	unique	S8 ADP-Ribosyl-EThcD (SRDEKY)	S	1	26.4	28.44	1619.68	540.901	3	0.000936	0.577	5	14	51580	15991	S_12	RFC1_S_12	eAf_H2O2_3	ETHCD
P35251	Replication factor C subunit 1 OS	RFC1	RFC1	sSADKIGEVSSPK	unique	S1 ADP-Ribosyl-EThcD (SRDEKY)	S	1	31	39.43	1844.72	615.915	3	-0.000624	-0.338	302	314	21886	4741	S_302	RFC1_S_302	eAf_UT_1	ETHCD
P35251	Replication factor C subunit 1 OS	RFC1	RFC1	sSADKIGEVSSPK	unique	S1 ADP-Ribosyl-EThcD (SRDEKY)	S	1	31	54.53	1844.72	615.915	3	-0.000414	-0.224	302	314	23300	4963	S_302	RFC1_S_302	eAf_UT_2	ETHCD
Q8IYW5	E3 ubiquitin-protein ligase RNF168 OS	RNF168	RNF168	sAHSLQPSISQK	unique	S1 ADP-Ribosyl-EThcD (SRDEKY)	S	1	57.64	29.58	1822.73	608.583	3	-0.00166	-0.912	549	560	29511	4820	S_549	RNF168_S_549	eAf_H2O2_1	ETHCD
Q8IYW5	E3 ubiquitin-protein ligase RNF168 OS	RNF168	RNF168	sAHSLQPSISQK	unique	S1 ADP-Ribosyl-EThcD (SRDEKY)	S	1	59.87	29.57	1822.73	608.583	3	-0.000764	-0.419	549	560	33196	7052	S_549	RNF168_S_549	eAf_H2O2_2	ETHCD
Q8IYW5	E3 ubiquitin-protein ligase RNF168 OS	RNF168	RNF168	sAHSLQPSISQK	unique	S1 ADP-Ribosyl-EThcD (SRDEKY)	S	1	62.14	29.71	1822.73	608.584	3	0.000706	0.387	549	560	28487	4742	S_549	RNF168_S_549	eAf_H2O2_3	ETHCD
P27694	Replication protein A 70 kDa DNA-binding subunit OS	RPA1	RPA1	AAGPSLSHTsGGTQSK	unique	S10 ADP-Ribosyl-EThcD (SRDEKY)	S	1	72.86	29.54	2025.78	676.268	3	0.000296	0.146	168	183	28412	4526	S_177	RPA1_S_177	eAf_H2O2_2	ETHCD
P27694	Replication protein A 70 kDa DNA-binding subunit OS	RPA1	RPA1	AAGPSLSHTsGGTQSK	unique	S10 ADP-Ribosyl-EThcD (SRDEKY)	S	1	29.41	19.87	2025.78	676.268	3	-0.00189	-0.935	168	183	21177	3107	S_177	RPA1_S_177	eAf_UT_2	ETHCD
P26373	60S ribosomal protein L13 OS	RPL13	RPL13	IAPRPAsGPIRPIVR	unique	S7 ADP-Ribosyl-EThcD (SRDEKY)	S	1	26.39	30.08	2140.03	714.35	3	-0.00501	-2.34	46	60	38862	9543	S_52	RPL13_S_52	eAf_H2O2_1	ETHCD
P26373	60S ribosomal protein L13 OS	RPL13	RPL13	IAPRPAsGPIRPIVR	unique	S7 ADP-Ribosyl-EThcD (SRDEKY)	S	1	25.53	30.08	2140.03	714.352	3	0.000296	0.138	46	60	44530	11968	S_52	RPL13_S_52	eAf_H2O2_2	ETHCD
P26373	60S ribosomal protein L13 OS	RPL13	RPL13	IAPRPAsGPIRPIVR	unique	S7 ADP-Ribosyl-EThcD (SRDEKY)	S	1	17.23	30.09	2140.04	714.353	3	0.00177	0.825	46	60	37953	9750	S_52	RPL13_S_52	eAf_H2O2_3	ETHCD
P18621	60S ribosomal protein L17 OS	RPL17	RPL17	KsAEFLLHMLK	unique	S2 ADP-Ribosyl-EThcD (SRDEKY)	S	1	33.42	31.58	1856.79	619.937	3	-0.00297	-1.6	86	96	54669	16675	S_87	RPL17_S_87	eAf_H2O2_1	ETHCD
P18621	60S ribosomal protein L17 OS	RPL17	RPL17	sAEFLLHMLK	unique	S1 ADP-Ribosyl-EThcD (SRDEKY)	S	1	19.15	31.67	1728.7	577.241	3	0.00187	1.08	87	96	64852	22141	S_87	RPL17_S_87	eAf_H2O2_2	ETHCD
P18621	60S ribosomal protein L17 OS	RPL17	RPL17	sAEFLLHMLK	unique	S1 ADP-Ribosyl-EThcD (SRDEKY)	S	1	26.09	31.19	1728.7	577.24	3	-0.000324	-0.187	87	96	60395	19909	S_87	RPL17_S_87	eAf_H2O2_3	ETHCD
P83731	60S ribosomal protein L24 OS	RPL24	RPL24	MKVELcSFsGYK	unique	S9 ADP-Ribosyl-EThcD (SRDEKY)	S	1	15.47	28.77	1988.75	663.923	3	0.0016	0.805	1	12	41235	15501	S_9	RPL24_S_9	WT_Af_H2O2_2	ETHCD
P83731	60S ribosomal protein L24 OS	RPL24	RPL24	IVKPVKVsAPR	unique	S8 ADP-Ribosyl-EThcD (SRDEKY)	S	1	28.22	27.76	1733.83	578.95	3	0.000356	0.205	142	152	31869	6161	S_149	RPL24_S_149	eAf_H2O2_1	ETHCD
P83731	60S ribosomal protein L24 OS	RPL24	RPL24	IVKPVKVsAPR	unique	S8 ADP-Ribosyl-EThcD (SRDEKY)	S	1	30.36	27.83	1733.83	578.95	3	0.00126	0.724	142	152	35570	8499	S_149	RPL24_S_149	eAf_H2O2_2	ETHCD
P83731	60S ribosomal protein L24 OS	RPL24	RPL24	IVKPVKVsAPR	unique	S8 ADP-Ribosyl-EThcD (SRDEKY)	S	1	30.78	27.83	1733.83	578.95	3	0.000716	0.413	142	152	30905	6243	S_149	RPL24_S_149	eAf_H2O2_3	ETHCD
P47914	60S ribosomal protein L29 OS	RPL29	RPL29	sQRYESLK	unique	S1 ADP-Ribosyl-EThcD (SRDEKY)	S	1	30.9	29.48	1550.58	517.867	3	0.000276	0.178	26	33	26056	3388	S_26	RPL29_S_26	eAf_H2O2_3	ETHCD
P36578	60S ribosomal protein L4 OS	RPL4	RPL4	sNYNLPMHK	unique	S1 ADP-Ribosyl-EThcD (SRDEKY)	S	1	32.55	28.01	1643.58	548.868	3	-0.00285	-1.74	275	283	31893	6239	S_275	RPL4_S_275	eAf_H2O2_1	ETHCD
P36578	60S ribosomal protein L4 OS	RPL4	RPL4	sNYNLPMHK	unique	S1 ADP-Ribosyl-EThcD (SRDEKY)	S	1	29.47	28.54	1643.58	548.869	3	0.000626	0.381	275	283	30929	6319	S_275	RPL4_S_275	eAf_H2O2_3	ETHCD
P62917	60S ribosomal protein L8 OS	RPL8	RPL8	AsGNYATVISHNPETKK	unique	S2 ADP-Ribosyl-EThcD (SRDEKY)	S	1	19.75	30.57	2356.97	786.663	3	-0.00504	-2.14	129	145	31878	6190	S_130	RPL8_S_130	eAf_H2O2_1	ETHCD
P62917	60S ribosomal protein L8 OS	RPL8	RPL8	AsGNYATVISHNPETK	unique	S2 ADP-Ribosyl-EThcD (SRDEKY)	S	1	20.83	29.51	2229.88	744.299	3	0.998	-1.99	129	144	34231	7337	S_130	RPL8_S_130	eAf_H2O2_1	ETHCD
P62917	60S ribosomal protein L8 OS	RPL8	RPL8	AsGNYATVISHNPETK	unique	S2 ADP-Ribosyl-EThcD (SRDEKY)	S	1	47.55	29.57	2228.87	743.965	3	-0.00404	-1.81	129	144	34235	7347	S_130	RPL8_S_130	eAf_H2O2_1	ETHCD
P62917	60S ribosomal protein L8 OS	RPL8	RPL8	AsGNYATVISHNPETK	unique	S2 ADP-Ribosyl-EThcD (SRDEKY)	S	1	33.15	29.79	2228.88	743.967	3	0.000336	0.151	129	144	37917	9707	S_130	RPL8_S_130	eAf_H2O2_2	ETHCD
P62917	60S ribosomal protein L8 OS	RPL8	RPL8	AsGNYATVISHNPETKK	unique	S2 ADP-Ribosyl-EThcD (SRDEKY)	S	1	22.18	30.69	2356.97	786.665	3	0.00117	0.494	129	145	30924	6303	S_130	RPL8_S_130	eAf_H2O2_3	ETHCD
P62917	60S ribosomal protein L8 OS	RPL8	RPL8	AsGNYATVISHNPETK	unique	S2 ADP-Ribosyl-EThcD (SRDEKY)	S	1	29.31	29.99	2228.88	743.967	3	0.00163	0.729	129	144	33266	7417	S_130	RPL8_S_130	eAf_H2O2_3	ETHCD
P61247	40S ribosomal protein S3a OS	RPS3A	RPS3A	KTSyAQHQQVR	unique	Y4 ADP-Ribosyl-EThcD (SRDEKY)	Y	1	60.54	30.69	1885.75	629.591	3	0.000776	0.411	152	162	21381	2736	Y_155	RPS3A_S_155	WT_Af_H2O2_2	ETHCD
P62701	40S ribosomal protein S4, X isoform OS	RPS4X	RPS4X	LTGVFAPRPsTGPHK	unique	S10 ADP-Ribosyl-EThcD (SRDEKY)	S	0.95	27.95	30.6	2104.92	702.646	3	0.00178	0.843	23	37	35503	8199	S_32	RPS4X_S_32	eAf_H2O2_3	ETHCD
Q5JTH9	RRP12-like protein OS	RRP12	RRP12	sGKLPSGVSAK	unique	S1 ADP-Ribosyl-EThcD (SRDEKY)	S	1	45.21	31.43	1570.64	524.554	3	-0.00283	-1.8	4	14	27248	3969	S_4	RRP12_S_4	eAf_H2O2_1	ETHCD
Q5JTH9	RRP12-like protein OS	RRP12	RRP12	sGKLPSGVSAK	unique	S1 ADP-Ribosyl-EThcD (SRDEKY)	S	1	46.98	31.48	1570.64	524.555	3	-0.000104	-0.0663	4	14	30867	5953	S_4	RRP12_S_4	eAf_H2O2_2	ETHCD
Q5JTH9	RRP12-like protein OS	RRP12	RRP12	sGKLPSGVSAK	unique	S1 ADP-Ribosyl-EThcD (SRDEKY)	S	1	45.16	31.48	1570.64	524.555	3	-0.000104	-0.0663	4	14	26207	3852	S_4	RRP12_S_4	eAf_H2O2_3	ETHCD
Q9Y3B9	RRP15-like protein OS	RRP15	RRP15	LIsTVSKK	unique	S3 ADP-Ribosyl-EThcD (SRDEKY)	S	1	30.75	27.23	1415.61	472.877	3	-0.00139	-0.984	201	208	27114	3683	S_203	RRP15_S_203	WT_Af_H2O2_1	ETHCD
Q9Y3B9	RRP15-like protein OS	RRP15	RRP15	LIsTVSKK	unique	S3 ADP-Ribosyl-EThcD (SRDEKY)	S	1	36.18	27.58	1415.61	472.877	3	-0.000194	-0.137	201	208	26069	5108	S_203	RRP15_S_203	WT_Af_H2O2_2	ETHCD
Q9Y3B9	RRP15-like protein OS	RRP15	RRP15	LIsTVSKK	unique	S3 ADP-Ribosyl-EThcD (SRDEKY)	S	1	30.56	27.16	1415.61	472.877	3	-0.000854	-0.603	201	208	29437	4193	S_203	RRP15_S_203	WT_Af_H2O2_3	ETHCD
Q9Y3B9	RRP15-like protein OS	RRP15	RRP15	LIsTVSKK	unique	S3 ADP-Ribosyl-EThcD (SRDEKY)	S	1	30.67	27.23	1415.61	472.877	3	-0.00139	-0.984	201	208	27172	3733	S_203	RRP15_S_203	eAf_H2O2_1	ETHCD
Q9Y3B9	RRP15-like protein OS	RRP15	RRP15	LIsTVSKK	unique	S3 ADP-Ribosyl-EThcD (SRDEKY)	S	1	29.79	27.2	1415.61	472.877	3	-0.000464	-0.328	201	208	30741	5550	S_203	RRP15_S_203	eAf_H2O2_2	ETHCD
Q14684	Ribosomal RNA processing protein 1 homolog B OS	RRP1B	RRP1B	sSTATHPPGPAVQLNK	unique	S1 ADP-Ribosyl-EThcD (SRDEKY)	S	1	15.62	31.56	2144.89	715.97	3	-0.00498	-2.32	661	676	34035	6689	S_661	RRP1B_S_661	eAf_H2O2_1	ETHCD
Q14684	Ribosomal RNA processing protein 1 homolog B OS	RRP1B	RRP1B	sSTATHPPGPAVQLNK	unique	S1 ADP-Ribosyl-EThcD (SRDEKY)	S	1	20.82	31.52	2144.89	715.972	3	0.00105	0.487	661	676	37743	9100	S_661	RRP1B_S_661	eAf_H2O2_2	ETHCD
Q14684	Ribosomal RNA processing protein 1 homolog B OS	RRP1B	RRP1B	sSTATHPPGPAVQLNK	unique	S1 ADP-Ribosyl-EThcD (SRDEKY)	S	1	22.68	31.63	2144.89	715.972	3	0.00144	0.669	661	676	33068	6760	S_661	RRP1B_S_661	eAf_H2O2_3	ETHCD
Q9Y3A4	Ribosomal RNA-processing protein 7 homolog A OS	RRP7A	RRP7A	GPLLVSTESHPVKsGIHK	unique	S14 ADP-Ribosyl-EThcD (SRDEKY)	S	1	30.81	31.44	2426.1	809.706	3	-0.00675	-2.78	137	154	34239	7365	S_150	RRP7A_S_150	eAf_H2O2_1	ETHCD
Q9Y3A4	Ribosomal RNA-processing protein 7 homolog A OS	RRP7A	RRP7A	GPLLVSTESHPVKsGIHK	unique	S14 ADP-Ribosyl-EThcD (SRDEKY)	S	1	49.07	31.28	2426.1	809.708	3	-0.00144	-0.595	137	154	33275	7447	S_150	RRP7A_S_150	eAf_H2O2_3	ETHCD
O43818	U3 small nucleolar RNA-interacting protein 2 OS	RRP9	RRP9	GKPAsGAGAGAGAGKR	unique	S5 ADP-Ribosyl-EThcD (SRDEKY)	S	1	77.01	30.06	1852.76	618.595	3	0.000836	0.451	11	26	23740	2444	S_15	RRP9_S_15	eAf_H2O2_2	ETHCD
Q15050	Ribosome biogenesis regulatory protein homolog OS	RRS1	RRS1	MNsGPPGLGGKR	unique	S3 ADP-Ribosyl-EThcD (SRDEKY)	S	1	19.76	29.02	1710.66	571.227	3	0.000636	0.371	342	353	29448	4588	S_344	RRS1_S_344	eAf_H2O2_1	ETHCD
Q15050	Ribosome biogenesis regulatory protein homolog OS	RRS1	RRS1	MNsGPPGLGGKR	unique	S3 ADP-Ribosyl-EThcD (SRDEKY)	S	1	16.84	28.95	1710.66	571.227	3	-0.000654	-0.382	342	353	33092	6696	S_344	RRS1_S_344	eAf_H2O2_2	ETHCD
Q15050	Ribosome biogenesis regulatory protein homolog OS	RRS1	RRS1	MNsGPPGLGGKR	unique	S3 ADP-Ribosyl-EThcD (SRDEKY)	S	1	17.77	29.01	1710.66	571.227	3	0.000456	0.266	342	353	28422	4519	S_344	RRS1_S_344	eAf_H2O2_3	ETHCD
Q92541	RNA polymerase-associated protein RTF1 homolog OS	RTF1	RTF1	sLNLEDYKK	unique	S1 ADP-Ribosyl-EThcD (SRDEKY)	S	1	41.48	29.69	1649.64	550.887	3	0.000846	0.512	697	705	32672	9468	S_697	RTF1_S_697	WT_Af_H2O2_2	ETHCD
Q92541	RNA polymerase-associated protein RTF1 homolog OS	RTF1	RTF1	sLNLEDYKK	unique	S1 ADP-Ribosyl-EThcD (SRDEKY)	S	1	49.95	30.06	1649.64	550.886	3	-0.0017	-1.03	697	705	34297	7560	S_697	RTF1_S_697	eAf_H2O2_1	ETHCD
Q92541	RNA polymerase-associated protein RTF1 homolog OS	RTF1	RTF1	sLNLEDYKK	unique	S1 ADP-Ribosyl-EThcD (SRDEKY)	S	1	43.52	29.86	1649.64	550.887	3	0.000126	0.0763	697	705	39968	9888	S_697	RTF1_S_697	eAf_H2O2_2	ETHCD
Q92541	RNA polymerase-associated protein RTF1 homolog OS	RTF1	RTF1	sLNLEDYKK	unique	S1 ADP-Ribosyl-EThcD (SRDEKY)	S	1	47.21	29.86	1649.64	550.887	3	0.000666	0.403	697	705	35334	7651	S_697	RTF1_S_697	eAf_H2O2_3	ETHCD
Q14151	Scaffold attachment factor B2 OS	SAFB2	SAFB2	sKGEPVISVK	unique	S1 ADP-Ribosyl-EThcD (SRDEKY)	S	1	49.14	31.3	1583.66	528.895	3	-0.000954	-0.602	577	586	31741	5736	S_577	SAFB2_S_577	eAf_H2O2_1	ETHCD
P82979	SAP domain-containing ribonucleoprotein OS	SARNP	SARNP	FGIVTSsAGTGTTEDTEAK	unique	S7 ADP-Ribosyl-EThcD (SRDEKY)	S	1	16.13	30.03	2411.94	804.988	3	0.00151	0.624	181	199	40012	9979	S_187	SARNP_S_187	eAf_H2O2_3	ETHCD
Q99590	Protein SCAF11 OS	SCAF11	SCAF11	KPLsGNSNSSGSESFK	unique	S4 ADP-Ribosyl-EThcD (SRDEKY)	S	1	21.75	30	2165.83	722.951	3	-0.000694	-0.32	1101	1116	28162	5517	S_1104	SCAF11_S_1104	WT_Af_H2O2_2	ETHCD
Q99590	Protein SCAF11 OS	SCAF11	SCAF11	KPLsGNSNSSGSESFK	unique	S4 ADP-Ribosyl-EThcD (SRDEKY)	S	1	70.12	29.81	2165.83	722.95	3	-0.00306	-1.41	1101	1116	27257	3997	S_1104	SCAF11_S_1104	eAf_H2O2_1	ETHCD
Q99590	Protein SCAF11 OS	SCAF11	SCAF11	KPLsGNSNSSGSESFK	unique	S4 ADP-Ribosyl-EThcD (SRDEKY)	S	1	68.28	29.72	2165.82	722.949	3	-0.00546	-2.52	1101	1116	30892	6032	S_1104	SCAF11_S_1104	eAf_H2O2_2	ETHCD
Q99590	Protein SCAF11 OS	SCAF11	SCAF11	KPLSGNSNsSGSESFK	unique	S9 ADP-Ribosyl-EThcD (SRDEKY)	S	0.99	50.78	30	2165.83	722.951	3	-0.000334	-0.154	1101	1116	26189	3796	S_1109	SCAF11_S_1109	eAf_H2O2_3	ETHCD
Q99590	Protein SCAF11 OS	SCAF11	SCAF11	KPLsGNSNSSGSESFK	unique	S4 ADP-Ribosyl-EThcD (SRDEKY)	S	1	80.01	29.98	2165.83	722.951	3	2.59e-05	0.0119	1101	1116	26227	3912	S_1104	SCAF11_S_1104	eAf_H2O2_3	ETHCD
Q96GD3	Polycomb protein SCMH1 OS	SCMH1	SCMH1	TLISHPIsAPSK	unique	S8 ADP-Ribosyl-EThcD (SRDEKY)	S	1	15.18	29.33	1790.76	597.928	3	-0.00269	-1.5	287	298	36540	8387	S_294	SCMH1_S_294	eAf_H2O2_1	ETHCD
Q96GD3	Polycomb protein SCMH1 OS	SCMH1	SCMH1	TLIsHPISAPSK	unique	S4 ADP-Ribosyl-EThcD (SRDEKY)	S	1	28.89	29	1790.77	597.929	3	0.00151	0.84	287	298	40078	10266	S_290	SCMH1_S_290	eAf_H2O2_2	ETHCD
Q96GD3	Polycomb protein SCMH1 OS	SCMH1	SCMH1	TLIsHPISAPSK	unique	S4 ADP-Ribosyl-EThcD (SRDEKY)	S	1	32.45	28.98	1790.77	597.929	3	0.00205	1.14	287	298	35455	8045	S_290	SCMH1_S_290	eAf_H2O2_3	ETHCD
Q9NVU7	Protein SDA1 homolog OS	SDAD1	SDAD1	KELDAAPGKsQK	unique	S10 ADP-Ribosyl-EThcD (SRDEKY)	S	1	45.28	30.75	1811.75	604.924	3	0.000736	0.406	566	577	21504	3120	S_575	SDAD1_S_575	WT_Af_H2O2_2	ETHCD
Q9NVU7	Protein SDA1 homolog OS	SDAD1	SDAD1	ELDAAPGKsQK	unique	S9 ADP-Ribosyl-EThcD (SRDEKY)	S	1	34.46	30.04	1683.65	562.225	3	-0.000454	-0.27	567	577	23649	3576	S_575	SDAD1_S_575	WT_Af_H2O2_2	ETHCD
Q9H4L4	Sentrin-specific protease 3 OS	SENP3	SENP3	LKsGGGFGPDPGSGTTVPAR	unique	S3 ADP-Ribosyl-EThcD (SRDEKY)	S	1	38	30.75	2398	800.34	3	-0.00241	-1.01	42	61	36387	7862	S_44	SENP3_S_44	eAf_H2O2_1	ETHCD
Q9H4L4	Sentrin-specific protease 3 OS	SENP3	SENP3	sGGGFGPDPGSGTTVPAR	unique	S1 ADP-Ribosyl-EThcD (SRDEKY)	S	1	15.85	28.31	2156.82	719.946	3	-0.00324	-1.5	44	61	36488	8204	S_44	SENP3_S_44	eAf_H2O2_1	ETHCD
Q9H4L4	Sentrin-specific protease 3 OS	SENP3	SENP3	LKsGGGFGPDPGSGTTVPAR	unique	S3 ADP-Ribosyl-EThcD (SRDEKY)	S	1	32.27	30.67	2398	800.341	3	0.00272	1.13	42	61	40065	10215	S_44	SENP3_S_44	eAf_H2O2_2	ETHCD
Q9H4L4	Sentrin-specific protease 3 OS	SENP3	SENP3	LKsGGGFGPDPGSGTTVPAR	unique	S3 ADP-Ribosyl-EThcD (SRDEKY)	S	1	69.8	30.67	2398	800.341	3	0.00236	0.982	42	61	35434	7980	S_44	SENP3_S_44	eAf_H2O2_3	ETHCD
Q9H4L4	Sentrin-specific protease 3 OS	SENP3	SENP3	sGGGFGPDPGSGTTVPAR	unique	S1 ADP-Ribosyl-EThcD (SRDEKY)	S	1	31.45	28.52	2156.82	719.947	3	-0.000874	-0.405	44	61	35559	8393	S_44	SENP3_S_44	eAf_H2O2_3	ETHCD
Q8NC51	Plasminogen activator inhibitor 1 RNA-binding protein OS	SERBP1	SERBP1	SSFSHYsGLK	unique	S7 ADP-Ribosyl-EThcD (SRDEKY)	S	0.99	17.81	28.02	1652.59	551.871	3	0.000576	0.348	202	211	33616	7678	S_208	SERBP1_S_208	WT_Af_H2O2_1	ETHCD
Q8NC51	Plasminogen activator inhibitor 1 RNA-binding protein OS	SERBP1	SERBP1	sSFSHYSGLK	unique	S1 ADP-Ribosyl-EThcD (SRDEKY)	S	1	32.08	28.02	1652.59	551.871	3	0.000576	0.348	202	211	32554	8703	S_202	SERBP1_S_202	WT_Af_H2O2_2	ETHCD
Q8NC51	Plasminogen activator inhibitor 1 RNA-binding protein OS	SERBP1	SERBP1	SSFSHYsGLK	unique	S7 ADP-Ribosyl-EThcD (SRDEKY)	S	1	24.73	28.02	1652.59	551.871	3	0.000576	0.348	202	211	32613	9016	S_208	SERBP1_S_208	WT_Af_H2O2_2	ETHCD
Q8NC51	Plasminogen activator inhibitor 1 RNA-binding protein OS	SERBP1	SERBP1	sSFSHYSGLK	unique	S1 ADP-Ribosyl-EThcD (SRDEKY)	S	1	45.96	28.02	1652.59	551.871	3	-0.000324	-0.196	202	211	35915	8107	S_202	SERBP1_S_202	WT_Af_H2O2_3	ETHCD
Q8NC51	Plasminogen activator inhibitor 1 RNA-binding protein OS	SERBP1	SERBP1	sAAQAAAQTNSNAAGK	unique	S1 ADP-Ribosyl-EThcD (SRDEKY)	S	1	94.15	28.98	2000.76	667.928	3	-0.000814	-0.407	53	68	24717	2335	S_53	SERBP1_S_53	eAf_H2O2_1	ETHCD
Q8NC51	Plasminogen activator inhibitor 1 RNA-binding protein OS	SERBP1	SERBP1	GGsGSHNWGTVK	unique	S3 ADP-Ribosyl-EThcD (SRDEKY)	S	1	27.62	28.34	1726.61	576.545	3	-0.00165	-0.957	217	228	27241	3947	S_219	SERBP1_S_219	eAf_H2O2_1	ETHCD
Q8NC51	Plasminogen activator inhibitor 1 RNA-binding protein OS	SERBP1	SERBP1	sSFSHYSGLK	unique	S1 ADP-Ribosyl-EThcD (SRDEKY)	S	1	34.55	28.55	1652.59	551.87	3	-0.00125	-0.758	202	211	34064	6778	S_202	SERBP1_S_202	eAf_H2O2_1	ETHCD
Q8NC51	Plasminogen activator inhibitor 1 RNA-binding protein OS	SERBP1	SERBP1	SSFSHYsGLK	unique	S7 ADP-Ribosyl-EThcD (SRDEKY)	S	1	29.39	28.01	1652.59	551.87	3	-0.00344	-2.08	202	211	34158	7091	S_208	SERBP1_S_208	eAf_H2O2_1	ETHCD
Q8NC51	Plasminogen activator inhibitor 1 RNA-binding protein OS	SERBP1	SERBP1	sAAQAAAQTNSNAAGK	unique	S1 ADP-Ribosyl-EThcD (SRDEKY)	S	1	90.93	29.18	2000.76	667.929	3	0.00174	0.867	53	68	23940	3070	S_53	SERBP1_S_53	eAf_H2O2_2	ETHCD
Q8NC51	Plasminogen activator inhibitor 1 RNA-binding protein OS	SERBP1	SERBP1	sSFSHYSGLK	unique	S1 ADP-Ribosyl-EThcD (SRDEKY)	S	1	25.03	28.27	1652.59	551.871	3	0.00151	0.911	202	211	37757	9144	S_202	SERBP1_S_202	eAf_H2O2_2	ETHCD
Q8NC51	Plasminogen activator inhibitor 1 RNA-binding protein OS	SERBP1	SERBP1	sSFSHYSGLKHEDKR	unique	S1 ADP-Ribosyl-EThcD (SRDEKY)	S	1	15.23	29.7	2317.92	580.486	4	2.99e-05	0.0129	202	216	26178	3763	S_202	SERBP1_S_202	eAf_H2O2_3	ETHCD
Q8NC51	Plasminogen activator inhibitor 1 RNA-binding protein OS	SERBP1	SERBP1	SSFSHYsGLK	unique	S7 ADP-Ribosyl-EThcD (SRDEKY)	S	1	23.52	28.01	1652.59	551.871	3	0.00133	0.802	202	211	33183	7141	S_208	SERBP1_S_208	eAf_H2O2_3	ETHCD
P84101	Small EDRK-rich factor 2 OS	SERF2	SERF2	RRDDGLsAAAR	unique	S7 ADP-Ribosyl-EThcD (SRDEKY)	S	1	15.8	30.63	1727.68	576.9	3	-0.00107	-0.621	26	36	23816	4187	S_32	SERF2_S_32	WT_Af_H2O2_2	ETHCD
P84101	Small EDRK-rich factor 2 OS	SERF2	SERF2	RDDGLsAAAR	unique	S6 ADP-Ribosyl-EThcD (SRDEKY)	S	1	25.2	30	1571.58	524.866	3	-0.000864	-0.549	27	36	25980	4771	S_32	SERF2_S_32	WT_Af_H2O2_2	ETHCD
P84101	Small EDRK-rich factor 2 OS	SERF2	SERF2	RRDDGLsAAAR	unique	S7 ADP-Ribosyl-EThcD (SRDEKY)	S	1	35.45	30.28	1727.68	576.9	3	-0.000174	-0.101	26	36	29200	3386	S_32	SERF2_S_32	WT_Af_H2O2_3	ETHCD
P84101	Small EDRK-rich factor 2 OS	SERF2	SERF2	RDDGLsAAAR	unique	S6 ADP-Ribosyl-EThcD (SRDEKY)	S	1	46.47	30.08	1571.58	524.866	3	-0.00125	-0.797	27	36	27079	3450	S_32	SERF2_S_32	eAf_H2O2_1	ETHCD
P84101	Small EDRK-rich factor 2 OS	SERF2	SERF2	RRDDGLsAAAR	unique	S7 ADP-Ribosyl-EThcD (SRDEKY)	S	1	25.38	30.35	1727.67	576.899	3	-0.00365	-2.11	26	36	28433	4591	S_32	SERF2_S_32	eAf_H2O2_2	ETHCD
P84101	Small EDRK-rich factor 2 OS	SERF2	SERF2	RDDGLsAAAR	unique	S6 ADP-Ribosyl-EThcD (SRDEKY)	S	1	36.94	30.21	1571.58	524.866	3	-0.000144	-0.0917	27	36	26047	3359	S_32	SERF2_S_32	eAf_H2O2_3	ETHCD
Q8IX21	SMC5-SMC6 complex localization factor protein 2 OS	SLF2	SLF2	sLFIHENNEK	unique	S1 ADP-Ribosyl-EThcD (SRDEKY)	S	1	32.28	28.84	1770.66	591.227	3	-0.00455	-2.57	176	185	35421	7937	S_176	SLF2_S_176	eAf_H2O2_3	ETHCD
Q9NWH9	SAFB-like transcription modulator OS	SLTM	SLTM	GsGSGFKPFK	unique	S2 ADP-Ribosyl-EThcD (SRDEKY)	S	1	17.22	29.25	1551.58	518.201	3	8.59e-05	0.0553	1018	1027	37810	9324	S_1019	SLTM_S_1019	eAf_H2O2_2	ETHCD
Q9NWH9	SAFB-like transcription modulator OS	SLTM	SLTM	GsGSGFKPFK	unique	S2 ADP-Ribosyl-EThcD (SRDEKY)	S	1	18.31	29.25	1551.58	518.201	3	8.59e-05	0.0553	1018	1027	33173	7104	S_1019	SLTM_S_1019	eAf_H2O2_3	ETHCD
Q9NWH9	SAFB-like transcription modulator OS	SLTM	SLTM	GSGsGFKPFK	unique	S4 ADP-Ribosyl-EThcD (SRDEKY)	S	1	15.73	29.25	1551.58	518.201	3	8.59e-05	0.0553	1018	1027	33237	7318	S_1021	SLTM_S_1021	eAf_H2O2_3	ETHCD
O00193	Small acidic protein OS	SMAP	SMAP	sTSHFR	unique	S1 ADP-Ribosyl-EThcD (SRDEKY)	S	1	16.69	29.95	1274.41	425.811	3	6.59e-05	0.0516	63	68	21471	3017	S_63	SMAP_S_63	WT_Af_H2O2_2	ETHCD
A6NHR9	Structural maintenance of chromosomes flexible hinge domain-containing protein 1 OS	SMCHD1	SMCHD1	LSTsGNRPPANAETFScNK	unique	S4 ADP-Ribosyl-EThcD (SRDEKY)	S	1	26.83	30.14	2591.01	864.678	3	-0.00263	-1.01	1417	1435	31883	6206	S_1420	SMCHD1_S_1420	eAf_H2O2_1	ETHCD
A6NHR9	Structural maintenance of chromosomes flexible hinge domain-containing protein 1 OS	SMCHD1	SMCHD1	LSTsGNRPPANAETFScNK	unique	S4 ADP-Ribosyl-EThcD (SRDEKY)	S	1	31.5	30.21	2591.01	864.678	3	-0.00173	-0.667	1417	1435	35603	8624	S_1420	SMCHD1_S_1420	eAf_H2O2_2	ETHCD
A6NHR9	Structural maintenance of chromosomes flexible hinge domain-containing protein 1 OS	SMCHD1	SMCHD1	LSTsGNRPPANAETFScNK	unique	S4 ADP-Ribosyl-EThcD (SRDEKY)	S	1	40.53	30.25	2591.02	864.679	3	0.000672	0.259	1417	1435	30928	6317	S_1420	SMCHD1_S_1420	eAf_H2O2_3	ETHCD
Q9Y657	Spindlin-1 OS	SPIN1	SPIN1	SSVGPSKPVsQPR	unique	S10 ADP-Ribosyl-EThcD (SRDEKY)	S	1	23.9	29.68	1865.77	622.93	3	-0.00199	-1.07	38	50	27094	3495	S_47	SPIN1_S_47	eAf_H2O2_1	ETHCD
Q9Y657	Spindlin-1 OS	SPIN1	SPIN1	sSVGPSKPVSQPR	unique	S1 ADP-Ribosyl-EThcD (SRDEKY)	S	1	19.49	29.75	1865.77	622.931	3	-0.000164	-0.0879	38	50	25996	3203	S_38	SPIN1_S_38	eAf_H2O2_3	ETHCD
Q9Y657	Spindlin-1 OS	SPIN1	SPIN1	SSVGPSKPVsQPR	unique	S10 ADP-Ribosyl-EThcD (SRDEKY)	S	1	17.34	29.69	1865.77	622.931	3	-0.00109	-0.586	38	50	26061	3403	S_47	SPIN1_S_47	eAf_H2O2_3	ETHCD
Q68D10	Protein SPT2 homolog OS	SPTY2D1	SPTY2D1	GPGRPVsSPHELR	unique	S7 ADP-Ribosyl-EThcD (SRDEKY)	S	1	30.6	31.35	1928.79	643.939	3	0.000706	0.366	464	476	27280	4390	S_470	SPTY2D1_S_470	WT_Af_H2O2_1	ETHCD
Q68D10	Protein SPT2 homolog OS	SPTY2D1	SPTY2D1	RPVsGLGPPGR	unique	S4 ADP-Ribosyl-EThcD (SRDEKY)	S	1	36.27	29.69	1632.68	545.235	3	0.00113	0.689	477	487	29405	6165	S_480	SPTY2D1_S_480	WT_Af_H2O2_1	ETHCD
Q68D10	Protein SPT2 homolog OS	SPTY2D1	SPTY2D1	GPGRPVsSPHELR	unique	S7 ADP-Ribosyl-EThcD (SRDEKY)	S	1	44.68	31.43	1928.8	643.94	3	0.00566	2.93	464	476	28262	5931	S_470	SPTY2D1_S_470	WT_Af_H2O2_2	ETHCD
Q68D10	Protein SPT2 homolog OS	SPTY2D1	SPTY2D1	GPGRPVsSPHELR	unique	S7 ADP-Ribosyl-EThcD (SRDEKY)	S	1	51.84	31.22	1928.79	643.939	3	0.00161	0.832	464	476	31632	5000	S_470	SPTY2D1_S_470	WT_Af_H2O2_3	ETHCD
Q68D10	Protein SPT2 homolog OS	SPTY2D1	SPTY2D1	GPGRPVsSPHELR	unique	S7 ADP-Ribosyl-EThcD (SRDEKY)	S	1	49.08	31.46	1928.79	643.938	3	-0.000944	-0.489	464	476	29369	4337	S_470	SPTY2D1_S_470	eAf_H2O2_1	ETHCD
Q68D10	Protein SPT2 homolog OS	SPTY2D1	SPTY2D1	RPVsGLGPPGR	unique	S4 ADP-Ribosyl-EThcD (SRDEKY)	S	1	36.58	29.38	1632.68	545.234	3	-0.000344	-0.211	477	487	31710	5599	S_480	SPTY2D1_S_480	eAf_H2O2_1	ETHCD
Q68D10	Protein SPT2 homolog OS	SPTY2D1	SPTY2D1	RPVsGLGPPGR	unique	S4 ADP-Ribosyl-EThcD (SRDEKY)	S	1	37.34	29.69	1632.68	545.235	3	0.00113	0.689	477	487	31739	5729	S_480	SPTY2D1_S_480	eAf_H2O2_1	ETHCD
Q68D10	Protein SPT2 homolog OS	SPTY2D1	SPTY2D1	sAPPPmNFTDLLR	unique	S1 ADP-Ribosyl-EThcD (SRDEKY)	S	1	22.27	30.07	2014.79	672.604	3	-0.000609	-0.302	162	174	56846	17419	S_162	SPTY2D1_S_162	eAf_H2O2_1	ETHCD
Q68D10	Protein SPT2 homolog OS	SPTY2D1	SPTY2D1	sAPPPMNFTDLLR	unique	S1 ADP-Ribosyl-EThcD (SRDEKY)	S	1	42.37	30.2	1998.79	667.272	3	-0.000314	-0.157	162	174	65556	22644	S_162	SPTY2D1_S_162	eAf_H2O2_1	ETHCD
Q68D10	Protein SPT2 homolog OS	SPTY2D1	SPTY2D1	sAPPPMNFTDLLR	unique	S1 ADP-Ribosyl-EThcD (SRDEKY)	S	1	33.96	30.23	1998.8	667.273	3	0.000766	0.383	162	174	65573	22818	S_162	SPTY2D1_S_162	eAf_H2O2_1	ETHCD
Q68D10	Protein SPT2 homolog OS	SPTY2D1	SPTY2D1	GPGRPVsSPHELR	unique	S7 ADP-Ribosyl-EThcD (SRDEKY)	S	1	40.93	31.35	1928.79	643.939	3	0.000706	0.366	464	476	33028	6478	S_470	SPTY2D1_S_470	eAf_H2O2_2	ETHCD
Q68D10	Protein SPT2 homolog OS	SPTY2D1	SPTY2D1	RPVsGLGPPGR	unique	S4 ADP-Ribosyl-EThcD (SRDEKY)	S	1	39.92	29.36	1632.68	545.234	3	-0.000704	-0.431	477	487	35450	7992	S_480	SPTY2D1_S_480	eAf_H2O2_2	ETHCD
Q68D10	Protein SPT2 homolog OS	SPTY2D1	SPTY2D1	TVSNSVPGRPVsSLGPGQTVSSSGPTIKPK	unique	S12 ADP-Ribosyl-EThcD (SRDEKY)	S	1	16.37	32.13	3461.62	866.413	4	0.00129	0.373	505	534	44662	12507	S_516	SPTY2D1_S_516	eAf_H2O2_2	ETHCD
Q68D10	Protein SPT2 homolog OS	SPTY2D1	SPTY2D1	sAPPPmNFTDLLR	unique	S1 ADP-Ribosyl-EThcD (SRDEKY)	S	1	21.1	30.15	2014.79	672.604	3	0.000471	0.234	162	174	60364	19599	S_162	SPTY2D1_S_162	eAf_H2O2_2	ETHCD
Q68D10	Protein SPT2 homolog OS	SPTY2D1	SPTY2D1	sAPPPMNFTDLLR	unique	S1 ADP-Ribosyl-EThcD (SRDEKY)	S	1	44.4	30.12	1998.8	667.274	3	0.00461	2.3	162	174	69043	24420	S_162	SPTY2D1_S_162	eAf_H2O2_2	ETHCD
Q68D10	Protein SPT2 homolog OS	SPTY2D1	SPTY2D1	GPGRPVsSPHELR	unique	S7 ADP-Ribosyl-EThcD (SRDEKY)	S	1	49.03	31.35	1928.79	643.939	3	0.000886	0.459	464	476	26335	4239	S_470	SPTY2D1_S_470	eAf_H2O2_3	ETHCD
Q68D10	Protein SPT2 homolog OS	SPTY2D1	SPTY2D1	RPVsGLGPPGR	unique	S4 ADP-Ribosyl-EThcD (SRDEKY)	S	1	36.89	29.37	1632.68	545.234	3	-0.00124	-0.762	477	487	30738	5644	S_480	SPTY2D1_S_480	eAf_H2O2_3	ETHCD
Q68D10	Protein SPT2 homolog OS	SPTY2D1	SPTY2D1	RPVsGLGPPGR	unique	S4 ADP-Ribosyl-EThcD (SRDEKY)	S	1	33.64	28.84	1632.68	545.235	3	0.0026	1.59	477	487	30766	5753	S_480	SPTY2D1_S_480	eAf_H2O2_3	ETHCD
Q68D10	Protein SPT2 homolog OS	SPTY2D1	SPTY2D1	sAPPPmNFTDLLR	unique	S1 ADP-Ribosyl-EThcD (SRDEKY)	S	1	29.78	30.04	2014.79	672.605	3	0.00233	1.16	162	174	55917	17417	S_162	SPTY2D1_S_162	eAf_H2O2_3	ETHCD
Q68D10	Protein SPT2 homolog OS	SPTY2D1	SPTY2D1	sAPPPmNFTDLLR	unique	S1 ADP-Ribosyl-EThcD (SRDEKY)	S	1	20.07	30.04	2014.79	672.605	3	0.00233	1.16	162	174	55944	17551	S_162	SPTY2D1_S_162	eAf_H2O2_3	ETHCD
Q68D10	Protein SPT2 homolog OS	SPTY2D1	SPTY2D1	sAPPPMNFTDLLR	unique	S1 ADP-Ribosyl-EThcD (SRDEKY)	S	1	26.28	30.08	1998.8	667.273	3	0.00224	1.12	162	174	64593	22631	S_162	SPTY2D1_S_162	eAf_H2O2_3	ETHCD
Q68D10	Protein SPT2 homolog OS	SPTY2D1	SPTY2D1	sAPPPMNFTDLLR	unique	S1 ADP-Ribosyl-EThcD (SRDEKY)	S	1	40.9	30.07	1998.8	667.273	3	0.00152	0.758	162	174	64609	22804	S_162	SPTY2D1_S_162	eAf_H2O2_3	ETHCD
Q8N5C6	S1 RNA-binding domain-containing protein 1 OS	SRBD1	SRBD1	KEENDDDFTFGQsALKK	unique	S13 ADP-Ribosyl-EThcD (SRDEKY)	S	1	28.44	30.55	2511.98	838.332	3	-0.00837	-3.33	167	183	41013	10097	S_179	SRBD1_S_179	eAf_H2O2_1	ETHCD
Q8NEF9	Serum response factor-binding protein 1 OS	SRFBP1	SRFBP1	KLESVFFHSLsGSK	unique	S11 ADP-Ribosyl-EThcD (SRDEKY)	S	0.95	33.77	30.66	2105.89	702.97	3	0.000726	0.345	339	352	53726	16930	S_349	SRFBP1_S_349	eAf_H2O2_2	ETHCD
Q01130	Serine/arginine-rich splicing factor 2 OS	SRSF2	SRSF2	sYGRPPPDVEGMTSLK	unique	S1 ADP-Ribosyl-EThcD (SRDEKY)	S	1	19.94	29.84	2315.92	772.98	3	0.00114	0.492	2	17	44290	15345	S_2	SRSF2_S_2	WT_Af_H2O2_1	ETHCD
Q01130	Serine/arginine-rich splicing factor 2 OS	SRSF2	SRSF2	sYGRPPPdVEGMTSLK	unique	D8 ADP-Ribosyl-EThcD (SRDEKY)	S	0.97	18.41	29.86	2315.92	772.981	3	0.00354	1.53	2	17	44303	15507	S_9	SRSF2_S_9	WT_Af_H2O2_1	ETHCD
Q01130	Serine/arginine-rich splicing factor 2 OS	SRSF2	SRSF2	sYGRPPPDVEGMTSLK	unique	S1 ADP-Ribosyl-EThcD (SRDEKY)	S	1	23.26	29.79	2315.92	772.98	3	0.000419	0.181	2	17	48736	16049	S_2	SRSF2_S_2	WT_Af_H2O2_3	ETHCD
Q01130	Serine/arginine-rich splicing factor 2 OS	SRSF2	SRSF2	sYGRPPPDVEGMTSLK	unique	S1 ADP-Ribosyl-EThcD (SRDEKY)	S	1	18.39	29.61	2316.92	773.314	3	1	-0.548	2	17	50743	16225	S_2	SRSF2_S_2	WT_Af_H2O2_3	ETHCD
Q01130	Serine/arginine-rich splicing factor 2 OS	SRSF2	SRSF2	sYGRPPPDVEGmTSLK	unique	S1 ADP-Ribosyl-EThcD (SRDEKY)	S	1	22.59	29.33	2331.91	778.31	3	-0.00372	-1.59	2	17	38785	9251	S_2	SRSF2_S_2	eAf_H2O2_1	ETHCD
Q01130	Serine/arginine-rich splicing factor 2 OS	SRSF2	SRSF2	sYGRPPPDVEGmTSLK	unique	S1 ADP-Ribosyl-EThcD (SRDEKY)	S	1	40.02	29.3	2331.91	778.31	3	-0.0039	-1.67	2	17	38820	9385	S_2	SRSF2_S_2	eAf_H2O2_1	ETHCD
Q01130	Serine/arginine-rich splicing factor 2 OS	SRSF2	SRSF2	sYGRPPPDVEGmTSLK	unique	S1 ADP-Ribosyl-EThcD (SRDEKY)	S	1	20.92	29.31	2331.91	778.31	3	-0.00465	-1.99	2	17	45745	12913	S_2	SRSF2_S_2	eAf_H2O2_1	ETHCD
Q01130	Serine/arginine-rich splicing factor 2 OS	SRSF2	SRSF2	sYGRPPPDVEGmTSLK	unique	S1 ADP-Ribosyl-EThcD (SRDEKY)	S	1	26.27	29.33	2331.91	778.31	3	-0.00426	-1.82	2	17	47785	13062	S_2	SRSF2_S_2	eAf_H2O2_1	ETHCD
Q01130	Serine/arginine-rich splicing factor 2 OS	SRSF2	SRSF2	sYGRPPPDVEGmTSLK	unique	S1 ADP-Ribosyl-EThcD (SRDEKY)	S	1	34.75	29.46	2331.91	778.31	3	-0.00354	-1.52	2	17	47819	13205	S_2	SRSF2_S_2	eAf_H2O2_1	ETHCD
Q01130	Serine/arginine-rich splicing factor 2 OS	SRSF2	SRSF2	sYGRPPPDVEGMTSLK	unique	S1 ADP-Ribosyl-EThcD (SRDEKY)	S	1	49.53	29.82	2315.91	772.979	3	-0.00234	-1.01	2	17	47838	13280	S_2	SRSF2_S_2	eAf_H2O2_1	ETHCD
Q01130	Serine/arginine-rich splicing factor 2 OS	SRSF2	SRSF2	sYGRPPPDVEGMTSLK	unique	S1 ADP-Ribosyl-EThcD (SRDEKY)	S	1	46.28	29.61	2315.91	772.979	3	-0.0036	-1.55	2	17	47873	13411	S_2	SRSF2_S_2	eAf_H2O2_1	ETHCD
Q01130	Serine/arginine-rich splicing factor 2 OS	SRSF2	SRSF2	sYGRPPPDVEGMTSLK	unique	S1 ADP-Ribosyl-EThcD (SRDEKY)	S	1	38.19	29.54	2315.91	772.978	3	-0.00489	-2.11	2	17	47906	13545	S_2	SRSF2_S_2	eAf_H2O2_1	ETHCD
Q01130	Serine/arginine-rich splicing factor 2 OS	SRSF2	SRSF2	sYGRPPPDVEGmTSLK	unique	S1 ADP-Ribosyl-EThcD (SRDEKY)	S	1	35.29	29.67	2331.91	778.312	3	0.000484	0.208	2	17	42437	11601	S_2	SRSF2_S_2	eAf_H2O2_2	ETHCD
Q01130	Serine/arginine-rich splicing factor 2 OS	SRSF2	SRSF2	sYGRPPPDVEGmTSLK	unique	S1 ADP-Ribosyl-EThcD (SRDEKY)	S	1	40.12	29.66	2331.91	778.312	3	0.000874	0.375	2	17	42472	11740	S_2	SRSF2_S_2	eAf_H2O2_2	ETHCD
Q01130	Serine/arginine-rich splicing factor 2 OS	SRSF2	SRSF2	sYGRPPPDVEGmTSLK	unique	S1 ADP-Ribosyl-EThcD (SRDEKY)	S	1	31.93	29.64	2331.91	778.312	3	0.000664	0.285	2	17	49274	14952	S_2	SRSF2_S_2	eAf_H2O2_2	ETHCD
Q01130	Serine/arginine-rich splicing factor 2 OS	SRSF2	SRSF2	sYGRPPPDVEGmTSLK	unique	S1 ADP-Ribosyl-EThcD (SRDEKY)	S	1	35.12	29.63	2331.91	778.312	3	0.00141	0.606	2	17	49307	15088	S_2	SRSF2_S_2	eAf_H2O2_2	ETHCD
Q01130	Serine/arginine-rich splicing factor 2 OS	SRSF2	SRSF2	sYGRPPPDVEGmTSLK	unique	S1 ADP-Ribosyl-EThcD (SRDEKY)	S	1	38.27	29.69	2331.91	778.312	3	0.00123	0.529	2	17	51379	15364	S_2	SRSF2_S_2	eAf_H2O2_2	ETHCD
Q01130	Serine/arginine-rich splicing factor 2 OS	SRSF2	SRSF2	sYGRPPPDVEGMTSLK	unique	S1 ADP-Ribosyl-EThcD (SRDEKY)	S	1	26.93	29.81	2315.92	772.98	3	0.00207	0.893	2	17	51383	15383	S_2	SRSF2_S_2	eAf_H2O2_2	ETHCD
Q01130	Serine/arginine-rich splicing factor 2 OS	SRSF2	SRSF2	sYGRPPPDVEGMTSLK	unique	S1 ADP-Ribosyl-EThcD (SRDEKY)	S	1	45.53	29.8	2315.92	772.98	3	0.0015	0.647	2	17	51453	15670	S_2	SRSF2_S_2	eAf_H2O2_2	ETHCD
Q01130	Serine/arginine-rich splicing factor 2 OS	SRSF2	SRSF2	sYGRPPPDVEGMTSLK	unique	S1 ADP-Ribosyl-EThcD (SRDEKY)	S	1	16.53	29.8	2315.92	772.98	3	0.0015	0.647	2	17	51482	15807	S_2	SRSF2_S_2	eAf_H2O2_2	ETHCD
Q01130	Serine/arginine-rich splicing factor 2 OS	SRSF2	SRSF2	sYGRPPPDVEGmTSLK	unique	S1 ADP-Ribosyl-EThcD (SRDEKY)	S	1	35.18	29.71	2331.91	778.312	3	0.00249	1.07	2	17	37882	9490	S_2	SRSF2_S_2	eAf_H2O2_3	ETHCD
Q01130	Serine/arginine-rich splicing factor 2 OS	SRSF2	SRSF2	sYGRPPPDVEGmTSLK	unique	S1 ADP-Ribosyl-EThcD (SRDEKY)	S	0.99	21.37	29.67	2331.91	778.312	3	0.000484	0.208	2	17	44777	12782	S_2	SRSF2_S_2	eAf_H2O2_3	ETHCD
Q01130	Serine/arginine-rich splicing factor 2 OS	SRSF2	SRSF2	sYGRPPPDVEGmTSLK	unique	S1 ADP-Ribosyl-EThcD (SRDEKY)	S	1	40.63	29.64	2331.91	778.312	3	0.000664	0.285	2	17	44813	12920	S_2	SRSF2_S_2	eAf_H2O2_3	ETHCD
Q01130	Serine/arginine-rich splicing factor 2 OS	SRSF2	SRSF2	sYGRPPPDVEGmTSLK	unique	S1 ADP-Ribosyl-EThcD (SRDEKY)	S	1	40.38	29.66	2331.91	778.312	3	0.000874	0.375	2	17	46848	13058	S_2	SRSF2_S_2	eAf_H2O2_3	ETHCD
Q01130	Serine/arginine-rich splicing factor 2 OS	SRSF2	SRSF2	sYGRPPPDVEGmTSLK	unique	S1 ADP-Ribosyl-EThcD (SRDEKY)	S	1	33.69	29.66	2331.91	778.312	3	0.00195	0.838	2	17	46917	13317	S_2	SRSF2_S_2	eAf_H2O2_3	ETHCD
Q01130	Serine/arginine-rich splicing factor 2 OS	SRSF2	SRSF2	sYGRPPPDVEGMTSLK	unique	S1 ADP-Ribosyl-EThcD (SRDEKY)	S	1	29.75	29.8	2315.92	772.98	3	0.00189	0.815	2	17	46925	13349	S_2	SRSF2_S_2	eAf_H2O2_3	ETHCD
Q01130	Serine/arginine-rich splicing factor 2 OS	SRSF2	SRSF2	sYGRPPPDVEGMTSLK	unique	S1 ADP-Ribosyl-EThcD (SRDEKY)	S	1	49.31	29.8	2315.92	772.98	3	0.00132	0.569	2	17	46963	13488	S_2	SRSF2_S_2	eAf_H2O2_3	ETHCD
Q01130	Serine/arginine-rich splicing factor 2 OS	SRSF2	SRSF2	sYGRPPPDVEGMTSLK	unique	S1 ADP-Ribosyl-EThcD (SRDEKY)	S	1	47.7	29.85	2315.92	772.98	3	0.000959	0.414	2	17	47000	13626	S_2	SRSF2_S_2	eAf_H2O2_3	ETHCD
Q01130	Serine/arginine-rich splicing factor 2 OS	SRSF2	SRSF2	sYGRPPPDVEGMTSLK	unique	S1 ADP-Ribosyl-EThcD (SRDEKY)	S	1	31.59	29.85	2315.92	772.98	3	0.000959	0.414	2	17	47034	13760	S_2	SRSF2_S_2	eAf_H2O2_3	ETHCD
Q08945	FACT complex subunit SSRP1 OS	SSRP1	SSRP1	EYEGGRGEsSKR	unique	S9 ADP-Ribosyl-EThcD (SRDEKY)	S	1	33.21	28.75	1894.69	632.57	3	-0.000444	-0.234	613	624	21319	2485	S_621	SSRP1_S_621	WT_Af_H2O2_2	ETHCD
O94901	SUN domain-containing protein 1 OS	SUN1	SUN1	sAFSINHVSR	unique	S1 ADP-Ribosyl-EThcD (SRDEKY)	S	1	52.13	30.69	1657.63	553.55	3	0.000476	0.287	100	109	39998	9991	S_100	SUN1_S_100	eAf_H2O2_2	ETHCD
Q15022	Polycomb protein SUZ12 OS	SUZ12	SUZ12	HGGGGGGGsGPSAGSGGGGFGGSAAVAAATASGGK	unique	S9 ADP-Ribosyl-EThcD (SRDEKY)	S	1	75.22	32.23	3170.25	1057.76	3	0.00318	1	6	40	37790	9177	S_14	SUZ12_S_14	eAf_H2O2_3	ETHCD
Q92804	TATA-binding protein-associated factor 2N OS	TAF15	TAF15	SGGYGGDRsGGGYGGDR	unique	S9 ADP-Ribosyl-EThcD (SRDEKY)	S	1	16.8	31.36	2114.71	705.912	3	0.00218	1.03	546	562	24860	2733	S_554	TAF15_S_554	WT_Af_H2O2_1	ETHCD
Q92804	TATA-binding protein-associated factor 2N OS	TAF15	TAF15	SGGYGGDRsGGGYGGDR	unique	S9 ADP-Ribosyl-EThcD (SRDEKY)	S	1	36.64	31.32	2114.71	705.911	3	-0.000224	-0.106	546	562	23717	3810	S_554	TAF15_S_554	WT_Af_H2O2_2	ETHCD
Q92804	TATA-binding protein-associated factor 2N OS	TAF15	TAF15	SGGYGGDRsGGGYGGDR	unique	S9 ADP-Ribosyl-EThcD (SRDEKY)	S	1	25.61	31.44	2114.71	705.911	3	-0.00112	-0.531	546	562	27116	3099	S_554	TAF15_S_554	WT_Af_H2O2_3	ETHCD
Q92804	TATA-binding protein-associated factor 2N OS	TAF15	TAF15	SGGGYGGDRsGGGYGGDR	unique	S10 ADP-Ribosyl-EThcD (SRDEKY)	S	1	16.03	31.95	2171.73	724.918	3	-0.00102	-0.471	442	459	27117	3101	S_451	TAF15_S_451	WT_Af_H2O2_3	ETHCD
Q92804	TATA-binding protein-associated factor 2N OS	TAF15	TAF15	SGGGYGGDRsSGGGYSGDR	unique	S10 ADP-Ribosyl-EThcD (SRDEKY)	S	1	45.13	31.7	2288.78	763.932	3	-0.000504	-0.22	423	441	24844	2735	S_432	TAF15_S_432	eAf_H2O2_1	ETHCD
Q92804	TATA-binding protein-associated factor 2N OS	TAF15	TAF15	SGGYGGDRsGGGYGGDR	unique	S9 ADP-Ribosyl-EThcD (SRDEKY)	S	1	63.58	31.32	2114.71	705.911	3	-0.000584	-0.276	546	562	24877	2833	S_554	TAF15_S_554	eAf_H2O2_1	ETHCD
Q92804	TATA-binding protein-associated factor 2N OS	TAF15	TAF15	SGGGYGGDRsGGGYGGDR	unique	S10 ADP-Ribosyl-EThcD (SRDEKY)	S	1	34.19	31.56	2171.73	724.918	3	-9.41e-05	-0.0433	442	459	24881	2846	S_451	TAF15_S_451	eAf_H2O2_1	ETHCD
Q92804	TATA-binding protein-associated factor 2N OS	TAF15	TAF15	SGGYGGDRsGGGYGGDR	unique	S9 ADP-Ribosyl-EThcD (SRDEKY)	S	1	28.7	31.32	2114.71	705.911	3	-4.41e-05	-0.0209	546	562	26323	4248	S_554	TAF15_S_554	eAf_H2O2_2	ETHCD
Q92804	TATA-binding protein-associated factor 2N OS	TAF15	TAF15	SGGGYGGDRsGGGYGGDR	unique	S10 ADP-Ribosyl-EThcD (SRDEKY)	S	1	18.12	31.56	2171.73	724.919	3	0.000266	0.122	442	459	26339	4295	S_451	TAF15_S_451	eAf_H2O2_2	ETHCD
Q92804	TATA-binding protein-associated factor 2N OS	TAF15	TAF15	SGGGYGGDRsSGGGYSGDR	unique	S10 ADP-Ribosyl-EThcD (SRDEKY)	S	1	29.81	31.7	2288.77	763.932	3	-0.00194	-0.849	423	441	23818	2656	S_432	TAF15_S_432	eAf_H2O2_3	ETHCD
Q92804	TATA-binding protein-associated factor 2N OS	TAF15	TAF15	SGGYGGDRsGGGYGGDR	unique	S9 ADP-Ribosyl-EThcD (SRDEKY)	S	1	72.58	31.32	2114.71	705.911	3	-0.000944	-0.446	546	562	23844	2734	S_554	TAF15_S_554	eAf_H2O2_3	ETHCD
Q92804	TATA-binding protein-associated factor 2N OS	TAF15	TAF15	SGGGYGGDRsGGGYGGDR	unique	S10 ADP-Ribosyl-EThcD (SRDEKY)	S	1	60.14	31.72	2171.73	724.918	3	-0.000664	-0.306	442	459	23846	2741	S_451	TAF15_S_451	eAf_H2O2_3	ETHCD
Q13428	Treacle protein OS	TCOF1	TCOF1	sLGNILQAKPTSSPAK	unique	S1 ADP-Ribosyl-EThcD (SRDEKY)	S	1	28.79	30.22	2151.96	718.326	3	-0.00324	-1.51	571	586	43237	10919	S_571	TCOF1_S_571	eAf_H2O2_1	ETHCD
Q13428	Treacle protein OS	TCOF1	TCOF1	AASVPVKGsLGQGTAPVLPGK	unique	S9 ADP-Ribosyl-EThcD (SRDEKY)	S	1	23.86	30.7	2474.16	825.726	3	-0.00486	-1.97	726	746	43326	11259	S_734	TCOF1_S_734	eAf_H2O2_1	ETHCD
Q13428	Treacle protein OS	TCOF1	TCOF1	sLGNILQAKPTSSPAK	unique	S1 ADP-Ribosyl-EThcD (SRDEKY)	S	1	43.97	30.33	2151.96	718.327	3	-0.000124	-0.0577	571	586	46870	13316	S_571	TCOF1_S_571	eAf_H2O2_2	ETHCD
Q13428	Treacle protein OS	TCOF1	TCOF1	SLGNILQAkPTSSPAKGPPQK	unique	K9 ADP-Ribosyl-EThcD (SRDEKY)	K	1	16.57	30.99	2659.24	887.422	3	0.00172	0.645	571	591	40029	10042	K_579	TCOF1_K_579	eAf_H2O2_3	ETHCD
Q13428	Treacle protein OS	TCOF1	TCOF1	sLGNILQAKPTSSPAK	unique	S1 ADP-Ribosyl-EThcD (SRDEKY)	S	1	59.95	30.17	2151.96	718.328	3	0.00135	0.625	571	586	42319	11095	S_571	TCOF1_S_571	eAf_H2O2_3	ETHCD
Q8NDF8	Terminal nucleotidyltransferase 4A OS	TENT4B	TENT4B	sNNQYYHGK	unique	S1 ADP-Ribosyl-EThcD (SRDEKY)	S	1	26.49	25.97	1650.55	551.191	3	0.00159	0.96	549	557	23542	3239	S_549	TENT4B_S_549	WT_Af_H2O2_2	ETHCD
Q8NDF8	Terminal nucleotidyltransferase 4A OS	TENT4B	TENT4B	sNNQYYHGK	unique	S1 ADP-Ribosyl-EThcD (SRDEKY)	S	1	21.21	26.23	1650.55	551.191	3	0.00216	1.31	549	557	26043	3394	S_549	TENT4B_S_549	eAf_H2O2_2	ETHCD
P05549	Transcription factor AP-2-alpha OS	TFAP2A	TFAP2A	sNSNAVSAIPINK	unique	S1 ADP-Ribosyl-EThcD (SRDEKY)	S	1	58.73	29.87	1854.75	619.258	3	-0.0039	-2.1	185	197	38698	8945	S_185	TFAP2A_S_185	eAf_H2O2_1	ETHCD
P05549	Transcription factor AP-2-alpha OS	TFAP2A	TFAP2A	sNSNAVSAIPINK	unique	S1 ADP-Ribosyl-EThcD (SRDEKY)	S	1	65.29	30.54	1854.76	619.259	3	0.000866	0.467	185	197	42368	11332	S_185	TFAP2A_S_185	eAf_H2O2_2	ETHCD
P05549	Transcription factor AP-2-alpha OS	TFAP2A	TFAP2A	sNSNAVSAIPINK	unique	S1 ADP-Ribosyl-EThcD (SRDEKY)	S	1	62.72	30.2	1854.76	619.26	3	0.00288	1.55	185	197	37766	9082	S_185	TFAP2A_S_185	eAf_H2O2_3	ETHCD
Q9P016	Thymocyte nuclear protein 1 OS	THYN1	THYN1	LAGTSGSDKGLsGKR	unique	S12 ADP-Ribosyl-EThcD (SRDEKY)	S	1	60.57	31.43	1973.82	658.949	3	0.000136	0.0688	8	22	23691	3718	S_19	THYN1_S_19	WT_Af_H2O2_2	ETHCD
Q9P016	Thymocyte nuclear protein 1 OS	THYN1	THYN1	LAGTSGSDKGLsGKR	unique	S12 ADP-Ribosyl-EThcD (SRDEKY)	S	1	43.5	31.26	1973.82	658.949	3	-0.000584	-0.296	8	22	27098	3037	S_19	THYN1_S_19	WT_Af_H2O2_3	ETHCD
Q9P016	Thymocyte nuclear protein 1 OS	THYN1	THYN1	LAGTSGSDKGLsGKR	unique	S12 ADP-Ribosyl-EThcD (SRDEKY)	S	1	60.76	31.43	1973.82	658.949	3	0.000136	0.0688	8	22	24857	2773	S_19	THYN1_S_19	eAf_H2O2_1	ETHCD
Q9P016	Thymocyte nuclear protein 1 OS	THYN1	THYN1	LAGTSGSDKGLsGKR	unique	S12 ADP-Ribosyl-EThcD (SRDEKY)	S	1	87.69	31.52	1973.83	658.949	3	0.00107	0.54	8	22	26279	4111	S_19	THYN1_S_19	eAf_H2O2_2	ETHCD
Q9P016	Thymocyte nuclear protein 1 OS	THYN1	THYN1	LAGTSGSDKGLsGK	unique	S12 ADP-Ribosyl-EThcD (SRDEKY)	S	1	16.72	30.72	1817.72	606.915	3	-0.000194	-0.107	8	21	28482	4743	S_19	THYN1_S_19	eAf_H2O2_2	ETHCD
Q7Z2Z1	Treslin OS	TICRR	TICRR	sVAETPVHK	unique	S1 ADP-Ribosyl-EThcD (SRDEKY)	S	1	20.95	29.22	1507.58	503.532	3	0.000656	0.435	965	973	28444	4624	S_965	TICRR_S_965	eAf_H2O2_2	ETHCD
P42166	Lamina-associated polypeptide 2, isoform alpha OS	TMPO	TMPO	EKsGIQPLcPER	unique	S3 ADP-Ribosyl-EThcD (SRDEKY)	S	1	24.42	29.76	1953.77	652.263	3	-0.00307	-1.57	333	344	31958	6441	S_335	TMPO_S_335	eAf_H2O2_1	ETHCD
P42166	Lamina-associated polypeptide 2, isoform alpha OS	TMPO	TMPO	EKsGIQPLcPER	unique	S3 ADP-Ribosyl-EThcD (SRDEKY)	S	1	20.39	29.97	1953.77	652.265	3	0.00389	1.99	333	344	37638	8744	S_335	TMPO_S_335	eAf_H2O2_2	ETHCD
P42166	Lamina-associated polypeptide 2, isoform alpha OS	TMPO	TMPO	EKsGIQPLcPER	unique	S3 ADP-Ribosyl-EThcD (SRDEKY)	S	1	28.43	29.79	1953.77	652.264	3	0.00206	1.05	333	344	30992	6519	S_335	TMPO_S_335	eAf_H2O2_3	ETHCD
P62328	Thymosin beta-4 OS	TMSB4X	TMSB4X	sDKPDMAEIEKFDKsK	unique	S15 ADP-Ribosyl-EThcD (SRDEKY)	S	0.98	40.79	30.24	2449.98	613.501	4	0.000683	0.279	2	17	44678	12565	S_16	TMSB4X_S_16	eAf_H2O2_2	ETHCD
P11387	DNA topoisomerase 1 OS	TOP1	TOP1	sMMNLQTK	unique	S1 ADP-Ribosyl-EThcD (SRDEKY)	S	1	18.03	28.44	1492.51	498.512	3	0.000186	0.124	643	650	32568	8761	S_643	TOP1_S_643	WT_Af_H2O2_2	ETHCD
P11387	DNA topoisomerase 1 OS	TOP1	TOP1	smMNLQTK	unique	S1 ADP-Ribosyl-EThcD (SRDEKY)	S	1	45.85	27.15	1508.51	503.843	3	-0.0014	-0.927	643	650	27313	4167	S_643	TOP1_S_643	eAf_H2O2_1	ETHCD
P11387	DNA topoisomerase 1 OS	TOP1	TOP1	sMMNLQTK	unique	S1 ADP-Ribosyl-EThcD (SRDEKY)	S	1	36.87	28.27	1492.51	498.511	3	-0.00155	-1.04	643	650	34107	6922	S_643	TOP1_S_643	eAf_H2O2_1	ETHCD
P11387	DNA topoisomerase 1 OS	TOP1	TOP1	smMNLQTK	unique	S1 ADP-Ribosyl-EThcD (SRDEKY)	S	1	41.8	27.31	1508.51	503.843	3	-0.000109	-0.0723	643	650	37666	8838	S_643	TOP1_S_643	eAf_H2O2_2	ETHCD
P11387	DNA topoisomerase 1 OS	TOP1	TOP1	smMNLQTK	unique	S1 ADP-Ribosyl-EThcD (SRDEKY)	S	1	41.81	27.08	1508.51	503.843	3	-0.00113	-0.748	643	650	37703	8961	S_643	TOP1_S_643	eAf_H2O2_2	ETHCD
P11387	DNA topoisomerase 1 OS	TOP1	TOP1	sMMNLQTK	unique	S1 ADP-Ribosyl-EThcD (SRDEKY)	S	1	36.5	28.44	1492.51	498.512	3	5.87e-06	0.00393	643	650	37754	9135	S_643	TOP1_S_643	eAf_H2O2_2	ETHCD
P11387	DNA topoisomerase 1 OS	TOP1	TOP1	smmNLQTK	unique	S1 ADP-Ribosyl-EThcD (SRDEKY)	S	1	45.61	25.77	1524.5	509.175	3	-0.000494	-0.324	643	650	26203	3839	S_643	TOP1_S_643	eAf_H2O2_3	ETHCD
P11387	DNA topoisomerase 1 OS	TOP1	TOP1	smMNLQTK	unique	S1 ADP-Ribosyl-EThcD (SRDEKY)	S	1	46.95	27.1	1508.51	503.843	3	-0.000469	-0.311	643	650	26260	4010	S_643	TOP1_S_643	eAf_H2O2_3	ETHCD
P11387	DNA topoisomerase 1 OS	TOP1	TOP1	smMNLQTK	unique	S1 ADP-Ribosyl-EThcD (SRDEKY)	S	1	42.84	27.32	1508.51	503.843	3	0.000341	0.226	643	650	30962	6421	S_643	TOP1_S_643	eAf_H2O2_3	ETHCD
P11387	DNA topoisomerase 1 OS	TOP1	TOP1	smMNLQTK	unique	S1 ADP-Ribosyl-EThcD (SRDEKY)	S	1	45.81	27.32	1508.51	503.843	3	7.09e-05	0.0469	643	650	33003	6554	S_643	TOP1_S_643	eAf_H2O2_3	ETHCD
P11387	DNA topoisomerase 1 OS	TOP1	TOP1	smMNLQTK	unique	S1 ADP-Ribosyl-EThcD (SRDEKY)	S	1	46.33	27.32	1508.51	503.843	3	7.09e-05	0.0469	643	650	33041	6674	S_643	TOP1_S_643	eAf_H2O2_3	ETHCD
P11387	DNA topoisomerase 1 OS	TOP1	TOP1	smMNLQTK	unique	S1 ADP-Ribosyl-EThcD (SRDEKY)	S	1	41.41	27.31	1508.51	503.843	3	-1.91e-05	-0.0127	643	650	33087	6826	S_643	TOP1_S_643	eAf_H2O2_3	ETHCD
P11387	DNA topoisomerase 1 OS	TOP1	TOP1	sMMNLQTK	unique	S1 ADP-Ribosyl-EThcD (SRDEKY)	S	1	36.96	28.29	1492.51	498.511	3	-0.000474	-0.317	643	650	33118	6927	S_643	TOP1_S_643	eAf_H2O2_3	ETHCD
P11388	DNA topoisomerase 2-alpha OS	TOP2A	TOP2A	RDPALNsGVSQKPDPAK	unique	S7 ADP-Ribosyl-EThcD (SRDEKY)	S	1	41.28	30.92	2319.99	774.337	3	3.59e-05	0.0155	1443	1459	27236	4181	S_1449	TOP2A_S_1449	WT_Af_H2O2_1	ETHCD
P11388	DNA topoisomerase 2-alpha OS	TOP2A	TOP2A	RDPALNsGVSQKPDPAK	unique	S7 ADP-Ribosyl-EThcD (SRDEKY)	S	1	27.9	30.87	2319.99	581.005	4	0.00155	0.668	1443	1459	27245	4212	S_1449	TOP2A_S_1449	WT_Af_H2O2_1	ETHCD
P11388	DNA topoisomerase 2-alpha OS	TOP2A	TOP2A	DPALNsGVSQKPDPAK	unique	S6 ADP-Ribosyl-EThcD (SRDEKY)	S	1	24.2	30.65	2163.89	722.303	3	-0.0014	-0.649	1444	1459	29336	4933	S_1449	TOP2A_S_1449	WT_Af_H2O2_1	ETHCD
P11388	DNA topoisomerase 2-alpha OS	TOP2A	TOP2A	RDPALNsGVSQKPDPAK	unique	S7 ADP-Ribosyl-EThcD (SRDEKY)	S	1	17.09	30.93	2319.99	774.337	3	0.000246	0.106	1443	1459	28223	5741	S_1449	TOP2A_S_1449	WT_Af_H2O2_2	ETHCD
P11388	DNA topoisomerase 2-alpha OS	TOP2A	TOP2A	RDPALNsGVSQKPDPAK	unique	S7 ADP-Ribosyl-EThcD (SRDEKY)	S	1	16.99	30.93	2319.99	581.004	4	-0.00013	-0.0561	1443	1459	28227	5759	S_1449	TOP2A_S_1449	WT_Af_H2O2_2	ETHCD
P11388	DNA topoisomerase 2-alpha OS	TOP2A	TOP2A	DPALNsGVSQKPDPAK	unique	S6 ADP-Ribosyl-EThcD (SRDEKY)	S	1	15.55	30.48	2163.89	722.302	3	-0.0023	-1.06	1444	1459	28327	6434	S_1449	TOP2A_S_1449	WT_Af_H2O2_2	ETHCD
P11388	DNA topoisomerase 2-alpha OS	TOP2A	TOP2A	RDPALNsGVSQKPDPAK	unique	S7 ADP-Ribosyl-EThcD (SRDEKY)	S	1	48.1	30.82	2319.99	774.337	3	-0.000324	-0.14	1443	1459	31588	4805	S_1449	TOP2A_S_1449	WT_Af_H2O2_3	ETHCD
P11388	DNA topoisomerase 2-alpha OS	TOP2A	TOP2A	RDPALNsGVSQKPDPAK	unique	S7 ADP-Ribosyl-EThcD (SRDEKY)	S	1	45.84	30.88	2319.99	581.005	4	0.00131	0.564	1443	1459	31592	4818	S_1449	TOP2A_S_1449	WT_Af_H2O2_3	ETHCD
P11388	DNA topoisomerase 2-alpha OS	TOP2A	TOP2A	DPALNsGVSQKPDPAK	unique	S6 ADP-Ribosyl-EThcD (SRDEKY)	S	1	20.84	30.45	2163.89	722.304	3	0.00118	0.543	1444	1459	31694	5562	S_1449	TOP2A_S_1449	WT_Af_H2O2_3	ETHCD
P11388	DNA topoisomerase 2-alpha OS	TOP2A	TOP2A	GTKRDPALNsGVSQKPDPAK	unique	S10 ADP-Ribosyl-EThcD (SRDEKY)	S	1	26.73	31.5	2606.15	652.545	4	-0.00077	-0.295	1440	1459	27092	3489	S_1449	TOP2A_S_1449	eAf_H2O2_1	ETHCD
P11388	DNA topoisomerase 2-alpha OS	TOP2A	TOP2A	RDPALNsGVSQKPDPAK	unique	S7 ADP-Ribosyl-EThcD (SRDEKY)	S	1	49.76	30.84	2319.99	581.004	4	-0.00161	-0.694	1443	1459	27309	4154	S_1449	TOP2A_S_1449	eAf_H2O2_1	ETHCD
P11388	DNA topoisomerase 2-alpha OS	TOP2A	TOP2A	RDPALNsGVSQKPDPAK	unique	S7 ADP-Ribosyl-EThcD (SRDEKY)	S	1	33.14	30.84	2319.99	774.336	3	-0.00179	-0.773	1443	1459	27342	4255	S_1449	TOP2A_S_1449	eAf_H2O2_1	ETHCD
P11388	DNA topoisomerase 2-alpha OS	TOP2A	TOP2A	DPALNsGVSQKPDPAK	unique	S6 ADP-Ribosyl-EThcD (SRDEKY)	S	0.99	25.96	30.5	2163.89	722.303	3	-0.000114	-0.0527	1444	1459	29494	4751	S_1449	TOP2A_S_1449	eAf_H2O2_1	ETHCD
P11388	DNA topoisomerase 2-alpha OS	TOP2A	TOP2A	sKGESDDFHmDFDSAVAPR	unique	S1 ADP-Ribosyl-EThcD (SRDEKY)	S	0.99	28.04	31.93	2666.96	667.747	4	-0.00297	-1.11	1491	1509	38899	9680	S_1491	TOP2A_S_1491	eAf_H2O2_1	ETHCD
P11388	DNA topoisomerase 2-alpha OS	TOP2A	TOP2A	KsKGESDDFHMDFDSAVAPR	unique	S2 ADP-Ribosyl-EThcD (SRDEKY)	S	0.99	31.87	31.52	2779.06	695.772	4	-0.00269	-0.968	1490	1509	43471	11796	S_1491	TOP2A_S_1491	eAf_H2O2_1	ETHCD
P11388	DNA topoisomerase 2-alpha OS	TOP2A	TOP2A	sKGESDDFHMDFDSAVAPR	unique	S1 ADP-Ribosyl-EThcD (SRDEKY)	S	1	35.36	31.73	2650.96	663.748	4	-0.00489	-1.84	1491	1509	45769	13004	S_1491	TOP2A_S_1491	eAf_H2O2_1	ETHCD
P11388	DNA topoisomerase 2-alpha OS	TOP2A	TOP2A	GTKRDPALNsGVSQKPDPAK	unique	S10 ADP-Ribosyl-EThcD (SRDEKY)	S	1	20.63	31.34	2606.15	652.546	4	0.00119	0.456	1440	1459	30749	5578	S_1449	TOP2A_S_1449	eAf_H2O2_2	ETHCD
P11388	DNA topoisomerase 2-alpha OS	TOP2A	TOP2A	GTKRDPALNsGVSQKPDPAK	unique	S10 ADP-Ribosyl-EThcD (SRDEKY)	S	1	31.81	31.36	2606.15	869.725	3	0.00131	0.501	1440	1459	30752	5587	S_1449	TOP2A_S_1449	eAf_H2O2_2	ETHCD
P11388	DNA topoisomerase 2-alpha OS	TOP2A	TOP2A	RDPALNsGVSQKPDPAK	unique	S7 ADP-Ribosyl-EThcD (SRDEKY)	S	1	42.03	30.94	2319.99	581.005	4	0.00083	0.358	1443	1459	30974	6303	S_1449	TOP2A_S_1449	eAf_H2O2_2	ETHCD
P11388	DNA topoisomerase 2-alpha OS	TOP2A	TOP2A	RDPALNsGVSQKPDPAK	unique	S7 ADP-Ribosyl-EThcD (SRDEKY)	S	1	52.73	30.88	2319.99	774.337	3	0.00133	0.571	1443	1459	31007	6410	S_1449	TOP2A_S_1449	eAf_H2O2_2	ETHCD
P11388	DNA topoisomerase 2-alpha OS	TOP2A	TOP2A	DPALNsGVSQKPDPAK	unique	S6 ADP-Ribosyl-EThcD (SRDEKY)	S	1	27.65	30.47	2163.89	722.304	3	0.00136	0.626	1444	1459	33170	6961	S_1449	TOP2A_S_1449	eAf_H2O2_2	ETHCD
P11388	DNA topoisomerase 2-alpha OS	TOP2A	TOP2A	sKGESDDFHMDFDSAVAPR	unique	S1 ADP-Ribosyl-EThcD (SRDEKY)	S	1	55.89	31.64	2650.97	663.75	4	0.00319	1.2	1491	1509	51363	15302	S_1491	TOP2A_S_1491	eAf_H2O2_2	ETHCD
P11388	DNA topoisomerase 2-alpha OS	TOP2A	TOP2A	GTKRDPALNsGVSQKPDPAK	unique	S10 ADP-Ribosyl-EThcD (SRDEKY)	S	1	31.88	31.37	2606.15	652.546	4	0.00167	0.64	1440	1459	26059	3396	S_1449	TOP2A_S_1449	eAf_H2O2_3	ETHCD
P11388	DNA topoisomerase 2-alpha OS	TOP2A	TOP2A	RDPALNsGVSQKPDPAK	unique	S7 ADP-Ribosyl-EThcD (SRDEKY)	S	1	57.08	30.96	2319.99	774.337	3	0.000786	0.339	1443	1459	26266	4029	S_1449	TOP2A_S_1449	eAf_H2O2_3	ETHCD
P11388	DNA topoisomerase 2-alpha OS	TOP2A	TOP2A	RDPALNsGVSQKPDPAK	unique	S7 ADP-Ribosyl-EThcD (SRDEKY)	S	1	53.4	30.93	2319.99	581.004	4	-0.00013	-0.0561	1443	1459	26270	4042	S_1449	TOP2A_S_1449	eAf_H2O2_3	ETHCD
P11388	DNA topoisomerase 2-alpha OS	TOP2A	TOP2A	RDPALNsGVSQKPDPAK	unique	S7 ADP-Ribosyl-EThcD (SRDEKY)	S	1	44.19	30.93	2319.99	774.337	3	0.000246	0.106	1443	1459	26304	4147	S_1449	TOP2A_S_1449	eAf_H2O2_3	ETHCD
P11388	DNA topoisomerase 2-alpha OS	TOP2A	TOP2A	RDPALNsGVSQKPDPAK	unique	S7 ADP-Ribosyl-EThcD (SRDEKY)	S	1	32.24	30.94	2319.99	774.337	3	0.000426	0.183	1443	1459	28346	4275	S_1449	TOP2A_S_1449	eAf_H2O2_3	ETHCD
P11388	DNA topoisomerase 2-alpha OS	TOP2A	TOP2A	RDPALNsGVSQKPDPAK	unique	S7 ADP-Ribosyl-EThcD (SRDEKY)	S	1	26	30.8	2320.97	774.665	3	0.986	-7.4	1443	1459	28398	4442	S_1449	TOP2A_S_1449	eAf_H2O2_3	ETHCD
P11388	DNA topoisomerase 2-alpha OS	TOP2A	TOP2A	DPALNsGVSQKPDPAK	unique	S6 ADP-Ribosyl-EThcD (SRDEKY)	S	1	43.97	30.58	2163.89	722.305	3	0.00466	2.15	1444	1459	28471	4679	S_1449	TOP2A_S_1449	eAf_H2O2_3	ETHCD
P11388	DNA topoisomerase 2-alpha OS	TOP2A	TOP2A	KsKGESDDFHmDFDSAVAPR	unique	S2 ADP-Ribosyl-EThcD (SRDEKY)	S	0.99	28.64	32.12	2795.06	699.772	4	0.00163	0.585	1490	1509	37667	8755	S_1491	TOP2A_S_1491	eAf_H2O2_3	ETHCD
P11388	DNA topoisomerase 2-alpha OS	TOP2A	TOP2A	sKGESDDFHmDFDSAVAPR	unique	S1 ADP-Ribosyl-EThcD (SRDEKY)	S	1	37.63	31.94	2666.97	667.749	4	0.00291	1.09	1491	1509	39957	9765	S_1491	TOP2A_S_1491	eAf_H2O2_3	ETHCD
P11388	DNA topoisomerase 2-alpha OS	TOP2A	TOP2A	sKGESDDFHMDFDSAVAPR	unique	S1 ADP-Ribosyl-EThcD (SRDEKY)	S	1	55.19	31.66	2650.97	663.75	4	0.00171	0.645	1491	1509	46892	13225	S_1491	TOP2A_S_1491	eAf_H2O2_3	ETHCD
P11388	DNA topoisomerase 2-alpha OS	TOP2A	TOP2A	sKGESDDFHMDFDSAVAPR	unique	S1 ADP-Ribosyl-EThcD (SRDEKY)	S	1	28.53	31.76	2650.97	663.75	4	0.00295	1.11	1491	1509	46927	13356	S_1491	TOP2A_S_1491	eAf_H2O2_3	ETHCD
Q02880	DNA topoisomerase 2-beta OS	TOP2B	TOP2B	TPTsSGKPSAK	unique	S4 ADP-Ribosyl-EThcD (SRDEKY)	S	1	16.33	31.73	1600.62	534.546	3	0.000256	0.16	1317	1327	23750	2474	S_1320	TOP2B_S_1320	eAf_H2O2_2	ETHCD
Q02880	DNA topoisomerase 2-beta OS	TOP2B	TOP2B	sGGcGAGAGVGGGNGALTWVTLFDQNNAAK	unique	S1 ADP-Ribosyl-EThcD (SRDEKY)	S	1	26.24	31.89	3347.37	1116.8	3	0.00319	0.953	4	33	68669	24664	S_4	TOP2B_S_4	eAf_H2O2_3	ETHCD
Q02880	DNA topoisomerase 2-beta OS	TOP2B	TOP2B	sGGcGAGAGVGGGNGALTWVTLFDQNNAAK	unique	S1 ADP-Ribosyl-EThcD (SRDEKY)	S	1	61.68	32.09	3348.38	1117.13	3	1.01	0.941	4	33	68672	24694	S_4	TOP2B_S_4	eAf_H2O2_3	ETHCD
Q9ULW0	Targeting protein for Xklp2 OS	TPX2	TPX2	sVDFHFR	unique	S1 ADP-Ribosyl-EThcD (SRDEKY)	S	1	27.63	29.92	1447.5	483.506	3	-0.000654	-0.452	257	263	36989	12270	S_257	TPX2_S_257	WT_Af_H2O2_2	ETHCD
Q9ULW0	Targeting protein for Xklp2 OS	TPX2	TPX2	KDDINLLPSKsSVTK	unique	S11 ADP-Ribosyl-EThcD (SRDEKY)	S	1	22.11	31.1	2184.97	729.331	3	0.000766	0.35	348	362	42455	12091	S_358	TPX2_S_358	WT_Af_H2O2_3	ETHCD
Q9ULW0	Targeting protein for Xklp2 OS	TPX2	TPX2	SKKDDINLLPSKsSVTK	unique	S13 ADP-Ribosyl-EThcD (SRDEKY)	S	0.98	29.18	31.16	2400.09	601.03	4	-0.00579	-2.41	346	362	38636	8718	S_358	TPX2_S_358	eAf_H2O2_1	ETHCD
Q9ULW0	Targeting protein for Xklp2 OS	TPX2	TPX2	KDDINLLPSKsSVTK	unique	S11 ADP-Ribosyl-EThcD (SRDEKY)	S	1	39.68	31.32	2184.97	729.33	3	-0.00217	-0.995	348	362	41039	10186	S_358	TPX2_S_358	eAf_H2O2_1	ETHCD
Q9ULW0	Targeting protein for Xklp2 OS	TPX2	TPX2	sVDFHFR	unique	S1 ADP-Ribosyl-EThcD (SRDEKY)	S	1	42.36	29.93	1447.49	483.505	3	-0.00368	-2.54	257	263	41048	10215	S_257	TPX2_S_257	eAf_H2O2_1	ETHCD
Q9ULW0	Targeting protein for Xklp2 OS	TPX2	TPX2	SKKDDINLLPSKsSVTK	unique	S13 ADP-Ribosyl-EThcD (SRDEKY)	S	1	36.7	30.8	2400.1	801.041	3	0.00254	1.06	346	362	42323	11162	S_358	TPX2_S_358	eAf_H2O2_2	ETHCD
Q9ULW0	Targeting protein for Xklp2 OS	TPX2	TPX2	sVDFHFR	unique	S1 ADP-Ribosyl-EThcD (SRDEKY)	S	1	46.17	29.52	1447.5	483.506	3	-2.41e-05	-0.0167	257	263	44684	12587	S_257	TPX2_S_257	eAf_H2O2_2	ETHCD
Q9ULW0	Targeting protein for Xklp2 OS	TPX2	TPX2	KDDINLLPSKsSVTK	unique	S11 ADP-Ribosyl-EThcD (SRDEKY)	S	0.99	32.82	31.34	2184.97	729.331	3	1.59e-05	0.00726	348	362	44692	12615	S_358	TPX2_S_358	eAf_H2O2_2	ETHCD
Q9ULW0	Targeting protein for Xklp2 OS	TPX2	TPX2	GcTIVKPFNLsQGK	unique	S11 ADP-Ribosyl-EThcD (SRDEKY)	S	1	18.21	31.31	2088.87	697.299	3	0.000522	0.25	300	313	49152	14469	S_310	TPX2_S_310	eAf_H2O2_2	ETHCD
Q9ULW0	Targeting protein for Xklp2 OS	TPX2	TPX2	SKKDDINLLPSKsSVTK	unique	S13 ADP-Ribosyl-EThcD (SRDEKY)	S	1	36.02	30.8	2400.1	801.041	3	0.00272	1.13	346	362	37707	8894	S_358	TPX2_S_358	eAf_H2O2_3	ETHCD
Q9ULW0	Targeting protein for Xklp2 OS	TPX2	TPX2	SKKDDINLLPSKsSVTK	unique	S13 ADP-Ribosyl-EThcD (SRDEKY)	S	1	33.1	30.98	2400.1	601.032	4	0.00033	0.137	346	362	37711	8905	S_358	TPX2_S_358	eAf_H2O2_3	ETHCD
Q9ULW0	Targeting protein for Xklp2 OS	TPX2	TPX2	KDDINLLPSKsSVTK	unique	S11 ADP-Ribosyl-EThcD (SRDEKY)	S	1	41.74	31.18	2184.97	729.331	3	0.00167	0.762	348	362	40117	10366	S_358	TPX2_S_358	eAf_H2O2_3	ETHCD
Q9ULW0	Targeting protein for Xklp2 OS	TPX2	TPX2	sVDFHFR	unique	S1 ADP-Ribosyl-EThcD (SRDEKY)	S	1	40.31	29.52	1447.5	483.506	3	-2.41e-05	-0.0167	257	263	40120	10375	S_257	TPX2_S_257	eAf_H2O2_3	ETHCD
Q9ULW0	Targeting protein for Xklp2 OS	TPX2	TPX2	DDINLLPSKsSVTK	unique	S10 ADP-Ribosyl-EThcD (SRDEKY)	S	1	37.28	31.27	2056.88	686.633	3	-6.41e-05	-0.0312	349	362	42496	11750	S_358	TPX2_S_358	eAf_H2O2_3	ETHCD
Q9ULW0	Targeting protein for Xklp2 OS	TPX2	TPX2	GcTIVKPFNLsQGK	unique	S11 ADP-Ribosyl-EThcD (SRDEKY)	S	1	31.91	31.3	2088.88	697.299	3	0.00199	0.953	300	313	44633	12250	S_310	TPX2_S_310	eAf_H2O2_3	ETHCD
Q13263	Transcription intermediary factor 1-beta OS	TRIM28	TRIM28	SRsGEGEVSGLMR	unique	S3 ADP-Ribosyl-EThcD (SRDEKY)	S	1	22.93	29.22	1904.71	635.91	3	-0.00301	-1.58	471	483	34217	7284	S_473	TRIM28_S_473	eAf_H2O2_1	ETHCD
Q13263	Transcription intermediary factor 1-beta OS	TRIM28	TRIM28	SRsGEGEVSGLMR	unique	S3 ADP-Ribosyl-EThcD (SRDEKY)	S	1	29.12	29.18	1904.71	635.912	3	0.0014	0.732	471	483	37896	9622	S_473	TRIM28_S_473	eAf_H2O2_2	ETHCD
Q14669	E3 ubiquitin-protein ligase TRIP12 OS	TRIP12	TRIP12	sETSKPGPSGLQAK	unique	S1 ADP-Ribosyl-EThcD (SRDEKY)	S	1	35.35	30.81	1927.78	643.602	3	1.01	2.99	285	298	27085	3470	S_285	TRIP12_S_285	eAf_H2O2_1	ETHCD
Q14669	E3 ubiquitin-protein ligase TRIP12 OS	TRIP12	TRIP12	sETSKPGPSGLQAK	unique	S1 ADP-Ribosyl-EThcD (SRDEKY)	S	1	71.67	30.19	1926.78	643.266	3	0.000706	0.366	285	298	28656	5284	S_285	TRIP12_S_285	eAf_H2O2_2	ETHCD
Q14669	E3 ubiquitin-protein ligase TRIP12 OS	TRIP12	TRIP12	LSLPGSSKsETSKPGPSGLQAK	unique	S9 ADP-Ribosyl-EThcD (SRDEKY)	S	1	36.2	31.7	2696.21	899.743	3	-0.00239	-0.888	277	298	42275	10984	S_285	TRIP12_S_285	eAf_H2O2_2	ETHCD
Q14669	E3 ubiquitin-protein ligase TRIP12 OS	TRIP12	TRIP12	sETSKPGPSGLQAK	unique	S1 ADP-Ribosyl-EThcD (SRDEKY)	S	1	33.48	31.04	1927.79	643.603	3	1.01	3.85	285	298	26051	3372	S_285	TRIP12_S_285	eAf_H2O2_3	ETHCD
Q14669	E3 ubiquitin-protein ligase TRIP12 OS	TRIP12	TRIP12	LSLPGSSKsETSKPGPSGLQAK	unique	S9 ADP-Ribosyl-EThcD (SRDEKY)	S	1	33.55	31.81	2696.21	899.744	3	0.000906	0.336	277	298	37665	8748	S_285	TRIP12_S_285	eAf_H2O2_3	ETHCD
Q9UJA5	tRNA (adenine(58)-N(1))-methyltransferase non-catalytic subunit TRM6 OS	TRMT6	TRMT6	sNASTLESHETEEPAAK	unique	S1 ADP-Ribosyl-EThcD (SRDEKY)	S	1	24.63	30.29	2340.88	781.3	3	-0.000684	-0.292	472	488	27335	4235	S_472	TRMT6_S_472	eAf_H2O2_1	ETHCD
Q96T88	E3 ubiquitin-protein ligase UHRF1 OS	UHRF1	UHRF1	DRPAsGSPFQLFLSK	unique	S5 ADP-Ribosyl-EThcD (SRDEKY)	S	1	63.04	31.25	2189.92	730.98	3	0.000476	0.217	703	717	61382	20060	S_707	UHRF1_S_707	eAf_H2O2_1	ETHCD
Q96T88	E3 ubiquitin-protein ligase UHRF1 OS	UHRF1	UHRF1	DRPAsGSPFQLFLSK	unique	S5 ADP-Ribosyl-EThcD (SRDEKY)	S	1	67.03	31.25	2189.92	730.98	3	0.000476	0.217	703	717	61406	20227	S_707	UHRF1_S_707	eAf_H2O2_1	ETHCD
Q96T88	E3 ubiquitin-protein ligase UHRF1 OS	UHRF1	UHRF1	DRPAsGSPFQLFLSK	unique	S5 ADP-Ribosyl-EThcD (SRDEKY)	S	1	49.59	31.45	2189.92	730.981	3	0.00174	0.792	703	717	64881	22384	S_707	UHRF1_S_707	eAf_H2O2_2	ETHCD
Q96T88	E3 ubiquitin-protein ligase UHRF1 OS	UHRF1	UHRF1	DRPAsGSPFQLFLSK	unique	S5 ADP-Ribosyl-EThcD (SRDEKY)	S	1	50.25	31.3	2189.92	730.98	3	0.000836	0.382	703	717	64897	22542	S_707	UHRF1_S_707	eAf_H2O2_2	ETHCD
Q96T88	E3 ubiquitin-protein ligase UHRF1 OS	UHRF1	UHRF1	DRPAsGSPFQLFLSK	unique	S5 ADP-Ribosyl-EThcD (SRDEKY)	S	1	63.72	31.35	2189.92	730.981	3	0.0012	0.546	703	717	60447	20334	S_707	UHRF1_S_707	eAf_H2O2_3	ETHCD
Q9Y3A2	Probable U3 small nucleolar RNA-associated protein 11 OS	UTP11	UTP11	LKsELHLLDFQGK	unique	S3 ADP-Ribosyl-EThcD (SRDEKY)	S	1	40.68	30.42	2067.91	690.31	3	0.00165	0.796	119	131	48404	17126	S_121	UTP11_S_121	WT_Af_H2O2_1	ETHCD
Q9Y3A2	Probable U3 small nucleolar RNA-associated protein 11 OS	UTP11	UTP11	LKsELHLLDFQGK	unique	S3 ADP-Ribosyl-EThcD (SRDEKY)	S	1	37.78	30.53	2067.91	690.31	3	0.000926	0.448	119	131	52843	17856	S_121	UTP11_S_121	WT_Af_H2O2_3	ETHCD
Q9Y3A2	Probable U3 small nucleolar RNA-associated protein 11 OS	UTP11	UTP11	LKsELHLLDFQGK	unique	S3 ADP-Ribosyl-EThcD (SRDEKY)	S	1	47.13	30.31	2067.91	690.31	3	0.00111	0.535	119	131	49283	14786	S_121	UTP11_S_121	eAf_H2O2_3	ETHCD
Q9BRU9	rRNA-processing protein UTP23 homolog OS	UTP23	UTP23	KIsGPNPLScLKK	unique	S3 ADP-Ribosyl-EThcD (SRDEKY)	S	1	29.76	30.83	1981.87	661.631	3	-0.0038	-1.92	198	210	41150	10566	S_200	UTP23_S_200	eAf_H2O2_1	ETHCD
Q9BRU9	rRNA-processing protein UTP23 homolog OS	UTP23	UTP23	KIsGPNPLScLK	unique	S3 ADP-Ribosyl-EThcD (SRDEKY)	S	1	30.64	30.37	1853.77	618.932	3	-0.00442	-2.38	198	209	45681	12669	S_200	UTP23_S_200	eAf_H2O2_1	ETHCD
Q9BRU9	rRNA-processing protein UTP23 homolog OS	UTP23	UTP23	KIsGPNPLScLKK	unique	S3 ADP-Ribosyl-EThcD (SRDEKY)	S	1	22.04	30.69	1981.87	661.632	3	-0.000318	-0.16	198	210	44798	13012	S_200	UTP23_S_200	eAf_H2O2_2	ETHCD
Q9BRU9	rRNA-processing protein UTP23 homolog OS	UTP23	UTP23	KKIsGPNPLScLK	unique	S4 ADP-Ribosyl-EThcD (SRDEKY)	S	1	21.4	30.84	1981.88	661.632	3	0.0019	0.959	197	209	46836	13173	S_200	UTP23_S_200	eAf_H2O2_2	ETHCD
Q9BRU9	rRNA-processing protein UTP23 homolog OS	UTP23	UTP23	KIsGPNPLScLK	unique	S3 ADP-Ribosyl-EThcD (SRDEKY)	S	1	27.92	30.41	1853.78	618.934	3	0.000892	0.481	198	209	49308	15093	S_200	UTP23_S_200	eAf_H2O2_2	ETHCD
Q9BRU9	rRNA-processing protein UTP23 homolog OS	UTP23	UTP23	KIsGPNPLScLKK	unique	S3 ADP-Ribosyl-EThcD (SRDEKY)	S	1	28.99	30.76	1981.87	661.632	3	0.000252	0.127	198	210	40229	10767	S_200	UTP23_S_200	eAf_H2O2_3	ETHCD
Q9BRU9	rRNA-processing protein UTP23 homolog OS	UTP23	UTP23	KIsGPNPLScLK	unique	S3 ADP-Ribosyl-EThcD (SRDEKY)	S	1	25.43	30.48	1853.78	618.934	3	0.000322	0.174	198	209	44791	12834	S_200	UTP23_S_200	eAf_H2O2_3	ETHCD
Q69YN4	Protein virilizer homolog OS	VIRMA	VIRMA	GPLPPLRPLSsTGYRPSPR	unique	S11 ADP-Ribosyl-EThcD (SRDEKY)	S	1	38.82	31.09	2588.2	863.739	3	0.000956	0.369	1750	1768	47053	13828	S_1760	VIRMA_S_1760	eAf_H2O2_3	ETHCD
Q69YN4	Protein virilizer homolog OS	VIRMA	VIRMA	GPLPPLRPLsSTGYRPSPR	unique	S10 ADP-Ribosyl-EThcD (SRDEKY)	S	1	17.89	31.15	2588.19	863.738	3	-0.00177	-0.685	1750	1768	47090	13968	S_1759	VIRMA_S_1759	eAf_H2O2_3	ETHCD
Q9Y2W2	WW domain-binding protein 11 OS	WBP11	WBP11	sGPSVPVSVQTK	unique	S1 ADP-Ribosyl-EThcD (SRDEKY)	S	1	29.72	29.94	1725.7	576.24	3	-0.0033	-1.91	615	626	36353	7752	S_615	WBP11_S_615	eAf_H2O2_1	ETHCD
Q01831	DNA repair protein complementing XP-C cells OS	XPC	XPC	sLLPVKPVEIEIETPEQAK	unique	S1 ADP-Ribosyl-EThcD (SRDEKY)	S	1	30.67	31.34	2660.23	887.752	3	-0.00411	-1.55	156	174	59251	19208	S_156	XPC_S_156	eAf_H2O2_1	ETHCD
P18887	DNA repair protein XRCC1 OS	XRCC1	XRCC1	AIGSTsKPQESPK	unique	S6 ADP-Ribosyl-EThcD (SRDEKY)	S	1	23.54	30.72	1869.75	624.258	3	-0.00125	-0.67	231	243	24846	2741	S_236	XRCC1_S_236	eAf_H2O2_1	ETHCD
P18887	DNA repair protein XRCC1 OS	XRCC1	XRCC1	AIGsTSKPQESPK	unique	S4 ADP-Ribosyl-EThcD (SRDEKY)	S	1	15.79	30.77	1869.75	624.258	3	-0.00161	-0.863	231	243	26243	4002	S_234	XRCC1_S_234	eAf_H2O2_2	ETHCD
P18887	DNA repair protein XRCC1 OS	XRCC1	XRCC1	KTPsKPPAQLSPSVPK	unique	S4 ADP-Ribosyl-EThcD (SRDEKY)	S	1	41.97	29.77	2202.01	735.012	3	0.00113	0.511	256	271	33085	6819	S_259	XRCC1_S_259	eAf_H2O2_3	ETHCD
P18887	DNA repair protein XRCC1 OS	XRCC1	XRCC1	VKEEDESANSLRPGALFFsR	unique	S19 ADP-Ribosyl-EThcD (SRDEKY)	S	1	15.92	31.57	2792.19	931.736	3	0.000686	0.246	175	194	49350	15103	S_193	XRCC1_S_193	eAf_H2O2_3	ETHCD
P12956	X-ray repair cross-complementing protein 6 OS	XRCC6	XRCC6	TFNTsTGGLLLPSDTKR	unique	S5 ADP-Ribosyl-EThcD (SRDEKY)	S	1	23.64	31.54	2348.01	783.677	3	0.000566	0.241	302	318	51494	15856	S_306	XRCC6_S_306	eAf_H2O2_2	ETHCD
P12956	X-ray repair cross-complementing protein 6 OS	XRCC6	XRCC6	TFNTsTGGLLLPSDTKR	unique	S5 ADP-Ribosyl-EThcD (SRDEKY)	S	1	25.31	31.39	2348.01	783.677	3	-0.000334	-0.142	302	318	47018	13699	S_306	XRCC6_S_306	eAf_H2O2_3	ETHCD
Q96MU7	YTH domain-containing protein 1 OS	YTHDC1	YTHDC1	RTQAVVsGR	unique	S7 ADP-Ribosyl-EThcD (SRDEKY)	S	1	41.93	31.63	1513.61	505.544	3	0.00162	1.07	666	674	23584	3371	S_672	YTHDC1_S_672	WT_Af_H2O2_2	ETHCD
Q96MU7	YTH domain-containing protein 1 OS	YTHDC1	YTHDC1	RTQAVVsGR	unique	S7 ADP-Ribosyl-EThcD (SRDEKY)	S	1	22.28	31.63	1513.61	505.543	3	0.00108	0.71	666	674	26103	3575	S_672	YTHDC1_S_672	eAf_H2O2_2	ETHCD
Q96MU7	YTH domain-containing protein 1 OS	YTHDC1	YTHDC1	RFsGVRR	unique	S3 ADP-Ribosyl-EThcD (SRDEKY)	S	1	21.59	29.85	1417.57	473.529	3	-0.000124	-0.0875	575	581	26333	4278	S_577	YTHDC1_S_577	eAf_H2O2_2	ETHCD
P25490	Transcriptional repressor protein YY1 OS	YY1	YY1	SYLsGGAGAAGGGGADPGNKK	unique	S4 ADP-Ribosyl-EThcD (SRDEKY)	S	1	18.27	29.67	2331.91	778.312	3	-0.00286	-1.23	184	204	28323	6391	S_187	YY1_S_187	WT_Af_H2O2_2	ETHCD
P25490	Transcriptional repressor protein YY1 OS	YY1	YY1	SYLsGGAGAAGGGGADPGNKK	unique	S4 ADP-Ribosyl-EThcD (SRDEKY)	S	1	15.5	29.97	2332.92	778.647	3	1	-0.46	184	204	28325	6403	S_187	YY1_S_187	WT_Af_H2O2_2	ETHCD
P25490	Transcriptional repressor protein YY1 OS	YY1	YY1	KSYLsGGAGAAGGGGADPGNKK	unique	S5 ADP-Ribosyl-EThcD (SRDEKY)	S	1	24.18	30.69	2460	821.009	3	-0.00644	-2.62	183	204	31622	4941	S_187	YY1_S_187	WT_Af_H2O2_3	ETHCD
P25490	Transcriptional repressor protein YY1 OS	YY1	YY1	SYLsGGAGAAGGGGADPGNKK	unique	S4 ADP-Ribosyl-EThcD (SRDEKY)	S	1	19.37	29.64	2331.91	778.312	3	-0.00178	-0.765	184	204	31689	5487	S_187	YY1_S_187	WT_Af_H2O2_3	ETHCD
P25490	Transcriptional repressor protein YY1 OS	YY1	YY1	sYLSGGAGAAGGGGADPGNKK	unique	S1 ADP-Ribosyl-EThcD (SRDEKY)	S	1	37.76	29.7	2331.91	778.312	3	-0.0016	-0.688	184	204	27310	4159	S_184	YY1_S_184	eAf_H2O2_1	ETHCD
P25490	Transcriptional repressor protein YY1 OS	YY1	YY1	KSYLsGGAGAAGGGGADPGNKK	unique	S5 ADP-Ribosyl-EThcD (SRDEKY)	S	1	59.45	31.01	2460.01	821.01	3	-0.00185	-0.753	183	204	29347	4270	S_187	YY1_S_187	eAf_H2O2_1	ETHCD
P25490	Transcriptional repressor protein YY1 OS	YY1	YY1	KSYLsGGAGAAGGGGADPGNK	unique	S5 ADP-Ribosyl-EThcD (SRDEKY)	S	1	88.23	30.01	2332.92	778.647	3	1	0.0802	183	203	29586	5097	S_187	YY1_S_187	eAf_H2O2_1	ETHCD
P25490	Transcriptional repressor protein YY1 OS	YY1	YY1	KSYLsGGAGAAGGGGADPGNK	unique	S5 ADP-Ribosyl-EThcD (SRDEKY)	S	1	78.08	29.64	2331.91	778.312	3	-0.00178	-0.765	183	203	29588	5104	S_187	YY1_S_187	eAf_H2O2_1	ETHCD
P25490	Transcriptional repressor protein YY1 OS	YY1	YY1	sYLSGGAGAAGGGGADPGNKK	unique	S1 ADP-Ribosyl-EThcD (SRDEKY)	S	1	44.14	29.89	2331.92	778.313	3	0.00134	0.573	184	204	30960	6258	S_184	YY1_S_184	eAf_H2O2_2	ETHCD
P25490	Transcriptional repressor protein YY1 OS	YY1	YY1	KSYLsGGAGAAGGGGADPGNKK	unique	S5 ADP-Ribosyl-EThcD (SRDEKY)	S	1	53.64	31.1	2460.01	821.011	3	0.000156	0.0633	183	204	30997	6377	S_187	YY1_S_187	eAf_H2O2_2	ETHCD
P25490	Transcriptional repressor protein YY1 OS	YY1	YY1	KSYLsGGAGAAGGGGADPGNK	unique	S5 ADP-Ribosyl-EThcD (SRDEKY)	S	1	70.06	29.82	2331.92	778.313	3	0.00245	1.05	183	203	33273	7344	S_187	YY1_S_187	eAf_H2O2_2	ETHCD
P25490	Transcriptional repressor protein YY1 OS	YY1	YY1	sYLSGGAGAAGGGGADPGNKK	unique	S1 ADP-Ribosyl-EThcD (SRDEKY)	S	1	41.48	29.71	2331.91	778.312	3	-0.00142	-0.61	184	204	26272	4049	S_184	YY1_S_184	eAf_H2O2_3	ETHCD
P25490	Transcriptional repressor protein YY1 OS	YY1	YY1	KSYLsGGAGAAGGGGADPGNKK	unique	S5 ADP-Ribosyl-EThcD (SRDEKY)	S	1	70.94	31.05	2460.01	821.011	3	0.00142	0.575	183	204	26313	4173	S_187	YY1_S_187	eAf_H2O2_3	ETHCD
P25490	Transcriptional repressor protein YY1 OS	YY1	YY1	KSYLsGGAGAAGGGGADPGNKK	unique	S5 ADP-Ribosyl-EThcD (SRDEKY)	S	1	39.41	31.07	2460.01	616.01	4	0.00049	0.199	183	204	26317	4186	S_187	YY1_S_187	eAf_H2O2_3	ETHCD
P25490	Transcriptional repressor protein YY1 OS	YY1	YY1	KSYLsGGAGAAGGGGADPGNK	unique	S5 ADP-Ribosyl-EThcD (SRDEKY)	S	1	103	29.67	2331.92	778.312	3	-0.00103	-0.443	183	203	28578	5068	S_187	YY1_S_187	eAf_H2O2_3	ETHCD
O95365	Zinc finger and BTB domain-containing protein 7A OS	ZBTB7A	ZBTB7A	YFsGAHDGDVYPAWSQK	unique	S3 ADP-Ribosyl-EThcD (SRDEKY)	S	1	34.89	32.01	2467.91	823.644	3	-0.00529	-2.14	355	371	45534	12061	S_357	ZBTB7A_S_357	eAf_H2O2_1	ETHCD
O95365	Zinc finger and BTB domain-containing protein 7A OS	ZBTB7A	ZBTB7A	YFsGAHDGDVYPAWSQK	unique	S3 ADP-Ribosyl-EThcD (SRDEKY)	S	0.99	16.86	31.7	2467.92	823.647	3	0.00332	1.34	355	371	49141	14415	S_357	ZBTB7A_S_357	eAf_H2O2_2	ETHCD
O95365	Zinc finger and BTB domain-containing protein 7A OS	ZBTB7A	ZBTB7A	YFsGAHDGDVYPAWSQK	unique	S3 ADP-Ribosyl-EThcD (SRDEKY)	S	1	35.94	31.72	2467.92	823.646	3	0.00167	0.675	355	371	44627	12232	S_357	ZBTB7A_S_357	eAf_H2O2_3	ETHCD
O75152	Zinc finger CCCH domain-containing protein 11A OS	ZC3H11A	ZC3H11A	sSQKVEVETSGIGDSLLNVK	unique	S1 ADP-Ribosyl-EThcD (SRDEKY)	S	1	19.42	31.67	2630.15	877.725	3	0.000436	0.166	616	635	51393	15301	S_616	ZC3H11A_S_616	eAf_H2O2_3	ETHCD
Q86VM9	Zinc finger CCCH domain-containing protein 18 OS	ZC3H18	ZC3H18	sAKPPAGGK	unique	S1 ADP-Ribosyl-EThcD (SRDEKY)	S	1	15.75	27.74	1352.52	451.846	3	-0.000174	-0.129	781	789	23739	2439	S_781	ZC3H18_S_781	eAf_H2O2_2	ETHCD
Q8IXZ2	Zinc finger CCCH domain-containing protein 3 OS	ZC3H3	ZC3H3	sHLSLR	unique	S1 ADP-Ribosyl-EThcD (SRDEKY)	S	1	18.2	27.71	1252.46	418.495	3	-0.000424	-0.338	472	477	27233	4170	S_472	ZC3H3_S_472	WT_Af_H2O2_1	ETHCD
Q8IXZ2	Zinc finger CCCH domain-containing protein 3 OS	ZC3H3	ZC3H3	sHLSLRR	unique	S1 ADP-Ribosyl-EThcD (SRDEKY)	S	1	29.96	27.3	1408.56	470.529	3	-0.0012	-0.854	472	478	25960	4696	S_472	ZC3H3_S_472	WT_Af_H2O2_2	ETHCD
Q8IXZ2	Zinc finger CCCH domain-containing protein 3 OS	ZC3H3	ZC3H3	sHLSLR	unique	S1 ADP-Ribosyl-EThcD (SRDEKY)	S	1	18.42	27.71	1252.46	418.495	3	-0.000994	-0.793	472	477	28189	5607	S_472	ZC3H3_S_472	WT_Af_H2O2_2	ETHCD
Q8IXZ2	Zinc finger CCCH domain-containing protein 3 OS	ZC3H3	ZC3H3	sHLSLRR	unique	S1 ADP-Ribosyl-EThcD (SRDEKY)	S	1	30.1	27.35	1408.56	470.529	3	-0.000724	-0.514	472	478	29319	3785	S_472	ZC3H3_S_472	WT_Af_H2O2_3	ETHCD
Q8IXZ2	Zinc finger CCCH domain-containing protein 3 OS	ZC3H3	ZC3H3	sHLSLR	unique	S1 ADP-Ribosyl-EThcD (SRDEKY)	S	1	17.16	27.71	1252.46	418.495	3	-0.000424	-0.338	472	477	31567	4729	S_472	ZC3H3_S_472	WT_Af_H2O2_3	ETHCD
Q8IXZ2	Zinc finger CCCH domain-containing protein 3 OS	ZC3H3	ZC3H3	sVGSVGDSPREPR	unique	S1 ADP-Ribosyl-EThcD (SRDEKY)	S	1	27	29	1882.72	628.582	3	-0.000784	-0.416	204	216	27178	3750	S_204	ZC3H3_S_204	eAf_H2O2_1	ETHCD
Q8IXZ2	Zinc finger CCCH domain-containing protein 3 OS	ZC3H3	ZC3H3	sHLSLR	unique	S1 ADP-Ribosyl-EThcD (SRDEKY)	S	1	17.36	27.71	1252.46	418.495	3	-0.000604	-0.482	472	477	27319	4185	S_472	ZC3H3_S_472	eAf_H2O2_1	ETHCD
Q8IXZ2	Zinc finger CCCH domain-containing protein 3 OS	ZC3H3	ZC3H3	RVDAGHTDQPVPSGSVGGPARPAsGPR	unique	S24 ADP-Ribosyl-EThcD (SRDEKY)	S	0.99	15.79	31.71	3165.37	792.351	4	-0.00519	-1.64	264	290	29662	5390	S_287	ZC3H3_S_287	eAf_H2O2_1	ETHCD
Q8IXZ2	Zinc finger CCCH domain-containing protein 3 OS	ZC3H3	ZC3H3	sHLSLRR	unique	S1 ADP-Ribosyl-EThcD (SRDEKY)	S	1	30.7	27.35	1408.56	470.529	3	-0.000274	-0.194	472	478	28600	5110	S_472	ZC3H3_S_472	eAf_H2O2_2	ETHCD
Q8IXZ2	Zinc finger CCCH domain-containing protein 3 OS	ZC3H3	ZC3H3	sVGSVGDSPREPR	unique	S1 ADP-Ribosyl-EThcD (SRDEKY)	S	1	32.66	29.16	1882.73	628.582	3	0.000146	0.0774	204	216	30821	5807	S_204	ZC3H3_S_204	eAf_H2O2_2	ETHCD
Q8IXZ2	Zinc finger CCCH domain-containing protein 3 OS	ZC3H3	ZC3H3	sHLSLR	unique	S1 ADP-Ribosyl-EThcD (SRDEKY)	S	1	17.41	27.62	1252.46	418.495	3	0.000206	0.164	472	477	30903	6068	S_472	ZC3H3_S_472	eAf_H2O2_2	ETHCD
Q8IXZ2	Zinc finger CCCH domain-containing protein 3 OS	ZC3H3	ZC3H3	RVDAGHTDQPVPSGSVGGPARPAsGPR	unique	S24 ADP-Ribosyl-EThcD (SRDEKY)	S	1	16.03	31.8	3165.38	792.352	4	-3.01e-05	-0.00952	264	290	35400	7812	S_287	ZC3H3_S_287	eAf_H2O2_2	ETHCD
Q8IXZ2	Zinc finger CCCH domain-containing protein 3 OS	ZC3H3	ZC3H3	sVGSVGDSPREPR	unique	S1 ADP-Ribosyl-EThcD (SRDEKY)	S	1	39.27	29.21	1882.73	628.583	3	0.00177	0.937	204	216	26142	3649	S_204	ZC3H3_S_204	eAf_H2O2_3	ETHCD
Q8IXZ2	Zinc finger CCCH domain-containing protein 3 OS	ZC3H3	ZC3H3	sHLSLR	unique	S1 ADP-Ribosyl-EThcD (SRDEKY)	S	1	17.58	27.61	1252.46	418.495	3	0.000656	0.523	472	477	26276	4061	S_472	ZC3H3_S_472	eAf_H2O2_3	ETHCD
Q8IXZ2	Zinc finger CCCH domain-containing protein 3 OS	ZC3H3	ZC3H3	KLGsHSVAScAPQLLGDR	unique	S4 ADP-Ribosyl-EThcD (SRDEKY)	S	1	34.48	30.92	2436.03	813.017	3	-0.000358	-0.147	246	263	40178	10588	S_249	ZC3H3_S_249	eAf_H2O2_3	ETHCD
Q8N5P1	Zinc finger CCCH domain-containing protein 8 OS	ZC3H8	ZC3H8	KWPGPGNKGsNALLR	unique	S10 ADP-Ribosyl-EThcD (SRDEKY)	S	0.98	39.7	30.59	2134.94	712.653	3	0.00197	0.92	147	161	42450	11650	S_156	ZC3H8_S_156	eAf_H2O2_2	ETHCD
Q8N5P1	Zinc finger CCCH domain-containing protein 8 OS	ZC3H8	ZC3H8	KWPGPGNKGsNALLR	unique	S10 ADP-Ribosyl-EThcD (SRDEKY)	S	1	55.05	30.8	2134.94	712.653	3	0.00158	0.738	147	161	37840	9347	S_156	ZC3H8_S_156	eAf_H2O2_3	ETHCD
Q8N3Z6	Zinc finger CCHC domain-containing protein 7 OS	ZCCHC7	ZCCHC7	sNRWPQENK	unique	S1 ADP-Ribosyl-EThcD (SRDEKY)	S	1	35.57	28.41	1698.62	567.213	3	-0.000914	-0.538	436	444	25040	3416	S_436	ZCCHC7_S_436	WT_Af_H2O2_1	ETHCD
Q8N3Z6	Zinc finger CCHC domain-containing protein 7 OS	ZCCHC7	ZCCHC7	sNRWPQENK	unique	S1 ADP-Ribosyl-EThcD (SRDEKY)	S	1	20.07	28.14	1698.62	567.214	3	-1.41e-05	-0.00832	436	444	25985	4790	S_436	ZCCHC7_S_436	WT_Af_H2O2_2	ETHCD
Q8N3Z6	Zinc finger CCHC domain-containing protein 7 OS	ZCCHC7	ZCCHC7	sNRWPQENK	unique	S1 ADP-Ribosyl-EThcD (SRDEKY)	S	1	29.53	28.31	1698.62	567.214	3	0.00239	1.4	436	444	29344	3871	S_436	ZCCHC7_S_436	WT_Af_H2O2_3	ETHCD
Q8N3Z6	Zinc finger CCHC domain-containing protein 7 OS	ZCCHC7	ZCCHC7	sNRWPQENK	unique	S1 ADP-Ribosyl-EThcD (SRDEKY)	S	1	30.15	28.4	1698.62	567.213	3	-0.0013	-0.767	436	444	27083	3463	S_436	ZCCHC7_S_436	eAf_H2O2_1	ETHCD
Q8N3Z6	Zinc finger CCHC domain-containing protein 7 OS	ZCCHC7	ZCCHC7	sNRWPQENK	unique	S1 ADP-Ribosyl-EThcD (SRDEKY)	S	1	30.05	28.28	1698.62	567.213	3	-0.000374	-0.22	436	444	28632	5208	S_436	ZCCHC7_S_436	eAf_H2O2_2	ETHCD
Q8N3Z6	Zinc finger CCHC domain-containing protein 7 OS	ZCCHC7	ZCCHC7	sNRWPQENK	unique	S1 ADP-Ribosyl-EThcD (SRDEKY)	S	1	35.89	28.28	1698.62	567.213	3	-0.000374	-0.22	436	444	26041	3342	S_436	ZCCHC7_S_436	eAf_H2O2_3	ETHCD
Q8NB50	Zinc finger protein 62 homolog OS	ZFP62	ZFP62	sFNYSSVLDQHKR	unique	S1 ADP-Ribosyl-EThcD (SRDEKY)	S	1	17.49	30.19	2120.84	707.953	3	0.00274	1.29	233	245	40169	10561	S_233	ZFP62_S_233	eAf_H2O2_3	ETHCD
Q9UQR1	Zinc finger protein 148 OS	ZNF148	ZNF148	sSGMDKESALDK	unique	S1 ADP-Ribosyl-EThcD (SRDEKY)	S	1	60.42	27.31	1807.64	603.553	3	0.000366	0.202	324	335	27156	3683	S_324	ZNF148_S_324	eAf_H2O2_1	ETHCD
Q9UQR1	Zinc finger protein 148 OS	ZNF148	ZNF148	sSGMDKESALDK	unique	S1 ADP-Ribosyl-EThcD (SRDEKY)	S	1	42.69	27.33	1807.64	603.553	3	-0.000894	-0.494	324	335	30754	5594	S_324	ZNF148_S_324	eAf_H2O2_2	ETHCD
Q9UQR1	Zinc finger protein 148 OS	ZNF148	ZNF148	sSGMDKESALDK	unique	S1 ADP-Ribosyl-EThcD (SRDEKY)	S	1	57.89	27.47	1807.64	603.553	3	0.000726	0.401	324	335	26119	3579	S_324	ZNF148_S_324	eAf_H2O2_3	ETHCD
Q15697	Zinc finger protein 174 OS	ZNF174	ZNF174	VEYISSPLKsHPLR	unique	S10 ADP-Ribosyl-EThcD (SRDEKY)	S	1	28.19	30.52	2165.96	722.993	3	0.00279	1.29	282	295	42270	10915	S_291	ZNF174_S_291	eAf_H2O2_3	ETHCD
Q8N554	Zinc finger protein 276 OS	ZNF276	ZNF276	GRPSLsGGPR	unique	S6 ADP-Ribosyl-EThcD (SRDEKY)	S	1	16.95	28.86	1523.59	508.871	3	-0.00116	-0.764	32	41	26099	3517	S_37	ZNF276_S_37	eAf_H2O2_3	ETHCD
Q8ND82	Zinc finger protein 280C OS	ZNF280C	ZNF280C	sSQSSVTVENASKPDFTK	unique	S1 ADP-Ribosyl-EThcD (SRDEKY)	S	1	38.69	30.75	2451.98	818.334	3	-0.00333	-1.36	114	131	34174	7143	S_114	ZNF280C_S_114	eAf_H2O2_1	ETHCD
Q8ND82	Zinc finger protein 280C OS	ZNF280C	ZNF280C	sSQSSVTVENASKPDFTK	unique	S1 ADP-Ribosyl-EThcD (SRDEKY)	S	1	35.08	30.82	2451.98	818.336	3	0.00162	0.659	114	131	33205	7213	S_114	ZNF280C_S_114	eAf_H2O2_3	ETHCD
Q6N043	Zinc finger protein 280D OS	ZNF280D	ZNF280D	SNAsKPNTSKPNGSK	unique	S4 ADP-Ribosyl-EThcD (SRDEKY)	S	1	28.53	30.66	2056.83	686.617	3	0.00247	1.2	570	584	23697	2297	S_573	ZNF280D_S_573	eAf_H2O2_2	ETHCD
Q6N043	Zinc finger protein 280D OS	ZNF280D	ZNF280D	SNAsKPNTSKPNGSK	unique	S4 ADP-Ribosyl-EThcD (SRDEKY)	S	0.99	15.38	30.24	2057.81	686.945	3	0.987	-7.55	570	584	23714	2358	S_573	ZNF280D_S_573	eAf_H2O2_2	ETHCD
Q5T0B9	Zinc finger protein 362 OS	ZNF362	ZNF362	TIQGHGLLGPPKsER	unique	S13 ADP-Ribosyl-EThcD (SRDEKY)	S	0.99	23.96	31.24	2129.93	710.984	3	0.00135	0.632	178	192	35929	8168	S_190	ZNF362_S_190	WT_Af_H2O2_3	ETHCD
Q8TF68	Zinc finger protein 384 OS	ZNF384	ZNF384	KVASTLTEEGGGGGGGGGsVAPKPPR	unique	S19 ADP-Ribosyl-EThcD (SRDEKY)	S	1	44.83	31.72	2863.26	955.426	3	0.00115	0.4	167	192	30879	6157	S_185	ZNF384_S_185	eAf_H2O2_3	ETHCD
Q96ME7	Zinc finger protein 512 OS	ZNF512	ZNF512	IKPAATSHVEGSGGVsAK	unique	S16 ADP-Ribosyl-EThcD (SRDEKY)	S	1	48.38	31.01	2235.96	746.326	3	-0.000404	-0.181	83	100	27075	3440	S_98	ZNF512_S_98	eAf_H2O2_1	ETHCD
Q96ME7	Zinc finger protein 512 OS	ZNF512	ZNF512	LGAVPATsGPTTFK	unique	S8 ADP-Ribosyl-EThcD (SRDEKY)	S	1	44.35	31.46	1886.78	629.935	3	-0.00358	-1.9	5	18	41100	10402	S_12	ZNF512_S_12	eAf_H2O2_1	ETHCD
Q96ME7	Zinc finger protein 512 OS	ZNF512	ZNF512	IKPAATSHVEGSGGVsAK	unique	S16 ADP-Ribosyl-EThcD (SRDEKY)	S	1	57.17	30.91	2235.96	746.327	3	0.00143	0.637	83	100	30713	5462	S_98	ZNF512_S_98	eAf_H2O2_2	ETHCD
Q96ME7	Zinc finger protein 512 OS	ZNF512	ZNF512	LGAVPATsGPTTFK	unique	S8 ADP-Ribosyl-EThcD (SRDEKY)	S	1	48.71	31.65	1886.79	629.936	3	0.000436	0.231	5	18	44736	12771	S_12	ZNF512_S_12	eAf_H2O2_2	ETHCD
Q96ME7	Zinc finger protein 512 OS	ZNF512	ZNF512	IKPAATSHVEGSGGVsAK	unique	S16 ADP-Ribosyl-EThcD (SRDEKY)	S	1	43.89	30.81	2235.96	746.326	3	0.000856	0.383	83	100	26040	3337	S_98	ZNF512_S_98	eAf_H2O2_3	ETHCD
Q96ME7	Zinc finger protein 512 OS	ZNF512	ZNF512	LGAVPATsGPTTFK	unique	S8 ADP-Ribosyl-EThcD (SRDEKY)	S	1	43.97	31.64	1886.79	629.936	3	0.000616	0.326	5	18	40165	10547	S_12	ZNF512_S_12	eAf_H2O2_3	ETHCD
Q96KM6	Zinc finger protein 512B OS	ZNF512B	ZNF512B	sVPVTKPVPVTKPITVTK	unique	S1 ADP-Ribosyl-EThcD (SRDEKY)	S	1	17.81	30.18	2431.22	811.413	3	0.000676	0.278	263	280	42441	12024	S_263	ZNF512B_S_263	WT_Af_H2O2_3	ETHCD
Q96KM6	Zinc finger protein 512B OS	ZNF512B	ZNF512B	sVPVTKPVPVTKPITVTK	unique	S1 ADP-Ribosyl-EThcD (SRDEKY)	S	1	28.36	30.3	2431.21	811.412	3	-0.00373	-1.54	263	280	41025	10134	S_263	ZNF512B_S_263	eAf_H2O2_1	ETHCD
Q96KM6	Zinc finger protein 512B OS	ZNF512B	ZNF512B	sVPVTKPVPVTKPITVTK	unique	S1 ADP-Ribosyl-EThcD (SRDEKY)	S	1	19.08	30.29	2431.21	608.81	4	-0.00391	-1.61	263	280	41029	10147	S_263	ZNF512B_S_263	eAf_H2O2_1	ETHCD
Q96KM6	Zinc finger protein 512B OS	ZNF512B	ZNF512B	KVGVsKAPEK	unique	S5 ADP-Ribosyl-EThcD (SRDEKY)	S	1	37.03	29.91	1582.68	528.567	3	0.000306	0.193	883	892	26025	3340	S_887	ZNF512B_S_887	eAf_H2O2_2	ETHCD
Q96KM6	Zinc finger protein 512B OS	ZNF512B	ZNF512B	sVPVTKPVPVTKPITVTK	unique	S1 ADP-Ribosyl-EThcD (SRDEKY)	S	1	20.26	30.2	2431.22	811.414	3	0.00233	0.956	263	280	44680	12572	S_263	ZNF512B_S_263	eAf_H2O2_2	ETHCD
Q96KM6	Zinc finger protein 512B OS	ZNF512B	ZNF512B	sVPVTKPVPVTKPITVTK	unique	S1 ADP-Ribosyl-EThcD (SRDEKY)	S	1	18.83	30.2	2431.22	608.812	4	0.00217	0.892	263	280	44682	12580	S_263	ZNF512B_S_263	eAf_H2O2_2	ETHCD
Q96KM6	Zinc finger protein 512B OS	ZNF512B	ZNF512B	sVPVTKPVPVTKPITVTK	unique	S1 ADP-Ribosyl-EThcD (SRDEKY)	S	1	23.82	30.21	2431.22	811.414	3	0.00251	1.03	263	280	40097	10296	S_263	ZNF512B_S_263	eAf_H2O2_3	ETHCD
Q96KM6	Zinc finger protein 512B OS	ZNF512B	ZNF512B	sVPVTKPVPVTKPITVTK	unique	S1 ADP-Ribosyl-EThcD (SRDEKY)	S	1	25.51	30.2	2431.22	608.812	4	0.00121	0.497	263	280	40101	10310	S_263	ZNF512B_S_263	eAf_H2O2_3	ETHCD
Q96KM6	Zinc finger protein 512B OS	ZNF512B	ZNF512B	sVPVTKPVPVTKPITVTK	unique	S1 ADP-Ribosyl-EThcD (SRDEKY)	S	1	17.42	30.25	2431.22	811.414	3	0.00212	0.87	263	280	40136	10434	S_263	ZNF512B_S_263	eAf_H2O2_3	ETHCD
Q14966	Zinc finger protein 638 OS	ZNF638	ZNF638	TSsGTKPSVKPTSATK	unique	S3 ADP-Ribosyl-EThcD (SRDEKY)	S	0.99	27.78	31.26	2116.91	706.643	3	-0.000504	-0.238	612	627	26098	3560	S_614	ZNF638_S_614	eAf_H2O2_2	ETHCD
Q9H582	Zinc finger protein 644 OS	ZNF644	ZNF644	sGESYPVHFK	unique	S1 ADP-Ribosyl-EThcD (SRDEKY)	S	1	35.22	29.15	1690.61	564.543	3	-0.000774	-0.458	753	762	33786	8762	S_753	ZNF644_S_753	WT_Af_H2O2_1	ETHCD
Q9H582	Zinc finger protein 644 OS	ZNF644	ZNF644	sGESYPVHFK	unique	S1 ADP-Ribosyl-EThcD (SRDEKY)	S	1	38.24	29.17	1690.61	564.543	3	-0.000594	-0.351	753	762	34769	9953	S_753	ZNF644_S_753	WT_Af_H2O2_2	ETHCD
Q9H582	Zinc finger protein 644 OS	ZNF644	ZNF644	sGESYPVHFK	unique	S1 ADP-Ribosyl-EThcD (SRDEKY)	S	1	41.4	29.19	1690.61	564.543	3	0.000336	0.199	753	762	38166	9507	S_753	ZNF644_S_753	WT_Af_H2O2_3	ETHCD
Q9H582	Zinc finger protein 644 OS	ZNF644	ZNF644	sGESYPVHFK	unique	S1 ADP-Ribosyl-EThcD (SRDEKY)	S	1	39.22	29.15	1690.61	564.542	3	-0.00149	-0.883	753	762	36433	8011	S_753	ZNF644_S_753	eAf_H2O2_1	ETHCD
Q9H582	Zinc finger protein 644 OS	ZNF644	ZNF644	sGESYPVHFK	unique	S1 ADP-Ribosyl-EThcD (SRDEKY)	S	1	41.63	29.19	1690.61	564.543	3	0.000156	0.0921	753	762	40109	10376	S_753	ZNF644_S_753	eAf_H2O2_2	ETHCD
Q9H582	Zinc finger protein 644 OS	ZNF644	ZNF644	sGESYPVHFK	unique	S1 ADP-Ribosyl-EThcD (SRDEKY)	S	1	39.75	29.22	1690.61	564.543	3	0.000876	0.518	753	762	35491	8161	S_753	ZNF644_S_753	eAf_H2O2_3	ETHCD
P51523	Zinc finger protein 84 OS	ZNF84	ZNF84	sQFITHHR	unique	S1 ADP-Ribosyl-EThcD (SRDEKY)	S	1	21.11	29.33	1565.58	522.867	3	-0.000724	-0.462	248	255	23842	4283	S_248	ZNF84_S_248	WT_Af_H2O2_2	ETHCD
O60232	Protein ZNRD2 OS	ZNRD2	ZNRD2	EHQLASASELPLGSRPAPQPPVPRPeHcEGAAAGLK	unique	E26 ADP-Ribosyl-EThcD (SRDEKY)	E	1	33.28	20.89	4294.96	859.999	5	-0.00155	-0.361	98	133	33780	14142	E_123	ZNRD2_E_123	eAf_UT_2	ETHCD
O95218	Zinc finger Ran-binding domain-containing protein 2 OS	ZRANB2	ZRANB2	sRGLFSANDWQcK	unique	S1 ADP-Ribosyl-EThcD (SRDEKY)	S	0.99	17.35	29.54	2108.78	703.935	3	0.000922	0.437	60	72	42518	11831	S_60	ZRANB2_S_60	eAf_H2O2_3	ETHCD
