# Supplementary material for: Engineering Af1521 improves ADP-ribose binding and identification of ADP-ribosylated proteins
Source: Nat Commun. 2020 Oct 15;11:5199. doi: 10.1038/s41467-020-18981-w (PMC7566600; doi:10.1038/s41467-020-18981-w)
Supplement: Supplementary file 7 — Supplementary Data 4 [file 41467_2020_18981_MOESM7_ESM.xlsx]

## Sheet: Sheet1
PSMs from ADP-ribosylome analysis of H2O2-treated Hela cell lysate enriched with eAf1521 using differnt starting material amounts
5mg_eAf	5 mg starting material of H2O2-treated Hela lysate enriched with e Af1521
10mg_eAf	10 mg starting material of H2O2-treated Hela lysate enriched with e Af1521
20mg_eAf	20 mg starting material of H2O2-treated Hela lysate enriched with e Af1521

## Sheet: 5mg
UniprotID, protein accession	Protein Name	Gene Name, Protein Group	Gene Name	Peptide Sequence	Unique_Pep	Variable Modifications	Localization Probability	Ascore	Peptide Score	Mascot:Score	Mascot:Identity Threshold	Actual Mass	Observed Mass	Charge	Delta AMU	Delta PPM	Start	Stop	SpectrumID	Scans	Sample	Fragmentation	Sample Number
P42684	Tyrosine-protein kinase ABL2 OS	ABL2	ABL2	DKSPSsLLEDAK	unique	S6 ADPr_HCD_249_347_583 (DEKRSY)	0.02	0	81.25	20.54	30.43	1830.7	458.683	4	0.99	-6.83	629	640	36190	8393	5mg_eAf	HCD	1
Q9UKV3	Apoptotic chromatin condensation inducer in the nucleus OS	ACIN1	ACIN1	sGVSITIDDPVR	unique	S1 ADPr_HCD_249_347_583 (DEKRSY)	0.97	16.7	65.3	21.55	30.69	1798.72	900.367	2	0.00132	0.734	987	998	49950	15067	5mg_eAf	HCD	1
Q9H2P0	Activity-dependent neuroprotector homeobox protein OS	ADNP	ADNP	sVGQGYSVGQSMR	unique	S1 ADPr_HCD_249_347_583 (DEKRSY)	1	42.61	94.5	24.86	28.52	1895.69	948.852	2	-0.00152	-0.8	336	348	35720	8481	5mg_eAf	HCD	3
Q8WYP5	Protein ELYS OS	AHCTF1	AHCTF1	SsQLLEPAVEETTKK	unique	S2 ADPr_HCD_249_347_583 (DEKRSY)	0.5	0	199.6	45.84	31.08	2199.93	734.319	3	0.000396	0.18	1846	1860	41032	10894	5mg_eAf	HCD	1
Q8WYP5	Protein ELYS OS	AHCTF1	AHCTF1	sSQLLEPAVEETTKK	unique	S1 ADP-Ribosyl-EThcD (SRDEKY)	1	56.66	384.82	58.85	31.13	2199.93	734.319	3	5.87e-06	0.00267	1846	1860	41800	10898	5mg_eAf	EThcD	1
Q8WYP5	Protein ELYS OS	AHCTF1	AHCTF1	SsQLLEPAVEETTKK	unique	S2 ADPr_HCD_249_347_583 (DEKRSY)	0.5	0	293.31	43.99	31.13	2199.93	734.319	3	5.87e-06	0.00267	1846	1860	41035	10899	5mg_eAf	HCD	1
Q8WYP5	Protein ELYS OS	AHCTF1	AHCTF1	SsQLLEPAVEETTKK	unique	S2 ADPr_HCD_249_347_583 (DEKRSY)	0.22	0	120.31	35.77	31.15	2199.93	1100.97	2	-0.000758	-0.344	1846	1860	41040	10907	5mg_eAf	HCD	1
Q8WYP5	Protein ELYS OS	AHCTF1	AHCTF1	SsQLLEPAVEETTKK	unique	S2 ADPr_HCD_249_347_583 (DEKRSY)	0.5	0	189.67	36.76	31.15	2199.93	734.319	3	0.000186	0.0844	1846	1860	40503	11036	5mg_eAf	HCD	3
Q8WYP5	Protein ELYS OS	AHCTF1	AHCTF1	sSQLLEPAVEETTKK	unique	S1 ADP-Ribosyl-EThcD (SRDEKY)	1	56.66	353.73	50.35	31.15	2199.94	734.319	3	0.00223	1.01	1846	1860	41289	11038	5mg_eAf	EThcD	3
Q8WYP5	Protein ELYS OS	AHCTF1	AHCTF1	SsQLLEPAVEETTKK	unique	S2 ADPr_HCD_249_347_583 (DEKRSY)	0.5	0	243.52	39.12	31.15	2199.94	734.319	3	0.00223	1.01	1846	1860	40505	11039	5mg_eAf	HCD	3
Q8WYP5	Protein ELYS OS	AHCTF1	AHCTF1	SsQLLEPAVEETTKK	unique	S2 ADPr_HCD_249_347_583 (DEKRSY)	0.66	50.58	64.64	26.7	31.01	2199.93	1100.97	2	-0.0015	-0.681	1846	1860	40508	11043	5mg_eAf	HCD	3
Q8WYP5	Protein ELYS OS	AHCTF1	AHCTF1	SsQLLEPAVEETTKK	unique	S2 ADPr_HCD_249_347_583 (DEKRSY)	0.5	0	187.23	27.2	31.01	2199.93	1100.97	2	-0.0015	-0.681	1846	1860	40511	11047	5mg_eAf	HCD	3
Q8WYP5	Protein ELYS OS	AHCTF1	AHCTF1	LKSsQLLEPAVEETTKK	unique	S4 ADPr_HCD_249_347_583 (DEKRSY)	0.33	0	105.81	33.2	31.24	2441.11	814.711	3	-0.000424	-0.174	1844	1860	41326	11323	5mg_eAf	HCD	1
Q8WYP5	Protein ELYS OS	AHCTF1	AHCTF1	LKsSQLLEPAVEETTKK	unique	S3 ADP-Ribosyl-EThcD (SRDEKY)	1	36.69	375.52	34.31	31.24	2441.11	814.711	3	-0.000424	-0.174	1844	1860	41903	11325	5mg_eAf	EThcD	1
Q8WYP5	Protein ELYS OS	AHCTF1	AHCTF1	LkSSQLLEPAVEETTKK	unique	K2 ADPr_HCD_249_347_583 (DEKRSY)	1	36.63	226.52	63.25	31.24	2441.11	814.711	3	-0.000424	-0.174	1844	1860	41328	11326	5mg_eAf	HCD	1
Q8WYP5	Protein ELYS OS	AHCTF1	AHCTF1	LKSsQLLEPAVEETTKK	unique	S4 ADPr_HCD_249_347_583 (DEKRSY)	0.05	0	148.18	47.26	31.12	2441.12	814.713	3	0.00324	1.33	1844	1860	40784	11447	5mg_eAf	HCD	3
Q8WYP5	Protein ELYS OS	AHCTF1	AHCTF1	LKsSQLLEPAVEETTKK	unique	S3 ADP-Ribosyl-EThcD (SRDEKY)	1	47.12	430.55	49.04	31.21	2441.11	814.712	3	0.000476	0.195	1844	1860	41394	11452	5mg_eAf	EThcD	3
Q8WYP5	Protein ELYS OS	AHCTF1	AHCTF1	SSQLLePAVEETTKK	unique	E6 ADPr_HCD_249_347_583 (DEKRSY)	1	43.34	89.41	16.53	31.25	2199.94	734.32	3	0.00313	1.42	1846	1860	43701	12051	5mg_eAf	HCD	2
Q8WYP5	Protein ELYS OS	AHCTF1	AHCTF1	sSQLLEPAVEETTKK	unique	S1 ADP-Ribosyl-EThcD (SRDEKY)	1	56.66	353.95	42.84	31.18	2199.94	734.319	3	0.00259	1.17	1846	1860	44290	12053	5mg_eAf	EThcD	2
Q8WYP5	Protein ELYS OS	AHCTF1	AHCTF1	SsQLLEPAVEETTKK	unique	S2 ADPr_HCD_249_347_583 (DEKRSY)	0.5	0	224.66	33.29	31.18	2199.94	734.319	3	0.00259	1.17	1846	1860	43703	12054	5mg_eAf	HCD	2
Q8WYP5	Protein ELYS OS	AHCTF1	AHCTF1	SsQLLEPAVEETTKK	unique	S2 ADPr_HCD_249_347_583 (DEKRSY)	0.31	0	109.18	20.48	31.01	2199.93	1100.97	2	-0.0015	-0.681	1846	1860	43719	12078	5mg_eAf	HCD	2
Q8WYP5	Protein ELYS OS	AHCTF1	AHCTF1	SsQLLEPAVEETTKK	unique	S2 ADPr_HCD_249_347_583 (DEKRSY)	0.5	0	169.64	32	31.01	2199.94	734.319	3	0.00112	0.507	1846	1860	43795	12185	5mg_eAf	HCD	2
Q8WYP5	Protein ELYS OS	AHCTF1	AHCTF1	SsQLLEPAVEETTK	unique	S2 ADPr_HCD_249_347_583 (DEKRSY)	0.48	0	125.38	34.08	30.81	2071.84	1036.93	2	-0.000238	-0.115	1846	1859	43664	12506	5mg_eAf	HCD	1
Q8WYP5	Protein ELYS OS	AHCTF1	AHCTF1	LKSsQLLEPAVEETTKK	unique	S4 ADPr_HCD_249_347_583 (DEKRSY)	0.32	0	94.73	37.77	31.29	2441.11	814.712	3	0.00123	0.502	1844	1860	45538	12557	5mg_eAf	HCD	2
Q8WYP5	Protein ELYS OS	AHCTF1	AHCTF1	LKsSQLLEPAVEETTKK	unique	S3 ADP-Ribosyl-EThcD (SRDEKY)	1	23.2	390.07	37.78	31.29	2441.11	814.712	3	0.00123	0.502	1844	1860	46391	12559	5mg_eAf	EThcD	2
Q8WYP5	Protein ELYS OS	AHCTF1	AHCTF1	LkSSQLLEPAVEETTKK	unique	K2 ADPr_HCD_249_347_583 (DEKRSY)	1	28.75	179.61	65.06	31.29	2441.11	814.712	3	0.00123	0.502	1844	1860	45540	12560	5mg_eAf	HCD	2
Q8WYP5	Protein ELYS OS	AHCTF1	AHCTF1	LKsSQLLEPAVEETTK	unique	S3 ADPr_HCD_249_347_583 (DEKRSY)	0.08	0	74.77	15.36	31.35	2313.02	772.013	3	0.000576	0.249	1844	1859	45270	12637	5mg_eAf	HCD	1
Q8WYP5	Protein ELYS OS	AHCTF1	AHCTF1	SsQLLEPAVEETTK	unique	S2 ADPr_HCD_249_347_583 (DEKRSY)	0.3	0	137.23	26.79	30.73	2071.84	1036.93	2	0.000982	0.474	1846	1859	43091	12657	5mg_eAf	HCD	3
Q8WYP5	Protein ELYS OS	AHCTF1	AHCTF1	SsQLLEPAVEETTK	unique	S2 ADPr_HCD_249_347_583 (DEKRSY)	0.31	0	112.28	21.94	30.78	2071.84	1036.93	2	0.0039	1.88	1846	1859	47583	13451	5mg_eAf	HCD	2
Q8WYP5	Protein ELYS OS	AHCTF1	AHCTF1	sSQLLEPAVEETTK	unique	S1 ADP-Ribosyl-EThcD (SRDEKY)	1	50.64	187.81	34.13	30.81	2071.84	691.62	3	0.000646	0.312	1846	1859	48562	13471	5mg_eAf	EThcD	2
Q8WYP5	Protein ELYS OS	AHCTF1	AHCTF1	SsQLLEPAVEETTK	unique	S2 ADPr_HCD_249_347_583 (DEKRSY)	0.5	0	155.49	25.23	30.81	2071.84	691.62	3	0.000646	0.312	1846	1859	47597	13472	5mg_eAf	HCD	2
Q8WYP5	Protein ELYS OS	AHCTF1	AHCTF1	sILVPNEELSmVmSSK	unique	S1 ADPr_HCD_249_347_583 (DEKRSY), M11 Oxidation, M13 Oxidation	100 %, 100 %, 100 %	69.49, 1'000.00, 1'000.00	153.78	36.15	30.34	2335.94	779.653	3	0.000806	0.345	2030	2045	50169	15365	5mg_eAf	HCD	1
Q8WYP5	Protein ELYS OS	AHCTF1	AHCTF1	SILVPNeELSMVMSSK	unique	E7 ADPr_HCD_249_347_583 (DEKRSY)	0.91	10.66	98.04	36.47	31.01	2303.95	768.989	3	0.000286	0.124	2030	2045	67658	24069	5mg_eAf	HCD	2
Q8WYP5	Protein ELYS OS	AHCTF1	AHCTF1	sILVPNEELSMVMSSK	unique	S1 ADP-Ribosyl-EThcD (SRDEKY)	1	72.18	177.49	24.45	31.01	2303.95	768.989	3	0.000286	0.124	2030	2045	68109	24072	5mg_eAf	EThcD	2
Q8WYP5	Protein ELYS OS	AHCTF1	AHCTF1	sILVPNEELSMVMSSK	unique	S1 ADPr_HCD_249_347_583 (DEKRSY)	1	96.05	169.05	40.06	31.01	2303.95	768.989	3	0.000286	0.124	2030	2045	67661	24073	5mg_eAf	HCD	2
Q8WYP5	Protein ELYS OS	AHCTF1	AHCTF1	sILVPNEELSMVMSSK	unique	S1 ADPr_HCD_249_347_583 (DEKRSY)	1	66.19	94.14	22.27	31.01	2303.95	1152.98	2	0.000222	0.0963	2030	2045	67672	24087	5mg_eAf	HCD	2
Q8WYP5	Protein ELYS OS	AHCTF1	AHCTF1	KKLsSYPK	unique	S4 ADP-Ribosyl-EThcD (SRDEKY)	1	50.64	209.1	20.33	27.27	1490.62	497.881	3	0.000516	0.346	2251	2258	28052	3983	5mg_eAf	EThcD	2
Q8WYP5	Protein ELYS OS	AHCTF1	AHCTF1	kKLSSYPK	unique	K1 ADPr_HCD_249_347_583 (DEKRSY)	1	49.27	105.58	18.62	27.27	1490.62	497.881	3	0.000516	0.346	2251	2258	27227	3984	5mg_eAf	HCD	2
Q8WYP5	Protein ELYS OS	AHCTF1	AHCTF1	kLSSYPK	unique	K1 ADPr_HCD_249_347_583 (DEKRSY)	1	65.06	89.59	22.66	27.86	1362.53	682.27	2	0.000102	0.0747	2252	2258	26742	4258	5mg_eAf	HCD	3
Q8WYP5	Protein ELYS OS	AHCTF1	AHCTF1	kLSSYPK	unique	K1 ADPr_HCD_249_347_583 (DEKRSY)	1	47.85	78.83	16.81	27.86	1362.53	682.27	2	0.000102	0.0747	2252	2258	26744	4261	5mg_eAf	HCD	3
Q8WYP5	Protein ELYS OS	AHCTF1	AHCTF1	kLSSYPK	unique	K1 ADPr_HCD_249_347_583 (DEKRSY)	1	60.19	86.17	23.92	27.86	1362.53	455.183	3	0.000166	0.122	2252	2258	26761	4289	5mg_eAf	HCD	3
Q8WYP5	Protein ELYS OS	AHCTF1	AHCTF1	kLSSYPK	unique	K1 ADPr_HCD_249_347_583 (DEKRSY)	1	54.64	94.74	20.21	27.86	1362.53	455.183	3	0.000166	0.122	2252	2258	26763	4292	5mg_eAf	HCD	3
Q8WYP5	Protein ELYS OS	AHCTF1	AHCTF1	kLSSYPK	unique	K1 ADPr_HCD_249_347_583 (DEKRSY)	1	60.19	93.02	22.66	27.85	1362.53	682.27	2	-0.000138	-0.101	2252	2258	27010	4341	5mg_eAf	HCD	1
Q8WYP5	Protein ELYS OS	AHCTF1	AHCTF1	kLSSYPK	unique	K1 ADPr_HCD_249_347_583 (DEKRSY)	1	65.57	80.1	15.58	27.85	1362.53	682.27	2	-0.000138	-0.101	2252	2258	27013	4345	5mg_eAf	HCD	1
Q8WYP5	Protein ELYS OS	AHCTF1	AHCTF1	kLSSYPK	unique	K1 ADPr_HCD_249_347_583 (DEKRSY)	1	60.19	83.48	25.09	27.86	1362.53	455.183	3	0.000166	0.122	2252	2258	27016	4351	5mg_eAf	HCD	1
Q8WYP5	Protein ELYS OS	AHCTF1	AHCTF1	KLSsYPK	unique	S4 ADP-Ribosyl-EThcD (SRDEKY)	1	50.64	193.45	15.74	27.86	1362.53	455.183	3	0.000166	0.122	2252	2258	27891	4354	5mg_eAf	EThcD	1
Q8WYP5	Protein ELYS OS	AHCTF1	AHCTF1	kLSSYPK	unique	K1 ADPr_HCD_249_347_583 (DEKRSY)	1	54.64	98.02	19.61	27.86	1362.53	455.183	3	0.000166	0.122	2252	2258	27018	4355	5mg_eAf	HCD	1
Q8WYP5	Protein ELYS OS	AHCTF1	AHCTF1	LsSYPK	unique	S2 ADPr_HCD_249_347_583 (DEKRSY)	0.79	21.19	57.81	17.94	28.78	1234.43	618.223	2	0.000262	0.212	2253	2258	26923	4552	5mg_eAf	HCD	3
Q8WYP5	Protein ELYS OS	AHCTF1	AHCTF1	LsSYPK	unique	S2 ADPr_HCD_249_347_583 (DEKRSY)	0.99	37.15	55.21	18.88	28.78	1234.43	618.223	2	0.000262	0.212	2253	2258	26926	4557	5mg_eAf	HCD	3
Q8WYP5	Protein ELYS OS	AHCTF1	AHCTF1	LsSYPK	unique	S2 ADPr_HCD_249_347_583 (DEKRSY)	0.96	17.48	52.69	17.34	28.78	1234.43	618.223	2	0.000382	0.309	2253	2258	27170	4603	5mg_eAf	HCD	1
Q8WYP5	Protein ELYS OS	AHCTF1	AHCTF1	LsSYPK	unique	S2 ADPr_HCD_249_347_583 (DEKRSY)	0.66	17.48	52.69	19.21	28.78	1234.43	618.223	2	0.000382	0.309	2253	2258	27173	4608	5mg_eAf	HCD	1
Q8WYP5	Protein ELYS OS	AHCTF1	AHCTF1	LsSYPK	unique	S2 ADPr_HCD_249_347_583 (DEKRSY)	0.79	21.19	57.81	17.03	28.78	1234.43	618.223	2	0.000382	0.309	2253	2258	26997	4674	5mg_eAf	HCD	3
Q8WYP5	Protein ELYS OS	AHCTF1	AHCTF1	LsSYPK	unique	S2 ADPr_HCD_249_347_583 (DEKRSY)	0.61	17.48	50.87	16.98	28.78	1234.43	618.223	2	0.000382	0.309	2253	2258	27247	4731	5mg_eAf	HCD	1
Q8WYP5	Protein ELYS OS	AHCTF1	AHCTF1	LsSYPK	unique	S2 ADPr_HCD_249_347_583 (DEKRSY)	0.03	17.48	49.7	16.17	28.78	1234.43	618.223	2	0.000382	0.309	2253	2258	27249	4734	5mg_eAf	HCD	1
Q8WYP5	Protein ELYS OS	AHCTF1	AHCTF1	kLSSYPK	unique	K1 ADPr_HCD_249_347_583 (DEKRSY)	1	54.94	89.81	21.46	28.69	1362.53	682.27	2	0.000362	0.265	2252	2258	29663	5190	5mg_eAf	HCD	2
Q8WYP5	Protein ELYS OS	AHCTF1	AHCTF1	kLSSYPK	unique	K1 ADPr_HCD_249_347_583 (DEKRSY)	1	65.57	80.1	16.81	28.69	1362.53	682.27	2	0.000362	0.265	2252	2258	29665	5193	5mg_eAf	HCD	2
Q8WYP5	Protein ELYS OS	AHCTF1	AHCTF1	kLSSYPK	unique	K1 ADPr_HCD_249_347_583 (DEKRSY)	1	68.46	98.6	26.25	27.86	1362.53	455.183	3	0.000166	0.122	2252	2258	29668	5197	5mg_eAf	HCD	2
Q8WYP5	Protein ELYS OS	AHCTF1	AHCTF1	KLSsYPK	unique	S4 ADP-Ribosyl-EThcD (SRDEKY)	1	50.64	199.26	15.74	27.86	1362.53	455.183	3	0.000166	0.122	2252	2258	30448	5201	5mg_eAf	EThcD	2
Q8WYP5	Protein ELYS OS	AHCTF1	AHCTF1	kLSSYPK	unique	K1 ADPr_HCD_249_347_583 (DEKRSY)	1	54.64	98.02	21.83	27.86	1362.53	455.183	3	0.000166	0.122	2252	2258	29671	5202	5mg_eAf	HCD	2
Q8WYP5	Protein ELYS OS	AHCTF1	AHCTF1	LsSYPK	unique	S2 ADPr_HCD_249_347_583 (DEKRSY)	0.69	18.44	55.3	15.96	28.78	1234.43	618.223	2	0.000262	0.212	2253	2258	29802	5422	5mg_eAf	HCD	2
Q8WYP5	Protein ELYS OS	AHCTF1	AHCTF1	sAQQEASADVATPK	unique	S1 ADPr_HCD_249_347_583 (DEKRSY)	1	104.55	245.57	61.57	29	1942.74	972.375	2	0.000322	0.166	1753	1766	29393	5471	5mg_eAf	HCD	1
Q8WYP5	Protein ELYS OS	AHCTF1	AHCTF1	LsSYPK	unique	S2 ADPr_HCD_249_347_583 (DEKRSY)	0.99	37.15	60.6	15.65	28.78	1234.43	618.223	2	0.000262	0.212	2253	2258	31571	5540	5mg_eAf	HCD	2
Q8WYP5	Protein ELYS OS	AHCTF1	AHCTF1	LsSYPK	unique	S2 ADPr_HCD_249_347_583 (DEKRSY)	0.61	17.48	52.69	16.7	28.78	1234.43	618.223	2	0.000262	0.212	2253	2258	31573	5543	5mg_eAf	HCD	2
Q8WYP5	Protein ELYS OS	AHCTF1	AHCTF1	sAQQEASADVATPK	unique	S1 ADPr_HCD_249_347_583 (DEKRSY)	1	69.03	168.99	77.93	28.81	1942.73	972.374	2	-0.000658	-0.339	1753	1766	32112	6425	5mg_eAf	HCD	2
Q8WYP5	Protein ELYS OS	AHCTF1	AHCTF1	NTPAkSENVDVGKPALGK	unique	K5 ADPr_HCD_249_347_583 (DEKRSY)	1	40.26	83.62	20.12	30.9	2365.04	789.353	3	0.000866	0.366	2012	2029	31848	6728	5mg_eAf	HCD	1
Q8WYP5	Protein ELYS OS	AHCTF1	AHCTF1	NTPAKsENVDVGKPALGK	unique	S6 ADP-Ribosyl-EThcD (SRDEKY)	1	26.2	422.58	61.9	30.9	2365.04	789.353	3	0.000866	0.366	2012	2029	32638	6730	5mg_eAf	EThcD	1
Q8WYP5	Protein ELYS OS	AHCTF1	AHCTF1	NTPAkSENVDVGKPALGK	unique	K5 ADPr_HCD_249_347_583 (DEKRSY)	1	40.26	161.42	49.69	30.9	2365.04	789.353	3	0.000866	0.366	2012	2029	31850	6731	5mg_eAf	HCD	1
Q8WYP5	Protein ELYS OS	AHCTF1	AHCTF1	SeNVDVGKPALGK	unique	E2 ADPr_HCD_249_347_583 (DEKRSY)	0.02	0	91.03	46.97	29.89	1853.76	927.888	2	0.00234	1.26	2017	2029	33303	7190	5mg_eAf	HCD	3
Q8WYP5	Protein ELYS OS	AHCTF1	AHCTF1	SeNVDVGKPALGK	unique	E2 ADPr_HCD_249_347_583 (DEKRSY)	0	0	133.61	39.92	29.89	1853.76	927.888	2	0.00234	1.26	2017	2029	33306	7196	5mg_eAf	HCD	3
Q8WYP5	Protein ELYS OS	AHCTF1	AHCTF1	SeNVDVGKPALGK	unique	E2 ADPr_HCD_249_347_583 (DEKRSY)	0.31	0	126.39	35.78	29.97	1853.76	618.927	3	-4.41e-05	-0.0238	2017	2029	33310	7202	5mg_eAf	HCD	3
Q8WYP5	Protein ELYS OS	AHCTF1	AHCTF1	SeNVDVGKPALGK	unique	E2 ADP-Ribosyl-EThcD (SRDEKY)	0	0	321.55	54.43	29.97	1853.76	618.927	3	-4.41e-05	-0.0238	2017	2029	34302	7205	5mg_eAf	EThcD	3
Q8WYP5	Protein ELYS OS	AHCTF1	AHCTF1	SeNVDVGKPALGK	unique	E2 ADPr_HCD_249_347_583 (DEKRSY)	0.5	0	198.85	40.37	29.97	1853.76	618.927	3	-4.41e-05	-0.0238	2017	2029	33313	7206	5mg_eAf	HCD	3
Q8WYP5	Protein ELYS OS	AHCTF1	AHCTF1	SeNVDVGKPALGK	unique	E2 ADPr_HCD_249_347_583 (DEKRSY)	0.64	40.07	111.35	47.85	29.97	1853.76	618.927	3	-4.41e-05	-0.0238	2017	2029	33825	7238	5mg_eAf	HCD	1
Q8WYP5	Protein ELYS OS	AHCTF1	AHCTF1	sENVDVGKPALGK	unique	S1 ADP-Ribosyl-EThcD (SRDEKY)	1	50.64	342.57	58.45	29.97	1853.76	618.927	3	-4.41e-05	-0.0238	2017	2029	34787	7242	5mg_eAf	EThcD	1
Q8WYP5	Protein ELYS OS	AHCTF1	AHCTF1	SeNVDVGKPALGK	unique	E2 ADPr_HCD_249_347_583 (DEKRSY)	0.5	0	196.98	45.78	29.97	1853.76	618.927	3	-4.41e-05	-0.0238	2017	2029	33828	7243	5mg_eAf	HCD	1
Q8WYP5	Protein ELYS OS	AHCTF1	AHCTF1	SeNVDVGKPALGK	unique	E2 ADPr_HCD_249_347_583 (DEKRSY)	0.29	0	124.98	29.17	30	1853.76	927.888	2	0.001	0.54	2017	2029	33835	7254	5mg_eAf	HCD	1
Q8WYP5	Protein ELYS OS	AHCTF1	AHCTF1	NTPAKSeNVDVGKPALGK	unique	E7 ADPr_HCD_249_347_583 (DEKRSY)	0.93	16.24	68.99	23.6	30.87	2365.04	789.353	3	0.000686	0.29	2012	2029	36336	7923	5mg_eAf	HCD	2
Q8WYP5	Protein ELYS OS	AHCTF1	AHCTF1	NTPAKsENVDVGKPALGK	unique	S6 ADP-Ribosyl-EThcD (SRDEKY)	1	23.2	388.24	55.01	30.77	2365.04	789.353	3	0.00144	0.607	2012	2029	37260	7926	5mg_eAf	EThcD	2
Q8WYP5	Protein ELYS OS	AHCTF1	AHCTF1	NTPAkSENVDVGKPALGK	unique	K5 ADPr_HCD_249_347_583 (DEKRSY)	1	77.91	171.36	48.64	30.77	2365.04	789.353	3	0.00144	0.607	2012	2029	36339	7927	5mg_eAf	HCD	2
Q8WYP5	Protein ELYS OS	AHCTF1	AHCTF1	sENVDVGKPALGK	unique	S1 ADP-Ribosyl-EThcD (SRDEKY)	1	23.2	240.74	40.41	30.15	1853.76	618.927	3	0.000316	0.17	2017	2029	37371	8326	5mg_eAf	EThcD	2
Q8WYP5	Protein ELYS OS	AHCTF1	AHCTF1	SeNVDVGKPALGK	unique	E2 ADPr_HCD_249_347_583 (DEKRSY)	0.98	16.69	162.95	42.58	30.15	1853.76	618.927	3	0.000316	0.17	2017	2029	36579	8327	5mg_eAf	HCD	2
Q8WYP5	Protein ELYS OS	AHCTF1	AHCTF1	SeNVDVGKPALGK	unique	E2 ADPr_HCD_249_347_583 (DEKRSY)	0.49	0	84.78	21.34	30.15	1853.76	927.887	2	0.000382	0.206	2017	2029	36589	8343	5mg_eAf	HCD	2
Q6P6C2	RNA demethylase ALKBH5 OS	ALKBH5	ALKBH5	sVLLPTHR	unique	S1 ADPr_HCD_249_347_583 (DEKRSY)	1	59.75	68.33	17.56	28.42	1462.6	732.308	2	0.000162	0.111	350	357	33978	8254	5mg_eAf	HCD	3
Q6P6C2	RNA demethylase ALKBH5 OS	ALKBH5	ALKBH5	sVLLPTHR	unique	S1 ADPr_HCD_249_347_583 (DEKRSY)	1	123.38	112.76	23.21	28.42	1462.6	732.308	2	0.000162	0.111	350	357	33980	8257	5mg_eAf	HCD	3
Q6P6C2	RNA demethylase ALKBH5 OS	ALKBH5	ALKBH5	sVLLPTHR	unique	S1 ADPr_HCD_249_347_583 (DEKRSY)	1	149.93	143.92	33.23	28.44	1462.6	488.541	3	-0.000104	-0.0711	350	357	33991	8276	5mg_eAf	HCD	3
Q6P6C2	RNA demethylase ALKBH5 OS	ALKBH5	ALKBH5	sVLLPTHR	unique	S1 ADP-Ribosyl-EThcD (SRDEKY)	1	151.01	122.16	32.64	28.44	1462.6	488.541	3	-0.000104	-0.0711	350	357	34593	8278	5mg_eAf	EThcD	3
Q6P6C2	RNA demethylase ALKBH5 OS	ALKBH5	ALKBH5	sVLLPTHR	unique	S1 ADPr_HCD_249_347_583 (DEKRSY)	1	198.71	187.13	21.86	28.44	1462.6	488.541	3	-0.000104	-0.0711	350	357	33993	8279	5mg_eAf	HCD	3
Q6P6C2	RNA demethylase ALKBH5 OS	ALKBH5	ALKBH5	sVLLPTHR	unique	S1 ADPr_HCD_249_347_583 (DEKRSY)	1	159.93	148.95	31.01	28.43	1462.6	488.541	3	-0.000464	-0.317	350	357	36141	8316	5mg_eAf	HCD	1
Q6P6C2	RNA demethylase ALKBH5 OS	ALKBH5	ALKBH5	sVLLPTHR	unique	S1 ADP-Ribosyl-EThcD (SRDEKY)	1	157.93	156.16	39.38	28.43	1462.6	488.541	3	-0.000464	-0.317	350	357	37104	8318	5mg_eAf	EThcD	1
Q6P6C2	RNA demethylase ALKBH5 OS	ALKBH5	ALKBH5	sVLLPTHR	unique	S1 ADPr_HCD_249_347_583 (DEKRSY)	1	202.35	197.63	25	28.43	1462.6	488.541	3	-0.000464	-0.317	350	357	36143	8319	5mg_eAf	HCD	1
Q6P6C2	RNA demethylase ALKBH5 OS	ALKBH5	ALKBH5	sVLLPTHR	unique	S1 ADPr_HCD_249_347_583 (DEKRSY)	1	79.15	95.12	15.18	28.45	1462.6	732.308	2	-0.000198	-0.135	350	357	36146	8322	5mg_eAf	HCD	1
Q6P6C2	RNA demethylase ALKBH5 OS	ALKBH5	ALKBH5	sVLLPTHR	unique	S1 ADPr_HCD_249_347_583 (DEKRSY)	1	109.61	107.88	21.74	28.45	1462.6	732.308	2	-0.000198	-0.135	350	357	36149	8328	5mg_eAf	HCD	1
Q6P6C2	RNA demethylase ALKBH5 OS	ALKBH5	ALKBH5	sVLLPTHR	unique	S1 ADPr_HCD_249_347_583 (DEKRSY)	1	114.6	124.11	21.64	28.44	1462.6	488.541	3	-0.000104	-0.0711	350	357	38850	9408	5mg_eAf	HCD	2
Q6P6C2	RNA demethylase ALKBH5 OS	ALKBH5	ALKBH5	sVLLPTHR	unique	S1 ADP-Ribosyl-EThcD (SRDEKY)	1	180.67	163.64	38.97	28.44	1462.6	488.541	3	-0.000104	-0.0711	350	357	39653	9410	5mg_eAf	EThcD	2
Q6P6C2	RNA demethylase ALKBH5 OS	ALKBH5	ALKBH5	sVLLPTHR	unique	S1 ADPr_HCD_249_347_583 (DEKRSY)	1	182.88	169.87	19.27	28.44	1462.6	488.541	3	-0.000104	-0.0711	350	357	38852	9411	5mg_eAf	HCD	2
Q86V81	THO complex subunit 4 OS	ALYREF	ALYREF	QLPDKWQHdLFDSGFGGGAGVETGGK	unique	D9 ADPr_HCD_249_347_583 (DEKRSY)	0.32	0	104.97	56.34	32.22	3243.33	1082.12	3	0.000706	0.218	82	107	56078	19053	5mg_eAf	HCD	3
Q86V81	THO complex subunit 4 OS	ALYREF	ALYREF	QLPDKWQHdLFDSGFGGGAGVETGGK	unique	D9 ADP-Ribosyl-EThcD (SRDEKY)	1	39.47	303.14	55.65	32.22	3243.33	1082.12	3	0.000706	0.218	82	107	56901	19057	5mg_eAf	EThcD	3
Q86V81	THO complex subunit 4 OS	ALYREF	ALYREF	QLPDkWQHDLFDSGFGGGAGVETGGK	unique	K5 ADPr_HCD_249_347_583 (DEKRSY)	0.03	0	253.36	91.57	32.22	3243.33	1082.12	3	0.000706	0.218	82	107	56081	19058	5mg_eAf	HCD	3
Q86V81	THO complex subunit 4 OS	ALYREF	ALYREF	QLPDKWQHDLFDsGFGGGAGVETGGK	unique	S13 ADPr_HCD_249_347_583 (DEKRSY)	0.2	0	48.56	25.78	32.17	3243.33	1082.12	3	-0.00223	-0.689	82	107	58655	19257	5mg_eAf	HCD	1
Q86V81	THO complex subunit 4 OS	ALYREF	ALYREF	QLPDkWQHDLFDSGFGGGAGVETGGK	unique	K5 ADP-Ribosyl-EThcD (SRDEKY)	0.01	0	218.78	39.31	32.17	3243.33	1082.12	3	-0.00223	-0.689	82	107	59566	19260	5mg_eAf	EThcD	1
Q86V81	THO complex subunit 4 OS	ALYREF	ALYREF	QLPDkWQHDLFDSGFGGGAGVETGGK	unique	K5 ADPr_HCD_249_347_583 (DEKRSY)	0.01	0	240.62	95.54	32.17	3243.33	1082.12	3	-0.00223	-0.689	82	107	58657	19261	5mg_eAf	HCD	1
Q86V81	THO complex subunit 4 OS	ALYREF	ALYREF	QLPDKWQHDLFDsGFGGGAGVETGGK	unique	S13 ADPr_HCD_249_347_583 (DEKRSY)	0.2	0	83.53	51.83	32.16	3243.34	811.842	4	0.00393	1.21	82	107	61187	20750	5mg_eAf	HCD	2
Q86V81	THO complex subunit 4 OS	ALYREF	ALYREF	QLPDKWQHDLFdSGFGGGAGVETGGK	unique	D12 ADPr_HCD_249_347_583 (DEKRSY)	0.11	0	145.95	34.08	32.16	3243.34	811.842	4	0.00393	1.21	82	107	61190	20755	5mg_eAf	HCD	2
Q86V81	THO complex subunit 4 OS	ALYREF	ALYREF	QLPDKWQHDLFDsGFGGGAGVETGGK	unique	S13 ADPr_HCD_249_347_583 (DEKRSY)	0.2	0	36.95	28.01	32.2	3243.34	1082.12	3	0.00107	0.329	82	107	61198	20765	5mg_eAf	HCD	2
Q86V81	THO complex subunit 4 OS	ALYREF	ALYREF	QLPDKWQHdLFDSGFGGGAGVETGGK	unique	D9 ADP-Ribosyl-EThcD (SRDEKY)	0.99	20.2	144.79	17.54	32.22	3243.33	1082.12	3	0.000706	0.218	82	107	61791	20768	5mg_eAf	EThcD	2
Q86V81	THO complex subunit 4 OS	ALYREF	ALYREF	QLPDkWQHDLFDSGFGGGAGVETGGK	unique	K5 ADPr_HCD_249_347_583 (DEKRSY)	0	0	190.63	84.83	32.22	3243.33	1082.12	3	0.000706	0.218	82	107	61201	20769	5mg_eAf	HCD	2
Q9NQW6	Anillin OS	ANLN	ANLN	sNIHSSVMASPGGLSAVR	unique	S1 ADPr_HCD_249_347_583 (DEKRSY)	1	45.9	130.43	64.34	30.73	2309.95	770.99	3	-0.00174	-0.755	918	935	42663	11966	5mg_eAf	HCD	3
Q9NQW6	Anillin OS	ANLN	ANLN	sNIHSSVMASPGGLSAVR	unique	S1 ADP-Ribosyl-EThcD (SRDEKY)	1	94.68	271.71	46.81	30.73	2309.95	770.99	3	-0.00174	-0.755	918	935	43519	11969	5mg_eAf	EThcD	3
Q9NQW6	Anillin OS	ANLN	ANLN	sNIHSSVMASPGGLSAVR	unique	S1 ADPr_HCD_249_347_583 (DEKRSY)	1	121.31	176.76	57.42	30.73	2309.95	770.99	3	-0.00174	-0.755	918	935	42666	11970	5mg_eAf	HCD	3
Q9NQW6	Anillin OS	ANLN	ANLN	SNIHsSVMASPGGLSAVR	unique	S5 ADPr_HCD_249_347_583 (DEKRSY)	0.05	0	56.44	22.47	30.73	2309.95	770.99	3	-0.00138	-0.599	918	935	45827	12996	5mg_eAf	HCD	2
Q9NQW6	Anillin OS	ANLN	ANLN	sNIHSSVMASPGGLSAVR	unique	S1 ADP-Ribosyl-EThcD (SRDEKY)	1	34.18	162.9	24.44	30.73	2309.95	770.99	3	-0.00138	-0.599	918	935	46485	12999	5mg_eAf	EThcD	2
Q9NQW6	Anillin OS	ANLN	ANLN	sNIHSSVMASPGGLSAVR	unique	S1 ADPr_HCD_249_347_583 (DEKRSY)	1	121.31	150.3	36.7	30.73	2309.95	770.99	3	-0.00138	-0.599	918	935	45829	13000	5mg_eAf	HCD	2
Q9NQW6	Anillin OS	ANLN	ANLN	sNIHSSVmASPGGLSAVR	unique	S1 ADPr_HCD_249_347_583 (DEKRSY), M8 Oxidation	100 %, 100 %	29.81, 1'000.00	100.98	30.41	30.57	2325.95	776.323	3	0.00126	0.542	918	935	38500	9483	5mg_eAf	HCD	1
Q10567	AP-1 complex subunit beta-1 OS	AP1B1	AP1B1	sLPPR	razor	S1 ADPr_HCD_249_347_583 (DEKRSY)	1	73.53	61.38	18.79	25	1109.39	555.705	2	0.000402	0.362	592	596	26741	4254	5mg_eAf	HCD	3
Q10567	AP-1 complex subunit beta-1 OS	AP1B1	AP1B1	sLPPR	razor	S1 ADPr_HCD_249_347_583 (DEKRSY)	1	78.51	64.62	23.52	25	1109.39	555.705	2	0.000162	0.146	592	596	27025	4366	5mg_eAf	HCD	1
Q10567	AP-1 complex subunit beta-1 OS	AP1B1	AP1B1	sLPPR	razor	S1 ADPr_HCD_249_347_583 (DEKRSY)	1	78.51	62.17	20.71	25	1109.39	555.705	2	0.000162	0.146	592	596	27027	4370	5mg_eAf	HCD	1
Q10567	AP-1 complex subunit beta-1 OS	AP1B1	AP1B1	sLPPR	razor	S1 ADPr_HCD_249_347_583 (DEKRSY)	1	73.53	61.38	19.82	25	1109.39	555.705	2	4.19e-05	0.0377	592	596	26861	4449	5mg_eAf	HCD	3
Q10567	AP-1 complex subunit beta-1 OS	AP1B1	AP1B1	sLPPR	razor	S1 ADPr_HCD_249_347_583 (DEKRSY)	1	78.51	62.17	22.76	25	1109.39	555.704	2	-0.000318	-0.287	592	596	26942	4583	5mg_eAf	HCD	3
Q10567	AP-1 complex subunit beta-1 OS	AP1B1	AP1B1	sLPPR	razor	S1 ADPr_HCD_249_347_583 (DEKRSY)	1	78.51	62.17	22.61	25	1109.39	555.704	2	-0.000318	-0.287	592	596	26945	4588	5mg_eAf	HCD	3
Q10567	AP-1 complex subunit beta-1 OS	AP1B1	AP1B1	sLPPR	razor	S1 ADPr_HCD_249_347_583 (DEKRSY)	1	61.09	47.98	18.8	25	1109.39	555.705	2	4.19e-05	0.0377	592	596	27197	4647	5mg_eAf	HCD	1
Q10567	AP-1 complex subunit beta-1 OS	AP1B1	AP1B1	sLPPR	razor	S1 ADPr_HCD_249_347_583 (DEKRSY)	1	78.51	64.62	26.48	25	1109.39	555.705	2	4.19e-05	0.0377	592	596	27200	4652	5mg_eAf	HCD	1
Q10567	AP-1 complex subunit beta-1 OS	AP1B1	AP1B1	sLPPR	razor	S1 ADPr_HCD_249_347_583 (DEKRSY)	1	69.68	58.32	23.01	25	1109.39	555.705	2	4.19e-05	0.0377	592	596	28721	4728	5mg_eAf	HCD	3
Q10567	AP-1 complex subunit beta-1 OS	AP1B1	AP1B1	sLPPR	razor	S1 ADPr_HCD_249_347_583 (DEKRSY)	1	78.51	62.17	21.38	25	1109.39	555.705	2	4.19e-05	0.0377	592	596	28724	4734	5mg_eAf	HCD	3
Q10567	AP-1 complex subunit beta-1 OS	AP1B1	AP1B1	sLPPR	razor	S1 ADPr_HCD_249_347_583 (DEKRSY)	1	78.51	64.62	31.12	25	1109.39	555.705	2	0.000402	0.362	592	596	27275	4777	5mg_eAf	HCD	1
Q10567	AP-1 complex subunit beta-1 OS	AP1B1	AP1B1	sLPPR	razor	S1 ADPr_HCD_249_347_583 (DEKRSY)	1	78.51	64.62	20.87	25	1109.39	555.705	2	0.000402	0.362	592	596	27277	4781	5mg_eAf	HCD	1
Q10567	AP-1 complex subunit beta-1 OS	AP1B1	AP1B1	sLPPR	razor	S1 ADPr_HCD_249_347_583 (DEKRSY)	1	78.51	62.17	19.91	25	1109.39	555.704	2	-0.000698	-0.629	592	596	28827	4903	5mg_eAf	HCD	3
Q10567	AP-1 complex subunit beta-1 OS	AP1B1	AP1B1	sLPPR	razor	S1 ADPr_HCD_249_347_583 (DEKRSY)	1	73.53	55.92	15.32	25	1109.39	555.704	2	-0.000698	-0.629	592	596	28829	4906	5mg_eAf	HCD	3
Q10567	AP-1 complex subunit beta-1 OS	AP1B1	AP1B1	sLPPR	razor	S1 ADPr_HCD_249_347_583 (DEKRSY)	1	78.92	70	16.1	25	1109.39	555.704	2	-0.000318	-0.287	592	596	27372	4936	5mg_eAf	HCD	1
Q10567	AP-1 complex subunit beta-1 OS	AP1B1	AP1B1	sLPPR	razor	S1 ADPr_HCD_249_347_583 (DEKRSY)	1	84.21	66.33	30.73	25	1109.39	555.704	2	-0.000458	-0.413	592	596	28921	5062	5mg_eAf	HCD	3
Q10567	AP-1 complex subunit beta-1 OS	AP1B1	AP1B1	sLPPR	razor	S1 ADPr_HCD_249_347_583 (DEKRSY)	1	84.21	63.88	15.79	25	1109.39	555.704	2	-0.000458	-0.413	592	596	28924	5067	5mg_eAf	HCD	3
Q10567	AP-1 complex subunit beta-1 OS	AP1B1	AP1B1	sLPPR	razor	S1 ADPr_HCD_249_347_583 (DEKRSY)	1	73.53	61.38	16.42	25	1109.39	555.704	2	-0.000318	-0.287	592	596	29008	5204	5mg_eAf	HCD	3
Q10567	AP-1 complex subunit beta-1 OS	AP1B1	AP1B1	sLPPR	razor	S1 ADPr_HCD_249_347_583 (DEKRSY)	1	69.68	58.32	18.72	25	1109.39	555.704	2	-0.000318	-0.287	592	596	29010	5207	5mg_eAf	HCD	3
Q10567	AP-1 complex subunit beta-1 OS	AP1B1	AP1B1	sLPPR	razor	S1 ADPr_HCD_249_347_583 (DEKRSY)	1	73.53	58.93	20.86	25	1109.39	555.705	2	0.000282	0.254	592	596	29706	5261	5mg_eAf	HCD	2
Q10567	AP-1 complex subunit beta-1 OS	AP1B1	AP1B1	sLPPR	razor	S1 ADPr_HCD_249_347_583 (DEKRSY)	1	85.53	67.24	24.35	25	1109.39	555.705	2	4.19e-05	0.0377	592	596	29315	5342	5mg_eAf	HCD	1
Q10567	AP-1 complex subunit beta-1 OS	AP1B1	AP1B1	sLPPR	razor	S1 ADPr_HCD_249_347_583 (DEKRSY)	1	91.48	70	18.64	25	1109.39	555.704	2	-0.00106	-0.953	592	596	29122	5390	5mg_eAf	HCD	3
Q10567	AP-1 complex subunit beta-1 OS	AP1B1	AP1B1	sLPPR	razor	S1 ADPr_HCD_249_347_583 (DEKRSY)	1	78.51	62.17	20.09	25	1109.39	555.704	2	-0.00106	-0.953	592	596	29124	5394	5mg_eAf	HCD	3
Q10567	AP-1 complex subunit beta-1 OS	AP1B1	AP1B1	sLPPR	razor	S1 ADPr_HCD_249_347_583 (DEKRSY)	1	55.83	45.53	15.49	25	1109.39	555.704	2	-7.81e-05	-0.0704	592	596	29400	5483	5mg_eAf	HCD	1
Q10567	AP-1 complex subunit beta-1 OS	AP1B1	AP1B1	sLPPR	razor	S1 ADPr_HCD_249_347_583 (DEKRSY)	1	78.51	62.17	25.04	25	1109.39	555.704	2	-7.81e-05	-0.0704	592	596	29403	5488	5mg_eAf	HCD	1
Q10567	AP-1 complex subunit beta-1 OS	AP1B1	AP1B1	sLPPR	razor	S1 ADPr_HCD_249_347_583 (DEKRSY)	1	69.68	52.86	18.63	25	1109.39	555.704	2	-0.000318	-0.287	592	596	31682	5722	5mg_eAf	HCD	2
Q10567	AP-1 complex subunit beta-1 OS	AP1B1	AP1B1	sLPPR	razor	S1 ADPr_HCD_249_347_583 (DEKRSY)	1	78.51	65.98	25.57	25	1109.39	555.704	2	-7.81e-05	-0.0704	592	596	31771	5867	5mg_eAf	HCD	2
Q10567	AP-1 complex subunit beta-1 OS	AP1B1	AP1B1	sLPPR	razor	S1 ADPr_HCD_249_347_583 (DEKRSY)	1	73.53	55.92	19.54	25	1109.39	555.704	2	-7.81e-05	-0.0704	592	596	31848	5994	5mg_eAf	HCD	2
Q10567	AP-1 complex subunit beta-1 OS	AP1B1	AP1B1	sLPPR	razor	S1 ADPr_HCD_249_347_583 (DEKRSY)	1	73.53	55.92	16.1	25	1109.4	555.705	2	0.00114	1.03	592	596	31951	6164	5mg_eAf	HCD	2
Q9UBZ4	DNA-(apurinic or apyrimidinic site) lyase 2 OS	APEX2	APEX2	sVLAGPLR	unique	S1 ADPr_HCD_249_347_583 (DEKRSY)	1	67.49	57.73	19.2	26.09	1352.55	677.284	2	6.19e-05	0.0457	458	465	40915	10726	5mg_eAf	HCD	1
Q9UBZ4	DNA-(apurinic or apyrimidinic site) lyase 2 OS	APEX2	APEX2	sVLAGPLR	unique	S1 ADPr_HCD_249_347_583 (DEKRSY)	1	88.31	83.38	30.18	26.09	1352.55	677.284	2	6.19e-05	0.0457	458	465	40917	10729	5mg_eAf	HCD	1
Q9UBZ4	DNA-(apurinic or apyrimidinic site) lyase 2 OS	APEX2	APEX2	sVLAGPLR	unique	S1 ADPr_HCD_249_347_583 (DEKRSY)	1	96.89	82.98	21.14	26.5	1352.55	677.283	2	-0.000798	-0.59	458	465	43491	11740	5mg_eAf	HCD	2
Q7Z2E3	Aprataxin OS	APTX	APTX	DAAQEAEAGTGLePGSNSGQcSVPLKK	unique	E13 ADPr_HCD_249_347_583 (DEKRSY)	0.98	23.61	50.64	16.7	32.14	3241.33	1081.45	3	0.00161	0.497	141	167	40914	10724	5mg_eAf	HCD	1
Q7Z6K5	Arpin OS	ARPIN	ARPIN	HSILdTHGRK	unique	D5 ADP-Ribosyl-EThcD (SRDEKY)	1	122.83	316.16	33.49	31.09	1703.68	568.901	3	0.000136	0.0797	47	56	30348	4887	5mg_eAf	EThcD	2
Q7Z6K5	Arpin OS	ARPIN	ARPIN	HsILDTHGR	unique	S2 ADPr_HCD_249_347_583 (DEKRSY)	1	36.56	111.62	27.22	30.87	1575.59	526.203	3	0.000206	0.131	47	55	28940	5095	5mg_eAf	HCD	3
Q7Z6K5	Arpin OS	ARPIN	ARPIN	HSILdTHGR	unique	D5 ADP-Ribosyl-EThcD (SRDEKY)	1	73.64	245.73	18.2	30.87	1575.59	526.203	3	0.000206	0.131	47	55	29830	5097	5mg_eAf	EThcD	3
Q7Z6K5	Arpin OS	ARPIN	ARPIN	HsILDTHGR	unique	S2 ADPr_HCD_249_347_583 (DEKRSY)	1	37.84	125.15	21.22	30.87	1575.59	526.203	3	0.000206	0.131	47	55	28942	5098	5mg_eAf	HCD	3
Q7Z6K5	Arpin OS	ARPIN	ARPIN	HsILDTHGR	unique	S2 ADPr_HCD_249_347_583 (DEKRSY)	1	56.73	116.39	20.59	30.87	1575.59	526.203	3	-0.000334	-0.212	47	55	29208	5168	5mg_eAf	HCD	1
Q7Z6K5	Arpin OS	ARPIN	ARPIN	HSILdTHGR	unique	D5 ADP-Ribosyl-EThcD (SRDEKY)	1	73.64	262.85	27.23	30.87	1575.59	526.203	3	-0.000334	-0.212	47	55	30154	5171	5mg_eAf	EThcD	1
Q7Z6K5	Arpin OS	ARPIN	ARPIN	HsILDTHGR	unique	S2 ADPr_HCD_249_347_583 (DEKRSY)	1	36.56	123.31	19.32	30.87	1575.59	526.203	3	-0.000334	-0.212	47	55	29210	5172	5mg_eAf	HCD	1
Q7Z6K5	Arpin OS	ARPIN	ARPIN	HsILDTHGR	unique	S2 ADPr_HCD_249_347_583 (DEKRSY)	1	56.73	118.56	27.9	30.87	1575.59	526.203	3	0.000596	0.378	47	55	31946	6156	5mg_eAf	HCD	2
Q7Z6K5	Arpin OS	ARPIN	ARPIN	HSILdTHGR	unique	D5 ADP-Ribosyl-EThcD (SRDEKY)	1	73.64	243.54	19.21	30.87	1575.59	526.203	3	0.000596	0.378	47	55	32757	6159	5mg_eAf	EThcD	2
Q7Z6K5	Arpin OS	ARPIN	ARPIN	HsILDTHGR	unique	S2 ADPr_HCD_249_347_583 (DEKRSY)	1	37.84	121.92	19.12	30.87	1575.59	526.203	3	0.000596	0.378	47	55	31949	6160	5mg_eAf	HCD	2
Q9NR48	Histone-lysine N-methyltransferase ASH1L OS	ASH1L	ASH1L	STAPsLALLADSEKPSHK	unique	S5 ADPr_HCD_249_347_583 (DEKRSY)	0.34	11.33	60.85	19.17	31.43	2392.04	798.353	3	0.00109	0.454	785	802	45839	13472	5mg_eAf	HCD	1
Q9NR48	Histone-lysine N-methyltransferase ASH1L OS	ASH1L	ASH1L	sTAPSLALLADSEKPSHK	unique	S1 ADPr_HCD_249_347_583 (DEKRSY)	1	65.68	208.19	59.35	31.43	2392.04	798.353	3	0.00109	0.454	785	802	45841	13475	5mg_eAf	HCD	1
Q9NR48	Histone-lysine N-methyltransferase ASH1L OS	ASH1L	ASH1L	STAPsLALLADSEKPSHK	unique	S5 ADPr_HCD_249_347_583 (DEKRSY)	1	42.44	128.63	16.78	31.39	2392.04	599.016	4	0.00079	0.33	785	802	45869	13517	5mg_eAf	HCD	1
Q9NR48	Histone-lysine N-methyltransferase ASH1L OS	ASH1L	ASH1L	sTAPSLALLADSEKPSHK	unique	S1 ADP-Ribosyl-EThcD (SRDEKY)	1	80.07	334.72	22.6	31.39	2392.04	599.016	4	0.00079	0.33	785	802	46429	13521	5mg_eAf	EThcD	1
Q9NR48	Histone-lysine N-methyltransferase ASH1L OS	ASH1L	ASH1L	STAPsLALLADSEKPSHK	unique	S5 ADPr_HCD_249_347_583 (DEKRSY)	0	0.98	234.06	18.91	31.39	2392.04	599.016	4	0.00079	0.33	785	802	45872	13522	5mg_eAf	HCD	1
Q9NR48	Histone-lysine N-methyltransferase ASH1L OS	ASH1L	ASH1L	sTAPSLALLADSEKPSHK	unique	S1 ADPr_HCD_249_347_583 (DEKRSY)	0.99	31.5	143.54	75.68	31.32	2392.04	798.352	3	0.000366	0.153	785	802	45194	13578	5mg_eAf	HCD	3
Q9NR48	Histone-lysine N-methyltransferase ASH1L OS	ASH1L	ASH1L	sTAPSLALLADSEKPSHK	unique	S1 ADP-Ribosyl-EThcD (SRDEKY)	1	31.7	235.38	21.47	31.32	2392.04	798.352	3	0.000366	0.153	785	802	45850	13580	5mg_eAf	EThcD	3
Q9NR48	Histone-lysine N-methyltransferase ASH1L OS	ASH1L	ASH1L	sTAPSLALLADSEKPSHK	unique	S1 ADPr_HCD_249_347_583 (DEKRSY)	1	94.48	236.15	59.6	31.32	2392.04	798.352	3	0.000366	0.153	785	802	45196	13581	5mg_eAf	HCD	3
Q9NR48	Histone-lysine N-methyltransferase ASH1L OS	ASH1L	ASH1L	STAPsLALLADSEKPSHK	unique	S5 ADPr_HCD_249_347_583 (DEKRSY)	0	0	101.76	17.31	31.23	2392.03	798.352	3	-0.000204	-0.0853	785	802	47453	13623	5mg_eAf	HCD	1
Q9NR48	Histone-lysine N-methyltransferase ASH1L OS	ASH1L	ASH1L	STAPsLALLADSEKPSHK	unique	S5 ADPr_HCD_249_347_583 (DEKRSY)	0	0	107.67	35.23	31.34	2392.04	798.353	3	0.00127	0.529	785	802	50021	14927	5mg_eAf	HCD	2
Q9NR48	Histone-lysine N-methyltransferase ASH1L OS	ASH1L	ASH1L	STAPsLALLADSEKPSHK	unique	S5 ADP-Ribosyl-EThcD (SRDEKY)	0.5	0	152.86	22.23	31.41	2392.04	798.353	3	0.00184	0.767	785	802	50805	14930	5mg_eAf	EThcD	2
Q9NR48	Histone-lysine N-methyltransferase ASH1L OS	ASH1L	ASH1L	sTAPSLALLADSEKPSHK	unique	S1 ADPr_HCD_249_347_583 (DEKRSY)	1	104.99	249.56	75.31	31.41	2392.04	798.353	3	0.00184	0.767	785	802	50024	14931	5mg_eAf	HCD	2
Q6PL18	ATPase family AAA domain-containing protein 2 OS	ATAD2	ATAD2	KkSNWYLGTIK	unique	K2 ADPr_HCD_249_347_583 (DEKRSY)	0.66	23.2	114.43	31.45	29.56	1877.81	626.945	3	0.000346	0.184	1168	1178	41314	11306	5mg_eAf	HCD	1
Q6PL18	ATPase family AAA domain-containing protein 2 OS	ATAD2	ATAD2	KKsNWYLGTIK	unique	S3 ADP-Ribosyl-EThcD (SRDEKY)	0.99	23.2	366.92	49.53	29.56	1877.81	626.945	3	0.000346	0.184	1168	1178	41899	11308	5mg_eAf	EThcD	1
Q6PL18	ATPase family AAA domain-containing protein 2 OS	ATAD2	ATAD2	kKSNWYLGTIK	unique	K1 ADPr_HCD_249_347_583 (DEKRSY)	1	108.69	213.16	36.39	29.56	1877.81	626.945	3	0.000346	0.184	1168	1178	41316	11309	5mg_eAf	HCD	1
Q6PL18	ATPase family AAA domain-containing protein 2 OS	ATAD2	ATAD2	KKsNWYLGTIK	unique	S3 ADP-Ribosyl-EThcD (SRDEKY)	1	47.12	300.76	46.12	29.25	1877.81	626.945	3	0.00164	0.871	1168	1178	41386	11427	5mg_eAf	EThcD	3
Q6PL18	ATPase family AAA domain-containing protein 2 OS	ATAD2	ATAD2	kKSNWYLGTIK	unique	K1 ADPr_HCD_249_347_583 (DEKRSY)	1	101.4	186.54	19.99	29.25	1877.81	626.945	3	0.00164	0.871	1168	1178	40771	11428	5mg_eAf	HCD	3
Q6PL18	ATPase family AAA domain-containing protein 2 OS	ATAD2	ATAD2	KkSNWYLGTIK	unique	K2 ADPr_HCD_249_347_583 (DEKRSY)	0	0	89.99	28.11	29.23	1877.81	626.945	3	0.00128	0.679	1168	1178	45570	12604	5mg_eAf	HCD	2
Q6PL18	ATPase family AAA domain-containing protein 2 OS	ATAD2	ATAD2	KKsNWYLGTIK	unique	S3 ADP-Ribosyl-EThcD (SRDEKY)	1	26.2	279.39	43.77	29.23	1877.81	626.945	3	0.00128	0.679	1168	1178	46402	12606	5mg_eAf	EThcD	2
Q6PL18	ATPase family AAA domain-containing protein 2 OS	ATAD2	ATAD2	kKSNWYLGTIK	unique	K1 ADPr_HCD_249_347_583 (DEKRSY)	1	132.18	249.82	36.25	29.23	1877.81	626.945	3	0.00128	0.679	1168	1178	45572	12607	5mg_eAf	HCD	2
Q6PL18	ATPase family AAA domain-containing protein 2 OS	ATAD2	ATAD2	sNWYLGTIK	unique	S1 ADPr_HCD_249_347_583 (DEKRSY)	1	42.62	85.59	17.51	29.57	1621.62	811.818	2	0.000482	0.297	1170	1178	49632	15839	5mg_eAf	HCD	3
Q6PL18	ATPase family AAA domain-containing protein 2 OS	ATAD2	ATAD2	sNWYLGTIK	unique	S1 ADPr_HCD_249_347_583 (DEKRSY)	1	42.62	83.68	17.85	29.57	1621.62	811.818	2	0.000482	0.297	1170	1178	49635	15843	5mg_eAf	HCD	3
Q6PL18	ATPase family AAA domain-containing protein 2 OS	ATAD2	ATAD2	sNWYLGTIK	unique	S1 ADPr_HCD_249_347_583 (DEKRSY)	1	63.11	114.18	17.84	29.55	1621.62	811.818	2	0.000122	0.0751	1170	1178	52028	15963	5mg_eAf	HCD	1
P46100	Transcriptional regulator ATRX OS	ATRX	ATRX	sSGSSRSKR	unique	S1 ADPr_HCD_249_347_583 (DEKRSY)	1	21.44	53.61	21.43	29.93	1491.55	746.78	2	-0.00498	-3.34	73	81	43577	12386	5mg_eAf	HCD	1
P46100	Transcriptional regulator ATRX OS	ATRX	ATRX	sSGSSRSKR	unique	S1 ADPr_HCD_249_347_583 (DEKRSY)	1	49.99	61.19	21.47	29.95	1491.54	746.779	2	-0.00632	-4.23	73	81	45195	12530	5mg_eAf	HCD	1
P46100	Transcriptional regulator ATRX OS	ATRX	ATRX	sSGSSRSKR	unique	S1 ADPr_HCD_249_347_583 (DEKRSY)	1	43.41	69.79	23.84	30.37	1491.54	746.779	2	-0.00682	-4.57	73	81	43028	12568	5mg_eAf	HCD	3
P46100	Transcriptional regulator ATRX OS	ATRX	ATRX	sSGSSRSKR	unique	S1 ADPr_HCD_249_347_583 (DEKRSY)	1	21.44	68.43	19.84	29.95	1491.54	746.779	2	-0.00632	-4.23	73	81	46095	13376	5mg_eAf	HCD	2
P46100	Transcriptional regulator ATRX OS	ATRX	ATRX	sSIISK	unique	S1 ADPr_HCD_249_347_583 (DEKRSY)	1	35.49	66.76	29.53	29.84	1174.43	588.223	2	2.19e-05	0.0186	800	805	28906	5038	5mg_eAf	HCD	3
P46100	Transcriptional regulator ATRX OS	ATRX	ATRX	sSIISK	unique	S1 ADPr_HCD_249_347_583 (DEKRSY)	0.98	20.2	70.43	30.88	29.84	1174.43	588.223	2	2.19e-05	0.0186	800	805	28908	5041	5mg_eAf	HCD	3
P46100	Transcriptional regulator ATRX OS	ATRX	ATRX	SsIISK	unique	S2 ADPr_HCD_249_347_583 (DEKRSY)	0.02	0	63.24	17.86	29.88	1174.43	588.223	2	0.000862	0.733	800	805	29158	5085	5mg_eAf	HCD	1
P46100	Transcriptional regulator ATRX OS	ATRX	ATRX	sSIISK	unique	S1 ADPr_HCD_249_347_583 (DEKRSY)	0.99	20.2	80.9	26.13	29.88	1174.43	588.223	2	0.00124	1.06	800	805	31756	5844	5mg_eAf	HCD	2
Q8TBE0	Bromo adjacent homology domain-containing 1 protein OS	BAHD1	BAHD1	sLPmLSSGLTGR	unique	S1 ADPr_HCD_249_347_583 (DEKRSY), M4 Oxidation	100 %, 100 %	59.51, 1'000.00	76.47	19.37	31.35	1774.7	888.357	2	-0.000913	-0.514	8	19	48056	14478	5mg_eAf	HCD	1
Q8TBE0	Bromo adjacent homology domain-containing 1 protein OS	BAHD1	BAHD1	sLPmLSSGLTGR	unique	S1 ADPr_HCD_249_347_583 (DEKRSY), M4 Oxidation	100 %, 100 %	75.20, 1'000.00	89.54	21.03	31.29	1774.7	888.357	2	-0.000413	-0.233	8	19	48204	14683	5mg_eAf	HCD	1
Q8TBE0	Bromo adjacent homology domain-containing 1 protein OS	BAHD1	BAHD1	sLPMLSSGLTGR	unique	S1 ADPr_HCD_249_347_583 (DEKRSY)	1	79.85	100.9	25.59	31.46	1758.71	880.36	2	0.000222	0.126	8	19	54749	17750	5mg_eAf	HCD	1
Q9NRL2	Bromodomain adjacent to zinc finger domain protein 1A OS	BAZ1A	BAZ1A	SANNTPeNSPNFPNFR	unique	E7 ADPr_HCD_249_347_583 (DEKRSY)	0.5	0	44.76	26.19	29.4	2345.87	782.966	3	0.000866	0.369	1363	1378	45922	13592	5mg_eAf	HCD	1
Q9NRL2	Bromodomain adjacent to zinc finger domain protein 1A OS	BAZ1A	BAZ1A	sANNTPENSPNFPNFR	unique	S1 ADP-Ribosyl-EThcD (SRDEKY)	1	161.02	234.46	23.68	29.4	2345.87	782.966	3	0.000866	0.369	1363	1378	46445	13595	5mg_eAf	EThcD	1
Q9NRL2	Bromodomain adjacent to zinc finger domain protein 1A OS	BAZ1A	BAZ1A	sANNTPENSPNFPNFR	unique	S1 ADPr_HCD_249_347_583 (DEKRSY)	1	59.89	165.05	46.05	29.4	2345.87	782.966	3	0.000866	0.369	1363	1378	45925	13596	5mg_eAf	HCD	1
Q9NRL2	Bromodomain adjacent to zinc finger domain protein 1A OS	BAZ1A	BAZ1A	sANNTPENSPNFPNFR	unique	S1 ADPr_HCD_249_347_583 (DEKRSY)	1	51.42	93.78	34.56	29.33	2345.87	1173.94	2	-0.00122	-0.519	1363	1378	45935	13609	5mg_eAf	HCD	1
Q9NRL2	Bromodomain adjacent to zinc finger domain protein 1A OS	BAZ1A	BAZ1A	sANNTPENSPNFPNFR	unique	S1 ADPr_HCD_249_347_583 (DEKRSY)	0.01	14.51	91.62	41.26	29.25	2345.88	782.966	3	0.00231	0.983	1363	1378	45274	13698	5mg_eAf	HCD	3
Q9NRL2	Bromodomain adjacent to zinc finger domain protein 1A OS	BAZ1A	BAZ1A	sANNTPENSPNFPNFR	unique	S1 ADP-Ribosyl-EThcD (SRDEKY)	1	199.19	319.7	51.42	29.27	2345.88	782.966	3	0.00159	0.676	1363	1378	45883	13702	5mg_eAf	EThcD	3
Q9NRL2	Bromodomain adjacent to zinc finger domain protein 1A OS	BAZ1A	BAZ1A	sANNTPENSPNFPNFR	unique	S1 ADPr_HCD_249_347_583 (DEKRSY)	1	88.85	218.21	49.74	29.27	2345.88	782.966	3	0.00159	0.676	1363	1378	45277	13703	5mg_eAf	HCD	3
Q9NRL2	Bromodomain adjacent to zinc finger domain protein 1A OS	BAZ1A	BAZ1A	sANNTPENSPNFPNFR	unique	S1 ADPr_HCD_249_347_583 (DEKRSY)	1	42.5	138.21	31.01	29.71	2345.87	1173.94	2	-0.00536	-2.28	1363	1378	45284	13714	5mg_eAf	HCD	3
Q9NRL2	Bromodomain adjacent to zinc finger domain protein 1A OS	BAZ1A	BAZ1A	sANNTPENSPNFPNFR	unique	S1 ADP-Ribosyl-EThcD (SRDEKY)	1	136.86	206.34	22.86	29.89	2345.87	782.963	3	-0.00648	-2.76	1363	1378	50780	14755	5mg_eAf	EThcD	2
Q9NRL2	Bromodomain adjacent to zinc finger domain protein 1A OS	BAZ1A	BAZ1A	sANNTPENSPNFPNFR	unique	S1 ADPr_HCD_249_347_583 (DEKRSY)	1	55.63	184.58	41.56	29.89	2345.87	782.963	3	-0.00648	-2.76	1363	1378	49903	14756	5mg_eAf	HCD	2
Q9NRL2	Bromodomain adjacent to zinc finger domain protein 1A OS	BAZ1A	BAZ1A	GkLSSSFSSR	unique	K2 ADPr_HCD_249_347_583 (DEKRSY)	1	61.57	98.66	16.78	28.97	1595.6	798.808	2	-0.000838	-0.525	1276	1285	29618	5839	5mg_eAf	HCD	1
Q9NRL2	Bromodomain adjacent to zinc finger domain protein 1A OS	BAZ1A	BAZ1A	sLAFEK	unique	S1 ADPr_HCD_249_347_583 (DEKRSY)	1	71.37	79.52	16.78	28.78	1234.43	618.223	2	0.000382	0.309	319	324	36354	8647	5mg_eAf	HCD	1
Q9UIG0	Tyrosine-protein kinase BAZ1B OS	BAZ1B	BAZ1B	NAsMNTQHGTATEVAVETTTPK	unique	S3 ADPr_HCD_249_347_583 (DEKRSY)	1	64.67	139.93	46.61	31.14	2828.14	943.719	3	-1.41e-05	-0.005	964	985	40828	10008	5mg_eAf	HCD	2
Q9UIG0	Tyrosine-protein kinase BAZ1B OS	BAZ1B	BAZ1B	YQdIIHSIHLAR	unique	D3 ADPr_HCD_249_347_583 (DEKRSY)	0.03	1.62	105.87	23.75	30.66	2005.84	669.622	3	-0.000584	-0.291	1025	1036	49260	15322	5mg_eAf	HCD	3
Q9UIG0	Tyrosine-protein kinase BAZ1B OS	BAZ1B	BAZ1B	YQdIIHSIHLAR	unique	D3 ADPr_HCD_249_347_583 (DEKRSY)	0	1.62	145.38	16.35	30.66	2005.84	669.622	3	-0.000584	-0.291	1025	1036	49262	15326	5mg_eAf	HCD	3
Q9UIG0	Tyrosine-protein kinase BAZ1B OS	BAZ1B	BAZ1B	yQDIIHSIHLAR	unique	Y1 ADPr_HCD_249_347_583 (DEKRSY)	1	43.67	119.32	19.52	30.66	2005.85	669.622	3	0.000346	0.172	1025	1036	50210	15422	5mg_eAf	HCD	1
Q9UIG0	Tyrosine-protein kinase BAZ1B OS	BAZ1B	BAZ1B	YQdIIHSIHLAR	unique	D3 ADPr_HCD_249_347_583 (DEKRSY)	0	0	159.98	21.53	30.56	2005.85	669.623	3	0.00272	1.35	1025	1036	50212	15425	5mg_eAf	HCD	1
Q9UIG0	Tyrosine-protein kinase BAZ1B OS	BAZ1B	BAZ1B	sKGILNGQK	unique	S1 ADPr_HCD_249_347_583 (DEKRSY)	1	44.63	119.22	32.14	31.37	1484.61	743.311	2	0.000662	0.446	408	416	26765	4294	5mg_eAf	HCD	3
Q9UIG0	Tyrosine-protein kinase BAZ1B OS	BAZ1B	BAZ1B	sKGILNGQK	unique	S1 ADPr_HCD_249_347_583 (DEKRSY)	1	44.63	123.37	30.84	31.37	1484.61	743.311	2	0.000662	0.446	408	416	26768	4299	5mg_eAf	HCD	3
Q9UIG0	Tyrosine-protein kinase BAZ1B OS	BAZ1B	BAZ1B	SkGILNGQK	unique	K2 ADPr_HCD_249_347_583 (DEKRSY)	0.5	0	85.2	23.69	31.96	1484.61	495.876	3	-0.000434	-0.292	408	416	26788	4332	5mg_eAf	HCD	3
Q9UIG0	Tyrosine-protein kinase BAZ1B OS	BAZ1B	BAZ1B	sKGILNGQK	unique	S1 ADP-Ribosyl-EThcD (SRDEKY)	1	50.64	282.69	45.87	31.96	1484.61	495.876	3	-0.000434	-0.292	408	416	27593	4334	5mg_eAf	EThcD	3
Q9UIG0	Tyrosine-protein kinase BAZ1B OS	BAZ1B	BAZ1B	sKGILNGQK	unique	S1 ADPr_HCD_249_347_583 (DEKRSY)	1	44.63	121.67	31.41	31.96	1484.61	495.876	3	-0.000434	-0.292	408	416	26790	4335	5mg_eAf	HCD	3
Q9UIG0	Tyrosine-protein kinase BAZ1B OS	BAZ1B	BAZ1B	sKGILNGQK	unique	S1 ADPr_HCD_249_347_583 (DEKRSY)	1	37.6	110.84	25.64	31.97	1484.61	743.31	2	6.19e-05	0.0416	408	416	27036	4384	5mg_eAf	HCD	1
Q9UIG0	Tyrosine-protein kinase BAZ1B OS	BAZ1B	BAZ1B	SkGILNGQK	unique	K2 ADPr_HCD_249_347_583 (DEKRSY)	0.02	0	101.95	28.65	31.37	1484.61	495.876	3	0.000646	0.435	408	416	27037	4385	5mg_eAf	HCD	1
Q9UIG0	Tyrosine-protein kinase BAZ1B OS	BAZ1B	BAZ1B	sKGILNGQK	unique	S1 ADPr_HCD_249_347_583 (DEKRSY)	1	42.69	118.61	27.16	31.97	1484.61	743.31	2	6.19e-05	0.0416	408	416	27039	4388	5mg_eAf	HCD	1
Q9UIG0	Tyrosine-protein kinase BAZ1B OS	BAZ1B	BAZ1B	sKGILNGQK	unique	S1 ADP-Ribosyl-EThcD (SRDEKY)	1	50.64	274.6	47.3	31.37	1484.61	495.876	3	0.000646	0.435	408	416	27902	4389	5mg_eAf	EThcD	1
Q9UIG0	Tyrosine-protein kinase BAZ1B OS	BAZ1B	BAZ1B	sKGILNGQK	unique	S1 ADPr_HCD_249_347_583 (DEKRSY)	1	42.69	119.85	31.09	31.37	1484.61	495.876	3	0.000646	0.435	408	416	27040	4390	5mg_eAf	HCD	1
Q9UIG0	Tyrosine-protein kinase BAZ1B OS	BAZ1B	BAZ1B	sKGILNGQK	unique	S1 ADPr_HCD_249_347_583 (DEKRSY)	1	41.11	119.92	40.97	31.96	1484.61	495.876	3	-0.000434	-0.292	408	416	29659	5182	5mg_eAf	HCD	2
Q9UIG0	Tyrosine-protein kinase BAZ1B OS	BAZ1B	BAZ1B	sKGILNGQK	unique	S1 ADP-Ribosyl-EThcD (SRDEKY)	1	50.64	274.6	42.6	31.96	1484.61	495.876	3	-0.000434	-0.292	408	416	30443	5186	5mg_eAf	EThcD	2
Q9UIG0	Tyrosine-protein kinase BAZ1B OS	BAZ1B	BAZ1B	sKGILNGQK	unique	S1 ADPr_HCD_249_347_583 (DEKRSY)	1	44.63	123.37	36.21	31.96	1484.61	495.876	3	-0.000434	-0.292	408	416	29662	5187	5mg_eAf	HCD	2
Q9UIG0	Tyrosine-protein kinase BAZ1B OS	BAZ1B	BAZ1B	sKGILNGQK	unique	S1 ADPr_HCD_249_347_583 (DEKRSY)	1	42.69	114.73	32.94	31.37	1484.61	743.311	2	0.000662	0.446	408	416	29664	5191	5mg_eAf	HCD	2
Q9UIG0	Tyrosine-protein kinase BAZ1B OS	BAZ1B	BAZ1B	sKGILNGQK	unique	S1 ADPr_HCD_249_347_583 (DEKRSY)	1	44.63	117.79	29.39	31.37	1484.61	743.311	2	0.000662	0.446	408	416	29666	5195	5mg_eAf	HCD	2
Q9UIG0	Tyrosine-protein kinase BAZ1B OS	BAZ1B	BAZ1B	kSLSGSPLK	unique	K1 ADPr_HCD_249_347_583 (DEKRSY)	1	65.78	134.72	35.23	31.09	1456.6	729.308	2	0.000642	0.44	344	352	29311	5747	5mg_eAf	HCD	3
Q9UIG0	Tyrosine-protein kinase BAZ1B OS	BAZ1B	BAZ1B	kSLSGSPLK	unique	K1 ADPr_HCD_249_347_583 (DEKRSY)	1	54.96	114.56	33.62	31.09	1456.6	729.308	2	0.000642	0.44	344	352	29312	5749	5mg_eAf	HCD	3
Q9UIG0	Tyrosine-protein kinase BAZ1B OS	BAZ1B	BAZ1B	kSLSGSPLK	unique	K1 ADPr_HCD_249_347_583 (DEKRSY)	1	54.96	84.69	21.48	31.09	1456.6	729.308	2	0.000762	0.523	344	352	29566	5755	5mg_eAf	HCD	1
Q9UIG0	Tyrosine-protein kinase BAZ1B OS	BAZ1B	BAZ1B	kSLSGSPLK	unique	K1 ADPr_HCD_249_347_583 (DEKRSY)	1	57.86	107.11	31.58	31.09	1456.6	729.308	2	0.000762	0.523	344	352	29568	5759	5mg_eAf	HCD	1
Q9UIG0	Tyrosine-protein kinase BAZ1B OS	BAZ1B	BAZ1B	kSLSGSPLK	unique	K1 ADPr_HCD_249_347_583 (DEKRSY)	1	57.86	130	48.68	31.09	1456.6	486.541	3	0.000766	0.525	344	352	29583	5783	5mg_eAf	HCD	1
Q9UIG0	Tyrosine-protein kinase BAZ1B OS	BAZ1B	BAZ1B	KSLsGSPLK	unique	S4 ADP-Ribosyl-EThcD (SRDEKY)	1	55.99	237.23	27.78	31.09	1456.6	486.541	3	0.000766	0.525	344	352	30351	5786	5mg_eAf	EThcD	1
Q9UIG0	Tyrosine-protein kinase BAZ1B OS	BAZ1B	BAZ1B	kSLSGSPLK	unique	K1 ADPr_HCD_249_347_583 (DEKRSY)	1	57.86	129.57	30.76	31.09	1456.6	486.541	3	0.000766	0.525	344	352	29585	5787	5mg_eAf	HCD	1
Q9UIG0	Tyrosine-protein kinase BAZ1B OS	BAZ1B	BAZ1B	kSLSGSPLK	unique	K1 ADPr_HCD_249_347_583 (DEKRSY)	1	22.23	51.21	17.28	31.13	1456.6	729.308	2	0.000282	0.193	344	352	29647	5888	5mg_eAf	HCD	1
Q9UIG0	Tyrosine-protein kinase BAZ1B OS	BAZ1B	BAZ1B	kSLSGSPLK	unique	K1 ADPr_HCD_249_347_583 (DEKRSY)	1	57.86	82.02	21.68	31.13	1456.6	729.308	2	0.000282	0.193	344	352	29649	5892	5mg_eAf	HCD	1
Q9UIG0	Tyrosine-protein kinase BAZ1B OS	BAZ1B	BAZ1B	sLSGSPLK	unique	S1 ADPr_HCD_249_347_583 (DEKRSY)	1	65.3	81.26	27.65	32.56	1328.51	665.26	2	0.000542	0.408	345	352	31722	6523	5mg_eAf	HCD	1
Q9UIG0	Tyrosine-protein kinase BAZ1B OS	BAZ1B	BAZ1B	kSLSGSPLK	unique	K1 ADPr_HCD_249_347_583 (DEKRSY)	1	38.4	90.22	32.56	31.14	1456.6	729.308	2	0.001	0.687	344	352	34046	6833	5mg_eAf	HCD	2
Q9UIG0	Tyrosine-protein kinase BAZ1B OS	BAZ1B	BAZ1B	kSLSGSPLK	unique	K1 ADPr_HCD_249_347_583 (DEKRSY)	1	57.86	109.57	23.65	31.14	1456.6	729.308	2	0.001	0.687	344	352	34047	6835	5mg_eAf	HCD	2
Q9UIG0	Tyrosine-protein kinase BAZ1B OS	BAZ1B	BAZ1B	kSLSGSPLK	unique	K1 ADPr_HCD_249_347_583 (DEKRSY)	1	38.4	97.13	38.12	31.17	1456.6	486.541	3	0.000136	0.0932	344	352	34048	6837	5mg_eAf	HCD	2
Q9UIG0	Tyrosine-protein kinase BAZ1B OS	BAZ1B	BAZ1B	KSLsGSPLK	unique	S4 ADP-Ribosyl-EThcD (SRDEKY)	1	79.35	225.42	27.47	31.17	1456.6	486.541	3	0.000136	0.0932	344	352	34964	6839	5mg_eAf	EThcD	2
Q9UIG0	Tyrosine-protein kinase BAZ1B OS	BAZ1B	BAZ1B	kSLSGSPLK	unique	K1 ADPr_HCD_249_347_583 (DEKRSY)	1	65.78	133.82	34.73	31.17	1456.6	486.541	3	0.000136	0.0932	344	352	34050	6840	5mg_eAf	HCD	2
Q9UIG0	Tyrosine-protein kinase BAZ1B OS	BAZ1B	BAZ1B	sLSGSPLK	unique	S1 ADPr_HCD_249_347_583 (DEKRSY)	0.97	31.7	83.31	36.92	31.5	1328.5	665.26	2	-0.000318	-0.239	345	352	33410	7356	5mg_eAf	HCD	3
Q9UIG0	Tyrosine-protein kinase BAZ1B OS	BAZ1B	BAZ1B	sLSGSPLK	unique	S1 ADPr_HCD_249_347_583 (DEKRSY)	0.96	39.38	91.93	30.67	31.5	1328.5	665.26	2	-0.000318	-0.239	345	352	33412	7359	5mg_eAf	HCD	3
Q9UIG0	Tyrosine-protein kinase BAZ1B OS	BAZ1B	BAZ1B	sLSGSPLK	unique	S1 ADPr_HCD_249_347_583 (DEKRSY)	0.97	31.7	84.81	27.2	31.5	1328.51	665.26	2	0.000302	0.227	345	352	33926	7396	5mg_eAf	HCD	1
Q9UIG0	Tyrosine-protein kinase BAZ1B OS	BAZ1B	BAZ1B	sLSGSPLK	unique	S1 ADPr_HCD_249_347_583 (DEKRSY)	0.96	38.41	89.95	28.12	31.5	1328.51	665.26	2	0.000302	0.227	345	352	33928	7400	5mg_eAf	HCD	1
Q9UIG0	Tyrosine-protein kinase BAZ1B OS	BAZ1B	BAZ1B	sLSGSPLK	unique	S1 ADPr_HCD_249_347_583 (DEKRSY)	1	56.82	106.93	53.33	31.5	1328.51	665.26	2	0.000182	0.137	345	352	33494	7491	5mg_eAf	HCD	3
Q9UIG0	Tyrosine-protein kinase BAZ1B OS	BAZ1B	BAZ1B	sLSGSPLK	unique	S1 ADPr_HCD_249_347_583 (DEKRSY)	1	56.82	95.6	38.36	31.5	1328.51	665.26	2	0.000182	0.137	345	352	33496	7494	5mg_eAf	HCD	3
Q9UIG0	Tyrosine-protein kinase BAZ1B OS	BAZ1B	BAZ1B	sLSGSPLK	unique	S1 ADPr_HCD_249_347_583 (DEKRSY)	1	56.82	98.88	51.51	32.28	1328.51	665.26	2	0.000662	0.498	345	352	34005	7523	5mg_eAf	HCD	1
Q9UIG0	Tyrosine-protein kinase BAZ1B OS	BAZ1B	BAZ1B	sLSGSPLK	unique	S1 ADPr_HCD_249_347_583 (DEKRSY)	0.97	56.82	96.76	40.46	32.28	1328.51	665.26	2	0.000662	0.498	345	352	34007	7526	5mg_eAf	HCD	1
Q9UIG0	Tyrosine-protein kinase BAZ1B OS	BAZ1B	BAZ1B	sLSGSPLK	unique	S1 ADPr_HCD_249_347_583 (DEKRSY)	1	56.82	102.16	50.55	32.28	1328.51	665.26	2	0.000782	0.588	345	352	33579	7624	5mg_eAf	HCD	3
Q9UIG0	Tyrosine-protein kinase BAZ1B OS	BAZ1B	BAZ1B	sLSGSPLK	unique	S1 ADPr_HCD_249_347_583 (DEKRSY)	1	72.17	99.39	40.54	32.28	1328.51	665.26	2	0.000782	0.588	345	352	33581	7627	5mg_eAf	HCD	3
Q9UIG0	Tyrosine-protein kinase BAZ1B OS	BAZ1B	BAZ1B	sLSGSPLK	unique	S1 ADPr_HCD_249_347_583 (DEKRSY)	1	75.84	106.06	53.32	32.25	1328.51	665.26	2	0.00104	0.784	345	352	34084	7653	5mg_eAf	HCD	1
Q9UIG0	Tyrosine-protein kinase BAZ1B OS	BAZ1B	BAZ1B	sLSGSPLK	unique	S1 ADPr_HCD_249_347_583 (DEKRSY)	1	75.84	108.38	37.43	32.25	1328.51	665.26	2	0.00104	0.784	345	352	34086	7656	5mg_eAf	HCD	1
Q9UIG0	Tyrosine-protein kinase BAZ1B OS	BAZ1B	BAZ1B	NAsmNTQHGTATEVAVETTTPK	unique	S3 ADP-Ribosyl-EThcD (SRDEKY), M4 Oxidation	100 %, 100 %	227.79, 1'000.00	257.42	37.37	30.88	2844.13	949.051	3	-0.000129	-0.0454	964	985	34917	7675	5mg_eAf	EThcD	1
Q9UIG0	Tyrosine-protein kinase BAZ1B OS	BAZ1B	BAZ1B	NAsmNTQHGTATEVAVETTTPK	unique	S3 ADPr_HCD_249_347_583 (DEKRSY), M4 Oxidation	100 %, 100 %	67.47, 1'000.00	125.54	56.44	30.88	2844.13	949.051	3	-0.000129	-0.0454	964	985	34099	7676	5mg_eAf	HCD	1
Q9UIG0	Tyrosine-protein kinase BAZ1B OS	BAZ1B	BAZ1B	sLSGSPLK	unique	S1 ADPr_HCD_249_347_583 (DEKRSY)	0.98	17.21	69.71	31.9	32.25	1328.51	665.26	2	0.00116	0.874	345	352	34171	7794	5mg_eAf	HCD	1
Q9UIG0	Tyrosine-protein kinase BAZ1B OS	BAZ1B	BAZ1B	sLSGSPLK	unique	S1 ADPr_HCD_249_347_583 (DEKRSY)	1	48.33	95.23	30.49	32.25	1328.51	665.26	2	0.00116	0.874	345	352	34174	7798	5mg_eAf	HCD	1
Q9UIG0	Tyrosine-protein kinase BAZ1B OS	BAZ1B	BAZ1B	SKTDNSsLSSPLNPK	unique	S7 ADPr_HCD_249_347_583 (DEKRSY)	0.18	0	40.25	24.97	30.62	2114.86	1058.44	2	-0.000398	-0.188	321	335	33773	7920	5mg_eAf	HCD	3
Q9UIG0	Tyrosine-protein kinase BAZ1B OS	BAZ1B	BAZ1B	SKTDNSsLSSPLNPK	unique	S7 ADP-Ribosyl-EThcD (SRDEKY)	0	0	242.05	18.93	30.56	2114.86	705.959	3	-0.000644	-0.304	321	335	34505	7936	5mg_eAf	EThcD	3
Q9UIG0	Tyrosine-protein kinase BAZ1B OS	BAZ1B	BAZ1B	SkTDNSSLSSPLNPK	unique	K2 ADPr_HCD_249_347_583 (DEKRSY)	0.16	0	113.46	41.54	30.56	2114.86	705.959	3	-0.000644	-0.304	321	335	33783	7937	5mg_eAf	HCD	3
Q9UIG0	Tyrosine-protein kinase BAZ1B OS	BAZ1B	BAZ1B	sLSGSPLK	unique	S1 ADPr_HCD_249_347_583 (DEKRSY)	1	29.79	63.25	18.04	32.56	1328.51	665.26	2	0.000542	0.408	345	352	34261	7938	5mg_eAf	HCD	1
Q9UIG0	Tyrosine-protein kinase BAZ1B OS	BAZ1B	BAZ1B	SkTDNSSLSSPLNPK	unique	K2 ADPr_HCD_249_347_583 (DEKRSY)	0.03	0	88.88	48.76	30.62	2114.86	1058.44	2	-0.000398	-0.188	321	335	34274	7956	5mg_eAf	HCD	1
Q9UIG0	Tyrosine-protein kinase BAZ1B OS	BAZ1B	BAZ1B	SKTDNsSLSSPLNPK	unique	S6 ADPr_HCD_249_347_583 (DEKRSY)	0.16	0	56.2	30.86	31.03	2115.86	1058.94	2	1	1.05	321	335	33839	8027	5mg_eAf	HCD	3
Q9UIG0	Tyrosine-protein kinase BAZ1B OS	BAZ1B	BAZ1B	SkTDNSSLSSPLNPK	unique	K2 ADPr_HCD_249_347_583 (DEKRSY)	0	0	132.75	55.56	31.03	2115.86	1058.94	2	1	1.05	321	335	33840	8029	5mg_eAf	HCD	3
Q9UIG0	Tyrosine-protein kinase BAZ1B OS	BAZ1B	BAZ1B	SkTDNSSLSSPLNPK	unique	K2 ADPr_HCD_249_347_583 (DEKRSY)	0.49	0	127.72	88.14	30.61	2114.86	1058.44	2	-0.000158	-0.0747	321	335	33850	8045	5mg_eAf	HCD	3
Q9UIG0	Tyrosine-protein kinase BAZ1B OS	BAZ1B	BAZ1B	SkTDNSSLSSPLNPK	unique	K2 ADPr_HCD_249_347_583 (DEKRSY)	0	0	183.38	79.82	30.61	2114.86	1058.44	2	-0.000158	-0.0747	321	335	33851	8047	5mg_eAf	HCD	3
Q9UIG0	Tyrosine-protein kinase BAZ1B OS	BAZ1B	BAZ1B	SkTDNSSLSSPLNPK	unique	K2 ADPr_HCD_249_347_583 (DEKRSY)	0	0	141.8	83.55	30.45	2114.86	705.96	3	0.00137	0.646	321	335	33852	8049	5mg_eAf	HCD	3
Q9UIG0	Tyrosine-protein kinase BAZ1B OS	BAZ1B	BAZ1B	sKTDNSSLSSPLNPK	unique	S1 ADP-Ribosyl-EThcD (SRDEKY)	1	44.63	381.91	61.02	30.45	2114.86	705.96	3	0.00137	0.646	321	335	34538	8051	5mg_eAf	EThcD	3
Q9UIG0	Tyrosine-protein kinase BAZ1B OS	BAZ1B	BAZ1B	SkTDNSSLSSPLNPK	unique	K2 ADPr_HCD_249_347_583 (DEKRSY)	0	0	196.2	73.07	30.45	2114.86	705.96	3	0.00137	0.646	321	335	33854	8052	5mg_eAf	HCD	3
Q9UIG0	Tyrosine-protein kinase BAZ1B OS	BAZ1B	BAZ1B	SkTDNSSLSSPLNPK	unique	K2 ADPr_HCD_249_347_583 (DEKRSY)	0	0	117.93	88.51	30.6	2114.86	705.959	3	0.000256	0.121	321	335	34340	8060	5mg_eAf	HCD	1
Q9UIG0	Tyrosine-protein kinase BAZ1B OS	BAZ1B	BAZ1B	sKTDNSSLSSPLNPK	unique	S1 ADP-Ribosyl-EThcD (SRDEKY)	1	47.12	393.57	72.98	30.48	2114.86	705.96	3	0.00119	0.56	321	335	35032	8063	5mg_eAf	EThcD	1
Q9UIG0	Tyrosine-protein kinase BAZ1B OS	BAZ1B	BAZ1B	SkTDNSSLSSPLNPK	unique	K2 ADPr_HCD_249_347_583 (DEKRSY)	0.07	0	191.82	64.11	30.48	2114.86	705.96	3	0.00119	0.56	321	335	34343	8064	5mg_eAf	HCD	1
Q9UIG0	Tyrosine-protein kinase BAZ1B OS	BAZ1B	BAZ1B	SKTdNSSLSSPLNPK	unique	D4 ADPr_HCD_249_347_583 (DEKRSY)	0.25	0	43.43	26.63	30.52	2114.86	1058.44	2	0.00106	0.502	321	335	34354	8083	5mg_eAf	HCD	1
Q9UIG0	Tyrosine-protein kinase BAZ1B OS	BAZ1B	BAZ1B	SkTDNSSLSSPLNPK	unique	K2 ADPr_HCD_249_347_583 (DEKRSY)	0.06	0	133.13	50.32	30.52	2114.86	1058.44	2	0.00106	0.502	321	335	34356	8086	5mg_eAf	HCD	1
Q9UIG0	Tyrosine-protein kinase BAZ1B OS	BAZ1B	BAZ1B	sLSGSPLK	unique	S1 ADPr_HCD_249_347_583 (DEKRSY)	0.98	17.21	59.31	28.76	32.28	1328.51	665.26	2	0.000662	0.498	345	352	36611	8376	5mg_eAf	HCD	2
Q9UIG0	Tyrosine-protein kinase BAZ1B OS	BAZ1B	BAZ1B	sLSGSPLK	unique	S1 ADPr_HCD_249_347_583 (DEKRSY)	0.94	36.01	82.69	26.8	32.28	1328.51	665.26	2	0.000662	0.498	345	352	36613	8380	5mg_eAf	HCD	2
Q9UIG0	Tyrosine-protein kinase BAZ1B OS	BAZ1B	BAZ1B	sLSGSPLK	unique	S1 ADPr_HCD_249_347_583 (DEKRSY)	0.97	31.7	103.1	53.59	32.28	1328.51	665.26	2	0.000662	0.498	345	352	36679	8488	5mg_eAf	HCD	2
Q9UIG0	Tyrosine-protein kinase BAZ1B OS	BAZ1B	BAZ1B	sLSGSPLK	unique	S1 ADPr_HCD_249_347_583 (DEKRSY)	0.97	39.12	94.33	39.56	32.28	1328.51	665.26	2	0.000662	0.498	345	352	36681	8491	5mg_eAf	HCD	2
Q9UIG0	Tyrosine-protein kinase BAZ1B OS	BAZ1B	BAZ1B	sLSGSPLK	unique	S1 ADPr_HCD_249_347_583 (DEKRSY)	1	72.29	119.07	48.57	32.56	1328.51	665.26	2	0.000542	0.408	345	352	36752	8606	5mg_eAf	HCD	2
Q9UIG0	Tyrosine-protein kinase BAZ1B OS	BAZ1B	BAZ1B	sLSGSPLK	unique	S1 ADPr_HCD_249_347_583 (DEKRSY)	1	56.82	97.95	37.48	32.56	1328.51	665.26	2	0.000542	0.408	345	352	36754	8609	5mg_eAf	HCD	2
Q9UIG0	Tyrosine-protein kinase BAZ1B OS	BAZ1B	BAZ1B	sLSGSPLK	unique	S1 ADPr_HCD_249_347_583 (DEKRSY)	1	51.21	78.57	36.75	32.28	1328.51	665.26	2	0.000662	0.498	345	352	36819	8722	5mg_eAf	HCD	2
Q9UIG0	Tyrosine-protein kinase BAZ1B OS	BAZ1B	BAZ1B	sLSGSPLK	unique	S1 ADPr_HCD_249_347_583 (DEKRSY)	1	53.89	82.12	29.69	32.28	1328.51	665.26	2	0.000662	0.498	345	352	36821	8726	5mg_eAf	HCD	2
Q9UIG0	Tyrosine-protein kinase BAZ1B OS	BAZ1B	BAZ1B	NAsMNTQHGTATEVAVETTTPK	unique	S3 ADPr_HCD_249_347_583 (DEKRSY)	0.99	21.79	64.75	41.65	31.15	2828.14	943.719	3	0.000346	0.122	964	985	35941	8824	5mg_eAf	HCD	3
Q9UIG0	Tyrosine-protein kinase BAZ1B OS	BAZ1B	BAZ1B	NAsMNTQHGTATEVAVETTTPK	unique	S3 ADP-Ribosyl-EThcD (SRDEKY)	1	305.38	334.86	56.88	31.15	2828.14	943.719	3	0.000346	0.122	964	985	36748	8827	5mg_eAf	EThcD	3
Q9UIG0	Tyrosine-protein kinase BAZ1B OS	BAZ1B	BAZ1B	NAsMNTQHGTATEVAVETTTPK	unique	S3 ADPr_HCD_249_347_583 (DEKRSY)	1	84.55	193.91	64.05	31.15	2828.14	943.719	3	0.000346	0.122	964	985	35943	8828	5mg_eAf	HCD	3
Q9UIG0	Tyrosine-protein kinase BAZ1B OS	BAZ1B	BAZ1B	sLSGSPLK	unique	S1 ADPr_HCD_249_347_583 (DEKRSY)	0.99	20.2	47.52	15.89	32.25	1328.51	665.26	2	0.00104	0.784	345	352	38516	8871	5mg_eAf	HCD	2
Q9UIG0	Tyrosine-protein kinase BAZ1B OS	BAZ1B	BAZ1B	NAsMNTQHGTATEVAVETTTPK	unique	S3 ADP-Ribosyl-EThcD (SRDEKY)	1	217.17	286.26	42.87	31.21	2828.14	943.72	3	0.0011	0.387	964	985	37259	8877	5mg_eAf	EThcD	1
Q9UIG0	Tyrosine-protein kinase BAZ1B OS	BAZ1B	BAZ1B	NAsMNTQHGTATEVAVETTTPK	unique	S3 ADPr_HCD_249_347_583 (DEKRSY)	1	28.04	81.02	30.17	31.21	2828.14	943.72	3	0.0011	0.387	964	985	36502	8878	5mg_eAf	HCD	1
Q9UIG0	Tyrosine-protein kinase BAZ1B OS	BAZ1B	BAZ1B	SKTDNsSLSSPLNPK	unique	S6 ADP-Ribosyl-EThcD (SRDEKY)	1	50.64	291.88	39.89	30.56	2114.86	705.959	3	0.000436	0.206	321	335	39563	9086	5mg_eAf	EThcD	2
Q9UIG0	Tyrosine-protein kinase BAZ1B OS	BAZ1B	BAZ1B	SkTDNSSLSSPLNPK	unique	K2 ADPr_HCD_249_347_583 (DEKRSY)	0.2	0	126.53	54.03	30.56	2114.86	705.959	3	0.000436	0.206	321	335	38647	9087	5mg_eAf	HCD	2
Q9UIG0	Tyrosine-protein kinase BAZ1B OS	BAZ1B	BAZ1B	SkTDNSSLSSPLNPK	unique	K2 ADPr_HCD_249_347_583 (DEKRSY)	0.31	0	116.14	83.96	30.53	2114.86	705.96	3	0.000796	0.376	321	335	38719	9202	5mg_eAf	HCD	2
Q9UIG0	Tyrosine-protein kinase BAZ1B OS	BAZ1B	BAZ1B	sKTDNSSLSSPLNPK	unique	S1 ADP-Ribosyl-EThcD (SRDEKY)	1	47.12	395.6	81.97	30.53	2114.86	705.96	3	0.000796	0.376	321	335	39595	9204	5mg_eAf	EThcD	2
Q9UIG0	Tyrosine-protein kinase BAZ1B OS	BAZ1B	BAZ1B	SkTDNSSLSSPLNPK	unique	K2 ADPr_HCD_249_347_583 (DEKRSY)	0	0	179.25	67.49	30.53	2114.86	705.96	3	0.000796	0.376	321	335	38721	9205	5mg_eAf	HCD	2
Q9UIG0	Tyrosine-protein kinase BAZ1B OS	BAZ1B	BAZ1B	SkTDNSSLSSPLNPK	unique	K2 ADPr_HCD_249_347_583 (DEKRSY)	0.04	0	127.54	58.93	30.6	2114.86	1058.44	2	8.19e-05	0.0387	321	335	38754	9256	5mg_eAf	HCD	2
Q9UIG0	Tyrosine-protein kinase BAZ1B OS	BAZ1B	BAZ1B	TdNSSLSSPLNPK	unique	D2 ADPr_HCD_249_347_583 (DEKRSY)	0.19	17.78	81.15	41.12	29.28	1899.73	950.872	2	2.19e-05	0.0115	323	335	38605	9641	5mg_eAf	HCD	1
Q9UIF9	Bromodomain adjacent to zinc finger domain protein 2A OS	BAZ2A	BAZ2A	SGYsLNFSEGDGRR	unique	S4 ADP-Ribosyl-EThcD (SRDEKY)	0	0	297.32	40.48	28.37	2084.76	695.929	3	0.00128	0.612	1747	1760	41790	10853	5mg_eAf	EThcD	1
Q9UIF9	Bromodomain adjacent to zinc finger domain protein 2A OS	BAZ2A	BAZ2A	SGYsLNFSEGDGRR	unique	S4 ADP-Ribosyl-EThcD (SRDEKY)	0	0	249.74	25.83	28.01	2085.77	696.262	3	1	-0.112	1747	1760	41275	10975	5mg_eAf	EThcD	3
Q9UIF9	Bromodomain adjacent to zinc finger domain protein 2A OS	BAZ2A	BAZ2A	SGySLNFSEGDGR	unique	Y3 ADPr_HCD_249_347_583 (DEKRSY)	0.64	20.77	89.68	27.85	27.02	1928.66	965.337	2	-0.00144	-0.745	1747	1759	45591	13109	5mg_eAf	HCD	1
Q9UIF9	Bromodomain adjacent to zinc finger domain protein 2A OS	BAZ2A	BAZ2A	SGYsLNFSEGDGR	unique	S4 ADPr_HCD_249_347_583 (DEKRSY)	0.33	0	43.14	17.61	27.01	1928.66	965.337	2	-0.00156	-0.807	1747	1759	44974	13251	5mg_eAf	HCD	3
Q9UIF9	Bromodomain adjacent to zinc finger domain protein 2A OS	BAZ2A	BAZ2A	SGySLNFSEGDGR	unique	Y3 ADPr_HCD_249_347_583 (DEKRSY)	0.98	21.15	80.75	24.99	27.02	1928.66	965.338	2	2.19e-05	0.0113	1747	1759	45687	13253	5mg_eAf	HCD	1
Q9UIF9	Bromodomain adjacent to zinc finger domain protein 2A OS	BAZ2A	BAZ2A	sGYSLNFSEGDGR	unique	S1 ADPr_HCD_249_347_583 (DEKRSY)	1	36.5	100.06	46.06	27.01	1928.66	965.337	2	-0.00156	-0.807	1747	1759	44976	13255	5mg_eAf	HCD	3
Q9UIF9	Bromodomain adjacent to zinc finger domain protein 2A OS	BAZ2A	BAZ2A	SGySLNFSEGDGR	unique	Y3 ADPr_HCD_249_347_583 (DEKRSY)	0.31	0	72.14	20.29	27.28	1928.66	965.338	2	0.000402	0.208	1747	1759	47764	13718	5mg_eAf	HCD	2
Q9NYF8	Bcl-2-associated transcription factor 1 OS	BCLAF1	BCLAF1	EYsGFAGVSRPR	unique	S3 ADP-Ribosyl-EThcD (SRDEKY)	1	67.3	219.42	18.46	29.32	1865.72	622.912	3	0.00176	0.941	785	796	41964	10560	5mg_eAf	EThcD	2
Q9NYF8	Bcl-2-associated transcription factor 1 OS	BCLAF1	BCLAF1	sVLADQGK	unique	S1 ADPr_HCD_249_347_583 (DEKRSY)	1	59.95	90.59	24.01	31.42	1357.5	679.755	2	-0.000158	-0.116	414	421	26661	4124	5mg_eAf	HCD	3
Q9NYF8	Bcl-2-associated transcription factor 1 OS	BCLAF1	BCLAF1	sVLADQGK	unique	S1 ADPr_HCD_249_347_583 (DEKRSY)	1	54.64	89.93	29.48	31.42	1357.5	679.755	2	-0.000158	-0.116	414	421	26663	4127	5mg_eAf	HCD	3
Q9NYF8	Bcl-2-associated transcription factor 1 OS	BCLAF1	BCLAF1	sVLADQGK	unique	S1 ADPr_HCD_249_347_583 (DEKRSY)	1	54.64	74.61	18.06	32.17	1357.5	679.755	2	0.000222	0.163	414	421	26934	4215	5mg_eAf	HCD	1
Q9NYF8	Bcl-2-associated transcription factor 1 OS	BCLAF1	BCLAF1	sVLADQGK	unique	S1 ADPr_HCD_249_347_583 (DEKRSY)	1	37.94	78.67	18.92	32.17	1357.5	679.755	2	0.000222	0.163	414	421	26936	4219	5mg_eAf	HCD	1
Q9NYF8	Bcl-2-associated transcription factor 1 OS	BCLAF1	BCLAF1	KsVLADQGK	unique	S2 ADPr_HCD_249_347_583 (DEKRSY)	0.36	0	71.87	16.83	32.61	1485.59	743.802	2	6.19e-05	0.0416	413	421	26813	4371	5mg_eAf	HCD	3
Q9NYF8	Bcl-2-associated transcription factor 1 OS	BCLAF1	BCLAF1	sVLADQGK	unique	S1 ADPr_HCD_249_347_583 (DEKRSY)	1	49.4	67.96	26.62	31.42	1357.5	679.755	2	-3.81e-05	-0.0281	414	421	29379	4723	5mg_eAf	HCD	2
Q9NYF8	Bcl-2-associated transcription factor 1 OS	BCLAF1	BCLAF1	sVLADQGK	unique	S1 ADPr_HCD_249_347_583 (DEKRSY)	0.91	34.08	81.14	25.57	31.42	1357.5	679.755	2	-3.81e-05	-0.0281	414	421	29381	4726	5mg_eAf	HCD	2
Q9NYF8	Bcl-2-associated transcription factor 1 OS	BCLAF1	BCLAF1	EYsGFAGVSRPR	unique	S3 ADP-Ribosyl-EThcD (SRDEKY)	1	81.61	280.33	27.77	29.32	1865.71	622.912	3	0.0014	0.748	785	796	39410	9392	5mg_eAf	EThcD	1
Q9NYF8	Bcl-2-associated transcription factor 1 OS	BCLAF1	BCLAF1	EySGFAGVSRPR	unique	Y2 ADPr_HCD_249_347_583 (DEKRSY)	0.04	0	148.58	21.31	29.32	1865.71	622.912	3	0.0014	0.748	785	796	38443	9393	5mg_eAf	HCD	1
Q9NYF8	Bcl-2-associated transcription factor 1 OS	BCLAF1	BCLAF1	EySGFAGVSRPR	unique	Y2 ADPr_HCD_249_347_583 (DEKRSY)	0	0	147.42	18.92	29.53	1865.71	933.864	2	0.000742	0.397	785	796	38453	9409	5mg_eAf	HCD	1
A2AJT9	BCLAF1 and THRAP3 family member 3 OS	BCLAF3	BCLAF3	sGLVQK	razor	S1 ADPr_HCD_249_347_583 (DEKRSY)	1	65.55	62.87	23.04	33.58	1171.43	586.723	2	-0.000258	-0.22	664	669	26848	4071	5mg_eAf	HCD	1
A2AJT9	BCLAF1 and THRAP3 family member 3 OS	BCLAF3	BCLAF3	sGLVQK	unique	S1 ADPr_HCD_249_347_583 (DEKRSY)	1	42.36	69.27	21.15	33.58	1171.43	586.723	2	0.000342	0.292	664	669	26570	3974	5mg_eAf	HCD	3
A2AJT9	BCLAF1 and THRAP3 family member 3 OS	BCLAF3	BCLAF3	sGLVQK	unique	S1 ADPr_HCD_249_347_583 (DEKRSY)	1	42.81	72.2	18.84	33.58	1171.43	586.723	2	0.000342	0.292	664	669	26572	3977	5mg_eAf	HCD	3
A2AJT9	BCLAF1 and THRAP3 family member 3 OS	BCLAF3	BCLAF3	sGLVQK	unique	S1 ADPr_HCD_249_347_583 (DEKRSY)	1	61.97	78.72	16.51	33.58	1171.43	586.723	2	-0.000258	-0.22	664	669	26851	4076	5mg_eAf	HCD	1
A2AJT9	BCLAF1 and THRAP3 family member 3 OS	BCLAF3	BCLAF3	sGLVQK	unique	S1 ADPr_HCD_249_347_583 (DEKRSY)	1	43.4	65.03	17.12	33.58	1171.43	586.723	2	0.000102	0.0869	664	669	29290	4577	5mg_eAf	HCD	2
P54132	Bloom syndrome protein OS	BLM	BLM	SSSIIGsSSASHTSQATSGANSK	unique	S7 ADPr_HCD_249_347_583 (DEKRSY)	0.02	0	102.44	56.1	31.05	2692.07	898.363	3	0.0014	0.518	1373	1395	29560	5745	5mg_eAf	HCD	1
P54132	Bloom syndrome protein OS	BLM	BLM	SsSIIGSSSASHTSQATSGANSK	unique	S2 ADP-Ribosyl-EThcD (SRDEKY)	0	0	418.06	75.17	31.05	2692.07	898.363	3	0.0014	0.518	1373	1395	30339	5748	5mg_eAf	EThcD	1
P54132	Bloom syndrome protein OS	BLM	BLM	SSsIIGSSSASHTSQATSGANSK	unique	S3 ADPr_HCD_249_347_583 (DEKRSY)	0.95	15.37	411.32	93.16	31.05	2692.07	898.363	3	0.0014	0.518	1373	1395	29562	5749	5mg_eAf	HCD	1
P54132	Bloom syndrome protein OS	BLM	BLM	SSSIIGSsSASHTSQATSGANSK	unique	S8 ADPr_HCD_249_347_583 (DEKRSY)	0.02	0	66.94	16.11	31.05	2692.06	898.362	3	-0.00133	-0.495	1373	1395	29677	5935	5mg_eAf	HCD	1
P54132	Bloom syndrome protein OS	BLM	BLM	SSSIIGSSSAsHTSQATSGANSK	unique	S11 ADPr_HCD_249_347_583 (DEKRSY)	0	0	82.01	41.82	31.08	2692.07	898.363	3	0.00104	0.385	1373	1395	34094	6910	5mg_eAf	HCD	2
P54132	Bloom syndrome protein OS	BLM	BLM	SsSIIGSSSASHTSQATSGANSK	unique	S2 ADP-Ribosyl-EThcD (SRDEKY)	0.01	0	419.01	81.82	31.08	2692.07	898.363	3	0.00104	0.385	1373	1395	34984	6912	5mg_eAf	EThcD	2
P54132	Bloom syndrome protein OS	BLM	BLM	SSsIIGSSSASHTSQATSGANSK	unique	S3 ADPr_HCD_249_347_583 (DEKRSY)	0.01	0	332.1	91.47	31.08	2692.07	898.363	3	0.00104	0.385	1373	1395	34096	6913	5mg_eAf	HCD	2
P25440	Bromodomain-containing protein 2 OS	BRD2	BRD2	KASGSGGGSAALGPsGFGPSGGSGTKLPK	unique	S15 ADP-Ribosyl-EThcD (SRDEKY)	0.19	0	24.46	35.32	31.74	3014.32	1005.78	3	5.59e-05	0.0185	589	617	41749	10690	5mg_eAf	EThcD	1
P25440	Bromodomain-containing protein 2 OS	BRD2	BRD2	KASGsGGGSAALGPSGFGPSGGSGTKLPK	unique	S5 ADPr_HCD_249_347_583 (DEKRSY)	0	0	150.47	39.7	31.74	3014.32	1005.78	3	5.59e-05	0.0185	589	617	40893	10691	5mg_eAf	HCD	1
P25440	Bromodomain-containing protein 2 OS	BRD2	BRD2	ASGSGGGsAALGPSGFGPSGGSGTKLPK	unique	S8 ADPr_HCD_249_347_583 (DEKRSY)	0.65	7.5	134.77	21.69	31.29	2886.22	963.081	3	-0.000954	-0.33	590	617	43216	11862	5mg_eAf	HCD	1
P25440	Bromodomain-containing protein 2 OS	BRD2	BRD2	KASGsGGGSAALGPSGFGPSGGSGTKLPK	unique	S5 ADPr_HCD_249_347_583 (DEKRSY)	0.01	0	181.92	33.59	31.78	3014.32	754.587	4	0.00187	0.62	589	617	43649	11975	5mg_eAf	HCD	2
P25440	Bromodomain-containing protein 2 OS	BRD2	BRD2	ASGSGGGsAALGPSGFGPSGGSGTKLPK	unique	S8 ADPr_HCD_249_347_583 (DEKRSY)	1	46.42	121.72	19.09	31.33	2886.22	963.081	3	-0.00188	-0.653	590	617	45825	12993	5mg_eAf	HCD	2
P25440	Bromodomain-containing protein 2 OS	BRD2	BRD2	SLHsAGPPLLAVTAAPPAQPLAK	unique	S4 ADPr_HCD_249_347_583 (DEKRSY)	0.01	25.41	117.61	27.99	30.98	2747.31	916.777	3	0.000166	0.0604	253	275	55960	18875	5mg_eAf	HCD	3
P25440	Bromodomain-containing protein 2 OS	BRD2	BRD2	sLHSAGPPLLAVTAAPPAQPLAK	unique	S1 ADP-Ribosyl-EThcD (SRDEKY)	1	62.09	264.85	25.22	30.98	2747.31	916.777	3	0.000166	0.0604	253	275	56853	18879	5mg_eAf	EThcD	3
P25440	Bromodomain-containing protein 2 OS	BRD2	BRD2	SLHsAGPPLLAVTAAPPAQPLAK	unique	S4 ADPr_HCD_249_347_583 (DEKRSY)	0	0	134.48	47.49	30.98	2747.31	916.777	3	0.000166	0.0604	253	275	55963	18880	5mg_eAf	HCD	3
P25440	Bromodomain-containing protein 2 OS	BRD2	BRD2	SLHsAGPPLLAVTAAPPAQPLAK	unique	S4 ADPr_HCD_249_347_583 (DEKRSY)	0	23.29	87.38	30.32	31.03	2747.31	916.777	3	0.000526	0.191	253	275	58542	19085	5mg_eAf	HCD	1
P25440	Bromodomain-containing protein 2 OS	BRD2	BRD2	sLHSAGPPLLAVTAAPPAQPLAK	unique	S1 ADP-Ribosyl-EThcD (SRDEKY)	1	49.99	270.96	30.96	31.03	2747.31	916.777	3	0.000526	0.191	253	275	59518	19087	5mg_eAf	EThcD	1
P25440	Bromodomain-containing protein 2 OS	BRD2	BRD2	SLHsAGPPLLAVTAAPPAQPLAK	unique	S4 ADPr_HCD_249_347_583 (DEKRSY)	0.02	29.52	137.53	36.35	31.03	2747.31	916.777	3	0.000526	0.191	253	275	58544	19088	5mg_eAf	HCD	1
P25440	Bromodomain-containing protein 2 OS	BRD2	BRD2	sLHSAGPPLLAVTAAPPAQPLAK	unique	S1 ADP-Ribosyl-EThcD (SRDEKY)	1	34.27	245.53	27.95	31.04	2748.31	917.11	3	1	-0.958	253	275	61743	20439	5mg_eAf	EThcD	2
P25440	Bromodomain-containing protein 2 OS	BRD2	BRD2	sLHSAGPPLLAVTAAPPAQPLAK	unique	S1 ADPr_HCD_249_347_583 (DEKRSY)	0	6.18	166.11	35.66	31.04	2748.31	917.11	3	1	-0.958	253	275	60940	20440	5mg_eAf	HCD	2
P25440	Bromodomain-containing protein 2 OS	BRD2	BRD2	sLHSAGPPLLAVTAAPPAQPLAK	unique	S1 ADP-Ribosyl-EThcD (SRDEKY)	1	34.27	244.23	32.94	30.91	2747.31	916.776	3	-0.00184	-0.671	253	275	61744	20444	5mg_eAf	EThcD	2
P25440	Bromodomain-containing protein 2 OS	BRD2	BRD2	sLHSAGPPLLAVTAAPPAQPLAK	unique	S1 ADPr_HCD_249_347_583 (DEKRSY)	0	11.61	173.93	40.38	30.91	2747.31	916.776	3	-0.00184	-0.671	253	275	60943	20445	5mg_eAf	HCD	2
Q7L1Q6	Basic leucine zipper and W2 domain-containing protein 1 OS	BZW1	BZW1	QQkPTLSGQR	unique	K3 ADPr_HCD_249_347_583 (DEKRSY)	1	154.2	123.89	17.83	29.88	1682.68	561.901	3	4.59e-05	0.0272	6	15	24775	3612	5mg_eAf	HCD	3
Q7L1Q6	Basic leucine zipper and W2 domain-containing protein 1 OS	BZW1	BZW1	QQKPTLsGQR	unique	S7 ADP-Ribosyl-EThcD (SRDEKY)	1	104.4	242.49	22.91	29.88	1682.68	561.901	3	4.59e-05	0.0272	6	15	25361	3615	5mg_eAf	EThcD	3
Q7L1Q6	Basic leucine zipper and W2 domain-containing protein 1 OS	BZW1	BZW1	QQkPTLSGQR	unique	K3 ADPr_HCD_249_347_583 (DEKRSY)	1	139.81	112.64	19.19	29.88	1682.68	561.901	3	4.59e-05	0.0272	6	15	24777	3616	5mg_eAf	HCD	3
Q7L1Q6	Basic leucine zipper and W2 domain-containing protein 1 OS	BZW1	BZW1	QQkPTLSGQR	unique	K3 ADPr_HCD_249_347_583 (DEKRSY)	1	168.78	127.75	21.19	29.93	1682.68	561.901	3	0.000256	0.152	6	15	25029	3705	5mg_eAf	HCD	1
Q7L1Q6	Basic leucine zipper and W2 domain-containing protein 1 OS	BZW1	BZW1	QQKPTLsGQR	unique	S7 ADP-Ribosyl-EThcD (SRDEKY)	1	95.62	225.3	31.27	29.93	1682.68	561.901	3	0.000256	0.152	6	15	25678	3708	5mg_eAf	EThcD	1
Q7L1Q6	Basic leucine zipper and W2 domain-containing protein 1 OS	BZW1	BZW1	QQkPTLSGQR	unique	K3 ADPr_HCD_249_347_583 (DEKRSY)	1	159.94	126.96	20.29	29.93	1682.68	561.901	3	0.000256	0.152	6	15	25032	3709	5mg_eAf	HCD	1
Q7L1Q6	Basic leucine zipper and W2 domain-containing protein 1 OS	BZW1	BZW1	QQkPTLSGQR	unique	K3 ADPr_HCD_249_347_583 (DEKRSY)	1	101.5	101.71	22.16	29.93	1682.68	561.901	3	-0.000494	-0.293	6	15	27337	4166	5mg_eAf	HCD	2
Q7L1Q6	Basic leucine zipper and W2 domain-containing protein 1 OS	BZW1	BZW1	QQKPTLsGQR	unique	S7 ADP-Ribosyl-EThcD (SRDEKY)	1	86.85	244.36	29.38	29.93	1682.68	561.901	3	-0.000494	-0.293	6	15	28113	4169	5mg_eAf	EThcD	2
Q7L1Q6	Basic leucine zipper and W2 domain-containing protein 1 OS	BZW1	BZW1	QQkPTLSGQR	unique	K3 ADPr_HCD_249_347_583 (DEKRSY)	1	139.81	123.93	23.64	29.93	1682.68	561.901	3	-0.000494	-0.293	6	15	27340	4170	5mg_eAf	HCD	2
Q7L1Q6	Basic leucine zipper and W2 domain-containing protein 1 OS	BZW1	BZW1	QQkPTLSGQR	unique	K3 ADPr_HCD_249_347_583 (DEKRSY)	1	92.09	92.71	17.92	29.88	1682.68	842.348	2	0.000202	0.12	6	15	27359	4202	5mg_eAf	HCD	2
Q9H3H3	UPF0696 protein C11orf68 OS	C11orf68	C11orf68	aAAAAAAVAGVGRGGGGAEPr	unique	n-term Acetyl, R21 ADPr_HCD_249_347_583 (DEKRSY)	100 %, 32 %	1'000.00, 0.00	97.18	29.1	30.73	2319.98	774.332	3	0.995	-3.12	2	22	47755	14047	5mg_eAf	HCD	1
Q9H3H3	UPF0696 protein C11orf68 OS	C11orf68	C11orf68	aAAAAAAVAGVGRGGGGAePR	unique	n-term Acetyl, E19 ADPr_HCD_249_347_583 (DEKRSY)	100 %, 3 %	1'000.00, 1.70	93.21	23.2	30.61	2319.97	774.332	3	0.994	-3.6	2	22	50107	15046	5mg_eAf	HCD	2
E9PRG8	Uncharacterized protein C11orf98 OS	C11orf98	C11orf98	ANITLSGKk	unique	K9 ADP-Ribosyl-EThcD (SRDEKY)	0	0	151.04	21.97	30.75	1471.61	736.813	2	0.000242	0.164	60	68	29783	4935	5mg_eAf	EThcD	3
E9PRG8	Uncharacterized protein C11orf98 OS	C11orf98	C11orf98	ANITLSGKk	unique	K9 ADPr_HCD_249_347_583 (DEKRSY)	0.96	41.86	79.55	17.8	30.75	1471.61	736.813	2	0.000242	0.164	60	68	28846	4936	5mg_eAf	HCD	3
E9PRG8	Uncharacterized protein C11orf98 OS	C11orf98	C11orf98	ANITLSGkK	unique	K8 ADP-Ribosyl-EThcD (SRDEKY)	0	0	136.59	15.58	30.73	1471.61	736.813	2	1.87e-06	0.00127	60	68	30097	5000	5mg_eAf	EThcD	1
E9PRG8	Uncharacterized protein C11orf98 OS	C11orf98	C11orf98	ANITLsGKK	unique	S6 ADP-Ribosyl-EThcD (SRDEKY)	1	64.89	198.68	23.52	30.74	1471.61	491.544	3	-0.000234	-0.159	60	68	30106	5028	5mg_eAf	EThcD	1
E9PRG8	Uncharacterized protein C11orf98 OS	C11orf98	C11orf98	ANITLsGKK	unique	S6 ADP-Ribosyl-EThcD (SRDEKY)	1	86.37	266.55	23.57	30.74	1471.61	491.544	3	-0.000324	-0.22	60	68	32688	5935	5mg_eAf	EThcD	2
E9PRG8	Uncharacterized protein C11orf98 OS	C11orf98	C11orf98	ANITLSGKk	unique	K9 ADP-Ribosyl-EThcD (SRDEKY)	0	0	141.75	22.37	30.52	1471.61	736.813	2	0.000722	0.49	60	68	32689	5940	5mg_eAf	EThcD	2
Q9UNZ5	Leydig cell tumor 10 kDa protein homolog OS	C19orf53	C19orf53	AsSSLPK	unique	S2 ADPr_HCD_249_347_583 (DEKRSY)	0	40.08	75.07	18.71	32.44	1229.44	615.726	2	0.000562	0.457	69	75	26460	3793	5mg_eAf	HCD	3
Q9UNZ5	Leydig cell tumor 10 kDa protein homolog OS	C19orf53	C19orf53	AsSSLPK	unique	S2 ADPr_HCD_249_347_583 (DEKRSY)	0	35.64	72.32	18.94	32.44	1229.44	615.726	2	0.000562	0.457	69	75	26462	3797	5mg_eAf	HCD	3
Q9UNZ5	Leydig cell tumor 10 kDa protein homolog OS	C19orf53	C19orf53	AsSSLPK	unique	S2 ADPr_HCD_249_347_583 (DEKRSY)	0.01	39.63	65.9	26.02	32.47	1229.44	615.726	2	8.19e-05	0.0665	69	75	25139	3889	5mg_eAf	HCD	1
Q9UNZ5	Leydig cell tumor 10 kDa protein homolog OS	C19orf53	C19orf53	AsSSLPK	unique	S2 ADPr_HCD_249_347_583 (DEKRSY)	0	35.64	89.26	17.42	32.47	1229.44	615.726	2	8.19e-05	0.0665	69	75	26739	3892	5mg_eAf	HCD	1
Q9UNZ5	Leydig cell tumor 10 kDa protein homolog OS	C19orf53	C19orf53	AsSSLPK	unique	S2 ADPr_HCD_249_347_583 (DEKRSY)	0.26	37.12	50.64	20.51	32.44	1229.44	615.726	2	0.000202	0.164	69	75	26825	4034	5mg_eAf	HCD	1
Q9UNZ5	Leydig cell tumor 10 kDa protein homolog OS	C19orf53	C19orf53	AsSSLPK	unique	S2 ADPr_HCD_249_347_583 (DEKRSY)	0	37.12	57.7	16.62	32.44	1229.44	615.726	2	0.000202	0.164	69	75	26827	4037	5mg_eAf	HCD	1
Q9UNZ5	Leydig cell tumor 10 kDa protein homolog OS	C19orf53	C19orf53	AsSSLPK	unique	S2 ADPr_HCD_249_347_583 (DEKRSY)	0	35.8	73.82	20.58	32.44	1229.44	615.726	2	0.000682	0.554	69	75	26625	4065	5mg_eAf	HCD	3
Q9UNZ5	Leydig cell tumor 10 kDa protein homolog OS	C19orf53	C19orf53	AsSSLPK	unique	S2 ADPr_HCD_249_347_583 (DEKRSY)	0.01	55.31	71.61	22.56	32.44	1229.44	615.726	2	0.000682	0.554	69	75	26627	4068	5mg_eAf	HCD	3
Q9UNZ5	Leydig cell tumor 10 kDa protein homolog OS	C19orf53	C19orf53	AsSSLPK	unique	S2 ADPr_HCD_249_347_583 (DEKRSY)	0	37.12	79.01	22.86	32.47	1229.44	615.726	2	-3.81e-05	-0.031	69	75	26897	4154	5mg_eAf	HCD	1
Q9UNZ5	Leydig cell tumor 10 kDa protein homolog OS	C19orf53	C19orf53	AsSSLPK	unique	S2 ADPr_HCD_249_347_583 (DEKRSY)	0	55.31	70.1	21.37	32.47	1229.44	615.726	2	-3.81e-05	-0.031	69	75	26899	4157	5mg_eAf	HCD	1
Q9UNZ5	Leydig cell tumor 10 kDa protein homolog OS	C19orf53	C19orf53	AsSSLPK	unique	S2 ADPr_HCD_249_347_583 (DEKRSY)	0	18.44	54.25	20.29	32.44	1229.44	615.726	2	0.000442	0.359	69	75	29320	4626	5mg_eAf	HCD	2
Q9UNZ5	Leydig cell tumor 10 kDa protein homolog OS	C19orf53	C19orf53	AsSSLPK	unique	S2 ADPr_HCD_249_347_583 (DEKRSY)	0	35.8	80.93	20.97	32.44	1229.44	615.726	2	0.000202	0.164	69	75	29397	4753	5mg_eAf	HCD	2
Q9UNZ5	Leydig cell tumor 10 kDa protein homolog OS	C19orf53	C19orf53	AsSSLPK	unique	S2 ADPr_HCD_249_347_583 (DEKRSY)	0.01	55.31	67.67	22.54	32.44	1229.44	615.726	2	0.000202	0.164	69	75	29399	4756	5mg_eAf	HCD	2
Q8NDD1	Uncharacterized protein C1orf131 OS	C1orf131	C1orf131	sAPSILSNGR	unique	S1 ADPr_HCD_249_347_583 (DEKRSY)	1	69.65	97.83	35.85	30.59	1541.59	771.803	2	0.000502	0.325	255	264	40953	10210	5mg_eAf	HCD	2
Q8NDD1	Uncharacterized protein C1orf131 OS	C1orf131	C1orf131	sAPSILSNGR	unique	S1 ADPr_HCD_249_347_583 (DEKRSY)	1	91.6	134.17	40.3	30.59	1541.59	771.803	2	0.000502	0.325	255	264	40955	10213	5mg_eAf	HCD	2
Q8NDD1	Uncharacterized protein C1orf131 OS	C1orf131	C1orf131	sASSFFK	unique	S1 ADPr_HCD_249_347_583 (DEKRSY)	0.99	65.32	71.36	15.14	26.99	1313.44	657.726	2	0.00128	0.975	86	92	39035	10288	5mg_eAf	HCD	1
Q8NDD1	Uncharacterized protein C1orf131 OS	C1orf131	C1orf131	sAPSILSNGR	unique	S1 ADPr_HCD_249_347_583 (DEKRSY)	1	34.08	72.58	27.47	30.57	1541.59	771.803	2	-9.81e-05	-0.0636	255	264	41032	10337	5mg_eAf	HCD	2
Q8NDD1	Uncharacterized protein C1orf131 OS	C1orf131	C1orf131	sAPSILSNGR	unique	S1 ADPr_HCD_249_347_583 (DEKRSY)	1	69.65	110.34	31.65	30.57	1541.59	771.803	2	-9.81e-05	-0.0636	255	264	41034	10340	5mg_eAf	HCD	2
Q8NDD1	Uncharacterized protein C1orf131 OS	C1orf131	C1orf131	SyVNYK	unique	Y2 ADPr_HCD_249_347_583 (DEKRSY)	0.01	0	63	19.12	26.79	1313.44	657.726	2	0.000782	0.595	207	212	29494	5638	5mg_eAf	HCD	1
Q8NDD1	Uncharacterized protein C1orf131 OS	C1orf131	C1orf131	sYVNYK	unique	S1 ADPr_HCD_249_347_583 (DEKRSY)	0.99	21.44	79.64	17.87	26.79	1313.44	657.726	2	0.000782	0.595	207	212	29496	5642	5mg_eAf	HCD	1
Q8NDD1	Uncharacterized protein C1orf131 OS	C1orf131	C1orf131	sYVNYK	unique	S1 ADPr_HCD_249_347_583 (DEKRSY)	1	47.63	70.42	16.77	26.99	1313.44	657.726	2	0.00116	0.884	207	212	33915	6616	5mg_eAf	HCD	2
Q8NDD1	Uncharacterized protein C1orf131 OS	C1orf131	C1orf131	sYVNYK	unique	S1 ADPr_HCD_249_347_583 (DEKRSY)	1	72.07	82.26	17.28	26.99	1313.44	657.726	2	0.00116	0.884	207	212	33917	6619	5mg_eAf	HCD	2
Q8NDD1	Uncharacterized protein C1orf131 OS	C1orf131	C1orf131	sAPSILSNGR	unique	S1 ADPr_HCD_249_347_583 (DEKRSY)	1	54.64	84.68	33.44	30.56	1541.59	771.803	2	0.000262	0.17	255	264	35748	8521	5mg_eAf	HCD	3
Q8NDD1	Uncharacterized protein C1orf131 OS	C1orf131	C1orf131	sAPSILSNGR	unique	S1 ADPr_HCD_249_347_583 (DEKRSY)	1	76.65	133.3	24.09	30.59	1541.59	771.803	2	0.000862	0.559	255	264	36282	8533	5mg_eAf	HCD	1
Q8NDD1	Uncharacterized protein C1orf131 OS	C1orf131	C1orf131	sAPSILSNGR	unique	S1 ADPr_HCD_249_347_583 (DEKRSY)	1	95.57	150.75	57.34	30.56	1541.59	771.803	2	0.000262	0.17	255	264	36725	9226	5mg_eAf	HCD	1
Q8NDD1	Uncharacterized protein C1orf131 OS	C1orf131	C1orf131	sAPSILSNGR	unique	S1 ADPr_HCD_249_347_583 (DEKRSY)	1	121.4	151.08	42.14	30.56	1541.59	771.803	2	0.000262	0.17	255	264	36728	9231	5mg_eAf	HCD	1
Q8NDD1	Uncharacterized protein C1orf131 OS	C1orf131	C1orf131	sAPSILSNGR	unique	S1 ADPr_HCD_249_347_583 (DEKRSY)	1	99.84	131.18	42.27	30.59	1541.59	771.802	2	-0.000838	-0.543	255	264	36220	9251	5mg_eAf	HCD	3
Q8NDD1	Uncharacterized protein C1orf131 OS	C1orf131	C1orf131	sAPSILSNGR	unique	S1 ADPr_HCD_249_347_583 (DEKRSY)	1	127.13	145.38	42.12	30.59	1541.59	771.802	2	-0.000838	-0.543	255	264	36223	9256	5mg_eAf	HCD	3
Q8NDD1	Uncharacterized protein C1orf131 OS	C1orf131	C1orf131	sAPSILSNGR	unique	S1 ADPr_HCD_249_347_583 (DEKRSY)	1	49.4	106.72	41.66	30.5	1541.59	771.803	2	-0.000218	-0.141	255	264	38423	9361	5mg_eAf	HCD	1
Q8NDD1	Uncharacterized protein C1orf131 OS	C1orf131	C1orf131	sAPSILSNGR	unique	S1 ADPr_HCD_249_347_583 (DEKRSY)	1	99.84	129.59	39.23	30.5	1541.59	771.803	2	-0.000218	-0.141	255	264	38425	9364	5mg_eAf	HCD	1
Q8NDD1	Uncharacterized protein C1orf131 OS	C1orf131	C1orf131	sAPSILSNGR	unique	S1 ADPr_HCD_249_347_583 (DEKRSY)	1	64.69	101.84	38.31	30.56	1541.59	771.803	2	0.000262	0.17	255	264	37906	9379	5mg_eAf	HCD	3
Q8NDD1	Uncharacterized protein C1orf131 OS	C1orf131	C1orf131	sAPSILSNGR	unique	S1 ADPr_HCD_249_347_583 (DEKRSY)	1	106.06	149.45	51.59	30.56	1541.59	771.803	2	0.000262	0.17	255	264	37908	9382	5mg_eAf	HCD	3
Q8NDD1	Uncharacterized protein C1orf131 OS	C1orf131	C1orf131	SAPsILSNGR	unique	S4 ADPr_HCD_249_347_583 (DEKRSY)	0	0	105.17	16.46	30.56	1541.59	771.803	2	0.000262	0.17	255	264	38909	9499	5mg_eAf	HCD	2
Q9NWW7	Uncharacterized protein C2orf42 OS	C2orf42	C2orf42	sGLKKPVVASSLKR	unique	S1 ADPr_HCD_249_347_583 (DEKRSY)	0.01	0	119.58	32.85	29.65	2009.97	670.998	3	0.00177	0.878	332	345	31641	6390	5mg_eAf	HCD	1
Q9NWW7	Uncharacterized protein C2orf42 OS	C2orf42	C2orf42	SGLkKPVVASSLKR	unique	K4 ADP-Ribosyl-EThcD (SRDEKY)	0.02	0.77	314.1	48.68	29.65	2009.97	670.998	3	0.00177	0.878	332	345	32533	6392	5mg_eAf	EThcD	1
Q9NWW7	Uncharacterized protein C2orf42 OS	C2orf42	C2orf42	sGLKKPVVASSLKR	unique	S1 ADPr_HCD_249_347_583 (DEKRSY)	1	31.25	173.84	22.51	29.65	2009.97	670.998	3	0.00177	0.878	332	345	31643	6393	5mg_eAf	HCD	1
Q9NWW7	Uncharacterized protein C2orf42 OS	C2orf42	C2orf42	SGLkKPVVASSLKR	unique	K4 ADP-Ribosyl-EThcD (SRDEKY)	0.5	0	294.89	49.8	29.78	2009.97	670.998	3	0.000866	0.431	332	345	35167	7582	5mg_eAf	EThcD	2
Q9NWW7	Uncharacterized protein C2orf42 OS	C2orf42	C2orf42	SGLkKPVVASSLKR	unique	K4 ADPr_HCD_249_347_583 (DEKRSY)	0.34	12.65	124.38	24.87	29.78	2009.97	670.998	3	0.000866	0.431	332	345	34509	7583	5mg_eAf	HCD	2
Q9NWW7	Uncharacterized protein C2orf42 OS	C2orf42	C2orf42	SGLKkPVVASSLKR	unique	K5 ADPr_HCD_249_347_583 (DEKRSY)	0.33	0	116.21	34.25	29.67	2009.97	503.5	4	-0.00023	-0.114	332	345	34514	7591	5mg_eAf	HCD	2
Q9NWW7	Uncharacterized protein C2orf42 OS	C2orf42	C2orf42	SGLkKPVVASSLKR	unique	K4 ADPr_HCD_249_347_583 (DEKRSY)	0.06	0	208.8	35.5	29.66	2009.97	503.5	4	-0.00051	-0.254	332	345	34516	7594	5mg_eAf	HCD	2
Q9NWW7	Uncharacterized protein C2orf42 OS	C2orf42	C2orf42	sGLKKPVVASSLK	unique	S1 ADP-Ribosyl-EThcD (SRDEKY)	1	70.9	260.79	41.83	29.86	1853.87	618.964	3	-3.41e-05	-0.0184	332	344	37486	8787	5mg_eAf	EThcD	2
Q9NWW7	Uncharacterized protein C2orf42 OS	C2orf42	C2orf42	sGLKKPVVASSLK	unique	S1 ADPr_HCD_249_347_583 (DEKRSY)	0.99	22.27	140.81	30.76	29.86	1853.87	618.964	3	-3.41e-05	-0.0184	332	344	36856	8788	5mg_eAf	HCD	2
Q8TC20	Cancer-associated gene 1 protein OS	CAGE1	CAGE1	rASQLASK	unique	R1 ADPr_HCD_249_347_583 (DEKRSY)	0.11	20.2	65.23	17.22	32.69	1400.54	701.276	2	-0.0106	-7.56	609	616	29528	4968	5mg_eAf	HCD	2
Q05682	Caldesmon OS	CALD1	CALD1	sAKPTKPAASDLPVPAEGVR	unique	S1 ADPr_HCD_249_347_583 (DEKRSY)	0.95	12.52	158.37	50.79	31.22	2531.15	844.722	3	-0.000664	-0.262	691	710	40748	10478	5mg_eAf	HCD	1
Q14781	Chromobox protein homolog 2 OS	CBX2	CBX2	RPVsLAK	razor	S4 ADP-Ribosyl-EThcD (SRDEKY)	1	43.15	92.02	18.67	26.56	1310.54	656.279	2	0.000542	0.413	178	184	27661	4549	5mg_eAf	EThcD	3
Q14781	Chromobox protein homolog 2 OS	CBX2	CBX2	RPVsLAK	razor	S4 ADP-Ribosyl-EThcD (SRDEKY)	1	84.65	145.19	15.2	26.58	1310.54	437.854	3	-0.000524	-0.4	178	184	27671	4580	5mg_eAf	EThcD	3
Q14781	Chromobox protein homolog 2 OS	CBX2	CBX2	RPVsLAK	razor	S4 ADP-Ribosyl-EThcD (SRDEKY)	1	84.65	150.74	17.82	26.53	1310.54	437.855	3	4.59e-05	0.035	178	184	27981	4636	5mg_eAf	EThcD	1
Q14781	Chromobox protein homolog 2 OS	CBX2	CBX2	RPVsLAK	razor	S4 ADP-Ribosyl-EThcD (SRDEKY)	1	34.67	76.11	16.14	26.56	1310.54	656.279	2	0.000542	0.413	178	184	30528	5441	5mg_eAf	EThcD	2
Q14781	Chromobox protein homolog 2 OS	CBX2	CBX2	RPVsLAK	razor	S4 ADP-Ribosyl-EThcD (SRDEKY)	1	91.68	145.04	15.54	26.53	1310.54	437.855	3	-0.000344	-0.262	178	184	30532	5454	5mg_eAf	EThcD	2
Q13185	Chromobox protein homolog 3 OS	CBX3	CBX3	SKKVEeAEPEEFVVEK	unique	E6 ADPr_HCD_249_347_583 (DEKRSY)	0.18	0	57.68	27.09	31.07	2417.01	806.677	3	0.00141	0.581	19	34	38482	10299	5mg_eAf	HCD	3
Q13185	Chromobox protein homolog 3 OS	CBX3	CBX3	SkKVEEAEPEEFVVEK	unique	K2 ADP-Ribosyl-EThcD (SRDEKY)	0.5	0	322.35	57.17	31.07	2417.01	806.677	3	0.00141	0.581	19	34	39135	10302	5mg_eAf	EThcD	3
Q13185	Chromobox protein homolog 3 OS	CBX3	CBX3	SKkVEEAEPEEFVVEK	unique	K3 ADPr_HCD_249_347_583 (DEKRSY)	0.32	0	188.08	59.01	31.07	2417.01	806.677	3	0.00141	0.581	19	34	38485	10303	5mg_eAf	HCD	3
Q13185	Chromobox protein homolog 3 OS	CBX3	CBX3	SKkVEEAEPEEFVVEK	unique	K3 ADPr_HCD_249_347_583 (DEKRSY)	0.31	0	102.04	30.5	31.06	2417.01	806.677	3	0.00159	0.656	19	34	43273	11404	5mg_eAf	HCD	2
O00257	E3 SUMO-protein ligase CBX4 OS	CBX4	CBX4	sHPPDKWAQGAGAK	unique	S1 ADPr_HCD_249_347_583 (DEKRSY)	1	83.59	129.08	29.33	30.54	1989.78	664.266	3	-0.000294	-0.148	192	205	28775	4819	5mg_eAf	HCD	3
O00257	E3 SUMO-protein ligase CBX4 OS	CBX4	CBX4	sHPPDKWAQGAGAK	unique	S1 ADP-Ribosyl-EThcD (SRDEKY)	1	77.26	398.68	67.67	30.45	1989.78	664.267	3	0.00208	1.04	192	205	29748	4822	5mg_eAf	EThcD	3
O00257	E3 SUMO-protein ligase CBX4 OS	CBX4	CBX4	sHPPDKWAQGAGAK	unique	S1 ADPr_HCD_249_347_583 (DEKRSY)	1	144.32	200.88	42.01	30.45	1989.78	664.267	3	0.00208	1.04	192	205	28778	4823	5mg_eAf	HCD	3
O00257	E3 SUMO-protein ligase CBX4 OS	CBX4	CBX4	sHPPDKWAQGAGAK	unique	S1 ADPr_HCD_249_347_583 (DEKRSY)	1	83.59	115.25	29.44	30.34	1989.78	664.267	3	0.00136	0.681	192	205	27333	4871	5mg_eAf	HCD	1
O00257	E3 SUMO-protein ligase CBX4 OS	CBX4	CBX4	sHPPDKWAQGAGAK	unique	S1 ADP-Ribosyl-EThcD (SRDEKY)	1	84.28	372.68	68.44	30.34	1989.78	664.267	3	0.00136	0.681	192	205	28060	4876	5mg_eAf	EThcD	1
O00257	E3 SUMO-protein ligase CBX4 OS	CBX4	CBX4	sHPPDKWAQGAGAK	unique	S1 ADP-Ribosyl-EThcD (SRDEKY)	1	29.79	294.51	51.05	30.2	1989.78	664.267	3	0.000786	0.395	192	205	32705	5991	5mg_eAf	EThcD	2
O00257	E3 SUMO-protein ligase CBX4 OS	CBX4	CBX4	sHPPDKWAQGAGAK	unique	S1 ADPr_HCD_249_347_583 (DEKRSY)	1	122.34	159.71	36.15	30.2	1989.78	664.267	3	0.000786	0.395	192	205	31847	5992	5mg_eAf	HCD	2
P45973	Chromobox protein homolog 5 OS	CBX5	CBX5	RKsNFSNSADDIK	unique	S3 ADPr_HCD_249_347_583 (DEKRSY)	0.06	19.56	89.54	27.24	29.52	2021.79	674.936	3	-0.000794	-0.393	90	102	26897	4509	5mg_eAf	HCD	3
P45973	Chromobox protein homolog 5 OS	CBX5	CBX5	RKsNFSNSADDIK	unique	S3 ADP-Ribosyl-EThcD (SRDEKY)	0.99	23.2	450.46	92.23	29.52	2021.79	674.936	3	-0.000794	-0.393	90	102	27649	4513	5mg_eAf	EThcD	3
P45973	Chromobox protein homolog 5 OS	CBX5	CBX5	RkSNFSNSADDIK	unique	K2 ADPr_HCD_249_347_583 (DEKRSY)	0	32.43	161.17	43.65	29.52	2021.79	674.936	3	-0.000794	-0.393	90	102	26900	4514	5mg_eAf	HCD	3
P45973	Chromobox protein homolog 5 OS	CBX5	CBX5	RKsNFSNSADDIK	unique	S3 ADP-Ribosyl-EThcD (SRDEKY)	0.99	21.44	327.49	49.15	29.69	2021.79	674.937	3	0.000316	0.156	90	102	27962	4577	5mg_eAf	EThcD	1
P45973	Chromobox protein homolog 5 OS	CBX5	CBX5	kSNFSNSADDIK	unique	K1 ADPr_HCD_249_347_583 (DEKRSY)	1	35.37	99.92	61.69	28.85	1865.68	933.85	2	-0.0024	-1.28	91	102	29116	5380	5mg_eAf	HCD	3
P45973	Chromobox protein homolog 5 OS	CBX5	CBX5	kSNFSNSADDIK	unique	K1 ADPr_HCD_249_347_583 (DEKRSY)	1	45.84	181.33	79.65	28.84	1865.68	933.85	2	-0.00252	-1.35	91	102	29118	5384	5mg_eAf	HCD	3
P45973	Chromobox protein homolog 5 OS	CBX5	CBX5	kSNFSNSADDIK	unique	K1 ADPr_HCD_249_347_583 (DEKRSY)	1	20.77	51.29	23.12	29	1865.69	622.903	3	0.000526	0.282	91	102	29369	5433	5mg_eAf	HCD	1
P45973	Chromobox protein homolog 5 OS	CBX5	CBX5	KsNFSNSADDIK	unique	S2 ADP-Ribosyl-EThcD (SRDEKY)	0.5	0	374.78	53.43	29	1865.69	622.903	3	0.000526	0.282	91	102	30240	5436	5mg_eAf	EThcD	1
P45973	Chromobox protein homolog 5 OS	CBX5	CBX5	kSNFSNSADDIK	unique	K1 ADPr_HCD_249_347_583 (DEKRSY)	1	53.07	167.34	62.72	29	1865.69	622.903	3	0.000526	0.282	91	102	29371	5437	5mg_eAf	HCD	1
P45973	Chromobox protein homolog 5 OS	CBX5	CBX5	RKsNFSNSADDIK	unique	S3 ADP-Ribosyl-EThcD (SRDEKY)	0.98	20.19	322.35	68.52	29.71	2021.79	674.937	3	0.00158	0.779	90	102	32602	5668	5mg_eAf	EThcD	2
P45973	Chromobox protein homolog 5 OS	CBX5	CBX5	kSNFSNSADDIK	unique	K1 ADPr_HCD_249_347_583 (DEKRSY)	0.44	0	42.56	15.66	28.94	1865.69	622.903	3	-0.000764	-0.409	91	102	32157	6498	5mg_eAf	HCD	2
P45973	Chromobox protein homolog 5 OS	CBX5	CBX5	KsNFSNSADDIK	unique	S2 ADP-Ribosyl-EThcD (SRDEKY)	0.5	0	400.16	72.71	28.94	1865.69	622.903	3	-0.000764	-0.409	91	102	32866	6502	5mg_eAf	EThcD	2
P45973	Chromobox protein homolog 5 OS	CBX5	CBX5	kSNFSNSADDIK	unique	K1 ADPr_HCD_249_347_583 (DEKRSY)	1	53.07	158.19	71.25	28.94	1865.69	622.903	3	-0.000764	-0.409	91	102	32160	6503	5mg_eAf	HCD	2
P45973	Chromobox protein homolog 5 OS	CBX5	CBX5	kSNFSNSADDIK	unique	K1 ADPr_HCD_249_347_583 (DEKRSY)	1	50.18	125.45	36.13	28.94	1865.69	933.851	2	-0.000438	-0.235	91	102	32168	6516	5mg_eAf	HCD	2
P45973	Chromobox protein homolog 5 OS	CBX5	CBX5	sNFSNSADDIK	unique	S1 ADPr_HCD_249_347_583 (DEKRSY)	0.05	16.7	67.55	29.44	26.15	1737.59	869.803	2	-0.00102	-0.586	92	102	31912	6831	5mg_eAf	HCD	1
P45973	Chromobox protein homolog 5 OS	CBX5	CBX5	sNFSNSADDIK	unique	S1 ADPr_HCD_249_347_583 (DEKRSY)	1	44	122.91	50.1	26.15	1737.59	869.803	2	-0.00102	-0.586	92	102	31914	6834	5mg_eAf	HCD	1
P45973	Chromobox protein homolog 5 OS	CBX5	CBX5	sNFSNSADDIK	unique	S1 ADPr_HCD_249_347_583 (DEKRSY)	1	36.5	101.66	54.44	25.87	1737.59	869.803	2	-0.00128	-0.735	92	102	31557	6851	5mg_eAf	HCD	3
P45973	Chromobox protein homolog 5 OS	CBX5	CBX5	sNFSNSADDIK	unique	S1 ADPr_HCD_249_347_583 (DEKRSY)	0.41	44	126.52	71.82	25.87	1737.59	869.803	2	-0.00128	-0.735	92	102	31559	6854	5mg_eAf	HCD	3
P45973	Chromobox protein homolog 5 OS	CBX5	CBX5	sNFSNSADDIK	unique	S1 ADPr_HCD_249_347_583 (DEKRSY)	1	36.5	67.97	30.1	26.16	1737.59	869.803	2	-0.000538	-0.31	92	102	31992	6959	5mg_eAf	HCD	1
P45973	Chromobox protein homolog 5 OS	CBX5	CBX5	sNFSNSADDIK	unique	S1 ADPr_HCD_249_347_583 (DEKRSY)	1	44	108.13	32.37	26.16	1737.59	869.803	2	-0.000538	-0.31	92	102	31994	6962	5mg_eAf	HCD	1
P45973	Chromobox protein homolog 5 OS	CBX5	CBX5	sNFSNSADDIK	unique	S1 ADPr_HCD_249_347_583 (DEKRSY)	1	49.64	133.19	44.01	25.98	1737.59	869.803	2	0.000202	0.116	92	102	36248	7778	5mg_eAf	HCD	2
P45973	Chromobox protein homolog 5 OS	CBX5	CBX5	sNFSNSADDIK	unique	S1 ADPr_HCD_249_347_583 (DEKRSY)	1	44	102.08	42.69	26.06	1737.59	869.803	2	6.19e-05	0.0356	92	102	36320	7897	5mg_eAf	HCD	2
Q9HC52	Chromobox protein homolog 8 OS	CBX8	CBX8	sPQDLASTSR	unique	S1 ADPr_HCD_249_347_583 (DEKRSY)	0.98	34.7	114.67	22.67	29.61	1601.58	801.796	2	0.000682	0.425	110	119	28970	5142	5mg_eAf	HCD	3
Q9HC52	Chromobox protein homolog 8 OS	CBX8	CBX8	sPQDLASTSR	unique	S1 ADPr_HCD_249_347_583 (DEKRSY)	1	80.2	127.9	27.79	29.38	1601.58	801.795	2	-0.000158	-0.0987	110	119	29224	5194	5mg_eAf	HCD	1
Q9HC52	Chromobox protein homolog 8 OS	CBX8	CBX8	sPQDLASTSR	unique	S1 ADPr_HCD_249_347_583 (DEKRSY)	1	42.87	113.08	16.83	29.57	1601.58	801.796	2	0.000562	0.351	110	119	31804	5923	5mg_eAf	HCD	2
Q9UP95_Q9UHW9_Q6PK04	Solute carrier family 12 member 4 OS_Solute carrier family 12 member 6 OS_Coiled-coil domain-containing protein 137 OS	SLC12A4_SLC12A6_CCDC137	CCDC137	sQMLR	unique	S1 ADPr_HCD_249_347_583 (DEKRSY)	1	23.7	55.87	18.54	31.79	1174.39	588.202	2	0.00104	0.886	225	229	26989	4661	5mg_eAf	HCD	3
Q9UP95_Q9UHW9_Q6PK04	Solute carrier family 12 member 4 OS_Solute carrier family 12 member 6 OS_Coiled-coil domain-containing protein 137 OS	SLC12A4_SLC12A6_CCDC137	CCDC137	sQMLR	unique	S1 ADPr_HCD_249_347_583 (DEKRSY)	1	44.62	61.38	15.13	31.79	1174.39	588.202	2	0.00104	0.886	225	229	26991	4664	5mg_eAf	HCD	3
Q9UP95_Q9UHW9_Q6PK04	Solute carrier family 12 member 4 OS_Solute carrier family 12 member 6 OS_Coiled-coil domain-containing protein 137 OS	SLC12A4_SLC12A6_CCDC137	CCDC137	sQMLR	unique	S1 ADPr_HCD_249_347_583 (DEKRSY)	1	44.62	61.38	16.05	31.79	1174.39	588.202	2	0.00116	0.988	225	229	27268	4766	5mg_eAf	HCD	1
Q9UP95_Q9UHW9_Q6PK04	Solute carrier family 12 member 4 OS_Solute carrier family 12 member 6 OS_Coiled-coil domain-containing protein 137 OS	SLC12A4_SLC12A6_CCDC137	CCDC137	sQMLR	unique	S1 ADPr_HCD_249_347_583 (DEKRSY)	1	63.78	64.62	16.24	31.79	1174.39	588.201	2	0.000442	0.376	225	229	29795	5410	5mg_eAf	HCD	2
Q9H6F5	Coiled-coil domain-containing protein 86 OS	CCDC86	CCDC86	KRFsQMLQDKPLR	unique	S4 ADPr_HCD_249_347_583 (DEKRSY)	0.95	15.46	79.1	17.98	31.16	2186.97	729.997	3	-0.00169	-0.774	252	264	41068	10394	5mg_eAf	HCD	2
Q9H6F5	Coiled-coil domain-containing protein 86 OS	CCDC86	CCDC86	KRFsQMLQDKPLR	unique	S4 ADP-Ribosyl-EThcD (SRDEKY)	1	91.36	323.89	55.42	31.16	2186.97	729.997	3	-0.00169	-0.774	252	264	41916	10396	5mg_eAf	EThcD	2
Q9H6F5	Coiled-coil domain-containing protein 86 OS	CCDC86	CCDC86	KRFsQMLQDKPLR	unique	S4 ADPr_HCD_249_347_583 (DEKRSY)	0.44	38.1	103.27	15.49	31.08	2186.97	547.75	4	0.00217	0.992	252	264	41084	10419	5mg_eAf	HCD	2
Q9H6F5	Coiled-coil domain-containing protein 86 OS	CCDC86	CCDC86	KRFsQMLQDKPLR	unique	S4 ADPr_HCD_249_347_583 (DEKRSY)	0.93	14.51	146.75	19.78	30.85	2186.97	547.75	4	0.00289	1.32	252	264	41086	10422	5mg_eAf	HCD	2
Q9H6F5	Coiled-coil domain-containing protein 86 OS	CCDC86	CCDC86	RFsQMLQDKPLR	unique	S3 ADPr_HCD_249_347_583 (DEKRSY)	0.36	17.79	161.6	25.05	31.53	2058.88	687.299	3	0.000596	0.289	253	264	40812	10572	5mg_eAf	HCD	1
Q9H6F5	Coiled-coil domain-containing protein 86 OS	CCDC86	CCDC86	RFsQMLQDKPLR	unique	S3 ADP-Ribosyl-EThcD (SRDEKY)	1	113.44	404.63	54.7	31.53	2058.88	687.299	3	0.000596	0.289	253	264	41720	10575	5mg_eAf	EThcD	1
Q9H6F5	Coiled-coil domain-containing protein 86 OS	CCDC86	CCDC86	rFSQMLQDKPLR	unique	R1 ADPr_HCD_249_347_583 (DEKRSY)	0.99	37.67	202.8	43.86	31.53	2058.88	687.299	3	0.000596	0.289	253	264	40815	10576	5mg_eAf	HCD	1
Q9H6F5	Coiled-coil domain-containing protein 86 OS	CCDC86	CCDC86	RFsQMLQDKPLR	unique	S3 ADPr_HCD_249_347_583 (DEKRSY)	0	0	196.74	42.43	31.51	2058.87	687.298	3	-0.00177	-0.861	253	264	40367	10764	5mg_eAf	HCD	3
Q9H6F5	Coiled-coil domain-containing protein 86 OS	CCDC86	CCDC86	RFsQMLQDKPLR	unique	S3 ADP-Ribosyl-EThcD (SRDEKY)	1	113.44	391.15	55.9	31.51	2058.87	687.298	3	-0.00177	-0.861	253	264	41244	10765	5mg_eAf	EThcD	3
Q9H6F5	Coiled-coil domain-containing protein 86 OS	CCDC86	CCDC86	RFsQMLQDKPLR	unique	S3 ADPr_HCD_249_347_583 (DEKRSY)	0	0	211.64	30.56	31.51	2058.87	687.298	3	-0.00177	-0.861	253	264	40368	10766	5mg_eAf	HCD	3
Q9H6F5	Coiled-coil domain-containing protein 86 OS	CCDC86	CCDC86	RFsQMLQDKPLR	unique	S3 ADPr_HCD_249_347_583 (DEKRSY)	0	0	195.92	32.85	31.13	2059.88	687.633	3	1	-0.705	253	264	40374	10782	5mg_eAf	HCD	3
Q9H6F5	Coiled-coil domain-containing protein 86 OS	CCDC86	CCDC86	RFsQMLQDKPLR	unique	S3 ADP-Ribosyl-EThcD (SRDEKY)	1	113.44	346.22	54.53	31.13	2059.88	687.633	3	1	-0.705	253	264	41247	10783	5mg_eAf	EThcD	3
Q9H6F5	Coiled-coil domain-containing protein 86 OS	CCDC86	CCDC86	RFsQMLQDKPLR	unique	S3 ADPr_HCD_249_347_583 (DEKRSY)	0	0	212.37	31.5	31.13	2059.88	687.633	3	1	-0.705	253	264	40375	10784	5mg_eAf	HCD	3
Q9H6F5	Coiled-coil domain-containing protein 86 OS	CCDC86	CCDC86	FsQMLQDKPLR	unique	S2 ADPr_HCD_249_347_583 (DEKRSY)	1	107.11	148.16	62.76	31.6	1902.77	635.265	3	8.59e-05	0.0451	254	264	41072	10955	5mg_eAf	HCD	1
Q9H6F5	Coiled-coil domain-containing protein 86 OS	CCDC86	CCDC86	FsQMLQDKPLR	unique	S2 ADPr_HCD_249_347_583 (DEKRSY)	1	46.41	71.65	16.58	31.6	1902.77	952.394	2	4.19e-05	0.022	254	264	41074	10957	5mg_eAf	HCD	1
Q9H6F5	Coiled-coil domain-containing protein 86 OS	CCDC86	CCDC86	FsQMLQDKPLR	unique	S2 ADP-Ribosyl-EThcD (SRDEKY)	1	168.66	225.1	18.77	31.6	1902.77	635.265	3	8.59e-05	0.0451	254	264	41816	10958	5mg_eAf	EThcD	1
Q9H6F5	Coiled-coil domain-containing protein 86 OS	CCDC86	CCDC86	FsQMLQDKPLR	unique	S2 ADPr_HCD_249_347_583 (DEKRSY)	1	175.62	198.67	49.76	31.6	1902.77	635.265	3	8.59e-05	0.0451	254	264	41075	10959	5mg_eAf	HCD	1
Q9H6F5	Coiled-coil domain-containing protein 86 OS	CCDC86	CCDC86	FsQMLQDKPLR	unique	S2 ADPr_HCD_249_347_583 (DEKRSY)	1	141.47	169.75	46.45	31.73	1902.77	952.393	2	-0.00314	-1.65	254	264	40534	11082	5mg_eAf	HCD	3
Q9H6F5	Coiled-coil domain-containing protein 86 OS	CCDC86	CCDC86	FsQMLQDKPLR	unique	S2 ADPr_HCD_249_347_583 (DEKRSY)	1	162.83	192.62	59.91	31.73	1902.77	952.393	2	-0.00314	-1.65	254	264	40537	11087	5mg_eAf	HCD	3
Q9H6F5	Coiled-coil domain-containing protein 86 OS	CCDC86	CCDC86	RFsQMLQDKPLR	unique	S3 ADPr_HCD_249_347_583 (DEKRSY)	0.02	3.31	183.9	29.81	31.51	2058.87	687.299	3	-0.000124	-0.0603	253	264	43542	11818	5mg_eAf	HCD	2
Q9H6F5	Coiled-coil domain-containing protein 86 OS	CCDC86	CCDC86	RFsQMLQDKPLR	unique	S3 ADP-Ribosyl-EThcD (SRDEKY)	1	113.44	368.08	52.09	31.51	2058.88	687.299	3	5.59e-05	0.0271	253	264	44239	11820	5mg_eAf	EThcD	2
Q9H6F5	Coiled-coil domain-containing protein 86 OS	CCDC86	CCDC86	rFSQMLQDKPLR	unique	R1 ADPr_HCD_249_347_583 (DEKRSY)	0.55	37.67	189.35	32.52	31.51	2058.88	687.299	3	5.59e-05	0.0271	253	264	43544	11821	5mg_eAf	HCD	2
Q9H6F5	Coiled-coil domain-containing protein 86 OS	CCDC86	CCDC86	FsQMLQDKPLR	unique	S2 ADPr_HCD_249_347_583 (DEKRSY)	1	109.61	144.58	62.48	31.49	1902.77	635.266	3	0.000806	0.423	254	264	43741	12110	5mg_eAf	HCD	2
Q9H6F5	Coiled-coil domain-containing protein 86 OS	CCDC86	CCDC86	FsQMLQDKPLR	unique	S2 ADP-Ribosyl-EThcD (SRDEKY)	1	150.97	225.51	18.41	31.49	1902.77	635.266	3	0.000806	0.423	254	264	44304	12113	5mg_eAf	EThcD	2
Q9H6F5	Coiled-coil domain-containing protein 86 OS	CCDC86	CCDC86	FsQMLQDKPLR	unique	S2 ADPr_HCD_249_347_583 (DEKRSY)	1	237.34	245.36	62.79	31.49	1902.77	635.266	3	0.000806	0.423	254	264	43744	12114	5mg_eAf	HCD	2
Q9H6F5	Coiled-coil domain-containing protein 86 OS	CCDC86	CCDC86	FsQMLQDKPLR	unique	S2 ADPr_HCD_249_347_583 (DEKRSY)	1	38.1	58.85	26.04	31.45	1902.77	952.394	2	0.000522	0.274	254	264	43757	12130	5mg_eAf	HCD	2
Q9H6F5	Coiled-coil domain-containing protein 86 OS	CCDC86	CCDC86	KRFsQmLQDKPLR	unique	S4 ADPr_HCD_249_347_583 (DEKRSY), M6 Oxidation	82 %, 100 %	12.01, 1'000.00	95.09	16.21	31.07	2202.97	551.749	4	0.00185	0.842	252	264	31623	6360	5mg_eAf	HCD	1
Q9H6F5	Coiled-coil domain-containing protein 86 OS	CCDC86	CCDC86	KRFsQmLQDKPLR	unique	S4 ADPr_HCD_249_347_583 (DEKRSY), M6 Oxidation	33 %, 100 %	0.00, 1'000.00	51.32	15.01	31.04	2202.97	735.329	3	0.00134	0.608	252	264	31624	6361	5mg_eAf	HCD	1
Q9H6F5	Coiled-coil domain-containing protein 86 OS	CCDC86	CCDC86	KRFsQmLQDKPLR	unique	S4 ADP-Ribosyl-EThcD (SRDEKY), M6 Oxidation	100 %, 100 %	43.97, 1'000.00	270.27	37.43	31.04	2202.97	735.329	3	0.00134	0.608	252	264	32524	6364	5mg_eAf	EThcD	1
Q9H6F5	Coiled-coil domain-containing protein 86 OS	CCDC86	CCDC86	RFsQmLQDKPLR	unique	S3 ADP-Ribosyl-EThcD (SRDEKY), M5 Oxidation	100 %, 100 %	81.22, 1'000.00	302.84	44	30.91	2074.87	692.63	3	-0.00171	-0.823	253	264	34369	7456	5mg_eAf	EThcD	3
Q9H6F5	Coiled-coil domain-containing protein 86 OS	CCDC86	CCDC86	RFsQmLQDKPLR	unique	S3 ADP-Ribosyl-EThcD (SRDEKY), M5 Oxidation	100 %, 100 %	51.22, 1'000.00	243.41	26.13	31.18	2074.87	692.631	3	0.00123	0.593	253	264	34879	7555	5mg_eAf	EThcD	1
Q9H6F5	Coiled-coil domain-containing protein 86 OS	CCDC86	CCDC86	FsQmLQDKPLR	unique	S2 ADPr_HCD_249_347_583 (DEKRSY), M4 Oxidation	100 %, 100 %	42.93, 1'000.00	96.75	78.94	30.73	1918.77	640.597	3	0.000331	0.172	254	264	34311	8014	5mg_eAf	HCD	1
Q9H6F5	Coiled-coil domain-containing protein 86 OS	CCDC86	CCDC86	FsQmLQDKPLR	unique	S2 ADP-Ribosyl-EThcD (SRDEKY), M4 Oxidation	100 %, 100 %	129.43, 1'000.00	215.49	22.31	30.73	1918.77	640.597	3	0.000331	0.172	254	264	35019	8017	5mg_eAf	EThcD	1
Q9H6F5	Coiled-coil domain-containing protein 86 OS	CCDC86	CCDC86	FsQmLQDKPLR	unique	S2 ADPr_HCD_249_347_583 (DEKRSY), M4 Oxidation	100 %, 100 %	94.30, 1'000.00	162.22	51.57	30.73	1918.77	640.597	3	0.000331	0.172	254	264	34313	8018	5mg_eAf	HCD	1
Q9H6F5	Coiled-coil domain-containing protein 86 OS	CCDC86	CCDC86	FsQmLQDKPLR	unique	S2 ADPr_HCD_249_347_583 (DEKRSY), M4 Oxidation	100 %, 100 %	65.57, 1'000.00	87.08	36.18	30.73	1918.77	960.392	2	0.000107	0.0557	254	264	34325	8036	5mg_eAf	HCD	1
Q9H6F5	Coiled-coil domain-containing protein 86 OS	CCDC86	CCDC86	RFsQmLQDKPLR	unique	S3 ADP-Ribosyl-EThcD (SRDEKY), M5 Oxidation	100 %, 100 %	51.22, 1'000.00	188.03	32.26	31.18	2074.87	692.631	3	0.00159	0.766	253	264	37467	8711	5mg_eAf	EThcD	2
Q9H6F5	Coiled-coil domain-containing protein 86 OS	CCDC86	CCDC86	KrFSQMLQDKPLR	unique	R2 ADPr_HCD_249_347_583 (DEKRSY)	0.02	0	136.74	20.19	31.11	2186.97	729.998	3	0.00107	0.487	252	264	36125	9108	5mg_eAf	HCD	3
Q9H6F5	Coiled-coil domain-containing protein 86 OS	CCDC86	CCDC86	KRFsQMLQDKPLR	unique	S4 ADP-Ribosyl-EThcD (SRDEKY)	1	110.43	356.55	43.37	31.12	2186.97	729.998	3	0.00125	0.569	252	264	36828	9110	5mg_eAf	EThcD	3
Q9H6F5	Coiled-coil domain-containing protein 86 OS	CCDC86	CCDC86	KrFSQMLQDKPLR	unique	R2 ADPr_HCD_249_347_583 (DEKRSY)	0.01	0	171.27	20.8	31.12	2186.97	729.998	3	0.00125	0.569	252	264	36127	9111	5mg_eAf	HCD	3
Q9H6F5	Coiled-coil domain-containing protein 86 OS	CCDC86	CCDC86	KRFsQMLQDKPLR	unique	S4 ADPr_HCD_249_347_583 (DEKRSY)	1	34.27	90.88	19.99	31.09	2186.97	729.997	3	0.000346	0.158	252	264	36659	9123	5mg_eAf	HCD	1
Q9H6F5	Coiled-coil domain-containing protein 86 OS	CCDC86	CCDC86	KRFsQMLQDKPLR	unique	S4 ADP-Ribosyl-EThcD (SRDEKY)	1	110.43	302.27	52.77	31.09	2186.97	729.997	3	0.000346	0.158	252	264	37332	9126	5mg_eAf	EThcD	1
Q9H6F5	Coiled-coil domain-containing protein 86 OS	CCDC86	CCDC86	FsQmLQDKPLR	unique	S2 ADPr_HCD_249_347_583 (DEKRSY), M4 Oxidation	100 %, 100 %	46.41, 1'000.00	73.67	16.7	30.73	1918.77	640.597	3	0.000151	0.0786	254	264	38693	9163	5mg_eAf	HCD	2
Q9H6F5	Coiled-coil domain-containing protein 86 OS	CCDC86	CCDC86	FsQmLQDKPLR	unique	S2 ADPr_HCD_249_347_583 (DEKRSY), M4 Oxidation	100 %, 100 %	60.62, 1'000.00	100.54	29.73	30.73	1918.77	640.597	3	0.000151	0.0786	254	264	38695	9166	5mg_eAf	HCD	2
O15446	DNA-directed RNA polymerase I subunit RPA34 OS	CD3EAP	CD3EAP	SALAPNLLTsGKK	unique	S10 ADP-Ribosyl-EThcD (SRDEKY)	1	49.98	235.55	38.24	29.97	1839.82	614.28	3	0.00174	0.943	163	175	46444	12784	5mg_eAf	EThcD	2
O15446	DNA-directed RNA polymerase I subunit RPA34 OS	CD3EAP	CD3EAP	sALAPNLLTSGK	unique	S1 ADPr_HCD_249_347_583 (DEKRSY)	1	57.45	100.69	18.3	30.9	1711.72	856.868	2	-0.00126	-0.735	163	174	47675	13937	5mg_eAf	HCD	1
O15446	DNA-directed RNA polymerase I subunit RPA34 OS	CD3EAP	CD3EAP	sALAPNLLTSGK	unique	S1 ADPr_HCD_249_347_583 (DEKRSY)	1	73.07	120.01	15.04	30.95	1711.72	856.868	2	-0.000418	-0.244	163	174	46983	14010	5mg_eAf	HCD	3
Q69YH5_Q9UFH2_Q9ULT8	Cell division cycle-associated protein 2 OS_Dynein heavy chain 17, axonemal OS_E3 ubiquitin-protein ligase HECTD1 OS	CDCA2_DNAH17_HECTD1	CDCA2	sQVLK	unique	S1 ADPr_HCD_249_347_583 (DEKRSY)	0.77	24.68	57.47	18.55	31.87	1114.41	558.212	2	-0.000358	-0.321	556_2135_1268	560_2139_1272	26437	3754	5mg_eAf	HCD	3
Q69YH5_Q9UFH2_Q9ULT8	Cell division cycle-associated protein 2 OS_Dynein heavy chain 17, axonemal OS_E3 ubiquitin-protein ligase HECTD1 OS	CDCA2_DNAH17_HECTD1	CDCA2	sQVLK	unique	S1 ADPr_HCD_249_347_583 (DEKRSY)	0.88	22.22	50.14	15.67	31.87	1114.41	558.212	2	-0.000358	-0.321	556_2135_1268	560_2139_1272	26440	3759	5mg_eAf	HCD	3
Q69YH5	Cell division cycle-associated protein 2 OS	CDCA2	CDCA2	sFcISTLANTK	unique	S1 ADPr_HCD_249_347_583 (DEKRSY)	1	47.82	80.16	18.73	28.75	1781.67	891.844	2	-0.000372	-0.209	977	987	52506	16499	5mg_eAf	HCD	2
Q69YH5	Cell division cycle-associated protein 2 OS	CDCA2	CDCA2	sSSYLK	unique	S1 ADPr_HCD_249_347_583 (DEKRSY)	0	19.19	80.16	17.13	28.46	1224.41	613.212	2	-0.000658	-0.537	80	85	28861	4960	5mg_eAf	HCD	3
Q69YH5	Cell division cycle-associated protein 2 OS	CDCA2	CDCA2	sSSYLK	unique	S1 ADPr_HCD_249_347_583 (DEKRSY)	0.06	68.58	62.17	31.48	28.46	1224.41	613.212	2	-0.000658	-0.537	80	85	28864	4965	5mg_eAf	HCD	3
Q69YH5	Cell division cycle-associated protein 2 OS	CDCA2	CDCA2	sSSYLK	unique	S1 ADPr_HCD_249_347_583 (DEKRSY)	0	35.69	59.53	21.97	28.27	1224.41	613.212	2	6.19e-05	0.0505	80	85	29113	5011	5mg_eAf	HCD	1
Q53HL2	Borealin OS	CDCA8	CDCA8	LEVsMVKPTPGLTPR	unique	S4 ADPr_HCD_249_347_583 (DEKRSY)	1	32.2	93.74	16.95	30.42	2164.96	722.662	3	-0.000134	-0.0619	177	191	47348	14646	5mg_eAf	HCD	3
Q53HL2	Borealin OS	CDCA8	CDCA8	LeVSMVKPTPGLTPR	unique	E2 ADPr_HCD_249_347_583 (DEKRSY)	0.01	0	135.29	27.34	30.42	2164.96	722.662	3	-0.000134	-0.0619	177	191	47349	14648	5mg_eAf	HCD	3
Q53HL2	Borealin OS	CDCA8	CDCA8	LeVSMVKPTPGLTPR	unique	E2 ADPr_HCD_249_347_583 (DEKRSY)	0.02	0	124.22	21.59	30.43	2165.96	722.995	3	1	-0.675	177	191	47359	14662	5mg_eAf	HCD	3
Q14004	Cyclin-dependent kinase 13 OS	CDK13	CDK13	SsLAAELNK	unique	S2 ADPr_HCD_249_347_583 (DEKRSY)	0.03	0	95.46	24.3	31.63	1472.56	737.286	2	-0.0017	-1.15	447	455	38388	9307	5mg_eAf	HCD	1
Q9NXV6	CDKN2A-interacting protein OS	CDKN2AIP	CDKN2AIP	sTSQVAASLLASK	unique	S1 ADPr_HCD_249_347_583 (DEKRSY)	0.54	18.45	107.03	37.59	30.98	1802.75	902.381	2	-0.000478	-0.265	362	374	45471	12927	5mg_eAf	HCD	1
Q9NXV6	CDKN2A-interacting protein OS	CDKN2AIP	CDKN2AIP	SsQESIVcELR	unique	S2 ADPr_HCD_249_347_583 (DEKRSY)	0.48	0	106.61	52.04	28.26	1847.68	924.847	2	-0.000412	-0.223	496	506	45518	12996	5mg_eAf	HCD	1
Q8N8U2	Chromodomain Y-like protein 2 OS	CDYL2	CDYL2	LSHRPSDPGKsK	unique	S11 ADP-Ribosyl-EThcD (SRDEKY)	0.99	20.19	208.58	21.38	30.52	1848.76	617.259	3	0.000146	0.0789	89	100	25622	2658	5mg_eAf	EThcD	2
Q8N8U2	Chromodomain Y-like protein 2 OS	CDYL2	CDYL2	LSHRPSDPGKSk	unique	K12 ADPr_HCD_249_347_583 (DEKRSY)	1	77.91	146.75	21.29	30.52	1848.76	617.259	3	0.000146	0.0789	89	100	24786	2659	5mg_eAf	HCD	2
Q8N8U2	Chromodomain Y-like protein 2 OS	CDYL2	CDYL2	KGYSGKPSsGGDR	unique	S9 ADP-Ribosyl-EThcD (SRDEKY)	1	23.2	275.11	40.83	28.92	1835.69	612.903	3	0.000446	0.243	118	130	25626	2669	5mg_eAf	EThcD	2
P49454	Centromere protein F OS	CENPF	CENPF	sVPVNNLPER	unique	S1 ADPr_HCD_249_347_583 (DEKRSY)	1	69.03	67.87	19.7	29.96	1664.66	833.338	2	0.00132	0.794	3069	3078	35868	8707	5mg_eAf	HCD	3
P49454	Centromere protein F OS	CENPF	CENPF	sVPVNNLPER	unique	S1 ADPr_HCD_249_347_583 (DEKRSY)	1	143.68	141.65	34.14	29.97	1664.66	833.338	2	0.00168	1.01	3069	3078	36409	8732	5mg_eAf	HCD	1
Q7Z7K6	Centromere protein V OS	CENPV	CENPV	RSGASGASAAPAAsAAAALAPSATR	unique	S14 ADPr_HCD_249_347_583 (DEKRSY)	0.2	0	44.03	22.71	31.06	2681.16	894.726	3	-0.00308	-1.15	17	41	43219	11868	5mg_eAf	HCD	1
Q7Z7K6	Centromere protein V OS	CENPV	CENPV	RSGASGAsAAPAASAAAALAPSATR	unique	S8 ADPr_HCD_249_347_583 (DEKRSY)	0.72	8.95	137.83	51.03	31.06	2681.16	894.726	3	-0.00308	-1.15	17	41	43221	11871	5mg_eAf	HCD	1
Q7Z7K6	Centromere protein V OS	CENPV	CENPV	SGASGASAAPAAsAAAALAPSATR	unique	S13 ADPr_HCD_249_347_583 (DEKRSY)	0.25	0	44.65	21.63	30.77	2525.06	842.694	3	0.000606	0.24	18	41	45352	12753	5mg_eAf	HCD	1
Q7Z7K6	Centromere protein V OS	CENPV	CENPV	SGASGAsAAPAASAAAALAPSATR	unique	S7 ADPr_HCD_249_347_583 (DEKRSY)	0.05	21.2	123.21	55.27	30.77	2525.06	842.694	3	0.000606	0.24	18	41	45355	12759	5mg_eAf	HCD	1
Q7Z7K6	Centromere protein V OS	CENPV	CENPV	RSGASGASAAPAAsAAAALAPSATR	unique	S14 ADPr_HCD_249_347_583 (DEKRSY)	0.2	0	25.01	17.37	31.3	2682.16	895.06	3	0.999	-1.5	17	41	45847	13026	5mg_eAf	HCD	2
Q7Z7K6	Centromere protein V OS	CENPV	CENPV	RSGASGAsAAPAASAAAALAPSATR	unique	S8 ADPr_HCD_249_347_583 (DEKRSY)	0.11	0	134.95	43.18	31.3	2682.16	895.06	3	0.999	-1.5	17	41	45850	13030	5mg_eAf	HCD	2
Q7Z7K6	Centromere protein V OS	CENPV	CENPV	RSGASGASAAPAAsAAAALAPSATR	unique	S14 ADPr_HCD_249_347_583 (DEKRSY)	0.16	0	36.84	17.84	31.28	2681.16	894.728	3	0.0028	1.04	17	41	45858	13042	5mg_eAf	HCD	2
Q7Z7K6	Centromere protein V OS	CENPV	CENPV	RSGASGAsAAPAASAAAALAPSATR	unique	S8 ADPr_HCD_249_347_583 (DEKRSY)	0.11	0	136.78	47.61	31.28	2681.16	894.728	3	0.0028	1.04	17	41	45859	13044	5mg_eAf	HCD	2
Q7Z7K6	Centromere protein V OS	CENPV	CENPV	SGASGAsAAPAASAAAALAPSATR	unique	S7 ADPr_HCD_249_347_583 (DEKRSY)	0.14	47.02	104.39	47.63	30.78	2525.06	842.693	3	-0.000294	-0.116	18	41	45648	13194	5mg_eAf	HCD	1
Q7Z7K6	Centromere protein V OS	CENPV	CENPV	sGASGASAAPAASAAAALAPSATR	unique	S1 ADP-Ribosyl-EThcD (SRDEKY)	1	70.9	364.54	81.52	30.77	2525.06	842.693	3	6.59e-05	0.0261	18	41	46350	13197	5mg_eAf	EThcD	1
Q7Z7K6	Centromere protein V OS	CENPV	CENPV	SGASGAsAAPAASAAAALAPSATR	unique	S7 ADPr_HCD_249_347_583 (DEKRSY)	0.16	10.2	203.01	75.96	30.77	2525.06	842.693	3	6.59e-05	0.0261	18	41	45650	13198	5mg_eAf	HCD	1
Q7Z7K6	Centromere protein V OS	CENPV	CENPV	SGASGAsAAPAASAAAALAPSATR	unique	S7 ADPr_HCD_249_347_583 (DEKRSY)	0.89	35.52	132.73	66.3	30.74	2525.06	1263.54	2	0.000822	0.325	18	41	45662	13214	5mg_eAf	HCD	1
Q7Z7K6	Centromere protein V OS	CENPV	CENPV	SGASGAsAAPAASAAAALAPSATR	unique	S7 ADPr_HCD_249_347_583 (DEKRSY)	0.03	47.02	124.76	54.74	30.74	2525.06	842.694	3	0.00118	0.465	18	41	45017	13321	5mg_eAf	HCD	3
Q7Z7K6	Centromere protein V OS	CENPV	CENPV	sGASGASAAPAASAAAALAPSATR	unique	S1 ADP-Ribosyl-EThcD (SRDEKY)	1	87.07	377.46	74.88	30.74	2525.06	842.694	3	0.00118	0.465	18	41	45797	13323	5mg_eAf	EThcD	3
Q7Z7K6	Centromere protein V OS	CENPV	CENPV	SGASGAsAAPAASAAAALAPSATR	unique	S7 ADPr_HCD_249_347_583 (DEKRSY)	0.1	10.76	185.35	60.77	30.74	2525.06	842.694	3	0.00118	0.465	18	41	45019	13324	5mg_eAf	HCD	3
Q7Z7K6	Centromere protein V OS	CENPV	CENPV	SGAsGASAAPAASAAAALAPSATR	unique	S4 ADPr_HCD_249_347_583 (DEKRSY)	0	35.16	194.96	107.2	30.47	2526.06	1264.04	2	1	-0.272	18	41	45026	13335	5mg_eAf	HCD	3
Q7Z7K6	Centromere protein V OS	CENPV	CENPV	SGASGAsAAPAASAAAALAPSATR	unique	S7 ADPr_HCD_249_347_583 (DEKRSY)	0.06	66.19	163.63	67.55	30.77	2525.06	842.693	3	6.59e-05	0.0261	18	41	45748	13342	5mg_eAf	HCD	1
Q7Z7K6	Centromere protein V OS	CENPV	CENPV	sGASGASAAPAASAAAALAPSATR	unique	S1 ADP-Ribosyl-EThcD (SRDEKY)	0.98	35.98	398.57	93.39	30.77	2525.06	842.693	3	6.59e-05	0.0261	18	41	46387	13344	5mg_eAf	EThcD	1
Q7Z7K6	Centromere protein V OS	CENPV	CENPV	SGASGAsAAPAASAAAALAPSATR	unique	S7 ADPr_HCD_249_347_583 (DEKRSY)	0.15	11.04	229.23	78.24	30.77	2525.06	842.693	3	6.59e-05	0.0261	18	41	45750	13345	5mg_eAf	HCD	1
Q7Z7K6	Centromere protein V OS	CENPV	CENPV	SGASGAsAAPAASAAAALAPSATR	unique	S7 ADPr_HCD_249_347_583 (DEKRSY)	0.04	47.02	144.29	64.67	30.78	2525.06	1263.54	2	-0.000158	-0.0626	18	41	45760	13359	5mg_eAf	HCD	1
Q7Z7K6	Centromere protein V OS	CENPV	CENPV	SGASGAsAAPAASAAAALAPSATR	unique	S7 ADPr_HCD_249_347_583 (DEKRSY)	1	29.16	92.07	50.63	30.76	2525.06	1263.54	2	8.19e-05	0.0324	18	41	45043	13360	5mg_eAf	HCD	3
Q7Z7K6	Centromere protein V OS	CENPV	CENPV	sGASGASAAPAASAAAALAPSATR	unique	S1 ADPr_HCD_249_347_583 (DEKRSY)	0.15	35.16	235.77	142.5	30.76	2525.06	1263.54	2	8.19e-05	0.0324	18	41	45045	13363	5mg_eAf	HCD	3
Q7Z7K6	Centromere protein V OS	CENPV	CENPV	SGASGAsAAPAASAAAALAPSATR	unique	S7 ADPr_HCD_249_347_583 (DEKRSY)	0	66.19	186.03	67.5	30.78	2525.06	842.693	3	-0.000114	-0.0452	18	41	45098	13445	5mg_eAf	HCD	3
Q7Z7K6	Centromere protein V OS	CENPV	CENPV	sGASGASAAPAASAAAALAPSATR	unique	S1 ADP-Ribosyl-EThcD (SRDEKY)	1	77.58	396.89	97.6	30.76	2525.06	842.694	3	0.000426	0.169	18	41	45824	13448	5mg_eAf	EThcD	3
Q7Z7K6	Centromere protein V OS	CENPV	CENPV	SGAsGASAAPAASAAAALAPSATR	unique	S4 ADPr_HCD_249_347_583 (DEKRSY)	0	0	194.84	76.2	30.76	2525.06	842.694	3	0.000426	0.169	18	41	45100	13449	5mg_eAf	HCD	3
Q7Z7K6	Centromere protein V OS	CENPV	CENPV	SGASGASAAPAAsAAAALAPSATR	unique	S13 ADPr_HCD_249_347_583 (DEKRSY)	0.19	0	37.17	19.2	30.86	2525.06	842.695	3	0.00466	1.84	18	41	45891	13548	5mg_eAf	HCD	1
Q7Z7K6	Centromere protein V OS	CENPV	CENPV	SGASGAsAAPAASAAAALAPSATR	unique	S7 ADPr_HCD_249_347_583 (DEKRSY)	0.13	0	108.01	50.55	30.86	2525.06	842.695	3	0.00466	1.84	18	41	45894	13552	5mg_eAf	HCD	1
Q7Z7K6	Centromere protein V OS	CENPV	CENPV	SGASGASAAPAAsAAAALAPSATR	unique	S13 ADPr_HCD_249_347_583 (DEKRSY)	0.25	0	43.28	29.04	30.78	2525.06	842.693	3	-0.000474	-0.188	18	41	47859	13848	5mg_eAf	HCD	2
Q7Z7K6	Centromere protein V OS	CENPV	CENPV	SGASGAsAAPAASAAAALAPSATR	unique	S7 ADPr_HCD_249_347_583 (DEKRSY)	0.31	37.23	110.71	40.23	30.78	2525.06	842.693	3	-0.000474	-0.188	18	41	47862	13852	5mg_eAf	HCD	2
Q7Z7K6	Centromere protein V OS	CENPV	CENPV	SGASGAsAAPAASAAAALAPSATR	unique	S7 ADPr_HCD_249_347_583 (DEKRSY)	0.03	13.08	77.44	36.16	30.78	2525.06	842.693	3	-0.000474	-0.188	18	41	48215	14379	5mg_eAf	HCD	2
Q7Z7K6	Centromere protein V OS	CENPV	CENPV	sGASGASAAPAASAAAALAPSATR	unique	S1 ADP-Ribosyl-EThcD (SRDEKY)	1	55.24	317.86	52.1	30.78	2525.06	842.693	3	-0.000474	-0.188	18	41	48720	14381	5mg_eAf	EThcD	2
Q7Z7K6	Centromere protein V OS	CENPV	CENPV	SGASGAsAAPAASAAAALAPSATR	unique	S7 ADPr_HCD_249_347_583 (DEKRSY)	0.01	20.31	174.24	48.14	30.78	2525.06	842.693	3	-0.000474	-0.188	18	41	48217	14382	5mg_eAf	HCD	2
Q7Z7K6	Centromere protein V OS	CENPV	CENPV	SGASGAsAAPAASAAAALAPSATR	unique	S7 ADPr_HCD_249_347_583 (DEKRSY)	1	47.02	152.11	62.66	30.74	2525.06	1263.54	2	0.000822	0.325	18	41	48236	14408	5mg_eAf	HCD	2
Q7Z7K6	Centromere protein V OS	CENPV	CENPV	SGASGAsAAPAASAAAALAPSATR	unique	S7 ADPr_HCD_249_347_583 (DEKRSY)	0.1	66.19	155.73	68.07	30.71	2525.06	842.694	3	0.000786	0.311	18	41	48320	14523	5mg_eAf	HCD	2
Q7Z7K6	Centromere protein V OS	CENPV	CENPV	sGASGASAAPAASAAAALAPSATR	unique	S1 ADP-Ribosyl-EThcD (SRDEKY)	0.01	0	347.38	60.39	30.74	2525.06	842.694	3	0.00118	0.465	18	41	48747	14525	5mg_eAf	EThcD	2
Q7Z7K6	Centromere protein V OS	CENPV	CENPV	SGASGAsAAPAASAAAALAPSATR	unique	S7 ADPr_HCD_249_347_583 (DEKRSY)	0	9.71	178.9	59.8	30.74	2525.06	842.694	3	0.00118	0.465	18	41	48322	14526	5mg_eAf	HCD	2
Q7Z7K6	Centromere protein V OS	CENPV	CENPV	sQAVEKPPSEKPR	unique	S1 ADPr_HCD_249_347_583 (DEKRSY)	1	59.12	174.92	41.8	29.96	1992.83	665.285	3	-0.0012	-0.604	53	65	24703	3492	5mg_eAf	HCD	3
Q7Z7K6	Centromere protein V OS	CENPV	CENPV	SQAVeKPPSEKPR	unique	E5 ADP-Ribosyl-EThcD (SRDEKY)	0	0	205.26	16.27	29.96	1992.83	665.285	3	-0.0012	-0.604	53	65	25323	3494	5mg_eAf	EThcD	3
Q7Z7K6	Centromere protein V OS	CENPV	CENPV	sQAVEKPPSEKPR	unique	S1 ADPr_HCD_249_347_583 (DEKRSY)	1	112.33	201.58	21.74	29.96	1992.83	665.285	3	-0.0012	-0.604	53	65	24705	3495	5mg_eAf	HCD	3
Q7Z7K6	Centromere protein V OS	CENPV	CENPV	sQAVEKPPSEKPR	unique	S1 ADPr_HCD_249_347_583 (DEKRSY)	1	74.15	163.28	32.11	30.38	1992.83	665.285	3	-0.00264	-1.33	53	65	24945	3566	5mg_eAf	HCD	1
Q7Z7K6	Centromere protein V OS	CENPV	CENPV	sQAVEKPPSEKPR	unique	S1 ADPr_HCD_249_347_583 (DEKRSY)	1	112.33	191.12	25.41	30.38	1992.83	665.285	3	-0.00264	-1.33	53	65	24947	3569	5mg_eAf	HCD	1
Q7Z7K6	Centromere protein V OS	CENPV	CENPV	sQAVEKPPSEKPR	unique	S1 ADPr_HCD_249_347_583 (DEKRSY)	1	54.51	135.27	30.02	30.18	1992.84	665.286	3	0.000626	0.314	53	65	27289	4087	5mg_eAf	HCD	2
Q7Z7K6	Centromere protein V OS	CENPV	CENPV	sQAVEKPPSEKPR	unique	S1 ADPr_HCD_249_347_583 (DEKRSY)	1	98.16	158.2	20.35	30.18	1992.84	665.286	3	0.000626	0.314	53	65	27291	4091	5mg_eAf	HCD	2
Q7Z7K6	Centromere protein V OS	CENPV	CENPV	sQAVEKPPSEKPR	unique	S1 ADPr_HCD_249_347_583 (DEKRSY)	1	79.34	90.89	18.1	30.17	1992.83	665.286	3	0.000446	0.224	53	65	27369	4220	5mg_eAf	HCD	2
Q9UEE9	Craniofacial development protein 1 OS	CFDP1	CFDP1	SsGMSSLLGK	unique	S2 ADPr_HCD_249_347_583 (DEKRSY)	0.47	0	62.92	22.18	29.73	1506.55	754.281	2	0.000242	0.16	221	230	42810	12253	5mg_eAf	HCD	3
Q9UEE9	Craniofacial development protein 1 OS	CFDP1	CFDP1	sSGMSSLLGK	unique	S1 ADPr_HCD_249_347_583 (DEKRSY)	0.55	48.41	81.94	26.05	29.73	1506.55	754.281	2	0.000242	0.16	221	230	42813	12257	5mg_eAf	HCD	3
Q9UEE9	Craniofacial development protein 1 OS	CFDP1	CFDP1	SsGMSSLLGK	unique	S2 ADPr_HCD_249_347_583 (DEKRSY)	0	34.86	72.52	20.76	29.73	1506.55	754.281	2	0.000122	0.0808	221	230	45901	13100	5mg_eAf	HCD	2
Q9UEE9	Craniofacial development protein 1 OS	CFDP1	CFDP1	EKPQANVPSALPSLPAGSGLkR	unique	K21 ADP-Ribosyl-EThcD (SRDEKY)	0.33	0	113.16	22.17	31.27	2757.29	920.105	3	0.00276	0.999	199	220	48534	14038	5mg_eAf	EThcD	1
Q9UEE9	Craniofacial development protein 1 OS	CFDP1	CFDP1	EKPQANVPSALPSLPAGSGLKr	unique	R22 ADP-Ribosyl-EThcD (SRDEKY)	0.33	0	146.51	18.71	31.37	2757.29	920.104	3	0.000746	0.27	199	220	47969	14067	5mg_eAf	EThcD	3
Q9UEE9	Craniofacial development protein 1 OS	CFDP1	CFDP1	EKPQANVPSALPSLPAGsGLKR	unique	S18 ADPr_HCD_249_347_583 (DEKRSY)	0.55	31.78	181	26.49	31.37	2757.29	920.104	3	0.000746	0.27	199	220	47022	14068	5mg_eAf	HCD	3
Q9UEE9	Craniofacial development protein 1 OS	CFDP1	CFDP1	kAQSIPAR	unique	K1 ADPr_HCD_249_347_583 (DEKRSY)	1	106.77	114.82	30.69	27.94	1410.57	706.292	2	-0.000158	-0.112	54	61	26411	3710	5mg_eAf	HCD	3
Q9UEE9	Craniofacial development protein 1 OS	CFDP1	CFDP1	kAQSIPAR	unique	K1 ADPr_HCD_249_347_583 (DEKRSY)	1	97.99	106.44	22.76	27.93	1410.57	706.291	2	-0.00126	-0.891	54	61	25087	3802	5mg_eAf	HCD	1
Q9UEE9	Craniofacial development protein 1 OS	CFDP1	CFDP1	kAQSIPAR	unique	K1 ADPr_HCD_249_347_583 (DEKRSY)	1	104.1	101.64	16.09	27.93	1410.57	706.291	2	-0.00126	-0.891	54	61	25089	3805	5mg_eAf	HCD	1
Q9UEE9	Craniofacial development protein 1 OS	CFDP1	CFDP1	kAQSIPAR	unique	K1 ADPr_HCD_249_347_583 (DEKRSY)	1	67.57	66.13	21.81	27.94	1410.57	706.292	2	-0.000398	-0.282	54	61	27433	4326	5mg_eAf	HCD	2
Q9UEE9	Craniofacial development protein 1 OS	CFDP1	CFDP1	kAQSIPAR	unique	K1 ADPr_HCD_249_347_583 (DEKRSY)	1	97.99	106.13	19.03	27.94	1410.57	706.292	2	-0.000398	-0.282	54	61	27436	4330	5mg_eAf	HCD	2
Q9UEE9	Craniofacial development protein 1 OS	CFDP1	CFDP1	kAQSIPAR	unique	K1 ADPr_HCD_249_347_583 (DEKRSY)	1	67.57	79.1	26.56	27.93	1410.57	471.197	3	-0.000594	-0.421	54	61	27443	4342	5mg_eAf	HCD	2
Q9UEE9	Craniofacial development protein 1 OS	CFDP1	CFDP1	kAQSIPAR	unique	K1 ADPr_HCD_249_347_583 (DEKRSY)	1	97.99	117.47	35.07	27.93	1410.57	471.197	3	-0.000594	-0.421	54	61	27446	4347	5mg_eAf	HCD	2
Q9UFW8	CGG triplet repeat-binding protein 1 OS	CGGBP1	CGGBP1	sAISDHLK	unique	S1 ADP-Ribosyl-EThcD (SRDEKY)	1	89.92	200.04	39.3	27.45	1410.52	471.181	3	2.59e-05	0.0183	56	63	34940	6752	5mg_eAf	EThcD	2
Q13111	Chromatin assembly factor 1 subunit A OS	CHAF1A	CHAF1A	QHsSTSPFPTSTPLR	unique	S3 ADPr_HCD_249_347_583 (DEKRSY)	0.96	17.21	80.01	19.33	30.02	2182.87	728.632	3	0.00161	0.735	305	319	45342	12741	5mg_eAf	HCD	1
Q13111	Chromatin assembly factor 1 subunit A OS	CHAF1A	CHAF1A	QHsSTSPFPTSTPLR	unique	S3 ADPr_HCD_249_347_583 (DEKRSY)	0.99	42.6	62.25	25.08	29.9	2182.87	728.631	3	-0.000224	-0.103	305	319	47949	13974	5mg_eAf	HCD	2
Q13111	Chromatin assembly factor 1 subunit A OS	CHAF1A	CHAF1A	sAGSMcITQFMK	unique	S1 ADPr_HCD_249_347_583 (DEKRSY)	0.59	18.45	103.14	27.56	25.61	1900.66	951.336	2	-0.00129	-0.679	873	884	56537	18290	5mg_eAf	HCD	1
Q96JM3	Chromosome alignment-maintaining phosphoprotein 1 OS	CHAMP1	CHAMP1	SsFFIEPQKPVFPETR	unique	S2 ADPr_HCD_249_347_583 (DEKRSY)	0.29	0	132.32	17.99	31.41	2449.04	817.354	3	-9.41e-05	-0.0384	482	497	56860	18721	5mg_eAf	HCD	1
Q96JM3	Chromosome alignment-maintaining phosphoprotein 1 OS	CHAMP1	CHAMP1	sGPPELR	unique	S1 ADPr_HCD_249_347_583 (DEKRSY)	1	54.64	67.07	18.96	27.83	1295.46	648.737	2	0.00174	1.34	392	398	34259	7172	5mg_eAf	HCD	2
O14646	Chromodomain-helicase-DNA-binding protein 1 OS	CHD1	CHD1	SsPSILAVQR	unique	S2 ADPr_HCD_249_347_583 (DEKRSY)	0.5	0	77.35	32.6	30.85	1597.65	799.834	2	-0.000318	-0.199	89	98	41351	11362	5mg_eAf	HCD	1
O14646	Chromodomain-helicase-DNA-binding protein 1 OS	CHD1	CHD1	sSPSILAVQR	unique	S1 ADPr_HCD_249_347_583 (DEKRSY)	1	23.2	125.85	59.31	30.85	1597.65	799.834	2	-0.000318	-0.199	89	98	41354	11366	5mg_eAf	HCD	1
O14646	Chromodomain-helicase-DNA-binding protein 1 OS	CHD1	CHD1	sSPSILAVQR	unique	S1 ADPr_HCD_249_347_583 (DEKRSY)	1	23.2	126.97	59.97	30.49	1597.65	799.834	2	0.000282	0.176	89	98	40793	11462	5mg_eAf	HCD	3
O14646	Chromodomain-helicase-DNA-binding protein 1 OS	CHD1	CHD1	sSPSILAVQR	unique	S1 ADPr_HCD_249_347_583 (DEKRSY)	1	23.2	133.27	56.89	30.49	1597.65	799.834	2	0.000282	0.176	89	98	40796	11466	5mg_eAf	HCD	3
O14646	Chromodomain-helicase-DNA-binding protein 1 OS	CHD1	CHD1	SsPSILAVQR	unique	S2 ADPr_HCD_249_347_583 (DEKRSY)	0.5	0	57.83	28.35	30.5	1597.66	799.835	2	0.00114	0.714	89	98	45430	12391	5mg_eAf	HCD	2
O14646	Chromodomain-helicase-DNA-binding protein 1 OS	CHD1	CHD1	sSPSILAVQR	unique	S1 ADPr_HCD_249_347_583 (DEKRSY)	1	20.2	124.01	52.68	30.5	1597.66	799.835	2	0.00114	0.714	89	98	45432	12394	5mg_eAf	HCD	2
O14646	Chromodomain-helicase-DNA-binding protein 1 OS	CHD1	CHD1	sSPSILAVQR	unique	S1 ADP-Ribosyl-EThcD (SRDEKY)	0.25	0	68.84	27.47	30.51	1597.66	533.559	3	0.00119	0.742	89	98	46358	12407	5mg_eAf	EThcD	2
O14646	Chromodomain-helicase-DNA-binding protein 1 OS	CHD1	CHD1	SsPSILAVQR	unique	S2 ADPr_HCD_249_347_583 (DEKRSY)	0.5	0	120.48	16.58	30.51	1597.66	533.559	3	0.00119	0.742	89	98	45443	12408	5mg_eAf	HCD	2
O14646	Chromodomain-helicase-DNA-binding protein 1 OS	CHD1	CHD1	eALSGAGSSK	unique	E1 ADPr_HCD_249_347_583 (DEKRSY)	1	32.13	117.32	35.99	30.51	1446.51	724.261	2	0.000122	0.0842	1321	1330	24709	3500	5mg_eAf	HCD	3
O14646	Chromodomain-helicase-DNA-binding protein 1 OS	CHD1	CHD1	eALSGAGSSK	unique	E1 ADPr_HCD_249_347_583 (DEKRSY)	0.88	32.36	121.87	34.09	30.51	1446.51	724.261	2	0.000122	0.0842	1321	1330	24712	3506	5mg_eAf	HCD	3
Q86WJ1	Chromodomain-helicase-DNA-binding protein 1-like OS	CHD1L	CHD1L	NKGsVLIPGLVEGSTKR	unique	S4 ADPr_HCD_249_347_583 (DEKRSY)	0.5	0	148.42	42.61	30.61	2295.07	766.029	3	0.000246	0.107	615	631	47680	13943	5mg_eAf	HCD	1
Q86WJ1	Chromodomain-helicase-DNA-binding protein 1-like OS	CHD1L	CHD1L	NKGsVLIPGLVEGSTKR	unique	S4 ADP-Ribosyl-EThcD (SRDEKY)	1	70.16	399.19	74.76	30.7	2295.07	766.03	3	0.000786	0.342	615	631	48516	13946	5mg_eAf	EThcD	1
Q86WJ1	Chromodomain-helicase-DNA-binding protein 1-like OS	CHD1L	CHD1L	NkGSVLIPGLVEGSTKR	unique	K2 ADPr_HCD_249_347_583 (DEKRSY)	1	34.08	224.5	67.57	30.7	2295.07	766.03	3	0.000786	0.342	615	631	47683	13947	5mg_eAf	HCD	1
Q86WJ1	Chromodomain-helicase-DNA-binding protein 1-like OS	CHD1L	CHD1L	NkGSVLIPGLVEGSTKR	unique	K2 ADPr_HCD_249_347_583 (DEKRSY)	0.98	18.45	183.71	62.91	30.58	2295.07	766.029	3	6.59e-05	0.0287	615	631	46971	13993	5mg_eAf	HCD	3
Q86WJ1	Chromodomain-helicase-DNA-binding protein 1-like OS	CHD1L	CHD1L	NKGsVLIPGLVEGSTKR	unique	S4 ADP-Ribosyl-EThcD (SRDEKY)	1	70.16	376.37	58.1	30.58	2295.07	766.029	3	6.59e-05	0.0287	615	631	47951	13996	5mg_eAf	EThcD	3
Q86WJ1	Chromodomain-helicase-DNA-binding protein 1-like OS	CHD1L	CHD1L	NkGSVLIPGLVEGSTKR	unique	K2 ADPr_HCD_249_347_583 (DEKRSY)	1	54.64	255.02	62.46	30.58	2295.07	766.029	3	6.59e-05	0.0287	615	631	46974	13997	5mg_eAf	HCD	3
Q86WJ1	Chromodomain-helicase-DNA-binding protein 1-like OS	CHD1L	CHD1L	NKGsVLIPGLVEGSTKR	unique	S4 ADPr_HCD_249_347_583 (DEKRSY)	0.5	0	110.14	35.07	30.52	2295.07	766.029	3	-0.000684	-0.298	615	631	50313	15357	5mg_eAf	HCD	2
Q86WJ1	Chromodomain-helicase-DNA-binding protein 1-like OS	CHD1L	CHD1L	NKGsVLIPGLVEGSTKR	unique	S4 ADP-Ribosyl-EThcD (SRDEKY)	1	70.16	318.03	43.62	30.6	2295.07	766.03	3	0.00118	0.512	615	631	50876	15359	5mg_eAf	EThcD	2
Q86WJ1	Chromodomain-helicase-DNA-binding protein 1-like OS	CHD1L	CHD1L	NkGSVLIPGLVEGSTKR	unique	K2 ADPr_HCD_249_347_583 (DEKRSY)	1	40.07	201.92	66.9	30.6	2295.07	766.03	3	0.00118	0.512	615	631	50315	15360	5mg_eAf	HCD	2
Q86WJ1	Chromodomain-helicase-DNA-binding protein 1-like OS	CHD1L	CHD1L	NKGsVLIPGLVEGSTK	unique	S4 ADPr_HCD_249_347_583 (DEKRSY)	0.02	0.76	141.47	44.57	30.65	2138.97	1070.49	2	0.00114	0.534	615	630	49389	15504	5mg_eAf	HCD	3
Q86WJ1	Chromodomain-helicase-DNA-binding protein 1-like OS	CHD1L	CHD1L	NkGSVLIPGLVEGSTK	unique	K2 ADPr_HCD_249_347_583 (DEKRSY)	0.98	18.45	158.36	53.08	30.68	2138.97	713.996	3	9.59e-05	0.0448	615	630	49390	15505	5mg_eAf	HCD	3
Q86WJ1	Chromodomain-helicase-DNA-binding protein 1-like OS	CHD1L	CHD1L	NkGSVLIPGLVEGSTK	unique	K2 ADPr_HCD_249_347_583 (DEKRSY)	1	54.64	217.39	60.45	30.65	2138.97	1070.49	2	0.00114	0.534	615	630	49391	15507	5mg_eAf	HCD	3
Q86WJ1	Chromodomain-helicase-DNA-binding protein 1-like OS	CHD1L	CHD1L	NKGsVLIPGLVEGSTK	unique	S4 ADP-Ribosyl-EThcD (SRDEKY)	1	64.89	371.29	53.09	30.68	2138.97	713.996	3	9.59e-05	0.0448	615	630	50239	15508	5mg_eAf	EThcD	3
Q86WJ1	Chromodomain-helicase-DNA-binding protein 1-like OS	CHD1L	CHD1L	NkGSVLIPGLVEGSTK	unique	K2 ADPr_HCD_249_347_583 (DEKRSY)	1	54.64	244.06	71.87	30.68	2138.97	713.996	3	9.59e-05	0.0448	615	630	49392	15509	5mg_eAf	HCD	3
Q86WJ1	Chromodomain-helicase-DNA-binding protein 1-like OS	CHD1L	CHD1L	NkGSVLIPGLVEGSTK	unique	K2 ADPr_HCD_249_347_583 (DEKRSY)	0.98	18.45	141.36	53.53	30.7	2138.97	713.996	3	0.000636	0.297	615	630	50351	15615	5mg_eAf	HCD	1
Q86WJ1	Chromodomain-helicase-DNA-binding protein 1-like OS	CHD1L	CHD1L	NKGsVLIPGLVEGSTK	unique	S4 ADP-Ribosyl-EThcD (SRDEKY)	1	64.89	289	45.21	30.7	2138.97	713.996	3	0.000636	0.297	615	630	50860	15616	5mg_eAf	EThcD	1
Q86WJ1	Chromodomain-helicase-DNA-binding protein 1-like OS	CHD1L	CHD1L	NKGsVLIPGLVEGSTK	unique	S4 ADPr_HCD_249_347_583 (DEKRSY)	0.47	0	42.79	25.08	30.68	2138.97	1070.49	2	0.000162	0.0756	615	630	50353	15619	5mg_eAf	HCD	1
Q86WJ1	Chromodomain-helicase-DNA-binding protein 1-like OS	CHD1L	CHD1L	NkGSVLIPGLVEGSTK	unique	K2 ADPr_HCD_249_347_583 (DEKRSY)	1	54.64	191.97	62.62	30.68	2138.97	1070.49	2	0.000162	0.0756	615	630	50355	15623	5mg_eAf	HCD	1
Q86WJ1	Chromodomain-helicase-DNA-binding protein 1-like OS	CHD1L	CHD1L	NKGsVLIPGLVEGSTK	unique	S4 ADPr_HCD_249_347_583 (DEKRSY)	0.94	12.34	113.02	32.37	30.67	2138.97	713.996	3	0.000456	0.213	615	630	54215	16974	5mg_eAf	HCD	2
Q86WJ1	Chromodomain-helicase-DNA-binding protein 1-like OS	CHD1L	CHD1L	NKGsVLIPGLVEGSTK	unique	S4 ADP-Ribosyl-EThcD (SRDEKY)	1	40.45	267.24	30.57	30.67	2138.97	713.996	3	0.000456	0.213	615	630	55140	16976	5mg_eAf	EThcD	2
Q86WJ1	Chromodomain-helicase-DNA-binding protein 1-like OS	CHD1L	CHD1L	NkGSVLIPGLVEGSTK	unique	K2 ADPr_HCD_249_347_583 (DEKRSY)	1	18.45	199.82	63.2	30.67	2138.97	713.996	3	0.000456	0.213	615	630	54217	16977	5mg_eAf	HCD	2
Q86WJ1	Chromodomain-helicase-DNA-binding protein 1-like OS	CHD1L	CHD1L	NkGSVLIPGLVEGSTK	unique	K2 ADPr_HCD_249_347_583 (DEKRSY)	1	54.64	158.25	49.21	30.76	2138.96	1070.49	2	-0.0013	-0.607	615	630	54233	16999	5mg_eAf	HCD	2
Q86WJ1	Chromodomain-helicase-DNA-binding protein 1-like OS	CHD1L	CHD1L	SkSAVLHSQSSSSSSR	unique	K2 ADPr_HCD_249_347_583 (DEKRSY)	0.5	0	263.1	54.7	30.05	2174.86	725.962	3	0.000676	0.311	878	893	26858	3370	5mg_eAf	HCD	2
Q86WJ1	Chromodomain-helicase-DNA-binding protein 1-like OS	CHD1L	CHD1L	SKsAVLHSQSSSSSSR	unique	S3 ADP-Ribosyl-EThcD (SRDEKY)	1	44.63	417.2	56.49	30.05	2174.86	725.962	3	0.000676	0.311	878	893	27853	3373	5mg_eAf	EThcD	2
Q86WJ1	Chromodomain-helicase-DNA-binding protein 1-like OS	CHD1L	CHD1L	SkSAVLHSQSSSSSSR	unique	K2 ADPr_HCD_249_347_583 (DEKRSY)	0.1	0	229.36	48.04	30.05	2174.86	725.962	3	0.000676	0.311	878	893	26860	3374	5mg_eAf	HCD	2
Q86WJ1	Chromodomain-helicase-DNA-binding protein 1-like OS	CHD1L	CHD1L	sAVLHSQSSSSSSR	unique	S1 ADPr_HCD_249_347_583 (DEKRSY)	1	176.58	225	42.36	29.05	1959.74	654.253	3	0.000736	0.375	880	893	24675	3446	5mg_eAf	HCD	3
Q86WJ1	Chromodomain-helicase-DNA-binding protein 1-like OS	CHD1L	CHD1L	sAVLHSQSSSSSSR	unique	S1 ADP-Ribosyl-EThcD (SRDEKY)	1	169.9	392.29	78.8	29.05	1959.74	654.253	3	0.000736	0.375	880	893	25309	3449	5mg_eAf	EThcD	3
Q86WJ1	Chromodomain-helicase-DNA-binding protein 1-like OS	CHD1L	CHD1L	sAVLHSQSSSSSSR	unique	S1 ADPr_HCD_249_347_583 (DEKRSY)	1	235.42	268.74	37.41	29.05	1959.74	654.253	3	0.000736	0.375	880	893	24677	3450	5mg_eAf	HCD	3
Q86WJ1	Chromodomain-helicase-DNA-binding protein 1-like OS	CHD1L	CHD1L	sAVLHSQSSSSSSR	unique	S1 ADPr_HCD_249_347_583 (DEKRSY)	1	167.38	255.96	49.61	28.77	1959.73	980.875	2	-0.0014	-0.713	880	893	24678	3451	5mg_eAf	HCD	3
Q86WJ1	Chromodomain-helicase-DNA-binding protein 1-like OS	CHD1L	CHD1L	sAVLHSQSSSSSSR	unique	S1 ADPr_HCD_249_347_583 (DEKRSY)	1	207.99	281.94	43.62	29.01	1959.74	980.875	2	6.19e-05	0.0316	880	893	24681	3455	5mg_eAf	HCD	3
Q86WJ1	Chromodomain-helicase-DNA-binding protein 1-like OS	CHD1L	CHD1L	sAVLHSQSSSSSSR	unique	S1 ADPr_HCD_249_347_583 (DEKRSY)	1	178.02	233.73	28.65	29.01	1959.74	654.253	3	0.000916	0.467	880	893	24912	3510	5mg_eAf	HCD	1
Q86WJ1	Chromodomain-helicase-DNA-binding protein 1-like OS	CHD1L	CHD1L	SAVLHSQSSSsSSR	unique	S11 ADP-Ribosyl-EThcD (SRDEKY)	0.01	0	403.9	64.46	29.08	1959.74	654.253	3	0.002	1.02	880	893	25614	3513	5mg_eAf	EThcD	1
Q86WJ1	Chromodomain-helicase-DNA-binding protein 1-like OS	CHD1L	CHD1L	SAVLHSQSSSSSSr	unique	R14 ADPr_HCD_249_347_583 (DEKRSY)	0	0	232.56	36.78	29.08	1959.74	654.253	3	0.002	1.02	880	893	24915	3514	5mg_eAf	HCD	1
Q86WJ1	Chromodomain-helicase-DNA-binding protein 1-like OS	CHD1L	CHD1L	sAVLHSQSSSSSSR	unique	S1 ADPr_HCD_249_347_583 (DEKRSY)	1	219.26	289.7	49.82	28.74	1959.74	980.875	2	-5.81e-05	-0.0296	880	893	24927	3535	5mg_eAf	HCD	1
Q86WJ1	Chromodomain-helicase-DNA-binding protein 1-like OS	CHD1L	CHD1L	sAVLHSQSSSSSSR	unique	S1 ADPr_HCD_249_347_583 (DEKRSY)	1	262.82	269.62	45.02	28.74	1959.74	980.875	2	-5.81e-05	-0.0296	880	893	24929	3538	5mg_eAf	HCD	1
Q86WJ1	Chromodomain-helicase-DNA-binding protein 1-like OS	CHD1L	CHD1L	sAVLHSQSSSSSSR	unique	S1 ADPr_HCD_249_347_583 (DEKRSY)	1	91.36	127.33	30.92	29.01	1959.74	654.253	3	0.000916	0.467	880	893	24995	3648	5mg_eAf	HCD	1
Q86WJ1	Chromodomain-helicase-DNA-binding protein 1-like OS	CHD1L	CHD1L	sAVLHSQSSSSSSR	unique	S1 ADP-Ribosyl-EThcD (SRDEKY)	0.21	19.23	274.6	38.36	29.01	1959.74	654.253	3	0.000916	0.467	880	893	25660	3652	5mg_eAf	EThcD	1
Q86WJ1	Chromodomain-helicase-DNA-binding protein 1-like OS	CHD1L	CHD1L	sAVLHSQSSSSSSR	unique	S1 ADPr_HCD_249_347_583 (DEKRSY)	1	156.73	196.25	32.59	29.01	1959.74	654.253	3	0.000916	0.467	880	893	24998	3653	5mg_eAf	HCD	1
Q86WJ1	Chromodomain-helicase-DNA-binding protein 1-like OS	CHD1L	CHD1L	SAVLHSQSSSsSSR	unique	S11 ADP-Ribosyl-EThcD (SRDEKY)	0.33	0	351.98	62.04	28.82	1959.74	654.254	3	0.00311	1.58	880	893	27954	3681	5mg_eAf	EThcD	2
Q86WJ1	Chromodomain-helicase-DNA-binding protein 1-like OS	CHD1L	CHD1L	sAVLHSQSSSSSSR	unique	S1 ADPr_HCD_249_347_583 (DEKRSY)	1	183.96	212.64	25	28.82	1959.74	654.254	3	0.00311	1.58	880	893	27046	3682	5mg_eAf	HCD	2
Q86WJ1	Chromodomain-helicase-DNA-binding protein 1-like OS	CHD1L	CHD1L	SAVLHsQSSSSSSR	unique	S6 ADPr_HCD_249_347_583 (DEKRSY)	0	0	166.1	26.35	28.99	1959.74	980.875	2	0.000442	0.225	880	893	27074	3728	5mg_eAf	HCD	2
Q86WJ1	Chromodomain-helicase-DNA-binding protein 1-like OS	CHD1L	CHD1L	sAVLHSQSSSSSSR	unique	S1 ADPr_HCD_249_347_583 (DEKRSY)	1	228.1	260.39	46.97	29.02	1959.74	654.253	3	0.00128	0.651	880	893	27121	3808	5mg_eAf	HCD	2
Q86WJ1	Chromodomain-helicase-DNA-binding protein 1-like OS	CHD1L	CHD1L	sAVLHSQSSSSSSR	unique	S1 ADP-Ribosyl-EThcD (SRDEKY)	1	179.89	398.84	75.9	29.02	1959.74	654.253	3	0.00128	0.651	880	893	27996	3810	5mg_eAf	EThcD	2
Q86WJ1	Chromodomain-helicase-DNA-binding protein 1-like OS	CHD1L	CHD1L	sAVLHSQSSSSSSR	unique	S1 ADPr_HCD_249_347_583 (DEKRSY)	1	245.33	264.02	41.26	29.02	1959.74	654.253	3	0.00128	0.651	880	893	27123	3811	5mg_eAf	HCD	2
Q86WJ1	Chromodomain-helicase-DNA-binding protein 1-like OS	CHD1L	CHD1L	sAVLHSQSSSSSSR	unique	S1 ADPr_HCD_249_347_583 (DEKRSY)	1	119.54	154.7	21.92	28.74	1959.74	980.875	2	-5.81e-05	-0.0296	880	893	27147	3851	5mg_eAf	HCD	2
Q86WJ1	Chromodomain-helicase-DNA-binding protein 1-like OS	CHD1L	CHD1L	sAVLHSQSSSSSSR	unique	S1 ADPr_HCD_249_347_583 (DEKRSY)	1	172.45	234.35	35.44	28.74	1959.74	980.875	2	-5.81e-05	-0.0296	880	893	27149	3854	5mg_eAf	HCD	2
Q86WJ1	Chromodomain-helicase-DNA-binding protein 1-like OS	CHD1L	CHD1L	sAVLHSQSSSSSSR	unique	S1 ADPr_HCD_249_347_583 (DEKRSY)	1	54.99	120.21	32.5	29.07	1959.74	654.253	3	0.00164	0.834	880	893	27194	3929	5mg_eAf	HCD	2
Q86WJ1	Chromodomain-helicase-DNA-binding protein 1-like OS	CHD1L	CHD1L	sAVLHSQSSSSSSR	unique	S1 ADP-Ribosyl-EThcD (SRDEKY)	1	97.7	285.73	38.55	29.07	1959.74	654.253	3	0.00164	0.834	880	893	28035	3932	5mg_eAf	EThcD	2
Q86WJ1	Chromodomain-helicase-DNA-binding protein 1-like OS	CHD1L	CHD1L	sAVLHSQSSSSSSR	unique	S1 ADPr_HCD_249_347_583 (DEKRSY)	1	185.62	205.36	34.32	29.07	1959.74	654.253	3	0.00164	0.834	880	893	27197	3933	5mg_eAf	HCD	2
O14647	Chromodomain-helicase-DNA-binding protein 2 OS	CHD2	CHD2	SGSyRPNNmSR	unique	Y4 ADP-Ribosyl-EThcD (SRDEKY), M9 Oxidation	1 %, 100 %	0.00, 1'000.00	179.63	23.91	30.68	1824.63	609.217	3	0.00115	0.63	1686	1696	25530	3246	5mg_eAf	EThcD	1
O14647	Chromodomain-helicase-DNA-binding protein 2 OS	CHD2	CHD2	sGSYRPNNMSR	unique	S1 ADP-Ribosyl-EThcD (SRDEKY)	1	70.51	199.89	25.94	27.41	1808.63	603.885	3	0.000726	0.401	1686	1696	27460	3918	5mg_eAf	EThcD	3
O14647	Chromodomain-helicase-DNA-binding protein 2 OS	CHD2	CHD2	SGSyRPNNMSR	unique	Y4 ADP-Ribosyl-EThcD (SRDEKY)	0	0	195.27	23.7	27.06	1808.63	603.885	3	-0.00128	-0.71	1686	1696	27765	3974	5mg_eAf	EThcD	1
O14647	Chromodomain-helicase-DNA-binding protein 2 OS	CHD2	CHD2	SGsYRPNNMSR	unique	S3 ADP-Ribosyl-EThcD (SRDEKY)	0	0	185.22	20.97	27.4	1808.63	603.886	3	0.000906	0.501	1686	1696	30320	4803	5mg_eAf	EThcD	2
Q3L8U1	Chromodomain-helicase-DNA-binding protein 9 OS	CHD9	CHD9	SIPVsGTSIQPTLGANGVILDNQPIVK	unique	S5 ADPr_HCD_249_347_583 (DEKRSY)	0	0	117.92	35.72	31.44	3258.56	1087.19	3	-0.000724	-0.222	2403	2429	63352	21706	5mg_eAf	HCD	1
Q8IWX8	Calcium homeostasis endoplasmic reticulum protein OS	CHERP	CHERP	sYSFIAR	unique	S1 ADPr_HCD_249_347_583 (DEKRSY)	1	19.69	87.48	24.35	27.78	1383.49	692.752	2	0.000302	0.218	902	908	41303	11288	5mg_eAf	HCD	1
Q8IWX8	Calcium homeostasis endoplasmic reticulum protein OS	CHERP	CHERP	sYSFIAR	unique	S1 ADPr_HCD_249_347_583 (DEKRSY)	1	17.48	72.15	25.08	27.66	1383.49	692.753	2	0.000782	0.565	902	908	40749	11395	5mg_eAf	HCD	3
Q8IWX8	Calcium homeostasis endoplasmic reticulum protein OS	CHERP	CHERP	sYSFIAR	unique	S1 ADPr_HCD_249_347_583 (DEKRSY)	1	18.44	78.26	24.09	27.66	1383.49	692.753	2	0.000782	0.565	902	908	40751	11398	5mg_eAf	HCD	3
Q8IWX8	Calcium homeostasis endoplasmic reticulum protein OS	CHERP	CHERP	sYSFIAR	unique	S1 ADPr_HCD_249_347_583 (DEKRSY)	1	19.69	65.47	21.89	27.73	1383.49	692.752	2	-0.000918	-0.663	902	908	43832	12240	5mg_eAf	HCD	2
Q9Y3Y2	Chromatin target of PRMT1 protein OS	CHTOP	CHTOP	sNIQAR	unique	S1 ADPr_HCD_249_347_583 (DEKRSY)	1	53.6	58.64	19.92	31.18	1228.43	615.221	2	0.000122	0.0991	82	87	25033	3069	5mg_eAf	HCD	2
Q9Y3Y2	Chromatin target of PRMT1 protein OS	CHTOP	CHTOP	sNIQAR	unique	S1 ADPr_HCD_249_347_583 (DEKRSY)	1	74	70.2	32.86	31.18	1228.43	615.221	2	0.000122	0.0991	82	87	25036	3073	5mg_eAf	HCD	2
Q9Y3Y2	Chromatin target of PRMT1 protein OS	CHTOP	CHTOP	LGkSNIQAR	unique	K3 ADPr_HCD_249_347_583 (DEKRSY)	1	24.44	63.49	35.34	31.5	1526.63	509.883	3	-0.000264	-0.173	79	87	29728	5298	5mg_eAf	HCD	2
Q9Y3Y2	Chromatin target of PRMT1 protein OS	CHTOP	CHTOP	LGKsNIQAR	unique	S4 ADP-Ribosyl-EThcD (SRDEKY)	1	23.2	152.09	17.38	31.5	1526.63	509.883	3	-0.000264	-0.173	79	87	30482	5302	5mg_eAf	EThcD	2
Q6FI81	Anamorsin OS	CIAPIN1	CIAPIN1	SsPSVKPAVDPAAAK	unique	S2 ADPr_HCD_249_347_583 (DEKRSY)	0.02	0	128.12	23.54	30.33	1964.83	983.422	2	0.00142	0.723	182	196	31730	7128	5mg_eAf	HCD	3
Q6FI81	Anamorsin OS	CIAPIN1	CIAPIN1	sSPSVKPAVDPAAAK	unique	S1 ADP-Ribosyl-EThcD (SRDEKY)	1	41.11	257.74	17.97	30.19	1964.83	655.952	3	0.00489	2.49	182	196	34771	7191	5mg_eAf	EThcD	1
Q6FI81	Anamorsin OS	CIAPIN1	CIAPIN1	SsPSVKPAVDPAAAK	unique	S2 ADPr_HCD_249_347_583 (DEKRSY)	0.5	0	94.06	19.44	30.19	1964.83	655.952	3	0.00489	2.49	182	196	33796	7192	5mg_eAf	HCD	1
Q6FI81	Anamorsin OS	CIAPIN1	CIAPIN1	sSPSVKPAVDPAAAK	unique	S1 ADP-Ribosyl-EThcD (SRDEKY)	1	47.12	273.55	32.69	30.31	1964.83	655.95	3	0.000866	0.44	182	196	37368	8310	5mg_eAf	EThcD	2
Q6FI81	Anamorsin OS	CIAPIN1	CIAPIN1	SsPSVKPAVDPAAAK	unique	S2 ADPr_HCD_249_347_583 (DEKRSY)	0.5	0	118.75	27.9	30.31	1964.83	655.95	3	0.000866	0.44	182	196	36569	8311	5mg_eAf	HCD	2
Q14011	Cold-inducible RNA-binding protein OS	CIRBP	CIRBP	sGGYGGSR	unique	S1 ADPr_HCD_249_347_583 (DEKRSY)	1	33.13	47.74	19.06	25	1280.39	641.201	2	0.001	0.782	132	139	24629	3048	5mg_eAf	HCD	1
Q14011	Cold-inducible RNA-binding protein OS	CIRBP	CIRBP	sGGYGGSR	unique	S1 ADPr_HCD_249_347_583 (DEKRSY)	1	70.77	85.36	33.1	25	1280.39	641.201	2	0.001	0.782	132	139	24632	3053	5mg_eAf	HCD	1
Q14011	Cold-inducible RNA-binding protein OS	CIRBP	CIRBP	sQSGGYSDR	unique	S1 ADPr_HCD_249_347_583 (DEKRSY)	1	27.69	80.59	22.32	25	1496.46	749.237	2	-0.000738	-0.493	146	154	24466	3099	5mg_eAf	HCD	3
Q8IYA6	Cytoskeleton-associated protein 2-like OS	CKAP2L	CKAP2L	sISIK	razor	S1 ADPr_HCD_249_347_583 (DEKRSY)	0.64	21.5	53.68	18.55	26.73	1087.4	544.707	2	0.000642	0.59	73	77	31579	6288	5mg_eAf	HCD	1
Q8IYA6	Cytoskeleton-associated protein 2-like OS	CKAP2L	CKAP2L	sSQVcIPQTScVLQK	unique	S1 ADP-Ribosyl-EThcD (SRDEKY)	0.5	0	75.94	15.32	29.95	2274.91	759.309	3	0.000498	0.219	357	371	46251	12773	5mg_eAf	EThcD	1
Q8IYA6	Cytoskeleton-associated protein 2-like OS	CKAP2L	CKAP2L	sQNTKPYLK	unique	S1 ADPr_HCD_249_347_583 (DEKRSY)	1	63.63	93.25	31.72	30.29	1618.65	810.33	2	0.00302	1.87	31	39	26993	4667	5mg_eAf	HCD	3
Q8IYA6	Cytoskeleton-associated protein 2-like OS	CKAP2L	CKAP2L	sQNTKPYLK	unique	S1 ADPr_HCD_249_347_583 (DEKRSY)	1	61.87	127.57	18.17	30.29	1618.65	810.33	2	0.00302	1.87	31	39	26996	4671	5mg_eAf	HCD	3
Q8IYA6	Cytoskeleton-associated protein 2-like OS	CKAP2L	CKAP2L	sQNTKPYLK	unique	S1 ADPr_HCD_249_347_583 (DEKRSY)	1	43.6	126.48	39.75	30.54	1618.64	540.555	3	0.000436	0.269	31	39	27256	4746	5mg_eAf	HCD	1
Q8IYA6	Cytoskeleton-associated protein 2-like OS	CKAP2L	CKAP2L	sQNTKPYLK	unique	S1 ADPr_HCD_249_347_583 (DEKRSY)	0.99	40.07	62.12	16.63	30.54	1618.64	810.329	2	0.000462	0.285	31	39	27257	4747	5mg_eAf	HCD	1
Q8IYA6	Cytoskeleton-associated protein 2-like OS	CKAP2L	CKAP2L	sQNTKPYLK	unique	S1 ADP-Ribosyl-EThcD (SRDEKY)	1	163.91	240.65	28.44	30.54	1618.64	540.555	3	0.000436	0.269	31	39	28018	4748	5mg_eAf	EThcD	1
Q8IYA6	Cytoskeleton-associated protein 2-like OS	CKAP2L	CKAP2L	sQNTKPYLK	unique	S1 ADPr_HCD_249_347_583 (DEKRSY)	1	61.94	167.33	34.25	30.54	1618.64	540.555	3	0.000436	0.269	31	39	27258	4749	5mg_eAf	HCD	1
Q8IYA6	Cytoskeleton-associated protein 2-like OS	CKAP2L	CKAP2L	sQNTKPYLK	unique	S1 ADPr_HCD_249_347_583 (DEKRSY)	1	72.72	118.16	17.67	30.54	1618.64	810.329	2	0.000462	0.285	31	39	27259	4751	5mg_eAf	HCD	1
Q8IYA6	Cytoskeleton-associated protein 2-like OS	CKAP2L	CKAP2L	LKsQNTKPYLK	unique	S3 ADPr_HCD_249_347_583 (DEKRSY)	0	1.25	191.84	35.21	29.84	1859.82	620.948	3	0.000186	0.0999	29	39	28757	4789	5mg_eAf	HCD	3
Q8IYA6	Cytoskeleton-associated protein 2-like OS	CKAP2L	CKAP2L	LKsQNTKPYLK	unique	S3 ADP-Ribosyl-EThcD (SRDEKY)	1	47.12	353.75	43.27	29.84	1859.82	620.948	3	0.000186	0.0999	29	39	29738	4792	5mg_eAf	EThcD	3
Q8IYA6	Cytoskeleton-associated protein 2-like OS	CKAP2L	CKAP2L	LKsQNTKPYLK	unique	S3 ADPr_HCD_249_347_583 (DEKRSY)	0	1.25	188.52	25.64	29.84	1859.82	620.948	3	0.000186	0.0999	29	39	28760	4793	5mg_eAf	HCD	3
Q8IYA6	Cytoskeleton-associated protein 2-like OS	CKAP2L	CKAP2L	LKsQNTKPYLK	unique	S3 ADPr_HCD_249_347_583 (DEKRSY)	0	0	154.89	31.46	29.77	1859.82	620.948	3	-0.000924	-0.497	29	39	27301	4819	5mg_eAf	HCD	1
Q8IYA6	Cytoskeleton-associated protein 2-like OS	CKAP2L	CKAP2L	LKsQNTKPYLK	unique	S3 ADP-Ribosyl-EThcD (SRDEKY)	1	47.12	328.08	30.34	29.77	1859.82	620.948	3	-0.000924	-0.497	29	39	28042	4822	5mg_eAf	EThcD	1
Q8IYA6	Cytoskeleton-associated protein 2-like OS	CKAP2L	CKAP2L	LKsQNTKPYLK	unique	S3 ADPr_HCD_249_347_583 (DEKRSY)	0	0	178.57	22.85	29.77	1859.82	620.948	3	-0.000924	-0.497	29	39	27303	4823	5mg_eAf	HCD	1
Q8IYA6	Cytoskeleton-associated protein 2-like OS	CKAP2L	CKAP2L	sYPVTEQR	unique	S1 ADPr_HCD_249_347_583 (DEKRSY)	1	18.44	72.96	24.77	29.74	1519.54	760.775	2	-0.00218	-1.43	320	327	29115	5379	5mg_eAf	HCD	3
Q8IYA6	Cytoskeleton-associated protein 2-like OS	CKAP2L	CKAP2L	sYPVTEQR	unique	S1 ADPr_HCD_249_347_583 (DEKRSY)	1	18.44	104.95	31.14	29.74	1519.54	760.775	2	-0.00218	-1.43	320	327	29117	5382	5mg_eAf	HCD	3
Q8IYA6	Cytoskeleton-associated protein 2-like OS	CKAP2L	CKAP2L	sYPVTEQR	unique	S1 ADPr_HCD_249_347_583 (DEKRSY)	1	18.44	114	33.04	30.02	1519.54	760.776	2	-0.000478	-0.314	320	327	29344	5392	5mg_eAf	HCD	1
Q8IYA6	Cytoskeleton-associated protein 2-like OS	CKAP2L	CKAP2L	sQNTKPYLK	unique	S1 ADPr_HCD_249_347_583 (DEKRSY)	1	61.5	139.28	39.63	30.55	1618.64	540.555	3	0.000256	0.158	31	39	31656	5680	5mg_eAf	HCD	2
Q8IYA6	Cytoskeleton-associated protein 2-like OS	CKAP2L	CKAP2L	sQNTKPYLK	unique	S1 ADP-Ribosyl-EThcD (SRDEKY)	1	163.91	242.56	30.01	30.55	1618.64	540.555	3	0.000256	0.158	31	39	32607	5683	5mg_eAf	EThcD	2
Q8IYA6	Cytoskeleton-associated protein 2-like OS	CKAP2L	CKAP2L	sQNTKPYLK	unique	S1 ADPr_HCD_249_347_583 (DEKRSY)	1	66.79	173.48	28.85	30.55	1618.64	540.555	3	0.000256	0.158	31	39	31659	5684	5mg_eAf	HCD	2
Q8IYA6	Cytoskeleton-associated protein 2-like OS	CKAP2L	CKAP2L	sQNTKPYLK	unique	S1 ADPr_HCD_249_347_583 (DEKRSY)	1	63.63	129.21	21.84	30.52	1618.64	810.329	2	0.000822	0.507	31	39	31663	5692	5mg_eAf	HCD	2
Q8IYA6	Cytoskeleton-associated protein 2-like OS	CKAP2L	CKAP2L	LkSQNTKPYLK	unique	K2 ADPr_HCD_249_347_583 (DEKRSY)	1	88.05	155.14	23.05	29.9	1859.82	620.948	3	0.000546	0.293	29	39	31801	5918	5mg_eAf	HCD	2
Q8IYA6	Cytoskeleton-associated protein 2-like OS	CKAP2L	CKAP2L	LKsQNTKPYLK	unique	S3 ADP-Ribosyl-EThcD (SRDEKY)	1	47.12	340.01	31.87	29.55	1859.82	620.948	3	0.0013	0.696	29	39	32683	5920	5mg_eAf	EThcD	2
Q8IYA6	Cytoskeleton-associated protein 2-like OS	CKAP2L	CKAP2L	LKsQNTKPYLK	unique	S3 ADPr_HCD_249_347_583 (DEKRSY)	0	0	175.04	18.03	29.55	1859.82	620.948	3	0.0013	0.696	29	39	31803	5921	5mg_eAf	HCD	2
Q8IYA6	Cytoskeleton-associated protein 2-like OS	CKAP2L	CKAP2L	SsVNSAVLK	unique	S2 ADPr_HCD_249_347_583 (DEKRSY)	0	0	83.16	20.95	31.64	1444.56	723.29	2	0.0011	0.762	230	238	31430	6625	5mg_eAf	HCD	3
Q8IYA6	Cytoskeleton-associated protein 2-like OS	CKAP2L	CKAP2L	sSVNSAVLK	unique	S1 ADPr_HCD_249_347_583 (DEKRSY)	0	53.36	94.23	26.68	31.64	1444.56	723.29	2	0.0011	0.762	230	238	31431	6627	5mg_eAf	HCD	3
Q8IYA6	Cytoskeleton-associated protein 2-like OS	CKAP2L	CKAP2L	SsVNSAVLK	unique	S2 ADPr_HCD_249_347_583 (DEKRSY)	0.5	0	71.55	28.9	31.72	1444.56	723.289	2	0.000122	0.0843	230	238	31795	6640	5mg_eAf	HCD	1
Q8IYA6	Cytoskeleton-associated protein 2-like OS	CKAP2L	CKAP2L	sSVNSAVLK	unique	S1 ADPr_HCD_249_347_583 (DEKRSY)	0.79	58.17	96.94	32.26	31.72	1444.56	723.289	2	0.000122	0.0843	230	238	31798	6644	5mg_eAf	HCD	1
Q8IYA6	Cytoskeleton-associated protein 2-like OS	CKAP2L	CKAP2L	sSVNSAVLK	unique	S1 ADPr_HCD_249_347_583 (DEKRSY)	0.45	55.23	89.14	26.83	31.61	1444.56	723.29	2	0.000982	0.679	230	238	34550	7648	5mg_eAf	HCD	2
P49711	Transcriptional repressor CTCF OS	CTCF	CTCF	sDLGVHLR	razor	S1 ADPr_HCD_249_347_583 (DEKRSY)	1	55.07	166.83	53.78	29.59	1436.55	479.857	3	-7.41e-05	-0.0516	450	457	35962	8857	5mg_eAf	HCD	3
P49711	Transcriptional repressor CTCF OS	CTCF	CTCF	sDLGVHLR	razor	S1 ADPr_HCD_249_347_583 (DEKRSY)	1	34.67	118.63	36.13	29.58	1436.55	719.281	2	-0.000338	-0.235	450	457	36493	8864	5mg_eAf	HCD	1
P49711	Transcriptional repressor CTCF OS	CTCF	CTCF	SdLGVHLR	razor	D2 ADPr_HCD_249_347_583 (DEKRSY)	0	0	115.56	21.91	29.17	1436.55	719.282	2	0.000522	0.363	450	457	39208	9953	5mg_eAf	HCD	2
P49711	Transcriptional repressor CTCF OS	CTCF	CTCF	sDLGVHLR	razor	S1 ADPr_HCD_249_347_583 (DEKRSY)	0.99	21.44	157.99	49.78	29.28	1436.55	479.857	3	0.000676	0.47	450	457	40797	9962	5mg_eAf	HCD	2
P49711	Transcriptional repressor CTCF OS	CTCF	CTCF	kSDLGVHLR	unique	K1 ADPr_HCD_249_347_583 (DEKRSY)	1	82.51	185.53	54.1	29.04	1564.64	522.555	3	-0.000264	-0.169	449	457	31626	6964	5mg_eAf	HCD	3
P49711	Transcriptional repressor CTCF OS	CTCF	CTCF	KsDLGVHLR	unique	S2 ADP-Ribosyl-EThcD (SRDEKY)	1	24.44	257.9	49.89	29.04	1564.64	522.555	3	-0.000264	-0.169	449	457	32241	6966	5mg_eAf	EThcD	3
P49711	Transcriptional repressor CTCF OS	CTCF	CTCF	kSDLGVHLR	unique	K1 ADPr_HCD_249_347_583 (DEKRSY)	1	93.68	188.27	54.44	29.04	1564.64	522.555	3	-0.000264	-0.169	449	457	31628	6967	5mg_eAf	HCD	3
P49711	Transcriptional repressor CTCF OS	CTCF	CTCF	kSDLGVHLR	unique	K1 ADPr_HCD_249_347_583 (DEKRSY)	1	76.68	187.13	50.82	29.01	1564.64	522.555	3	0.000846	0.54	449	457	32071	7083	5mg_eAf	HCD	1
P49711	Transcriptional repressor CTCF OS	CTCF	CTCF	KsDLGVHLR	unique	S2 ADP-Ribosyl-EThcD (SRDEKY)	1	24.44	239.66	52.65	29.01	1564.64	522.555	3	0.000846	0.54	449	457	32742	7085	5mg_eAf	EThcD	1
P49711	Transcriptional repressor CTCF OS	CTCF	CTCF	kSDLGVHLR	unique	K1 ADPr_HCD_249_347_583 (DEKRSY)	1	104.74	189.44	47.74	29.01	1564.64	522.555	3	0.000846	0.54	449	457	32073	7086	5mg_eAf	HCD	1
P49711	Transcriptional repressor CTCF OS	CTCF	CTCF	kSDLGVHLR	unique	K1 ADPr_HCD_249_347_583 (DEKRSY)	1	40.45	98.31	43.33	29.04	1564.64	783.329	2	0.000502	0.321	449	457	32076	7090	5mg_eAf	HCD	1
P49711	Transcriptional repressor CTCF OS	CTCF	CTCF	kSDLGVHLR	unique	K1 ADPr_HCD_249_347_583 (DEKRSY)	1	76.68	139.39	27.14	29.04	1564.64	783.329	2	0.000502	0.321	449	457	32079	7094	5mg_eAf	HCD	1
P49711	Transcriptional repressor CTCF OS	CTCF	CTCF	kSDLGVHLR	unique	K1 ADPr_HCD_249_347_583 (DEKRSY)	1	72.33	160.63	54.55	28.92	1564.64	522.555	3	-0.000624	-0.399	449	457	36537	8255	5mg_eAf	HCD	2
P49711	Transcriptional repressor CTCF OS	CTCF	CTCF	KsDLGVHLR	unique	S2 ADP-Ribosyl-EThcD (SRDEKY)	1	24.44	234.58	48.87	28.92	1564.64	522.555	3	-0.000624	-0.399	449	457	37353	8257	5mg_eAf	EThcD	2
P49711	Transcriptional repressor CTCF OS	CTCF	CTCF	kSDLGVHLR	unique	K1 ADPr_HCD_249_347_583 (DEKRSY)	1	98.51	179.83	54.03	28.92	1564.64	522.555	3	-0.000624	-0.399	449	457	36539	8258	5mg_eAf	HCD	2
P49711	Transcriptional repressor CTCF OS	CTCF	CTCF	sDLGVHLR	unique	S1 ADPr_HCD_249_347_583 (DEKRSY)	1	34.67	125.92	42.95	29.59	1436.55	719.282	2	-7.81e-05	-0.0544	450	457	35957	8848	5mg_eAf	HCD	3
P49711	Transcriptional repressor CTCF OS	CTCF	CTCF	sDLGVHLR	unique	S1 ADPr_HCD_249_347_583 (DEKRSY)	0.99	21.44	157.99	49.04	29.59	1436.55	479.857	3	-7.41e-05	-0.0516	450	457	35960	8853	5mg_eAf	HCD	3
P49711	Transcriptional repressor CTCF OS	CTCF	CTCF	sDLGVHLR	unique	S1 ADP-Ribosyl-EThcD (SRDEKY)	1	50.64	176.43	23.37	29.59	1436.55	479.857	3	-7.41e-05	-0.0516	450	457	36756	8856	5mg_eAf	EThcD	3
P49711	Transcriptional repressor CTCF OS	CTCF	CTCF	sDLGVHLR	unique	S1 ADPr_HCD_249_347_583 (DEKRSY)	0.99	19.69	111.21	35.71	29.58	1436.55	719.281	2	-0.000338	-0.235	450	457	36491	8861	5mg_eAf	HCD	1
P49711	Transcriptional repressor CTCF OS	CTCF	CTCF	SdLGVHLR	unique	D2 ADPr_HCD_249_347_583 (DEKRSY)	0.01	0	156.94	54.15	29.58	1436.55	479.857	3	-0.000164	-0.114	450	457	36496	8867	5mg_eAf	HCD	1
P49711	Transcriptional repressor CTCF OS	CTCF	CTCF	sDLGVHLR	unique	S1 ADP-Ribosyl-EThcD (SRDEKY)	1	47.12	176	35.96	29.58	1436.55	479.857	3	-0.000164	-0.114	450	457	37258	8872	5mg_eAf	EThcD	1
P49711	Transcriptional repressor CTCF OS	CTCF	CTCF	sDLGVHLR	unique	S1 ADPr_HCD_249_347_583 (DEKRSY)	1	35.82	163.99	55.4	29.58	1436.55	479.857	3	-0.000164	-0.114	450	457	36499	8873	5mg_eAf	HCD	1
P49711	Transcriptional repressor CTCF OS	CTCF	CTCF	SdLGVHLR	unique	D2 ADPr_HCD_249_347_583 (DEKRSY)	0.5	0	81.37	33.18	29.17	1436.55	719.282	2	0.000522	0.363	450	457	39206	9950	5mg_eAf	HCD	2
P49711	Transcriptional repressor CTCF OS	CTCF	CTCF	sDLGVHLR	unique	S1 ADP-Ribosyl-EThcD (SRDEKY)	1	47.12	165.03	23.31	29.28	1436.55	479.857	3	0.000676	0.47	450	457	41797	9964	5mg_eAf	EThcD	2
P49711	Transcriptional repressor CTCF OS	CTCF	CTCF	sDLGVHLR	unique	S1 ADPr_HCD_249_347_583 (DEKRSY)	1	33.65	161.92	44.63	29.28	1436.55	479.857	3	0.000676	0.47	450	457	40799	9965	5mg_eAf	HCD	2
Q9NXE8	Pre-mRNA-splicing factor CWC25 homolog OS	CWC25	CWC25	sWHPQTLR	unique	S1 ADP-Ribosyl-EThcD (SRDEKY)	1	120.63	107.01	17.96	29.85	1564.59	522.536	3	-0.000684	-0.437	11	18	34921	7688	5mg_eAf	EThcD	1
Q9NXE8	Pre-mRNA-splicing factor CWC25 homolog OS	CWC25	CWC25	sWHPQTLR	unique	S1 ADP-Ribosyl-EThcD (SRDEKY)	1	120.63	99.59	18.04	29.84	1564.59	522.536	3	0.000756	0.483	11	18	39505	8858	5mg_eAf	EThcD	2
Q9NXE8	Pre-mRNA-splicing factor CWC25 homolog OS	CWC25	CWC25	sWHPQTLR	unique	S1 ADPr_HCD_249_347_583 (DEKRSY)	1	164.25	157.92	18.41	29.84	1564.59	522.536	3	0.000756	0.483	11	18	38508	8859	5mg_eAf	HCD	2
O95715	C-X-C motif chemokine 14 OS	CXCL14	CXCL14	sLLPR	razor	S1 ADPr_HCD_249_347_583 (DEKRSY)	1	61.09	46.51	18.01	26.14	1125.43	563.72	2	0.000362	0.321	2	6	35847	8675	5mg_eAf	HCD	3
O95715	C-X-C motif chemokine 14 OS	CXCL14	CXCL14	sLLPR	razor	S1 ADPr_HCD_249_347_583 (DEKRSY)	1	61.09	46.51	16.01	26.14	1125.43	563.72	2	-0.000378	-0.336	2	6	36374	8676	5mg_eAf	HCD	1
O95715	C-X-C motif chemokine 14 OS	CXCL14	CXCL14	sLLPR	razor	S1 ADPr_HCD_249_347_583 (DEKRSY)	1	61.09	46.51	18.18	26.14	1125.43	563.72	2	-0.000378	-0.336	2	6	36376	8680	5mg_eAf	HCD	1
O95715	C-X-C motif chemokine 14 OS	CXCL14	CXCL14	sLLPR	razor	S1 ADPr_HCD_249_347_583 (DEKRSY)	1	61.09	46.51	26.51	26.14	1125.43	563.72	2	-1.81e-05	-0.0161	2	6	39014	9661	5mg_eAf	HCD	2
O95715	C-X-C motif chemokine 14 OS	CXCL14	CXCL14	sLLPR	razor	S1 ADPr_HCD_249_347_583 (DEKRSY)	1	61.09	46.51	18.1	26.14	1125.43	563.72	2	-1.81e-05	-0.0161	2	6	39016	9664	5mg_eAf	HCD	2
Q7LFL8	CXXC-type zinc finger protein 5 OS	CXXC5	CXXC5	sGIISEPLNK	unique	S1 ADPr_HCD_249_347_583 (DEKRSY)	1	50.78	78.36	21.41	30.42	1597.64	799.829	2	0.000282	0.176	62	71	41055	10928	5mg_eAf	HCD	1
Q7LFL8	CXXC-type zinc finger protein 5 OS	CXXC5	CXXC5	sGIISEPLNK	unique	S1 ADPr_HCD_249_347_583 (DEKRSY)	1	64.41	124.1	36.52	30.42	1597.64	799.829	2	0.000282	0.176	62	71	41058	10932	5mg_eAf	HCD	1
Q7LFL8	CXXC-type zinc finger protein 5 OS	CXXC5	CXXC5	sGIISEPLNK	unique	S1 ADPr_HCD_249_347_583 (DEKRSY)	0.95	14.24	73.74	16.5	30.35	1597.64	799.829	2	0.000762	0.477	62	71	40526	11070	5mg_eAf	HCD	3
Q7LFL8	CXXC-type zinc finger protein 5 OS	CXXC5	CXXC5	sGIISEPLNK	unique	S1 ADPr_HCD_249_347_583 (DEKRSY)	1	59.02	115.16	17.01	30.34	1597.64	799.829	2	0.000402	0.251	62	71	40529	11074	5mg_eAf	HCD	3
Q7LFL8	CXXC-type zinc finger protein 5 OS	CXXC5	CXXC5	sGIISEPLNK	unique	S1 ADPr_HCD_249_347_583 (DEKRSY)	1	31.57	55.28	27.91	30.35	1597.64	799.829	2	0.000762	0.477	62	71	43607	11910	5mg_eAf	HCD	2
Q7LFL8	CXXC-type zinc finger protein 5 OS	CXXC5	CXXC5	sGIISEPLNK	unique	S1 ADPr_HCD_249_347_583 (DEKRSY)	1	40.08	91.26	23.82	30.35	1597.64	799.829	2	0.000762	0.477	62	71	43608	11912	5mg_eAf	HCD	2
Q7LFL8	CXXC-type zinc finger protein 5 OS	CXXC5	CXXC5	sGAVASLLSK	unique	S1 ADPr_HCD_249_347_583 (DEKRSY)	1	42.61	64.17	17.69	30.76	1472.6	737.306	2	0.00168	1.14	138	147	43625	12453	5mg_eAf	HCD	1
Q7LFL8	CXXC-type zinc finger protein 5 OS	CXXC5	CXXC5	sGAVASLLSK	unique	S1 ADPr_HCD_249_347_583 (DEKRSY)	1	84.96	112.12	49.05	30.76	1472.6	737.306	2	0.00168	1.14	138	147	43628	12458	5mg_eAf	HCD	1
Q7LFL8	CXXC-type zinc finger protein 5 OS	CXXC5	CXXC5	sGAVASLLSK	unique	S1 ADPr_HCD_249_347_583 (DEKRSY)	0.63	50.9	84.51	25.16	30.75	1472.6	737.306	2	0.00156	1.06	138	147	43030	12570	5mg_eAf	HCD	3
Q7LFL8	CXXC-type zinc finger protein 5 OS	CXXC5	CXXC5	sGAVASLLSK	unique	S1 ADPr_HCD_249_347_583 (DEKRSY)	0.91	66.59	107.79	31.68	30.75	1472.6	737.306	2	0.00156	1.06	138	147	43033	12574	5mg_eAf	HCD	3
Q7LFL8	CXXC-type zinc finger protein 5 OS	CXXC5	CXXC5	sGAVASLLSK	unique	S1 ADPr_HCD_249_347_583 (DEKRSY)	1	91.1	108.01	41.76	30.76	1472.6	737.305	2	0.00108	0.734	138	147	47628	13518	5mg_eAf	HCD	2
Q7LFL8	CXXC-type zinc finger protein 5 OS	CXXC5	CXXC5	HKsGAVASLLSK	unique	S3 ADP-Ribosyl-EThcD (SRDEKY)	1	47.12	263.54	29.85	29.01	1737.75	580.257	3	5.87e-06	0.00337	136	147	36711	8703	5mg_eAf	EThcD	3
Q7LFL8	CXXC-type zinc finger protein 5 OS	CXXC5	CXXC5	NKsGIISEPLNK	unique	S3 ADPr_HCD_249_347_583 (DEKRSY)	0.5	0	52.62	21.57	30.36	1839.78	920.898	2	6.19e-05	0.0336	60	71	35893	8748	5mg_eAf	HCD	3
Q7LFL8	CXXC-type zinc finger protein 5 OS	CXXC5	CXXC5	NkSGIISEPLNK	unique	K2 ADPr_HCD_249_347_583 (DEKRSY)	0.99	22.23	82.74	30.99	30.36	1839.78	920.897	2	-0.000298	-0.162	60	71	36436	8774	5mg_eAf	HCD	1
Q7LFL8	CXXC-type zinc finger protein 5 OS	CXXC5	CXXC5	NKsGIISEPLNK	unique	S3 ADP-Ribosyl-EThcD (SRDEKY)	0.99	20.19	231.6	25.74	30.26	1839.78	614.268	3	0.00115	0.622	60	71	39784	9916	5mg_eAf	EThcD	2
Q7LFL8	CXXC-type zinc finger protein 5 OS	CXXC5	CXXC5	NKsGIISEPLNK	unique	S3 ADPr_HCD_249_347_583 (DEKRSY)	0	0	110.94	39.5	30.26	1839.78	614.268	3	0.00115	0.622	60	71	39184	9917	5mg_eAf	HCD	2
Q9NV06	DDB1- and CUL4-associated factor 13 OS	DCAF13	DCAF13	HsKPGSVPLVSEK	unique	S2 ADPr_HCD_249_347_583 (DEKRSY)	1	56.78	109.29	26.88	30.3	1904.81	635.943	3	0.000906	0.475	424	436	31752	7160	5mg_eAf	HCD	3
Q9NV06	DDB1- and CUL4-associated factor 13 OS	DCAF13	DCAF13	HSKPGsVPLVSEK	unique	S6 ADP-Ribosyl-EThcD (SRDEKY)	0.98	16.7	248.64	27.83	30.3	1904.81	635.943	3	0.000906	0.475	424	436	32291	7163	5mg_eAf	EThcD	3
Q9NV06	DDB1- and CUL4-associated factor 13 OS	DCAF13	DCAF13	HSkPGSVPLVSEK	unique	K3 ADPr_HCD_249_347_583 (DEKRSY)	0	0	184.46	36.77	30.3	1904.81	635.943	3	0.000906	0.475	424	436	31755	7164	5mg_eAf	HCD	3
Q9NV06	DDB1- and CUL4-associated factor 13 OS	DCAF13	DCAF13	HSkPGSVPLVSEK	unique	K3 ADPr_HCD_249_347_583 (DEKRSY)	0.95	16.7	55.09	25.65	30.21	1904.81	635.943	3	-0.000384	-0.202	424	436	33870	7310	5mg_eAf	HCD	1
Q9NV06	DDB1- and CUL4-associated factor 13 OS	DCAF13	DCAF13	HSKPGsVPLVSEK	unique	S6 ADP-Ribosyl-EThcD (SRDEKY)	0.97	18.45	278.01	34.43	30.21	1904.81	635.943	3	-0.000384	-0.202	424	436	34808	7313	5mg_eAf	EThcD	1
Q9NV06	DDB1- and CUL4-associated factor 13 OS	DCAF13	DCAF13	HSkPGSVPLVSEK	unique	K3 ADPr_HCD_249_347_583 (DEKRSY)	0	0	132.35	19.3	30.21	1904.81	635.943	3	-0.000384	-0.202	424	436	33873	7314	5mg_eAf	HCD	1
Q9NV06	DDB1- and CUL4-associated factor 13 OS	DCAF13	DCAF13	sIYSQIQEQR	unique	S1 ADPr_HCD_249_347_583 (DEKRSY)	0.98	17.21	95.83	46.02	30.2	1791.69	896.851	2	0.00118	0.659	399	408	35632	8347	5mg_eAf	HCD	3
Q9NV06	DDB1- and CUL4-associated factor 13 OS	DCAF13	DCAF13	sIYSQIQEQR	unique	S1 ADPr_HCD_249_347_583 (DEKRSY)	1	69.65	152.83	39.37	30.2	1791.69	896.851	2	0.00118	0.659	399	408	35634	8351	5mg_eAf	HCD	3
Q9NV06	DDB1- and CUL4-associated factor 13 OS	DCAF13	DCAF13	sIYSQIQEQR	unique	S1 ADPr_HCD_249_347_583 (DEKRSY)	0.97	15.46	97.83	43.3	30.39	1791.69	896.85	2	-0.000538	-0.3	399	408	36194	8400	5mg_eAf	HCD	1
Q9NV06	DDB1- and CUL4-associated factor 13 OS	DCAF13	DCAF13	sIYSQIQEQR	unique	S1 ADPr_HCD_249_347_583 (DEKRSY)	1	73.14	171.55	39.58	30.39	1791.69	896.85	2	-0.000538	-0.3	399	408	36196	8403	5mg_eAf	HCD	1
Q9NV06	DDB1- and CUL4-associated factor 13 OS	DCAF13	DCAF13	HsKPGSVPLVSEK	unique	S2 ADPr_HCD_249_347_583 (DEKRSY)	1	35.58	54.58	21.84	30.37	1904.81	635.943	3	0.000366	0.192	424	436	36695	8514	5mg_eAf	HCD	2
Q9NV06	DDB1- and CUL4-associated factor 13 OS	DCAF13	DCAF13	HSKPGsVPLVSEK	unique	S6 ADP-Ribosyl-EThcD (SRDEKY)	0.97	18.45	243.61	26.22	30.37	1904.81	635.943	3	0.000366	0.192	424	436	37417	8517	5mg_eAf	EThcD	2
Q9NV06	DDB1- and CUL4-associated factor 13 OS	DCAF13	DCAF13	HSkPGSVPLVSEK	unique	K3 ADPr_HCD_249_347_583 (DEKRSY)	0.02	0	147.63	25.3	30.37	1904.81	635.943	3	0.000366	0.192	424	436	36697	8518	5mg_eAf	HCD	2
Q9NV06	DDB1- and CUL4-associated factor 13 OS	DCAF13	DCAF13	sIYSQIQEQR	unique	S1 ADPr_HCD_249_347_583 (DEKRSY)	1	17.21	56.61	28.87	30.39	1791.69	896.85	2	-0.000658	-0.367	399	408	38812	9348	5mg_eAf	HCD	2
Q9NV06	DDB1- and CUL4-associated factor 13 OS	DCAF13	DCAF13	sIYSQIQEQR	unique	S1 ADPr_HCD_249_347_583 (DEKRSY)	1	52.51	159.38	30.51	30.23	1791.69	896.851	2	0.000562	0.313	399	408	38814	9352	5mg_eAf	HCD	2
Q92841	Probable ATP-dependent RNA helicase DDX17 OS	DDX17	DDX17	SsQSSSQQFSGIGR	unique	S2 ADPr_HCD_249_347_583 (DEKRSY)	0.34	17.78	88.12	38.72	29.45	1995.74	998.876	2	0.00146	0.732	671	684	34074	7635	5mg_eAf	HCD	1
Q92841	Probable ATP-dependent RNA helicase DDX17 OS	DDX17	DDX17	SsQSSSQQFSGIGR	unique	S2 ADPr_HCD_249_347_583 (DEKRSY)	0.5	0	152.75	63.92	29.37	1995.74	998.875	2	-0.000138	-0.0692	671	684	34248	7916	5mg_eAf	HCD	1
Q92841	Probable ATP-dependent RNA helicase DDX17 OS	DDX17	DDX17	sSQSSSQQFSGIGR	unique	S1 ADPr_HCD_249_347_583 (DEKRSY)	1	20.77	174.1	71.16	29.41	1995.74	998.875	2	-0.000258	-0.129	671	684	33774	7922	5mg_eAf	HCD	3
Q92841	Probable ATP-dependent RNA helicase DDX17 OS	DDX17	DDX17	SSQsSSQQFSGIGR	unique	S4 ADPr_HCD_249_347_583 (DEKRSY)	0.31	0	55.32	21.53	29.11	1995.74	998.875	2	-0.000738	-0.37	671	684	36750	8602	5mg_eAf	HCD	2
Q9NR30	Nucleolar RNA helicase 2 OS	DDX21	DDX21	EKPKSDKTEeIAEEEETVFPK	unique	E10 ADPr_HCD_249_347_583 (DEKRSY)	0.05	0	66.93	39.61	31.58	3003.27	751.824	4	0.00015	0.0499	34	54	43497	12273	5mg_eAf	HCD	1
Q9NR30	Nucleolar RNA helicase 2 OS	DDX21	DDX21	sDKTEEIAEEEETVFPK	unique	S1 ADP-Ribosyl-EThcD (SRDEKY)	1	26.2	362.81	59.77	30.36	2520.98	841.335	3	0.00152	0.601	38	54	48126	14873	5mg_eAf	EThcD	3
Q9NR30	Nucleolar RNA helicase 2 OS	DDX21	DDX21	sDKTEEIAEEEETVFPK	unique	S1 ADP-Ribosyl-EThcD (SRDEKY)	1	26.2	301.75	44.41	30.22	2520.98	841.335	3	-0.000524	-0.208	38	54	50732	14959	5mg_eAf	EThcD	1
Q9NR30	Nucleolar RNA helicase 2 OS	DDX21	DDX21	SDkTEEIAEEEETVFPK	unique	K3 ADPr_HCD_249_347_583 (DEKRSY)	0	0	126.52	43.02	30.22	2520.98	841.335	3	-0.000524	-0.208	38	54	49871	14960	5mg_eAf	HCD	1
Q9NR30	Nucleolar RNA helicase 2 OS	DDX21	DDX21	sDKTEEIAEEEETVFPK	unique	S1 ADP-Ribosyl-EThcD (SRDEKY)	1	50.64	213.6	25.44	30.29	2520.98	841.334	3	-0.00178	-0.707	38	54	53028	16159	5mg_eAf	EThcD	2
Q9NR30	Nucleolar RNA helicase 2 OS	DDX21	DDX21	SDKTeEIAEEEETVFPK	unique	E5 ADPr_HCD_249_347_583 (DEKRSY)	0.92	15.84	105.49	46.18	30.29	2520.98	841.334	3	-0.00178	-0.707	38	54	52272	16160	5mg_eAf	HCD	2
Q9NR30	Nucleolar RNA helicase 2 OS	DDX21	DDX21	SdAGLESDTAmK	unique	D2 ADPr_HCD_249_347_583 (DEKRSY), M11 Oxidation	1 %, 100 %	0.00, 1'000.00	87.87	31.52	27.87	1780.59	891.302	2	-0.000853	-0.479	7	18	29130	5038	5mg_eAf	HCD	1
Q9NR30	Nucleolar RNA helicase 2 OS	DDX21	DDX21	LRsDAGLESDTAmK	unique	S3 ADP-Ribosyl-EThcD (SRDEKY), M13 Oxidation	50 %, 100 %	0.00, 1'000.00	389.83	72.19	29.29	2049.78	684.266	3	0.00205	1	5	18	30284	5571	5mg_eAf	EThcD	1
Q9NR30	Nucleolar RNA helicase 2 OS	DDX21	DDX21	LRSdAGLESDTAmK	unique	D4 ADPr_HCD_249_347_583 (DEKRSY), M13 Oxidation	0 %, 100 %	18.21, 1'000.00	95.72	20.01	29.29	2049.78	684.266	3	0.00205	1	5	18	29453	5572	5mg_eAf	HCD	1
Q9NR30	Nucleolar RNA helicase 2 OS	DDX21	DDX21	LRSdAGLESDTAMK	unique	D4 ADPr_HCD_249_347_583 (DEKRSY)	0.13	10.18	51.28	18.31	29.72	2033.78	678.933	3	-0.00296	-1.46	5	18	33555	7585	5mg_eAf	HCD	3
Q9NR30	Nucleolar RNA helicase 2 OS	DDX21	DDX21	LRSDAGLeSDTAMK	unique	E8 ADPr_HCD_249_347_583 (DEKRSY)	0.14	0	40.37	17.65	29.53	2033.78	1017.9	2	-0.000838	-0.412	5	18	33557	7587	5mg_eAf	HCD	3
Q9NR30	Nucleolar RNA helicase 2 OS	DDX21	DDX21	SdAGLESDTAMK	unique	D2 ADPr_HCD_249_347_583 (DEKRSY)	0	0	132.65	64.73	25.47	1764.6	883.305	2	0.000162	0.0917	7	18	34045	7588	5mg_eAf	HCD	1
Q9NR30	Nucleolar RNA helicase 2 OS	DDX21	DDX21	LRsDAGLESDTAMK	unique	S3 ADP-Ribosyl-EThcD (SRDEKY)	0.33	0	339.81	48.32	29.72	2033.78	678.933	3	-0.00296	-1.46	5	18	34406	7588	5mg_eAf	EThcD	3
Q9NR30	Nucleolar RNA helicase 2 OS	DDX21	DDX21	LRsDAGLESDTAMK	unique	S3 ADPr_HCD_249_347_583 (DEKRSY)	0	48.14	123.4	32.02	29.72	2033.78	678.933	3	-0.00296	-1.46	5	18	33558	7589	5mg_eAf	HCD	3
Q9NR30	Nucleolar RNA helicase 2 OS	DDX21	DDX21	LrSDAGLESDTAMK	unique	R2 ADPr_HCD_249_347_583 (DEKRSY)	0	30.73	138.74	32.39	29.53	2033.78	1017.9	2	-0.000838	-0.412	5	18	33560	7593	5mg_eAf	HCD	3
Q9NR30	Nucleolar RNA helicase 2 OS	DDX21	DDX21	SdAGLESDTAMK	unique	D2 ADPr_HCD_249_347_583 (DEKRSY)	0.3	0	75.44	47.08	25.47	1764.6	883.305	2	0.000162	0.0917	7	18	33588	7638	5mg_eAf	HCD	3
Q9NR30	Nucleolar RNA helicase 2 OS	DDX21	DDX21	SdAGLESDTAMK	unique	D2 ADPr_HCD_249_347_583 (DEKRSY)	0	0	147.6	67.62	25.47	1764.6	883.305	2	0.000162	0.0917	7	18	33590	7642	5mg_eAf	HCD	3
Q9NR30	Nucleolar RNA helicase 2 OS	DDX21	DDX21	LRsDAGLESDTAMK	unique	S3 ADP-Ribosyl-EThcD (SRDEKY)	0.5	0	318.49	32.86	29.72	2033.78	678.935	3	0.00124	0.607	5	18	34914	7664	5mg_eAf	EThcD	1
Q9NR30	Nucleolar RNA helicase 2 OS	DDX21	DDX21	SdAGLESDTAMK	unique	D2 ADPr_HCD_249_347_583 (DEKRSY)	0.5	0	83.37	35.44	25.44	1764.6	883.305	2	0.000402	0.228	7	18	36494	8183	5mg_eAf	HCD	2
Q9NR30	Nucleolar RNA helicase 2 OS	DDX21	DDX21	LRsDAGLESDTAMK	unique	S3 ADP-Ribosyl-EThcD (SRDEKY)	0.5	0	265.85	25.18	29.66	2033.78	678.934	3	0.000306	0.15	5	18	37461	8688	5mg_eAf	EThcD	2
Q9NR30	Nucleolar RNA helicase 2 OS	DDX21	DDX21	LRSdAGLESDTAMK	unique	D4 ADPr_HCD_249_347_583 (DEKRSY)	0	0	71.69	19.07	29.66	2033.78	678.934	3	0.000306	0.15	5	18	36801	8689	5mg_eAf	HCD	2
Q9NR30	Nucleolar RNA helicase 2 OS	DDX21	DDX21	LRSdAGLESDTAMK	unique	D4 ADPr_HCD_249_347_583 (DEKRSY)	0.33	0	67.06	21.88	29.66	2033.78	1017.9	2	-0.000218	-0.107	5	18	36811	8708	5mg_eAf	HCD	2
Q9GZR7	ATP-dependent RNA helicase DDX24 OS	DDX24	DDX24	TKYPTQsGKPPLLVSAPSK	unique	S7 ADPr_HCD_249_347_583 (DEKRSY)	0.02	1.27	136.35	43.57	31.28	2539.18	847.399	3	0.000246	0.0968	807	825	41172	11101	5mg_eAf	HCD	1
Q9GZR7	ATP-dependent RNA helicase DDX24 OS	DDX24	DDX24	TKYPTQsGKPPLLVSAPSK	unique	S7 ADP-Ribosyl-EThcD (SRDEKY)	1	61.15	312.2	42.04	31.22	2539.18	847.4	3	0.000426	0.168	807	825	41852	11103	5mg_eAf	EThcD	1
Q9GZR7	ATP-dependent RNA helicase DDX24 OS	DDX24	DDX24	TKyPTQSGKPPLLVSAPSK	unique	Y3 ADPr_HCD_249_347_583 (DEKRSY)	0.01	0	245.13	72.54	31.22	2539.18	847.4	3	0.000426	0.168	807	825	41174	11104	5mg_eAf	HCD	1
Q9GZR7	ATP-dependent RNA helicase DDX24 OS	DDX24	DDX24	TKyPTQSGKPPLLVSAPSK	unique	Y3 ADPr_HCD_249_347_583 (DEKRSY)	0.58	20.77	184.26	30.91	31.31	2539.18	635.802	4	0.00081	0.319	807	825	41188	11122	5mg_eAf	HCD	1
Q9GZR7	ATP-dependent RNA helicase DDX24 OS	DDX24	DDX24	TKYPTQSGkPPLLVSAPSK	unique	K9 ADPr_HCD_249_347_583 (DEKRSY)	0.04	0	124.36	36.99	31.29	2539.18	847.399	3	-0.000504	-0.198	807	825	40628	11221	5mg_eAf	HCD	3
Q9GZR7	ATP-dependent RNA helicase DDX24 OS	DDX24	DDX24	TKYPTQsGKPPLLVSAPSK	unique	S7 ADP-Ribosyl-EThcD (SRDEKY)	1	40.45	298.42	38.81	31.29	2539.18	847.399	3	-0.000504	-0.198	807	825	41339	11226	5mg_eAf	EThcD	3
Q9GZR7	ATP-dependent RNA helicase DDX24 OS	DDX24	DDX24	TKyPTQSGKPPLLVSAPSK	unique	Y3 ADPr_HCD_249_347_583 (DEKRSY)	0.02	0	236.32	71.8	31.29	2539.18	847.399	3	-0.000504	-0.198	807	825	40631	11227	5mg_eAf	HCD	3
Q9GZR7	ATP-dependent RNA helicase DDX24 OS	DDX24	DDX24	TKYPTQSGkPPLLVSAPSK	unique	K9 ADPr_HCD_249_347_583 (DEKRSY)	0.02	0	84.09	22.21	31.32	2539.17	847.399	3	-0.00161	-0.635	807	825	45402	12349	5mg_eAf	HCD	2
Q9GZR7	ATP-dependent RNA helicase DDX24 OS	DDX24	DDX24	TKYPTQsGKPPLLVSAPSK	unique	S7 ADP-Ribosyl-EThcD (SRDEKY)	1	61.15	305.38	37.31	31.32	2539.17	847.399	3	-0.00161	-0.635	807	825	46346	12350	5mg_eAf	EThcD	2
Q9GZR7	ATP-dependent RNA helicase DDX24 OS	DDX24	DDX24	TKyPTQSGKPPLLVSAPSK	unique	Y3 ADPr_HCD_249_347_583 (DEKRSY)	0.73	20.77	133.2	18.75	31.38	2539.18	635.802	4	0.00181	0.712	807	825	45410	12361	5mg_eAf	HCD	2
Q9GZR7	ATP-dependent RNA helicase DDX24 OS	DDX24	DDX24	TKYPTQSGKPPLLVsAPSKSESALScLSK	unique	S15 ADPr_HCD_249_347_583 (DEKRSY)	0.14	0.62	93.19	17.11	32.22	3601.67	901.424	4	-0.00926	-2.57	807	835	47226	14460	5mg_eAf	HCD	3
Q9GZR7	ATP-dependent RNA helicase DDX24 OS	DDX24	DDX24	TKYPTQSGkPPLLVSAPSKSESALScLSK	unique	K9 ADPr_HCD_249_347_583 (DEKRSY)	0	0	169.93	39.54	32.22	3601.67	901.424	4	-0.00926	-2.57	807	835	47228	14463	5mg_eAf	HCD	3
Q9GZR7	ATP-dependent RNA helicase DDX24 OS	DDX24	DDX24	TKYPTQSGKPPLLVsAPSKSESALScLSK	unique	S15 ADPr_HCD_249_347_583 (DEKRSY)	0.36	7.2	101.23	27.73	32.13	3602.68	901.678	4	1	0.257	807	835	47233	14470	5mg_eAf	HCD	3
Q9GZR7	ATP-dependent RNA helicase DDX24 OS	DDX24	DDX24	TKYPTQSGkPPLLVSAPSKSESALScLSK	unique	K9 ADPr_HCD_249_347_583 (DEKRSY)	0.18	10.82	136.44	28.02	32.13	3602.68	901.678	4	1	0.257	807	835	47236	14474	5mg_eAf	HCD	3
Q9GZR7	ATP-dependent RNA helicase DDX24 OS	DDX24	DDX24	TKYPTQSGkPPLLVSAPSKSESALScLSK	unique	K9 ADPr_HCD_249_347_583 (DEKRSY)	0.48	10.82	91.25	31.15	32.2	3601.68	901.427	4	0.00122	0.338	807	835	48134	14587	5mg_eAf	HCD	1
Q9GZR7	ATP-dependent RNA helicase DDX24 OS	DDX24	DDX24	TKYPTQSGkPPLLVSAPSKSESALScLSK	unique	K9 ADPr_HCD_249_347_583 (DEKRSY)	0.16	13.37	137.74	37.96	32.2	3601.68	901.427	4	0.00122	0.338	807	835	48137	14591	5mg_eAf	HCD	1
Q9H8H2	Probable ATP-dependent RNA helicase DDX31 OS	DDX31	DDX31	sFGLR	razor	S1 ADPr_HCD_249_347_583 (DEKRSY)	1	61.09	56.86	18	28.27	1119.38	560.696	2	-0.000378	-0.338	746	750	36223	8444	5mg_eAf	HCD	1
Q9H8H2	Probable ATP-dependent RNA helicase DDX31 OS	DDX31	DDX31	sHAVGPQEIR	unique	S1 ADPr_HCD_249_347_583 (DEKRSY)	1	78.14	114.76	20.89	30.64	1633.63	817.822	2	1.87e-06	0.00114	678	687	29472	5602	5mg_eAf	HCD	1
Q9H8H2	Probable ATP-dependent RNA helicase DDX31 OS	DDX31	DDX31	sHAVGPQEIR	unique	S1 ADPr_HCD_249_347_583 (DEKRSY)	1	152.76	172.44	37.59	30.64	1633.63	817.822	2	1.87e-06	0.00114	678	687	29474	5605	5mg_eAf	HCD	1
Q9H8H2	Probable ATP-dependent RNA helicase DDX31 OS	DDX31	DDX31	sHAVGPQEIR	unique	S1 ADPr_HCD_249_347_583 (DEKRSY)	1	71.11	113.89	33.77	30.6	1633.63	545.55	3	0.000276	0.169	678	687	33963	6694	5mg_eAf	HCD	2
Q9H8H2	Probable ATP-dependent RNA helicase DDX31 OS	DDX31	DDX31	sHAVGPQEIR	unique	S1 ADPr_HCD_249_347_583 (DEKRSY)	1	73.4	89.14	36.08	30.6	1633.63	817.822	2	0.000242	0.148	678	687	33964	6695	5mg_eAf	HCD	2
Q9H8H2	Probable ATP-dependent RNA helicase DDX31 OS	DDX31	DDX31	sHAVGPQEIR	unique	S1 ADP-Ribosyl-EThcD (SRDEKY)	1	170.24	202.55	27.45	30.6	1633.63	545.55	3	0.000276	0.169	678	687	34926	6696	5mg_eAf	EThcD	2
Q9H8H2	Probable ATP-dependent RNA helicase DDX31 OS	DDX31	DDX31	sHAVGPQEIR	unique	S1 ADPr_HCD_249_347_583 (DEKRSY)	1	149.71	167.37	34.34	30.6	1633.63	545.55	3	0.000276	0.169	678	687	33965	6697	5mg_eAf	HCD	2
Q9H8H2	Probable ATP-dependent RNA helicase DDX31 OS	DDX31	DDX31	sHAVGPQEIR	unique	S1 ADPr_HCD_249_347_583 (DEKRSY)	1	127.3	143.4	22.01	30.6	1633.63	817.822	2	0.000242	0.148	678	687	33966	6699	5mg_eAf	HCD	2
Q13838_O00148	Spliceosome RNA helicase DDX39B OS_ATP-dependent RNA helicase DDX39A OS	DDX39B_DDX39A	DDX39A	GSyVSIHSSGFR	unique	Y3 ADPr_HCD_249_347_583 (DEKRSY)	0.95	12.78	88.43	19.54	28.28	1836.69	613.236	3	-6.41e-05	-0.0349	37;36	48;47	39018	10263	5mg_eAf	HCD	1
Q13838_O00148	Spliceosome RNA helicase DDX39B OS_ATP-dependent RNA helicase DDX39A OS	DDX39B_DDX39A	DDX39A	GSyVSIHSSGFR	unique	Y3 ADPr_HCD_249_347_583 (DEKRSY)	0.29	0	60.36	44.25	28.41	1836.69	613.237	3	0.00138	0.749	37;36	48;47	43263	11388	5mg_eAf	HCD	2
Q13838_O00148	Spliceosome RNA helicase DDX39B OS_ATP-dependent RNA helicase DDX39A OS	DDX39B_DDX39A	DDX39A	GSyVSIHSSGFR	unique	Y3 ADP-Ribosyl-EThcD (SRDEKY)	0	0	193.12	23.85	28.41	1836.69	613.237	3	0.00138	0.749	37;36	48;47	44150	11391	5mg_eAf	EThcD	2
Q13838_O00148	Spliceosome RNA helicase DDX39B OS_ATP-dependent RNA helicase DDX39A OS	DDX39B_DDX39A	DDX39A	GSyVSIHSSGFR	unique	Y3 ADPr_HCD_249_347_583 (DEKRSY)	0.06	0	115.65	25.43	28.41	1836.69	613.237	3	0.00138	0.749	37;36	48;47	43265	11392	5mg_eAf	HCD	2
Q86XP3	ATP-dependent RNA helicase DDX42 OS	DDX42	DDX42	sAPPQLPSFYK	unique	S1 ADPr_HCD_249_347_583 (DEKRSY)	1	153.1	152.41	20.28	31.15	1774.7	888.358	2	-3.81e-05	-0.0215	51	61	50033	15180	5mg_eAf	HCD	1
Q86XP3	ATP-dependent RNA helicase DDX42 OS	DDX42	DDX42	sAPPQLPSFYK	unique	S1 ADPr_HCD_249_347_583 (DEKRSY)	1	153.1	137.77	18.05	31.22	1775.7	888.858	2	1	-0.792	51	61	49201	15231	5mg_eAf	HCD	3
Q86XP3	ATP-dependent RNA helicase DDX42 OS	DDX42	DDX42	sAPPQLPSFYK	unique	S1 ADPr_HCD_249_347_583 (DEKRSY)	1	172.01	179.41	27.66	31.22	1775.7	888.858	2	1	-0.792	51	61	49203	15234	5mg_eAf	HCD	3
Q86XP3	ATP-dependent RNA helicase DDX42 OS	DDX42	DDX42	sAPPQLPSFYK	unique	S1 ADPr_HCD_249_347_583 (DEKRSY)	1	130.31	147.38	35.95	31.37	1774.7	888.359	2	0.00192	1.08	51	61	49216	15256	5mg_eAf	HCD	3
Q86XP3	ATP-dependent RNA helicase DDX42 OS	DDX42	DDX42	sAPPQLPSFYK	unique	S1 ADPr_HCD_249_347_583 (DEKRSY)	1	156.71	172.37	22.23	31.37	1774.7	888.359	2	0.00192	1.08	51	61	49218	15260	5mg_eAf	HCD	3
Q86XP3	ATP-dependent RNA helicase DDX42 OS	DDX42	DDX42	sAPPQLPSFYK	unique	S1 ADPr_HCD_249_347_583 (DEKRSY)	1	139.09	131.73	27.28	31.12	1774.7	888.358	2	0.000582	0.328	51	61	50141	15327	5mg_eAf	HCD	1
Q86XP3	ATP-dependent RNA helicase DDX42 OS	DDX42	DDX42	sAPPQLPSFYK	unique	S1 ADPr_HCD_249_347_583 (DEKRSY)	1	199.09	189.39	22.82	31.12	1774.7	888.358	2	0.000582	0.328	51	61	50143	15330	5mg_eAf	HCD	1
Q86XP3	ATP-dependent RNA helicase DDX42 OS	DDX42	DDX42	sAPPQLPSFYK	unique	S1 ADPr_HCD_249_347_583 (DEKRSY)	1	154.44	166.75	22.01	31.12	1774.7	888.358	2	0.000582	0.328	51	61	52462	16436	5mg_eAf	HCD	2
Q86XP3	ATP-dependent RNA helicase DDX42 OS	DDX42	DDX42	sHFVAASLSNQK	unique	S1 ADP-Ribosyl-EThcD (SRDEKY)	1	229.22	268.31	50.72	30.91	1828.72	610.58	3	0.000966	0.528	709	720	37447	8630	5mg_eAf	EThcD	2
Q86XP3	ATP-dependent RNA helicase DDX42 OS	DDX42	DDX42	sHFVAASLSNQK	unique	S1 ADPr_HCD_249_347_583 (DEKRSY)	1	95.1	113.27	17.62	30.91	1828.72	610.58	3	0.000966	0.528	709	720	36768	8631	5mg_eAf	HCD	2
Q7L014	Probable ATP-dependent RNA helicase DDX46 OS	DDX46	DDX46	sSGFSGK	unique	S1 ADPr_HCD_249_347_583 (DEKRSY)	0.95	17.2	66.75	23.73	25.69	1209.37	605.695	2	0.000542	0.448	770	776	26991	3591	5mg_eAf	HCD	2
P17844	Probable ATP-dependent RNA helicase DDX5 OS	DDX5	DDX5	GySSLLK	unique	Y2 ADPr_HCD_249_347_583 (DEKRSY)	0	18.25	78.71	17.63	27.54	1307.48	654.75	2	0.000922	0.705	517	523	43121	11720	5mg_eAf	HCD	1
P17844	Probable ATP-dependent RNA helicase DDX5 OS	DDX5	DDX5	AGPLSGk	unique	K7 ADPr_HCD_249_347_583 (DEKRSY)	1	52.87	44.39	15.69	25.81	1169.42	585.715	2	0.000202	0.172	26	32	29657	5180	5mg_eAf	HCD	2
Q9BQ39	ATP-dependent RNA helicase DDX50 OS	DDX50	DDX50	sSDNKLEETLTR	unique	S1 ADP-Ribosyl-EThcD (SRDEKY)	1	26.2	156.15	26.86	30.61	1932.75	645.258	3	0.00114	0.587	121	132	42007	10748	5mg_eAf	EThcD	2
Q9BQ39	ATP-dependent RNA helicase DDX50 OS	DDX50	DDX50	SSdNKLEETLTR	unique	D3 ADPr_HCD_249_347_583 (DEKRSY)	0.07	0.98	90.28	23.94	30.61	1932.75	645.258	3	0.00114	0.587	121	132	41287	10749	5mg_eAf	HCD	2
Q9BQ39	ATP-dependent RNA helicase DDX50 OS	DDX50	DDX50	sGWSSGR	unique	S1 ADPr_HCD_249_347_583 (DEKRSY)	1	54.64	73.34	22.16	28.1	1276.39	639.203	2	0.000762	0.596	680	686	26617	4051	5mg_eAf	HCD	3
Q9BQ39	ATP-dependent RNA helicase DDX50 OS	DDX50	DDX50	sGWSSGR	unique	S1 ADPr_HCD_249_347_583 (DEKRSY)	1	64.69	82.8	21.91	28.1	1276.39	639.203	2	0.000762	0.596	680	686	26619	4055	5mg_eAf	HCD	3
Q9BQ39	ATP-dependent RNA helicase DDX50 OS	DDX50	DDX50	sGWSSGR	unique	S1 ADPr_HCD_249_347_583 (DEKRSY)	1	43.73	68.78	19.66	28.27	1276.39	639.203	2	-9.81e-05	-0.0768	680	686	26868	4104	5mg_eAf	HCD	1
Q9BQ39	ATP-dependent RNA helicase DDX50 OS	DDX50	DDX50	sGWSSGR	unique	S1 ADPr_HCD_249_347_583 (DEKRSY)	1	55.1	66.9	17.37	28.27	1276.39	639.203	2	0.000262	0.205	680	686	26701	4188	5mg_eAf	HCD	3
Q9BQ39	ATP-dependent RNA helicase DDX50 OS	DDX50	DDX50	sGWSSGR	unique	S1 ADPr_HCD_249_347_583 (DEKRSY)	1	49.4	85.12	32.99	28.1	1276.39	639.203	2	0.000642	0.502	680	686	26946	4235	5mg_eAf	HCD	1
Q9BQ39	ATP-dependent RNA helicase DDX50 OS	DDX50	DDX50	sGWSSGR	unique	S1 ADPr_HCD_249_347_583 (DEKRSY)	1	60.86	85.12	28.74	28.1	1276.39	639.203	2	0.000642	0.502	680	686	26949	4239	5mg_eAf	HCD	1
Q9BQ39	ATP-dependent RNA helicase DDX50 OS	DDX50	DDX50	sGWSSGR	unique	S1 ADPr_HCD_249_347_583 (DEKRSY)	1	49.4	69.08	23.13	28.01	1276.39	639.203	2	-0.000458	-0.359	680	686	27050	4406	5mg_eAf	HCD	1
Q9BQ39	ATP-dependent RNA helicase DDX50 OS	DDX50	DDX50	sGWSSGR	unique	S1 ADPr_HCD_249_347_583 (DEKRSY)	1	54.64	46	20.56	28.27	1276.39	639.203	2	0.000142	0.111	680	686	29322	4631	5mg_eAf	HCD	2
Q9BQ39	ATP-dependent RNA helicase DDX50 OS	DDX50	DDX50	sGWSSGR	unique	S1 ADPr_HCD_249_347_583 (DEKRSY)	1	54.64	76.2	25.76	28.27	1276.39	639.203	2	0.000142	0.111	680	686	29324	4634	5mg_eAf	HCD	2
Q9BQ39	ATP-dependent RNA helicase DDX50 OS	DDX50	DDX50	sGWSSGR	unique	S1 ADPr_HCD_249_347_583 (DEKRSY)	1	30.6	53.98	22.52	28.1	1276.39	639.203	2	0.000882	0.69	680	686	29408	4770	5mg_eAf	HCD	2
Q9BQ39	ATP-dependent RNA helicase DDX50 OS	DDX50	DDX50	sGWSSGR	unique	S1 ADPr_HCD_249_347_583 (DEKRSY)	1	54.64	75.25	22.93	28.1	1276.39	639.203	2	0.000882	0.69	680	686	29410	4774	5mg_eAf	HCD	2
Q9BQ39	ATP-dependent RNA helicase DDX50 OS	DDX50	DDX50	SSDNkLEETLTR	unique	K5 ADPr_HCD_249_347_583 (DEKRSY)	0.25	0	38.05	18.62	30.58	1932.75	645.258	3	0.000776	0.401	121	132	38567	9583	5mg_eAf	HCD	1
Q9BQ39	ATP-dependent RNA helicase DDX50 OS	DDX50	DDX50	sSDNKLEETLTR	unique	S1 ADP-Ribosyl-EThcD (SRDEKY)	1	26.2	291.15	63.39	30.58	1932.75	645.258	3	0.000776	0.401	121	132	39465	9586	5mg_eAf	EThcD	1
Q9BQ39	ATP-dependent RNA helicase DDX50 OS	DDX50	DDX50	SSdNKLEETLTR	unique	D3 ADPr_HCD_249_347_583 (DEKRSY)	0.33	0	76.26	16.77	30.55	1932.75	967.382	2	-0.000238	-0.123	121	132	38046	9636	5mg_eAf	HCD	3
Q9Y2R4	Probable ATP-dependent RNA helicase DDX52 OS	DDX52	DDX52	sVPGVcGASQTHQKPQNGEK	unique	S1 ADPr_HCD_249_347_583 (DEKRSY)	1	131.38	208.62	29.22	30.99	2649.07	884.031	3	0.00205	0.774	54	73	27015	4702	5mg_eAf	HCD	3
Q9Y2R4	Probable ATP-dependent RNA helicase DDX52 OS	DDX52	DDX52	sVPGVcGASQTHQKPQNGEK	unique	S1 ADPr_HCD_249_347_583 (DEKRSY)	1	76.63	141.44	21.36	30.99	2649.07	884.029	3	-0.00161	-0.607	54	73	27255	4743	5mg_eAf	HCD	1
Q8TDD1	ATP-dependent RNA helicase DDX54 OS	DDX54	DDX54	yISSSYK	unique	Y1 ADPr_HCD_249_347_583 (DEKRSY)	1	33.65	74.8	15.35	30.64	1387.47	694.745	2	0.0011	0.794	758	764	29174	5112	5mg_eAf	HCD	1
Q9NY93	Probable ATP-dependent RNA helicase DDX56 OS	DDX56	DDX56	sQNPLR	unique	S1 ADPr_HCD_249_347_583 (DEKRSY)	1	81.01	61.61	18.99	27.82	1254.44	628.229	2	0.000402	0.32	526	531	26841	4417	5mg_eAf	HCD	3
Q9NY93	Probable ATP-dependent RNA helicase DDX56 OS	DDX56	DDX56	sQNPLR	unique	S1 ADPr_HCD_249_347_583 (DEKRSY)	1	60.44	59.74	27.01	27.82	1254.44	628.229	2	0.000402	0.32	526	531	26844	4422	5mg_eAf	HCD	3
Q9NY93	Probable ATP-dependent RNA helicase DDX56 OS	DDX56	DDX56	sQNPLR	unique	S1 ADPr_HCD_249_347_583 (DEKRSY)	1	69.03	56.06	24.63	28.1	1254.44	628.229	2	-0.000198	-0.158	526	531	29648	5165	5mg_eAf	HCD	2
P35659	Protein DEK OS	DEK	DEK	sLIVEGK	unique	S1 ADPr_HCD_249_347_583 (DEKRSY)	1	54.64	82.51	22.87	32.84	1285.5	643.758	2	0.00134	1.04	51	57	33518	7527	5mg_eAf	HCD	3
P35659	Protein DEK OS	DEK	DEK	sLIVEGK	unique	S1 ADPr_HCD_249_347_583 (DEKRSY)	1	54.64	65.16	17.58	32.84	1285.5	643.758	2	0.0011	0.856	51	57	34019	7545	5mg_eAf	HCD	1
P35659	Protein DEK OS	DEK	DEK	sLIVEGK	unique	S1 ADPr_HCD_249_347_583 (DEKRSY)	1	49.94	77.47	25.3	32.84	1285.5	643.758	2	0.0011	0.856	51	57	34022	7550	5mg_eAf	HCD	1
P35659	Protein DEK OS	DEK	DEK	sLIVEGK	unique	S1 ADPr_HCD_249_347_583 (DEKRSY)	1	54.64	85.3	23.55	31.63	1285.5	643.757	2	0.000482	0.375	51	57	36635	8414	5mg_eAf	HCD	2
Q15392	Delta(24)-sterol reductase OS	DHCR24	DHCR24	IsLLK	razor	S2 ADPr_HCD_249_347_583 (DEKRSY)	1	26.58	46.4	17.34	27.42	1113.45	557.732	2	-0.00104	-0.932	363	367	40800	10553	5mg_eAf	HCD	1
Q8IY37	Probable ATP-dependent RNA helicase DHX37 OS	DHX37	DHX37	IsSLSGAHR	unique	S2 ADPr_HCD_249_347_583 (DEKRSY)	1	65.69	119.13	25.69	28.63	1467.56	734.785	2	0.000682	0.464	143	151	26665	4130	5mg_eAf	HCD	3
Q8IY37	Probable ATP-dependent RNA helicase DHX37 OS	DHX37	DHX37	IsSLSGAHR	unique	S2 ADPr_HCD_249_347_583 (DEKRSY)	1	91.36	129.87	23.99	28.63	1467.56	734.785	2	0.000682	0.464	143	151	26668	4134	5mg_eAf	HCD	3
Q8IY37	Probable ATP-dependent RNA helicase DHX37 OS	DHX37	DHX37	IsSLSGAHR	unique	S2 ADPr_HCD_249_347_583 (DEKRSY)	1	43.97	86.23	25.14	28.64	1467.56	734.786	2	0.00202	1.38	143	151	26929	4206	5mg_eAf	HCD	1
Q8IY37	Probable ATP-dependent RNA helicase DHX37 OS	DHX37	DHX37	ISsLSGAHR	unique	S3 ADPr_HCD_249_347_583 (DEKRSY)	0	0	123.39	34.01	28.64	1467.56	734.786	2	0.00202	1.38	143	151	26932	4211	5mg_eAf	HCD	1
Q8IY37	Probable ATP-dependent RNA helicase DHX37 OS	DHX37	DHX37	IsSLSGAHR	unique	S2 ADPr_HCD_249_347_583 (DEKRSY)	0.99	23.2	69.48	25.53	28.63	1467.56	734.785	2	0.000562	0.383	143	151	29541	4988	5mg_eAf	HCD	2
Q8IY37	Probable ATP-dependent RNA helicase DHX37 OS	DHX37	DHX37	IsSLSGAHR	unique	S2 ADPr_HCD_249_347_583 (DEKRSY)	0.04	23.2	57.62	18.29	28.82	1467.55	490.192	3	-0.000144	-0.0981	143	151	29549	5002	5mg_eAf	HCD	2
Q8IY37	Probable ATP-dependent RNA helicase DHX37 OS	DHX37	DHX37	ISSLsGAHR	unique	S5 ADP-Ribosyl-EThcD (SRDEKY)	1	74.37	210.46	23.4	28.82	1467.55	490.192	3	-0.000144	-0.0981	143	151	30386	5006	5mg_eAf	EThcD	2
Q8IY37	Probable ATP-dependent RNA helicase DHX37 OS	DHX37	DHX37	IsSLSGAHR	unique	S2 ADPr_HCD_249_347_583 (DEKRSY)	1	72.34	153.91	20.53	28.82	1467.55	490.192	3	-0.000144	-0.0981	143	151	29552	5007	5mg_eAf	HCD	2
Q92620	Pre-mRNA-splicing factor ATP-dependent RNA helicase PRP16 OS	DHX38	DHX38	sAASEQHVFK	unique	S1 ADPr_HCD_249_347_583 (DEKRSY)	1	52.54	106.3	21.1	29.75	1643.6	822.808	2	-9.81e-05	-0.0597	31	40	28993	5180	5mg_eAf	HCD	3
Q92620	Pre-mRNA-splicing factor ATP-dependent RNA helicase PRP16 OS	DHX38	DHX38	sAASEQHVFK	unique	S1 ADPr_HCD_249_347_583 (DEKRSY)	1	42.01	96.04	18.5	29.75	1643.6	822.808	2	-0.000238	-0.145	31	40	29261	5254	5mg_eAf	HCD	1
Q92620	Pre-mRNA-splicing factor ATP-dependent RNA helicase PRP16 OS	DHX38	DHX38	SAAsEQHVFK	unique	S4 ADP-Ribosyl-EThcD (SRDEKY)	0	0	205.86	19.53	29.7	1643.6	548.875	3	0.000866	0.526	31	40	32784	6241	5mg_eAf	EThcD	2
Q92620	Pre-mRNA-splicing factor ATP-dependent RNA helicase PRP16 OS	DHX38	DHX38	sAASEQHVFK	unique	S1 ADPr_HCD_249_347_583 (DEKRSY)	1	96.42	157.95	27.35	29.7	1643.6	548.875	3	0.000866	0.526	31	40	31998	6242	5mg_eAf	HCD	2
Q9BTC0	Death-inducer obliterator 1 OS	DIDO1	DIDO1	rPWLSATPSSGASAAR	unique	R1 ADPr_HCD_249_347_583 (DEKRSY)	1	52.21	141.59	37.83	30.27	2154.89	1078.45	2	0.000302	0.14	597	612	40705	10418	5mg_eAf	HCD	1
Q9BTC0	Death-inducer obliterator 1 OS	DIDO1	DIDO1	rPWLSATPSSGASAAR	unique	R1 ADPr_HCD_249_347_583 (DEKRSY)	0.49	17.1	97.48	35.32	30.44	2154.89	719.304	3	0.0012	0.555	597	612	40735	10461	5mg_eAf	HCD	1
Q9BTC0	Death-inducer obliterator 1 OS	DIDO1	DIDO1	RPWLsATPSSGASAAR	unique	S5 ADP-Ribosyl-EThcD (SRDEKY)	1	96.3	405.61	85.87	30.44	2154.89	719.304	3	0.0012	0.555	597	612	41695	10463	5mg_eAf	EThcD	1
Q9BTC0	Death-inducer obliterator 1 OS	DIDO1	DIDO1	rPWLSATPSSGASAAR	unique	R1 ADPr_HCD_249_347_583 (DEKRSY)	1	108.42	201.46	54.89	30.44	2154.89	719.304	3	0.0012	0.555	597	612	40737	10464	5mg_eAf	HCD	1
Q9BTC0	Death-inducer obliterator 1 OS	DIDO1	DIDO1	rPWLSATPSSGASAAR	unique	R1 ADPr_HCD_249_347_583 (DEKRSY)	1	48.79	123.41	45.93	30.44	2154.89	719.304	3	0.00102	0.471	597	612	40209	10536	5mg_eAf	HCD	3
Q9BTC0	Death-inducer obliterator 1 OS	DIDO1	DIDO1	RPWLsATPSSGASAAR	unique	S5 ADP-Ribosyl-EThcD (SRDEKY)	1	91.54	405.19	63.44	30.3	2154.89	719.305	3	0.0036	1.67	597	612	41190	10538	5mg_eAf	EThcD	3
Q9BTC0	Death-inducer obliterator 1 OS	DIDO1	DIDO1	RPWLsATPSSGASAAR	unique	S5 ADPr_HCD_249_347_583 (DEKRSY)	0	0	185.48	42.17	30.3	2154.89	719.305	3	0.0036	1.67	597	612	40211	10539	5mg_eAf	HCD	3
Q9BTC0	Death-inducer obliterator 1 OS	DIDO1	DIDO1	rPWLSATPSSGASAAR	unique	R1 ADPr_HCD_249_347_583 (DEKRSY)	1	77.11	180.4	52.65	30.22	2154.89	1078.45	2	6.19e-05	0.0287	597	612	40221	10554	5mg_eAf	HCD	3
Q9BTC0	Death-inducer obliterator 1 OS	DIDO1	DIDO1	KsSFANVAAATPAIK	unique	S2 ADPr_HCD_249_347_583 (DEKRSY)	0.99	23.2	179.42	75.28	30.82	2015.88	672.966	3	0.0011	0.543	570	584	42979	11509	5mg_eAf	HCD	1
Q9BTC0	Death-inducer obliterator 1 OS	DIDO1	DIDO1	KsSFANVAAATPAIK	unique	S2 ADP-Ribosyl-EThcD (SRDEKY)	1	47.63	435.78	102	30.82	2015.88	672.966	3	0.0011	0.543	570	584	43953	11513	5mg_eAf	EThcD	1
Q9BTC0	Death-inducer obliterator 1 OS	DIDO1	DIDO1	KsSFANVAAATPAIK	unique	S2 ADPr_HCD_249_347_583 (DEKRSY)	0	0	258.6	90.56	30.82	2015.88	672.966	3	0.0011	0.543	570	584	42982	11514	5mg_eAf	HCD	1
Q9BTC0	Death-inducer obliterator 1 OS	DIDO1	DIDO1	kSSFANVAAATPAIK	unique	K1 ADPr_HCD_249_347_583 (DEKRSY)	0.98	19.23	143.59	67.9	30.97	2015.88	1008.95	2	0.000122	0.0604	570	584	42992	11529	5mg_eAf	HCD	1
Q9BTC0	Death-inducer obliterator 1 OS	DIDO1	DIDO1	kSSFANVAAATPAIK	unique	K1 ADPr_HCD_249_347_583 (DEKRSY)	1	57.86	259.47	84.01	30.99	2015.87	1008.94	2	-0.000498	-0.247	570	584	42995	11533	5mg_eAf	HCD	1
Q9BTC0	Death-inducer obliterator 1 OS	DIDO1	DIDO1	rPWLSATPSSGASAAR	unique	R1 ADPr_HCD_249_347_583 (DEKRSY)	1	67.84	129	65.04	30.24	2154.89	719.304	3	0.000656	0.304	597	612	43397	11582	5mg_eAf	HCD	2
Q9BTC0	Death-inducer obliterator 1 OS	DIDO1	DIDO1	RPWLsATPSSGASAAR	unique	S5 ADP-Ribosyl-EThcD (SRDEKY)	1	61.09	398.88	80.64	30.24	2154.89	719.304	3	0.000656	0.304	597	612	44188	11585	5mg_eAf	EThcD	2
Q9BTC0	Death-inducer obliterator 1 OS	DIDO1	DIDO1	rPWLSATPSSGASAAR	unique	R1 ADPr_HCD_249_347_583 (DEKRSY)	1	59.21	186.07	51.07	30.24	2154.89	719.304	3	0.000656	0.304	597	612	43400	11586	5mg_eAf	HCD	2
Q9BTC0	Death-inducer obliterator 1 OS	DIDO1	DIDO1	kSSFANVAAATPAIK	unique	K1 ADPr_HCD_249_347_583 (DEKRSY)	1	61.59	225.32	121	30.97	2015.88	672.966	3	0.000346	0.171	570	584	40908	11628	5mg_eAf	HCD	3
Q9BTC0	Death-inducer obliterator 1 OS	DIDO1	DIDO1	KsSFANVAAATPAIK	unique	S2 ADP-Ribosyl-EThcD (SRDEKY)	1	24.44	447.86	100.1	31.05	2015.87	672.965	3	-0.000944	-0.468	570	584	41437	11631	5mg_eAf	EThcD	3
Q9BTC0	Death-inducer obliterator 1 OS	DIDO1	DIDO1	kSSFANVAAATPAIK	unique	K1 ADPr_HCD_249_347_583 (DEKRSY)	1	41.91	226	101.2	30.97	2015.88	1008.95	2	0.000122	0.0604	570	584	40915	11640	5mg_eAf	HCD	3
Q9BTC0	Death-inducer obliterator 1 OS	DIDO1	DIDO1	KSsFANVAAATPAIK	unique	S3 ADPr_HCD_249_347_583 (DEKRSY)	0.33	0	37.59	16.09	30.97	2015.88	672.966	3	0.000166	0.0822	570	584	43069	11645	5mg_eAf	HCD	1
Q9BTC0	Death-inducer obliterator 1 OS	DIDO1	DIDO1	kSSFANVAAATPAIK	unique	K1 ADPr_HCD_249_347_583 (DEKRSY)	1	54.96	278.38	102.2	30.82	2015.88	1008.95	2	0.0011	0.546	570	584	42442	11645	5mg_eAf	HCD	3
Q9BTC0	Death-inducer obliterator 1 OS	DIDO1	DIDO1	KsSFANVAAATPAIK	unique	S2 ADP-Ribosyl-EThcD (SRDEKY)	0.33	0	235.85	19.63	30.97	2015.88	672.966	3	0.000166	0.0822	570	584	43987	11650	5mg_eAf	EThcD	1
Q9BTC0	Death-inducer obliterator 1 OS	DIDO1	DIDO1	KSsFANVAAATPAIK	unique	S3 ADPr_HCD_249_347_583 (DEKRSY)	0.33	0	118.72	28.08	30.97	2015.88	672.966	3	0.000166	0.0822	570	584	43072	11651	5mg_eAf	HCD	1
Q9BTC0	Death-inducer obliterator 1 OS	DIDO1	DIDO1	RPWLSATPsSGASAAR	unique	S9 ADP-Ribosyl-EThcD (SRDEKY)	1	34.18	175.71	17.94	30.85	2155.89	719.639	3	1.01	1.3	597	612	44210	11690	5mg_eAf	EThcD	2
Q9BTC0	Death-inducer obliterator 1 OS	DIDO1	DIDO1	KSsFANVAAATPAIK	unique	S3 ADP-Ribosyl-EThcD (SRDEKY)	0.33	0	293.87	38.62	31.07	2015.87	672.965	3	-0.00148	-0.736	570	584	43474	11778	5mg_eAf	EThcD	3
Q9BTC0	Death-inducer obliterator 1 OS	DIDO1	DIDO1	KsSFANVAAATPAIK	unique	S2 ADPr_HCD_249_347_583 (DEKRSY)	0.49	0	103.38	26.09	31.07	2015.87	672.965	3	-0.00148	-0.736	570	584	42534	11779	5mg_eAf	HCD	3
Q9BTC0	Death-inducer obliterator 1 OS	DIDO1	DIDO1	kSSFANVAAATPAIK	unique	K1 ADPr_HCD_249_347_583 (DEKRSY)	1	35.69	179.98	93.48	30.84	2015.88	672.966	3	0.000886	0.439	570	584	45614	12673	5mg_eAf	HCD	2
Q9BTC0	Death-inducer obliterator 1 OS	DIDO1	DIDO1	KsSFANVAAATPAIK	unique	S2 ADP-Ribosyl-EThcD (SRDEKY)	1	50.64	447.31	101.7	30.83	2015.88	672.966	3	0.00128	0.633	570	584	46421	12675	5mg_eAf	EThcD	2
Q9BTC0	Death-inducer obliterator 1 OS	DIDO1	DIDO1	kSSFANVAAATPAIK	unique	K1 ADPr_HCD_249_347_583 (DEKRSY)	1	57.86	240.28	101.6	30.83	2015.88	672.966	3	0.00128	0.633	570	584	45616	12676	5mg_eAf	HCD	2
Q9BTC0	Death-inducer obliterator 1 OS	DIDO1	DIDO1	KSsFANVAAATPAIK	unique	S3 ADPr_HCD_249_347_583 (DEKRSY)	0.33	0	81.38	45.4	30.95	2015.88	1008.95	2	1.87e-06	0.000926	570	584	45627	12690	5mg_eAf	HCD	2
Q9BTC0	Death-inducer obliterator 1 OS	DIDO1	DIDO1	kSSFANVAAATPAIK	unique	K1 ADPr_HCD_249_347_583 (DEKRSY)	1	57.86	250.24	106.9	30.95	2015.88	1008.95	2	1.87e-06	0.000926	570	584	45630	12694	5mg_eAf	HCD	2
Q9BTC0	Death-inducer obliterator 1 OS	DIDO1	DIDO1	SsFANVAAATPAIK	unique	S2 ADPr_HCD_249_347_583 (DEKRSY)	0.5	0	47.96	24.59	31.34	1887.78	944.897	2	-9.81e-05	-0.052	571	584	45670	13226	5mg_eAf	HCD	1
Q9BTC0	Death-inducer obliterator 1 OS	DIDO1	DIDO1	SsFANVAAATPAIK	unique	S2 ADPr_HCD_249_347_583 (DEKRSY)	0	0	183.75	63.89	31.34	1887.78	944.897	2	-9.81e-05	-0.052	571	584	45673	13230	5mg_eAf	HCD	1
Q9BTC0	Death-inducer obliterator 1 OS	DIDO1	DIDO1	SsFANVAAATPAIK	unique	S2 ADPr_HCD_249_347_583 (DEKRSY)	0.5	0	89.47	33.4	31.43	1887.78	630.268	3	0.000986	0.522	571	584	45704	13279	5mg_eAf	HCD	1
Q9BTC0	Death-inducer obliterator 1 OS	DIDO1	DIDO1	sSFANVAAATPAIK	unique	S1 ADP-Ribosyl-EThcD (SRDEKY)	1	50.64	349.57	61.12	31.43	1887.78	630.268	3	0.000986	0.522	571	584	46372	13281	5mg_eAf	EThcD	1
Q9BTC0	Death-inducer obliterator 1 OS	DIDO1	DIDO1	SsFANVAAATPAIK	unique	S2 ADPr_HCD_249_347_583 (DEKRSY)	0.5	0	189.57	42.26	31.43	1887.78	630.268	3	0.000986	0.522	571	584	45706	13282	5mg_eAf	HCD	1
Q9BTC0	Death-inducer obliterator 1 OS	DIDO1	DIDO1	SsFANVAAATPAIK	unique	S2 ADPr_HCD_249_347_583 (DEKRSY)	0.5	0	112.31	44.96	31.46	1887.78	944.898	2	0.000762	0.403	571	584	45032	13343	5mg_eAf	HCD	3
Q9BTC0	Death-inducer obliterator 1 OS	DIDO1	DIDO1	sSFANVAAATPAIK	unique	S1 ADPr_HCD_249_347_583 (DEKRSY)	1	23.2	196.95	78.37	31.46	1887.78	944.898	2	0.000762	0.403	571	584	45035	13347	5mg_eAf	HCD	3
Q9BTC0	Death-inducer obliterator 1 OS	DIDO1	DIDO1	SsFANVAAATPAIK	unique	S2 ADPr_HCD_249_347_583 (DEKRSY)	0.5	0	63.99	27.24	31.48	1887.78	944.898	2	0.000642	0.34	571	584	45772	13377	5mg_eAf	HCD	1
Q9BTC0	Death-inducer obliterator 1 OS	DIDO1	DIDO1	SsFANVAAATPAIK	unique	S2 ADPr_HCD_249_347_583 (DEKRSY)	0.5	0	54	25.65	31.33	1887.78	630.268	3	0.00135	0.713	571	584	45075	13408	5mg_eAf	HCD	3
Q9BTC0	Death-inducer obliterator 1 OS	DIDO1	DIDO1	sSFANVAAATPAIK	unique	S1 ADP-Ribosyl-EThcD (SRDEKY)	1	44.63	305.13	43.42	31.33	1887.78	630.268	3	0.00135	0.713	571	584	45814	13411	5mg_eAf	EThcD	3
Q9BTC0	Death-inducer obliterator 1 OS	DIDO1	DIDO1	SsFANVAAATPAIK	unique	S2 ADPr_HCD_249_347_583 (DEKRSY)	0.5	0	129.58	22.28	31.33	1887.78	630.268	3	0.00135	0.713	571	584	45077	13412	5mg_eAf	HCD	3
Q9BTC0	Death-inducer obliterator 1 OS	DIDO1	DIDO1	SsFANVAAATPAIK	unique	S2 ADPr_HCD_249_347_583 (DEKRSY)	0.5	0	145.8	43.29	31.29	1887.78	944.898	2	2.19e-05	0.0116	571	584	48244	14420	5mg_eAf	HCD	2
Q9BTC0	Death-inducer obliterator 1 OS	DIDO1	DIDO1	SsFANVAAATPAIK	unique	S2 ADPr_HCD_249_347_583 (DEKRSY)	0.5	0	126.28	36.13	31.43	1887.78	630.268	3	0.000806	0.427	571	584	48269	14456	5mg_eAf	HCD	2
Q9BTC0	Death-inducer obliterator 1 OS	DIDO1	DIDO1	sSFANVAAATPAIK	unique	S1 ADP-Ribosyl-EThcD (SRDEKY)	1	56.66	368.45	61.82	31.07	1887.78	630.268	3	0.00153	0.808	571	584	48737	14459	5mg_eAf	EThcD	2
Q9BTC0	Death-inducer obliterator 1 OS	DIDO1	DIDO1	SsFANVAAATPAIK	unique	S2 ADPr_HCD_249_347_583 (DEKRSY)	0.5	0	190.02	39.85	31.07	1887.78	630.268	3	0.00153	0.808	571	584	48272	14460	5mg_eAf	HCD	2
Q9BTC0	Death-inducer obliterator 1 OS	DIDO1	DIDO1	sGPQSASTAVK	unique	S1 ADPr_HCD_249_347_583 (DEKRSY)	1	38.93	81.28	21.26	31.19	1572.59	787.3	2	0.000162	0.103	123	133	27473	4390	5mg_eAf	HCD	2
Q9BTC0	Death-inducer obliterator 1 OS	DIDO1	DIDO1	sILAKPSSSPDPR	unique	S1 ADP-Ribosyl-EThcD (SRDEKY)	1	160.83	263.66	38.68	29.97	1894.79	632.603	3	-0.000314	-0.166	1011	1023	32293	7170	5mg_eAf	EThcD	3
Q9BTC0	Death-inducer obliterator 1 OS	DIDO1	DIDO1	sILAKPSSSPDPR	unique	S1 ADPr_HCD_249_347_583 (DEKRSY)	1	33.16	77.29	23.99	29.97	1894.79	632.603	3	-0.000314	-0.166	1011	1023	31759	7171	5mg_eAf	HCD	3
Q9BTC0	Death-inducer obliterator 1 OS	DIDO1	DIDO1	sILAKPSSSPDPR	unique	S1 ADP-Ribosyl-EThcD (SRDEKY)	1	178.54	265.87	41.08	30.24	1894.79	632.603	3	0.000226	0.119	1011	1023	34779	7215	5mg_eAf	EThcD	1
Q9BTC0	Death-inducer obliterator 1 OS	DIDO1	DIDO1	sILAKPSSSPDPR	unique	S1 ADPr_HCD_249_347_583 (DEKRSY)	1	33.16	98.45	25.72	30.24	1894.79	632.603	3	0.000226	0.119	1011	1023	33811	7216	5mg_eAf	HCD	1
Q9BTC0	Death-inducer obliterator 1 OS	DIDO1	DIDO1	sILAKPSSSPDPR	unique	S1 ADP-Ribosyl-EThcD (SRDEKY)	1	154.51	245.15	32.97	30.29	1894.79	632.603	3	0.000796	0.42	1011	1023	37367	8305	5mg_eAf	EThcD	2
Q9BTC0	Death-inducer obliterator 1 OS	DIDO1	DIDO1	sILAKPSSSPDPR	unique	S1 ADPr_HCD_249_347_583 (DEKRSY)	1	38.35	87.14	23.73	30.29	1894.79	632.603	3	0.000796	0.42	1011	1023	36566	8306	5mg_eAf	HCD	2
Q68CQ4	Digestive organ expansion factor homolog OS	DIEXF	DIEXF	sQSQLLNTLTK	unique	S1 ADPr_HCD_249_347_583 (DEKRSY)	0.98	19.23	84.45	38.6	31.36	1772.74	887.377	2	4.19e-05	0.0236	8	18	47805	14117	5mg_eAf	HCD	1
Q9UNQ2	Probable dimethyladenosine transferase OS	DIMT1	DIMT1	sAGGLmFNTGIGQHILK	unique	S1 ADPr_HCD_249_347_583 (DEKRSY), M6 Oxidation	100 %, 100 %	86.26, 1'000.00	73.84	26.79	31.35	2299.97	1150.99	2	-0.00245	-1.07	24	40	51824	16944	5mg_eAf	HCD	3
Q9UNQ2	Probable dimethyladenosine transferase OS	DIMT1	DIMT1	sAGGLmFNTGIGQHILK	unique	S1 ADPr_HCD_249_347_583 (DEKRSY), M6 Oxidation	100 %, 100 %	239.27, 1'000.00	263.53	68.18	31.35	2299.97	1150.99	2	-0.00245	-1.07	24	40	51827	16948	5mg_eAf	HCD	3
Q9UNQ2	Probable dimethyladenosine transferase OS	DIMT1	DIMT1	sAGGLmFNTGIGQHILK	unique	S1 ADPr_HCD_249_347_583 (DEKRSY), M6 Oxidation	100 %, 100 %	203.52, 1'000.00	192.76	65.36	31.38	2299.97	767.664	3	9.09e-05	0.0395	24	40	51839	16968	5mg_eAf	HCD	3
Q9UNQ2	Probable dimethyladenosine transferase OS	DIMT1	DIMT1	sAGGLmFNTGIGQHILK	unique	S1 ADP-Ribosyl-EThcD (SRDEKY), M6 Oxidation	100 %, 100 %	606.92, 1'000.00	532.8	84.78	31.41	2299.97	767.664	3	0.000631	0.274	24	40	52505	16971	5mg_eAf	EThcD	3
Q9UNQ2	Probable dimethyladenosine transferase OS	DIMT1	DIMT1	sAGGLmFNTGIGQHILK	unique	S1 ADPr_HCD_249_347_583 (DEKRSY), M6 Oxidation	100 %, 100 %	276.01, 1'000.00	261.1	84.9	31.41	2299.97	767.664	3	0.000631	0.274	24	40	51842	16972	5mg_eAf	HCD	3
Q9UNQ2	Probable dimethyladenosine transferase OS	DIMT1	DIMT1	sAGGLmFNTGIGQHILK	unique	S1 ADPr_HCD_249_347_583 (DEKRSY), M6 Oxidation	100 %, 100 %	153.19, 1'000.00	151.66	42.75	31.4	2300.97	767.998	3	1	0.0227	24	40	51878	17029	5mg_eAf	HCD	3
Q9UNQ2	Probable dimethyladenosine transferase OS	DIMT1	DIMT1	sAGGLmFNTGIGQHILK	unique	S1 ADP-Ribosyl-EThcD (SRDEKY), M6 Oxidation	100 %, 100 %	534.26, 1'000.00	456.53	60.6	31.4	2300.97	767.998	3	1	0.0227	24	40	52514	17030	5mg_eAf	EThcD	3
Q9UNQ2	Probable dimethyladenosine transferase OS	DIMT1	DIMT1	sAGGLmFNTGIGQHILK	unique	S1 ADPr_HCD_249_347_583 (DEKRSY), M6 Oxidation	100 %, 100 %	198.47, 1'000.00	179.98	53.69	31.4	2300.97	767.998	3	1	0.0227	24	40	51879	17031	5mg_eAf	HCD	3
Q9UNQ2	Probable dimethyladenosine transferase OS	DIMT1	DIMT1	sAGGLmFNTGIGQHILK	unique	S1 ADPr_HCD_249_347_583 (DEKRSY), M6 Oxidation	100 %, 100 %	203.52, 1'000.00	201.68	69.35	31.35	2299.97	767.664	3	-8.91e-05	-0.0387	24	40	54277	17122	5mg_eAf	HCD	1
Q9UNQ2	Probable dimethyladenosine transferase OS	DIMT1	DIMT1	sAGGLmFNTGIGQHILK	unique	S1 ADPr_HCD_249_347_583 (DEKRSY), M6 Oxidation	100 %, 100 %	93.56, 1'000.00	87.17	38.55	31.34	2299.97	1150.99	2	-0.000993	-0.432	24	40	54278	17123	5mg_eAf	HCD	1
Q9UNQ2	Probable dimethyladenosine transferase OS	DIMT1	DIMT1	sAGGLmFNTGIGQHILK	unique	S1 ADP-Ribosyl-EThcD (SRDEKY), M6 Oxidation	100 %, 100 %	555.90, 1'000.00	507.91	78.6	31.4	2299.97	767.665	3	0.00174	0.757	24	40	55131	17124	5mg_eAf	EThcD	1
Q9UNQ2	Probable dimethyladenosine transferase OS	DIMT1	DIMT1	sAGGLmFNTGIGQHILK	unique	S1 ADPr_HCD_249_347_583 (DEKRSY), M6 Oxidation	100 %, 100 %	287.26, 1'000.00	274.86	76.14	31.4	2299.97	767.665	3	0.00174	0.757	24	40	54279	17125	5mg_eAf	HCD	1
Q9UNQ2	Probable dimethyladenosine transferase OS	DIMT1	DIMT1	sAGGLmFNTGIGQHILK	unique	S1 ADPr_HCD_249_347_583 (DEKRSY), M6 Oxidation	100 %, 100 %	221.75, 1'000.00	199.53	55.09	31.34	2299.97	1150.99	2	-0.000993	-0.432	24	40	54280	17127	5mg_eAf	HCD	1
Q9UNQ2	Probable dimethyladenosine transferase OS	DIMT1	DIMT1	sAGGLmFNTGIGQHILK	unique	S1 ADPr_HCD_249_347_583 (DEKRSY), M6 Oxidation	100 %, 100 %	119.85, 1'000.00	109.51	57.73	31.38	2299.97	767.664	3	9.09e-05	0.0395	24	40	54386	17274	5mg_eAf	HCD	1
Q9UNQ2	Probable dimethyladenosine transferase OS	DIMT1	DIMT1	sAGGLmFNTGIGQHILK	unique	S1 ADP-Ribosyl-EThcD (SRDEKY), M6 Oxidation	100 %, 100 %	437.62, 1'000.00	394.33	53.51	31.38	2299.97	767.664	3	9.09e-05	0.0395	24	40	55163	17276	5mg_eAf	EThcD	1
Q9UNQ2	Probable dimethyladenosine transferase OS	DIMT1	DIMT1	sAGGLmFNTGIGQHILK	unique	S1 ADPr_HCD_249_347_583 (DEKRSY), M6 Oxidation	100 %, 100 %	162.55, 1'000.00	221.98	61.26	31.38	2299.97	767.664	3	9.09e-05	0.0395	24	40	54388	17277	5mg_eAf	HCD	1
Q9UNQ2	Probable dimethyladenosine transferase OS	DIMT1	DIMT1	sAGGLmFNTGIGQHILK	unique	S1 ADPr_HCD_249_347_583 (DEKRSY), M6 Oxidation	100 %, 100 %	104.42, 1'000.00	96.12	38.42	31.34	2299.97	767.664	3	-0.00138	-0.599	24	40	52092	17333	5mg_eAf	HCD	3
Q9UNQ2	Probable dimethyladenosine transferase OS	DIMT1	DIMT1	sAGGLmFNTGIGQHILK	unique	S1 ADP-Ribosyl-EThcD (SRDEKY), M6 Oxidation	100 %, 100 %	287.17, 1'000.00	261.9	22.39	31.33	2299.97	767.663	3	-0.00174	-0.756	24	40	55193	17454	5mg_eAf	EThcD	1
Q9UNQ2	Probable dimethyladenosine transferase OS	DIMT1	DIMT1	sAGGLmFNTGIGQHILK	unique	S1 ADPr_HCD_249_347_583 (DEKRSY), M6 Oxidation	100 %, 100 %	135.16, 1'000.00	147.25	44.43	31.33	2299.97	767.663	3	-0.00174	-0.756	24	40	54526	17455	5mg_eAf	HCD	1
Q9UNQ2	Probable dimethyladenosine transferase OS	DIMT1	DIMT1	sAGGLmFNTGIGQHILK	unique	S1 ADPr_HCD_249_347_583 (DEKRSY), M6 Oxidation	100 %, 100 %	203.52, 1'000.00	182.87	73.61	31.35	2299.97	767.664	3	-0.000269	-0.117	24	40	56607	18361	5mg_eAf	HCD	2
Q9UNQ2	Probable dimethyladenosine transferase OS	DIMT1	DIMT1	sAGGLmFNTGIGQHILK	unique	S1 ADP-Ribosyl-EThcD (SRDEKY), M6 Oxidation	100 %, 100 %	557.74, 1'000.00	504.83	81.45	31.35	2299.97	767.664	3	-0.000269	-0.117	24	40	57426	18364	5mg_eAf	EThcD	2
Q9UNQ2	Probable dimethyladenosine transferase OS	DIMT1	DIMT1	sAGGLmFNTGIGQHILK	unique	S1 ADPr_HCD_249_347_583 (DEKRSY), M6 Oxidation	100 %, 100 %	287.26, 1'000.00	270.63	68.39	31.35	2299.97	767.664	3	-0.000269	-0.117	24	40	56610	18365	5mg_eAf	HCD	2
Q9UNQ2	Probable dimethyladenosine transferase OS	DIMT1	DIMT1	sAGGLmFNTGIGQHILK	unique	S1 ADPr_HCD_249_347_583 (DEKRSY), M6 Oxidation	100 %, 100 %	185.94, 1'000.00	184.32	45.68	31.46	2299.97	1150.99	2	0.000967	0.42	24	40	56628	18393	5mg_eAf	HCD	2
Q9UNQ2	Probable dimethyladenosine transferase OS	DIMT1	DIMT1	sAGGLmFNTGIGQHILK	unique	S1 ADPr_HCD_249_347_583 (DEKRSY), M6 Oxidation	100 %, 100 %	142.58, 1'000.00	127.84	64	31.38	2299.97	767.664	3	9.09e-05	0.0395	24	40	56789	18623	5mg_eAf	HCD	1
Q9UNQ2	Probable dimethyladenosine transferase OS	DIMT1	DIMT1	sAGGLmFNTGIGQHILK	unique	S1 ADPr_HCD_249_347_583 (DEKRSY), M6 Oxidation	100 %, 100 %	77.77, 1'000.00	70.19	24.44	31.43	2300.97	767.999	3	1	0.739	24	40	56838	18679	5mg_eAf	HCD	2
Q9UNQ2	Probable dimethyladenosine transferase OS	DIMT1	DIMT1	sAGGLmFNTGIGQHILK	unique	S1 ADP-Ribosyl-EThcD (SRDEKY), M6 Oxidation	100 %, 100 %	371.01, 1'000.00	333.73	45.92	31.43	2300.97	767.999	3	1	0.739	24	40	57487	18681	5mg_eAf	EThcD	2
Q9UNQ2	Probable dimethyladenosine transferase OS	DIMT1	DIMT1	sAGGLmFNTGIGQHILK	unique	S1 ADPr_HCD_249_347_583 (DEKRSY), M6 Oxidation	100 %, 100 %	125.14, 1'000.00	138.69	40.21	31.43	2300.97	767.999	3	1	0.739	24	40	56840	18682	5mg_eAf	HCD	2
Q9UNQ2	Probable dimethyladenosine transferase OS	DIMT1	DIMT1	sAGGLmFNTGIGQHILK	unique	S1 ADPr_HCD_249_347_583 (DEKRSY), M6 Oxidation	100 %, 100 %	104.12, 1'000.00	93.01	44.29	31.36	2299.97	767.664	3	-0.000449	-0.195	24	40	56849	18692	5mg_eAf	HCD	2
Q9UNQ2	Probable dimethyladenosine transferase OS	DIMT1	DIMT1	sAGGLmFNTGIGQHILK	unique	S1 ADP-Ribosyl-EThcD (SRDEKY), M6 Oxidation	100 %, 100 %	436.93, 1'000.00	395.53	51.22	31.36	2299.97	767.664	3	-0.000449	-0.195	24	40	57489	18696	5mg_eAf	EThcD	2
Q9UNQ2	Probable dimethyladenosine transferase OS	DIMT1	DIMT1	sAGGLmFNTGIGQHILK	unique	S1 ADPr_HCD_249_347_583 (DEKRSY), M6 Oxidation	100 %, 100 %	204.85, 1'000.00	222.23	55.15	31.36	2299.97	767.664	3	-0.000449	-0.195	24	40	56852	18697	5mg_eAf	HCD	2
Q9UNQ2	Probable dimethyladenosine transferase OS	DIMT1	DIMT1	sAGGLmFNTGIGQHILK	unique	S1 ADPr_HCD_249_347_583 (DEKRSY), M6 Oxidation	100 %, 100 %	85.22, 1'000.00	74.32	25.9	31.41	2299.97	767.664	3	0.000631	0.274	24	40	56933	18829	5mg_eAf	HCD	1
Q9UNQ2	Probable dimethyladenosine transferase OS	DIMT1	DIMT1	sAGGLmFNTGIGQHILK	unique	S1 ADP-Ribosyl-EThcD (SRDEKY), M6 Oxidation	100 %, 100 %	316.89, 1'000.00	287.26	28.94	31.41	2299.97	767.664	3	0.000631	0.274	24	40	57448	18832	5mg_eAf	EThcD	1
Q9UNQ2	Probable dimethyladenosine transferase OS	DIMT1	DIMT1	sAGGLmFNTGIGQHILK	unique	S1 ADPr_HCD_249_347_583 (DEKRSY), M6 Oxidation	100 %, 100 %	182.59, 1'000.00	169.59	49.44	31.41	2299.97	767.664	3	0.000631	0.274	24	40	56936	18833	5mg_eAf	HCD	1
Q9UNQ2	Probable dimethyladenosine transferase OS	DIMT1	DIMT1	sAGGLmFNTGIGQHILK	unique	S1 ADPr_HCD_249_347_583 (DEKRSY), M6 Oxidation	100 %, 100 %	123.22, 1'000.00	110.54	52.56	31.4	2299.97	767.664	3	0.00156	0.678	24	40	55942	18849	5mg_eAf	HCD	3
Q9UNQ2	Probable dimethyladenosine transferase OS	DIMT1	DIMT1	sAGGLmFNTGIGQHILK	unique	S1 ADP-Ribosyl-EThcD (SRDEKY), M6 Oxidation	100 %, 100 %	461.32, 1'000.00	373.67	32.81	31.4	2299.97	767.664	3	0.00156	0.678	24	40	56846	18852	5mg_eAf	EThcD	3
Q9UNQ2	Probable dimethyladenosine transferase OS	DIMT1	DIMT1	sAGGLmFNTGIGQHILK	unique	S1 ADPr_HCD_249_347_583 (DEKRSY), M6 Oxidation	100 %, 100 %	237.13, 1'000.00	231.87	63.78	31.4	2299.97	767.664	3	0.00156	0.678	24	40	55945	18853	5mg_eAf	HCD	3
Q9UNQ2	Probable dimethyladenosine transferase OS	DIMT1	DIMT1	sAGGLmFNTGIGQHILK	unique	S1 ADPr_HCD_249_347_583 (DEKRSY), M6 Oxidation	100 %, 100 %	142.58, 1'000.00	131.61	52.68	31.41	2299.97	767.664	3	0.00138	0.6	24	40	56037	18992	5mg_eAf	HCD	3
Q9UNQ2	Probable dimethyladenosine transferase OS	DIMT1	DIMT1	sAGGLmFNTGIGQHILK	unique	S1 ADP-Ribosyl-EThcD (SRDEKY), M6 Oxidation	100 %, 100 %	488.04, 1'000.00	406.93	55.53	31.41	2299.97	767.664	3	0.00138	0.6	24	40	56884	18995	5mg_eAf	EThcD	3
Q9UNQ2	Probable dimethyladenosine transferase OS	DIMT1	DIMT1	sAGGLmFNTGIGQHILK	unique	S1 ADPr_HCD_249_347_583 (DEKRSY), M6 Oxidation	100 %, 100 %	204.85, 1'000.00	231.94	76.12	31.41	2299.97	767.664	3	0.00138	0.6	24	40	56040	18996	5mg_eAf	HCD	3
Q9UNQ2	Probable dimethyladenosine transferase OS	DIMT1	DIMT1	sAGGLmFNTGIGQHILK	unique	S1 ADPr_HCD_249_347_583 (DEKRSY), M6 Oxidation	100 %, 100 %	99.54, 1'000.00	85.77	44.67	31.41	2299.97	767.664	3	0.00138	0.6	24	40	58543	19086	5mg_eAf	HCD	1
Q9UNQ2	Probable dimethyladenosine transferase OS	DIMT1	DIMT1	sAGGLmFNTGIGQHILK	unique	S1 ADP-Ribosyl-EThcD (SRDEKY), M6 Oxidation	100 %, 100 %	406.57, 1'000.00	365.71	55.35	31.41	2299.97	767.664	3	0.00138	0.6	24	40	59519	19089	5mg_eAf	EThcD	1
Q9UNQ2	Probable dimethyladenosine transferase OS	DIMT1	DIMT1	sAGGLmFNTGIGQHILK	unique	S1 ADPr_HCD_249_347_583 (DEKRSY), M6 Oxidation	100 %, 100 %	174.08, 1'000.00	188.56	56.76	31.41	2299.97	767.664	3	0.00138	0.6	24	40	58545	19090	5mg_eAf	HCD	1
Q9UNQ2	Probable dimethyladenosine transferase OS	DIMT1	DIMT1	sAGGLmFNTGIGQHILK	unique	S1 ADPr_HCD_249_347_583 (DEKRSY), M6 Oxidation	100 %, 100 %	142.58, 1'000.00	128.27	54.48	31.35	2299.97	767.664	3	-8.91e-05	-0.0387	24	40	56134	19138	5mg_eAf	HCD	3
Q9UNQ2	Probable dimethyladenosine transferase OS	DIMT1	DIMT1	sAGGLmFNTGIGQHILK	unique	S1 ADP-Ribosyl-EThcD (SRDEKY), M6 Oxidation	100 %, 100 %	506.78, 1'000.00	435.49	48.19	31.35	2299.97	767.664	3	-8.91e-05	-0.0387	24	40	56923	19141	5mg_eAf	EThcD	3
Q9UNQ2	Probable dimethyladenosine transferase OS	DIMT1	DIMT1	sAGGLmFNTGIGQHILK	unique	S1 ADPr_HCD_249_347_583 (DEKRSY), M6 Oxidation	100 %, 100 %	224.97, 1'000.00	231.03	51.66	31.35	2299.97	767.664	3	-8.91e-05	-0.0387	24	40	56137	19142	5mg_eAf	HCD	3
Q9UNQ2	Probable dimethyladenosine transferase OS	DIMT1	DIMT1	IHcsVHNIIIPEDFSIADK	unique	S4 ADPr_HCD_249_347_583 (DEKRSY)	0.98	17.28	116.2	23.94	31.45	2748.17	917.063	3	0.00204	0.743	257	275	58600	19174	5mg_eAf	HCD	1
Q9UNQ2	Probable dimethyladenosine transferase OS	DIMT1	DIMT1	sAGGLmFNTGIGQHILK	unique	S1 ADPr_HCD_249_347_583 (DEKRSY), M6 Oxidation	100 %, 100 %	104.42, 1'000.00	110.72	40.87	31.35	2299.97	767.664	3	-0.000269	-0.117	24	40	58642	19237	5mg_eAf	HCD	1
Q9UNQ2	Probable dimethyladenosine transferase OS	DIMT1	DIMT1	sAGGLmFNTGIGQHILK	unique	S1 ADP-Ribosyl-EThcD (SRDEKY), M6 Oxidation	100 %, 100 %	443.08, 1'000.00	396.83	54.46	31.35	2299.97	767.664	3	-0.000269	-0.117	24	40	59561	19241	5mg_eAf	EThcD	1
Q9UNQ2	Probable dimethyladenosine transferase OS	DIMT1	DIMT1	sAGGLmFNTGIGQHILK	unique	S1 ADPr_HCD_249_347_583 (DEKRSY), M6 Oxidation	100 %, 100 %	204.85, 1'000.00	223.39	77.73	31.35	2299.97	767.664	3	-0.000269	-0.117	24	40	58645	19242	5mg_eAf	HCD	1
Q9UNQ2	Probable dimethyladenosine transferase OS	DIMT1	DIMT1	sAGGLMFNTGIGQHILK	unique	S1 ADPr_HCD_249_347_583 (DEKRSY)	1	194.83	211.29	55.14	31.25	2283.98	762.333	3	0.000566	0.248	24	40	56238	19285	5mg_eAf	HCD	3
Q9UNQ2	Probable dimethyladenosine transferase OS	DIMT1	DIMT1	sAGGLMFNTGIGQHILK	unique	S1 ADP-Ribosyl-EThcD (SRDEKY)	1	555.9	514.71	76.9	31.14	2283.98	762.333	3	0.00129	0.563	24	40	56956	19288	5mg_eAf	EThcD	3
Q9UNQ2	Probable dimethyladenosine transferase OS	DIMT1	DIMT1	sAGGLMFNTGIGQHILK	unique	S1 ADPr_HCD_249_347_583 (DEKRSY)	1	220.06	294.6	73.29	31.14	2283.98	762.333	3	0.00129	0.563	24	40	56241	19289	5mg_eAf	HCD	3
Q9UNQ2	Probable dimethyladenosine transferase OS	DIMT1	DIMT1	sAGGLMFNTGIGQHILK	unique	S1 ADPr_HCD_249_347_583 (DEKRSY)	1	128.95	169.8	35.64	31.25	2283.97	1142.99	2	-0.000958	-0.419	24	40	56244	19292	5mg_eAf	HCD	3
Q9UNQ2	Probable dimethyladenosine transferase OS	DIMT1	DIMT1	sAGGLMFNTGIGQHILK	unique	S1 ADPr_HCD_249_347_583 (DEKRSY)	1	213.48	270.33	54.99	31.21	2283.98	1143	2	0.000282	0.123	24	40	56246	19296	5mg_eAf	HCD	3
Q9UNQ2	Probable dimethyladenosine transferase OS	DIMT1	DIMT1	sAGGLmFNTGIGQHILK	unique	S1 ADPr_HCD_249_347_583 (DEKRSY), M6 Oxidation	100 %, 100 %	162.44, 1'000.00	146.23	59.6	31.35	2299.97	767.664	3	-8.91e-05	-0.0387	24	40	56276	19340	5mg_eAf	HCD	3
Q9UNQ2	Probable dimethyladenosine transferase OS	DIMT1	DIMT1	sAGGLmFNTGIGQHILK	unique	S1 ADP-Ribosyl-EThcD (SRDEKY), M6 Oxidation	100 %, 100 %	511.05, 1'000.00	468.85	62.41	31.35	2299.97	767.664	3	-8.91e-05	-0.0387	24	40	56970	19343	5mg_eAf	EThcD	3
Q9UNQ2	Probable dimethyladenosine transferase OS	DIMT1	DIMT1	sAGGLmFNTGIGQHILK	unique	S1 ADPr_HCD_249_347_583 (DEKRSY), M6 Oxidation	100 %, 100 %	186.85, 1'000.00	214.47	52.72	31.35	2299.97	767.664	3	-8.91e-05	-0.0387	24	40	56278	19344	5mg_eAf	HCD	3
Q9UNQ2	Probable dimethyladenosine transferase OS	DIMT1	DIMT1	sAGGLmFNTGIGQHILK	unique	S1 ADPr_HCD_249_347_583 (DEKRSY), M6 Oxidation	100 %, 100 %	142.58, 1'000.00	126.04	48.35	31.34	2299.97	767.664	3	-0.00138	-0.599	24	40	58745	19390	5mg_eAf	HCD	1
Q9UNQ2	Probable dimethyladenosine transferase OS	DIMT1	DIMT1	sAGGLmFNTGIGQHILK	unique	S1 ADP-Ribosyl-EThcD (SRDEKY), M6 Oxidation	100 %, 100 %	433.22, 1'000.00	393.84	44.8	31.4	2299.97	767.664	3	0.00156	0.678	24	40	59600	19393	5mg_eAf	EThcD	1
Q9UNQ2	Probable dimethyladenosine transferase OS	DIMT1	DIMT1	sAGGLmFNTGIGQHILK	unique	S1 ADPr_HCD_249_347_583 (DEKRSY), M6 Oxidation	100 %, 100 %	214.67, 1'000.00	202.2	72.52	31.4	2299.97	767.664	3	0.00156	0.678	24	40	58747	19394	5mg_eAf	HCD	1
Q9UNQ2	Probable dimethyladenosine transferase OS	DIMT1	DIMT1	sAGGLMFNTGIGQHILK	unique	S1 ADPr_HCD_249_347_583 (DEKRSY)	1	83.66	100.5	21.04	31.22	2284.96	1143.49	2	0.987	-6.84	24	40	56321	19404	5mg_eAf	HCD	3
Q9UNQ2	Probable dimethyladenosine transferase OS	DIMT1	DIMT1	sAGGLMFNTGIGQHILK	unique	S1 ADPr_HCD_249_347_583 (DEKRSY)	1	125.3	156.44	68.14	31.31	2283.97	762.332	3	-0.000544	-0.238	24	40	58796	19464	5mg_eAf	HCD	1
Q9UNQ2	Probable dimethyladenosine transferase OS	DIMT1	DIMT1	sAGGLMFNTGIGQHILK	unique	S1 ADP-Ribosyl-EThcD (SRDEKY)	1	581.28	519.96	82.84	31.31	2283.97	762.332	3	-0.000544	-0.238	24	40	59617	19467	5mg_eAf	EThcD	1
Q9UNQ2	Probable dimethyladenosine transferase OS	DIMT1	DIMT1	sAGGLMFNTGIGQHILK	unique	S1 ADPr_HCD_249_347_583 (DEKRSY)	1	198.18	290.09	73.32	31.31	2283.97	762.332	3	-0.000544	-0.238	24	40	58799	19468	5mg_eAf	HCD	1
Q9UNQ2	Probable dimethyladenosine transferase OS	DIMT1	DIMT1	sAGGLMFNTGIGQHILK	unique	S1 ADPr_HCD_249_347_583 (DEKRSY)	1	142.22	133.73	40.6	31.28	2283.98	1142.99	2	2.19e-05	0.00957	24	40	58814	19493	5mg_eAf	HCD	1
Q9UNQ2	Probable dimethyladenosine transferase OS	DIMT1	DIMT1	sAGGLMFNTGIGQHILK	unique	S1 ADPr_HCD_249_347_583 (DEKRSY)	1	249.16	288.34	85.77	31.28	2283.98	1142.99	2	2.19e-05	0.00957	24	40	58817	19497	5mg_eAf	HCD	1
Q9UNQ2	Probable dimethyladenosine transferase OS	DIMT1	DIMT1	sAGGLmFNTGIGQHILK	unique	S1 ADPr_HCD_249_347_583 (DEKRSY), M6 Oxidation	100 %, 100 %	109.34, 1'000.00	93.01	43.9	31.38	2299.97	767.664	3	9.09e-05	0.0395	24	40	58845	19538	5mg_eAf	HCD	1
Q9UNQ2	Probable dimethyladenosine transferase OS	DIMT1	DIMT1	sAGGLmFNTGIGQHILK	unique	S1 ADP-Ribosyl-EThcD (SRDEKY), M6 Oxidation	100 %, 100 %	504.73, 1'000.00	449.55	51.29	31.38	2299.97	767.664	3	9.09e-05	0.0395	24	40	59638	19541	5mg_eAf	EThcD	1
Q9UNQ2	Probable dimethyladenosine transferase OS	DIMT1	DIMT1	sAGGLmFNTGIGQHILK	unique	S1 ADPr_HCD_249_347_583 (DEKRSY), M6 Oxidation	100 %, 100 %	241.87, 1'000.00	209.72	75.69	31.38	2299.97	767.664	3	9.09e-05	0.0395	24	40	58847	19542	5mg_eAf	HCD	1
Q9UNQ2	Probable dimethyladenosine transferase OS	DIMT1	DIMT1	sAGGLMFNTGIGQHILK	unique	S1 ADPr_HCD_249_347_583 (DEKRSY)	1	125.3	112.62	40.79	31.31	2283.97	762.332	3	-0.000544	-0.238	24	40	58893	19606	5mg_eAf	HCD	1
Q9UNQ2	Probable dimethyladenosine transferase OS	DIMT1	DIMT1	sAGGLMFNTGIGQHILK	unique	S1 ADP-Ribosyl-EThcD (SRDEKY)	1	506.78	459.13	65.62	31.31	2283.97	762.332	3	-0.000544	-0.238	24	40	59652	19608	5mg_eAf	EThcD	1
Q9UNQ2	Probable dimethyladenosine transferase OS	DIMT1	DIMT1	sAGGLMFNTGIGQHILK	unique	S1 ADPr_HCD_249_347_583 (DEKRSY)	1	215.99	231.36	69.58	31.31	2283.97	762.332	3	-0.000544	-0.238	24	40	58895	19609	5mg_eAf	HCD	1
Q9UNQ2	Probable dimethyladenosine transferase OS	DIMT1	DIMT1	sAGGLmFNTGIGQHILK	unique	S1 ADPr_HCD_249_347_583 (DEKRSY), M6 Oxidation	100 %, 100 %	95.93, 1'000.00	81.33	17.92	31.66	2300.98	768.001	3	1.01	3.05	24	40	58935	19664	5mg_eAf	HCD	1
Q9UNQ2	Probable dimethyladenosine transferase OS	DIMT1	DIMT1	sAGGLmFNTGIGQHILK	unique	S1 ADP-Ribosyl-EThcD (SRDEKY), M6 Oxidation	100 %, 100 %	386.16, 1'000.00	332.99	39.85	31.35	2299.97	767.664	3	-0.000269	-0.117	24	40	61719	20248	5mg_eAf	EThcD	2
Q9UNQ2	Probable dimethyladenosine transferase OS	DIMT1	DIMT1	sAGGLmFNTGIGQHILK	unique	S1 ADPr_HCD_249_347_583 (DEKRSY), M6 Oxidation	100 %, 100 %	146.70, 1'000.00	153.41	40.31	31.35	2299.97	767.664	3	-0.000269	-0.117	24	40	60786	20249	5mg_eAf	HCD	2
Q9UNQ2	Probable dimethyladenosine transferase OS	DIMT1	DIMT1	sAGGLmFNTGIGQHILK	unique	S1 ADPr_HCD_249_347_583 (DEKRSY), M6 Oxidation	100 %, 100 %	85.22, 1'000.00	83.04	25.52	31.35	2299.97	767.664	3	-8.91e-05	-0.0387	24	40	60942	20443	5mg_eAf	HCD	2
Q9UNQ2	Probable dimethyladenosine transferase OS	DIMT1	DIMT1	sAGGLmFNTGIGQHILK	unique	S1 ADP-Ribosyl-EThcD (SRDEKY), M6 Oxidation	100 %, 100 %	371.01, 1'000.00	339.64	36.62	31.35	2299.97	767.664	3	-8.91e-05	-0.0387	24	40	61745	20446	5mg_eAf	EThcD	2
Q9UNQ2	Probable dimethyladenosine transferase OS	DIMT1	DIMT1	sAGGLmFNTGIGQHILK	unique	S1 ADPr_HCD_249_347_583 (DEKRSY), M6 Oxidation	100 %, 100 %	174.31, 1'000.00	204.34	55.91	31.35	2299.97	767.664	3	-8.91e-05	-0.0387	24	40	60944	20447	5mg_eAf	HCD	2
Q9UNQ2	Probable dimethyladenosine transferase OS	DIMT1	DIMT1	sAGGLmFNTGIGQHILK	unique	S1 ADPr_HCD_249_347_583 (DEKRSY), M6 Oxidation	100 %, 100 %	104.12, 1'000.00	86.38	31.04	31.38	2299.97	767.664	3	0.0012	0.522	24	40	61117	20660	5mg_eAf	HCD	2
Q9UNQ2	Probable dimethyladenosine transferase OS	DIMT1	DIMT1	sAGGLmFNTGIGQHILK	unique	S1 ADP-Ribosyl-EThcD (SRDEKY), M6 Oxidation	100 %, 100 %	420.97, 1'000.00	379.39	45.58	31.4	2299.97	767.664	3	0.00156	0.678	24	40	61773	20663	5mg_eAf	EThcD	2
Q9UNQ2	Probable dimethyladenosine transferase OS	DIMT1	DIMT1	sAGGLmFNTGIGQHILK	unique	S1 ADPr_HCD_249_347_583 (DEKRSY), M6 Oxidation	100 %, 100 %	194.71, 1'000.00	222.96	62.71	31.4	2299.97	767.664	3	0.00156	0.678	24	40	61120	20664	5mg_eAf	HCD	2
Q9UNQ2	Probable dimethyladenosine transferase OS	DIMT1	DIMT1	IHcsVHNIIIPEDFSIADK	unique	S4 ADP-Ribosyl-EThcD (SRDEKY)	1	50.78	161.53	15.34	31.46	2748.17	917.062	3	-0.000508	-0.185	257	275	61783	20717	5mg_eAf	EThcD	2
Q9UNQ2	Probable dimethyladenosine transferase OS	DIMT1	DIMT1	IHcsVHNIIIPEDFSIADK	unique	S4 ADPr_HCD_249_347_583 (DEKRSY)	0.1	16.36	143.25	43.9	31.46	2748.17	917.062	3	-0.000508	-0.185	257	275	61161	20718	5mg_eAf	HCD	2
Q9UNQ2	Probable dimethyladenosine transferase OS	DIMT1	DIMT1	sAGGLmFNTGIGQHILK	unique	S1 ADPr_HCD_249_347_583 (DEKRSY), M6 Oxidation	100 %, 100 %	142.58, 1'000.00	115.2	53.82	31.38	2299.97	767.664	3	9.09e-05	0.0395	24	40	61257	20836	5mg_eAf	HCD	2
Q9UNQ2	Probable dimethyladenosine transferase OS	DIMT1	DIMT1	sAGGLmFNTGIGQHILK	unique	S1 ADP-Ribosyl-EThcD (SRDEKY), M6 Oxidation	100 %, 100 %	434.03, 1'000.00	393.58	55.77	31.4	2299.97	767.665	3	0.00174	0.757	24	40	61799	20838	5mg_eAf	EThcD	2
Q9UNQ2	Probable dimethyladenosine transferase OS	DIMT1	DIMT1	sAGGLmFNTGIGQHILK	unique	S1 ADPr_HCD_249_347_583 (DEKRSY), M6 Oxidation	100 %, 100 %	224.97, 1'000.00	232.06	63.9	31.4	2299.97	767.665	3	0.00174	0.757	24	40	61259	20839	5mg_eAf	HCD	2
Q9UNQ2	Probable dimethyladenosine transferase OS	DIMT1	DIMT1	sAGGLMFNTGIGQHILK	unique	S1 ADP-Ribosyl-EThcD (SRDEKY)	1	307.28	281.47	35.01	31.38	2283.97	762.332	3	-0.000724	-0.317	24	40	61817	21019	5mg_eAf	EThcD	2
Q9UNQ2	Probable dimethyladenosine transferase OS	DIMT1	DIMT1	sAGGLMFNTGIGQHILK	unique	S1 ADPr_HCD_249_347_583 (DEKRSY)	1	129.12	147.46	24.77	31.38	2283.97	762.332	3	-0.000724	-0.317	24	40	61402	21020	5mg_eAf	HCD	2
Q9UNQ2	Probable dimethyladenosine transferase OS	DIMT1	DIMT1	sAGGLmFNTGIGQHILK	unique	S1 ADP-Ribosyl-EThcD (SRDEKY), M6 Oxidation	100 %, 100 %	322.02, 1'000.00	292.72	31.17	31.41	2299.97	767.664	3	0.00138	0.6	24	40	61823	21041	5mg_eAf	EThcD	2
Q9UNQ2	Probable dimethyladenosine transferase OS	DIMT1	DIMT1	sAGGLmFNTGIGQHILK	unique	S1 ADPr_HCD_249_347_583 (DEKRSY), M6 Oxidation	100 %, 100 %	189.85, 1'000.00	178.18	50.84	31.41	2299.97	767.664	3	0.00138	0.6	24	40	61417	21042	5mg_eAf	HCD	2
Q9UNQ2	Probable dimethyladenosine transferase OS	DIMT1	DIMT1	sAGGLMFNTGIGQHILK	unique	S1 ADPr_HCD_249_347_583 (DEKRSY)	1	133.89	119.46	37.53	31.14	2283.98	1143	2	0.001	0.438	24	40	61462	21098	5mg_eAf	HCD	2
Q9UNQ2	Probable dimethyladenosine transferase OS	DIMT1	DIMT1	sAGGLMFNTGIGQHILK	unique	S1 ADPr_HCD_249_347_583 (DEKRSY)	1	249.16	286.58	85.8	31.14	2283.98	1143	2	0.001	0.438	24	40	61465	21102	5mg_eAf	HCD	2
Q9UNQ2	Probable dimethyladenosine transferase OS	DIMT1	DIMT1	sAGGLMFNTGIGQHILK	unique	S1 ADPr_HCD_249_347_583 (DEKRSY)	1	153.75	145.82	59.63	31.22	2283.98	762.332	3	0.000386	0.169	24	40	61526	21185	5mg_eAf	HCD	2
Q9UNQ2	Probable dimethyladenosine transferase OS	DIMT1	DIMT1	sAGGLMFNTGIGQHILK	unique	S1 ADP-Ribosyl-EThcD (SRDEKY)	1	530.81	484.66	90.01	31.21	2283.98	762.333	3	0.000746	0.326	24	40	61849	21187	5mg_eAf	EThcD	2
Q9UNQ2	Probable dimethyladenosine transferase OS	DIMT1	DIMT1	sAGGLMFNTGIGQHILK	unique	S1 ADPr_HCD_249_347_583 (DEKRSY)	1	198.18	243.46	60.27	31.21	2283.98	762.333	3	0.000746	0.326	24	40	61528	21188	5mg_eAf	HCD	2
Q9UNQ2	Probable dimethyladenosine transferase OS	DIMT1	DIMT1	sAGGLmFNTGIGQHILK	unique	S1 ADPr_HCD_249_347_583 (DEKRSY), M6 Oxidation	100 %, 100 %	104.42, 1'000.00	108.84	23.77	31.41	2299.97	767.664	3	0.00138	0.6	24	40	61549	21211	5mg_eAf	HCD	2
Q9UNQ2	Probable dimethyladenosine transferase OS	DIMT1	DIMT1	sAGGLMFNTGIGQHILK	unique	S1 ADPr_HCD_249_347_583 (DEKRSY)	1	90.38	116.37	23.99	31.25	2283.98	762.333	3	0.000566	0.248	24	40	62988	21389	5mg_eAf	HCD	2
Q9UNQ2	Probable dimethyladenosine transferase OS	DIMT1	DIMT1	sAGGLmFNTGIGQHILKNPLIINSIIDK	unique	S1 ADPr_HCD_249_347_583 (DEKRSY), M6 Oxidation	100 %, 100 %	71.01, 1'000.00	136.26	22.23	32.19	3520.69	881.179	4	0.00255	0.725	24	51	72084	26366	5mg_eAf	HCD	1
Q9UNQ2	Probable dimethyladenosine transferase OS	DIMT1	DIMT1	sGAIGR	unique	S1 ADPr_HCD_249_347_583 (DEKRSY)	1	78.4	60.67	25.39	31.61	1100.37	551.192	2	0.000262	0.238	6	11	25126	3224	5mg_eAf	HCD	2
Q9UNQ2	Probable dimethyladenosine transferase OS	DIMT1	DIMT1	sGAIGR	unique	S1 ADPr_HCD_249_347_583 (DEKRSY)	1	62.05	45.27	16.41	31.61	1100.37	551.192	2	0.000262	0.238	6	11	26848	3354	5mg_eAf	HCD	2
Q9UNQ2	Probable dimethyladenosine transferase OS	DIMT1	DIMT1	sGAIGR	unique	S1 ADPr_HCD_249_347_583 (DEKRSY)	1	78.4	50.51	18.48	31.61	1100.37	551.192	2	0.000262	0.238	6	11	26850	3358	5mg_eAf	HCD	2
Q08495	Dematin OS	DMTN	DMTN	sLPIR	razor	S1 ADPr_HCD_249_347_583 (DEKRSY)	1	61.58	49.09	18.01	26.14	1125.43	563.72	2	0.000362	0.321	260	264	35847	8675	5mg_eAf	HCD	3
Q08495	Dematin OS	DMTN	DMTN	sLPIR	razor	S1 ADPr_HCD_249_347_583 (DEKRSY)	1	61.09	46.51	16.01	26.14	1125.43	563.72	2	-0.000378	-0.336	260	264	36374	8676	5mg_eAf	HCD	1
Q08495	Dematin OS	DMTN	DMTN	sLPIR	razor	S1 ADPr_HCD_249_347_583 (DEKRSY)	1	69.68	56.86	18.18	26.14	1125.43	563.72	2	-0.000378	-0.336	260	264	36376	8680	5mg_eAf	HCD	1
Q08495	Dematin OS	DMTN	DMTN	sLPIR	razor	S1 ADPr_HCD_249_347_583 (DEKRSY)	1	61.09	46.51	26.51	26.14	1125.43	563.72	2	-1.81e-05	-0.0161	260	264	39014	9661	5mg_eAf	HCD	2
Q08495	Dematin OS	DMTN	DMTN	sLPIR	razor	S1 ADPr_HCD_249_347_583 (DEKRSY)	1	61.09	46.51	18.1	26.14	1125.43	563.72	2	-1.81e-05	-0.0161	260	264	39016	9664	5mg_eAf	HCD	2
Q9C0G6	Dynein heavy chain 6, axonemal OS	DNAH6	DNAH6	RPVsIAK	razor	S4 ADP-Ribosyl-EThcD (SRDEKY)	1	43.15	92.02	18.67	26.56	1310.54	656.279	2	0.000542	0.413	106	112	27661	4549	5mg_eAf	EThcD	3
Q9C0G6	Dynein heavy chain 6, axonemal OS	DNAH6	DNAH6	RPVsIAK	razor	S4 ADP-Ribosyl-EThcD (SRDEKY)	1	84.65	145.19	15.2	26.58	1310.54	437.854	3	-0.000524	-0.4	106	112	27671	4580	5mg_eAf	EThcD	3
Q9C0G6	Dynein heavy chain 6, axonemal OS	DNAH6	DNAH6	RPVsIAK	razor	S4 ADP-Ribosyl-EThcD (SRDEKY)	1	84.65	150.74	17.82	26.53	1310.54	437.855	3	4.59e-05	0.035	106	112	27981	4636	5mg_eAf	EThcD	1
Q9C0G6	Dynein heavy chain 6, axonemal OS	DNAH6	DNAH6	RPVsIAK	razor	S4 ADP-Ribosyl-EThcD (SRDEKY)	1	34.67	76.11	16.14	26.56	1310.54	656.279	2	0.000542	0.413	106	112	30528	5441	5mg_eAf	EThcD	2
Q9C0G6	Dynein heavy chain 6, axonemal OS	DNAH6	DNAH6	RPVsIAK	razor	S4 ADP-Ribosyl-EThcD (SRDEKY)	1	91.68	145.04	15.54	26.53	1310.54	437.855	3	-0.000344	-0.262	106	112	30532	5454	5mg_eAf	EThcD	2
Q9C0G6	Dynein heavy chain 6, axonemal OS	DNAH6	DNAH6	RPVSIAk	unique	K7 ADPr_HCD_249_347_583 (DEKRSY)	1	79.55	114.92	20.21	26.58	1310.54	437.854	3	-0.000524	-0.4	106	112	26938	4577	5mg_eAf	HCD	3
Q9C0G6	Dynein heavy chain 6, axonemal OS	DNAH6	DNAH6	RPVSIAk	unique	K7 ADPr_HCD_249_347_583 (DEKRSY)	1	79.55	121.57	20.59	26.58	1310.54	437.854	3	-0.000524	-0.4	106	112	26940	4581	5mg_eAf	HCD	3
Q9C0G6	Dynein heavy chain 6, axonemal OS	DNAH6	DNAH6	RPVSIAk	unique	K7 ADPr_HCD_249_347_583 (DEKRSY)	1	75.69	113.38	16.58	26.53	1310.54	437.855	3	4.59e-05	0.035	106	112	27188	4632	5mg_eAf	HCD	1
Q9C0G6	Dynein heavy chain 6, axonemal OS	DNAH6	DNAH6	RPVSIAk	unique	K7 ADPr_HCD_249_347_583 (DEKRSY)	1	79.55	119.41	19.07	26.53	1310.54	437.855	3	4.59e-05	0.035	106	112	27191	4637	5mg_eAf	HCD	1
Q9C0G6	Dynein heavy chain 6, axonemal OS	DNAH6	DNAH6	RPVSIAk	unique	K7 ADPr_HCD_249_347_583 (DEKRSY)	1	75.69	111.2	21.2	26.53	1310.54	437.855	3	-0.000344	-0.262	106	112	29820	5452	5mg_eAf	HCD	2
Q9C0G6	Dynein heavy chain 6, axonemal OS	DNAH6	DNAH6	RPVSIAk	unique	K7 ADPr_HCD_249_347_583 (DEKRSY)	1	79.55	119.41	16.81	26.53	1310.54	437.855	3	-0.000344	-0.262	106	112	29822	5455	5mg_eAf	HCD	2
Q6Y2X3	DnaJ homolog subfamily C member 14 OS	DNAJC14	DNAJC14	sQADKR	unique	S1 ADPr_HCD_249_347_583 (DEKRSY)	1	53.31	52.14	19.73	31.57	1244.42	623.218	2	-0.000138	-0.111	228	233	24781	2649	5mg_eAf	HCD	2
P26358	DNA (cytosine-5)-methyltransferase 1 OS	DNMT1	DNMT1	SkSDGEAKPEPSPSPR	unique	K2 ADPr_HCD_249_347_583 (DEKRSY)	0.08	0	282.12	61.41	30.24	2208.87	737.298	3	-0.000504	-0.228	141	156	24633	3376	5mg_eAf	HCD	3
P26358	DNA (cytosine-5)-methyltransferase 1 OS	DNMT1	DNMT1	SKsDGEAKPEPSPSPR	unique	S3 ADP-Ribosyl-EThcD (SRDEKY)	1	50.64	311.02	43.11	30.24	2208.87	737.298	3	-0.000504	-0.228	141	156	25286	3380	5mg_eAf	EThcD	3
P26358	DNA (cytosine-5)-methyltransferase 1 OS	DNMT1	DNMT1	SKsDGEAKPEPSPSPR	unique	S3 ADPr_HCD_249_347_583 (DEKRSY)	0	0	274.73	56.03	30.24	2208.87	737.298	3	-0.000504	-0.228	141	156	24636	3381	5mg_eAf	HCD	3
P26358	DNA (cytosine-5)-methyltransferase 1 OS	DNMT1	DNMT1	SkSDGEAKPEPSPSPR	unique	K2 ADPr_HCD_249_347_583 (DEKRSY)	0.5	0	243.8	50.73	30.13	2208.87	737.298	3	0.000426	0.193	141	156	24890	3473	5mg_eAf	HCD	1
P26358	DNA (cytosine-5)-methyltransferase 1 OS	DNMT1	DNMT1	SKsDGEAKPEPSPSPR	unique	S3 ADP-Ribosyl-EThcD (SRDEKY)	1	50.64	295.89	48.01	30.13	2208.87	737.298	3	0.000426	0.193	141	156	25603	3476	5mg_eAf	EThcD	1
P26358	DNA (cytosine-5)-methyltransferase 1 OS	DNMT1	DNMT1	SkSDGEAKPEPSPSPR	unique	K2 ADPr_HCD_249_347_583 (DEKRSY)	0.5	0	274.81	52.02	30.13	2208.87	737.298	3	0.000426	0.193	141	156	24892	3477	5mg_eAf	HCD	1
P26358	DNA (cytosine-5)-methyltransferase 1 OS	DNMT1	DNMT1	SdGEAKPEPSPSPR	unique	D2 ADPr_HCD_249_347_583 (DEKRSY)	0.03	0	153.8	37.89	29.19	1993.75	997.88	2	-5.81e-05	-0.0291	143	156	26419	3724	5mg_eAf	HCD	3
P26358	DNA (cytosine-5)-methyltransferase 1 OS	DNMT1	DNMT1	sDGEAKPEPSPSPR	unique	S1 ADPr_HCD_249_347_583 (DEKRSY)	1	35.37	215.16	49.79	29.19	1993.75	997.88	2	-5.81e-05	-0.0291	143	156	26422	3729	5mg_eAf	HCD	3
P26358	DNA (cytosine-5)-methyltransferase 1 OS	DNMT1	DNMT1	SkSDGEAKPEPSPSPR	unique	K2 ADPr_HCD_249_347_583 (DEKRSY)	0	0	233.71	72.3	30.23	2208.87	737.298	3	-0.000294	-0.133	141	156	27152	3858	5mg_eAf	HCD	2
P26358	DNA (cytosine-5)-methyltransferase 1 OS	DNMT1	DNMT1	SKsDGEAKPEPSPSPR	unique	S3 ADP-Ribosyl-EThcD (SRDEKY)	0.99	21.44	286.17	42.73	30.27	2208.87	737.299	3	0.00154	0.695	141	156	28013	3861	5mg_eAf	EThcD	2
P26358	DNA (cytosine-5)-methyltransferase 1 OS	DNMT1	DNMT1	SkSDGEAKPEPSPSPR	unique	K2 ADPr_HCD_249_347_583 (DEKRSY)	0.08	0	286.93	46.52	30.27	2208.87	737.299	3	0.00154	0.695	141	156	27154	3862	5mg_eAf	HCD	2
P26358	DNA (cytosine-5)-methyltransferase 1 OS	DNMT1	DNMT1	SDGeAKPEPSPSPR	unique	E4 ADPr_HCD_249_347_583 (DEKRSY)	0.06	12.59	114.19	35.4	29.22	1993.75	665.589	3	0.000276	0.138	143	156	29224	4469	5mg_eAf	HCD	2
P26358	DNA (cytosine-5)-methyltransferase 1 OS	DNMT1	DNMT1	SdGEAKPEPSPSPR	unique	D2 ADP-Ribosyl-EThcD (SRDEKY)	0	0	259.58	33.38	29.22	1993.75	665.589	3	0.000276	0.138	143	156	30213	4472	5mg_eAf	EThcD	2
P26358	DNA (cytosine-5)-methyltransferase 1 OS	DNMT1	DNMT1	SdGEAKPEPSPSPR	unique	D2 ADPr_HCD_249_347_583 (DEKRSY)	0.03	0	199.92	37.37	29.22	1993.75	665.589	3	0.000276	0.138	143	156	29226	4473	5mg_eAf	HCD	2
P26358	DNA (cytosine-5)-methyltransferase 1 OS	DNMT1	DNMT1	SdGEAKPEPSPSPR	unique	D2 ADPr_HCD_249_347_583 (DEKRSY)	0.02	0	125.39	27.09	29.11	1993.75	997.88	2	-0.000678	-0.34	143	156	29241	4497	5mg_eAf	HCD	2
Q5QJE6	Deoxynucleotidyltransferase terminal-interacting protein 2 OS	DNTTIP2	DNTTIP2	LTsSSIDPGLSIK	unique	S3 ADPr_HCD_249_347_583 (DEKRSY)	1	20.77	102.42	23.23	31.52	1857.78	929.897	2	0.000302	0.162	559	571	47581	13804	5mg_eAf	HCD	1
Q5QJE6	Deoxynucleotidyltransferase terminal-interacting protein 2 OS	DNTTIP2	DNTTIP2	LTsSSIDPGLSIK	unique	S3 ADPr_HCD_249_347_583 (DEKRSY)	1	20.77	111.68	25.08	31.52	1857.78	929.898	2	0.000422	0.227	559	571	45410	13890	5mg_eAf	HCD	3
Q5QJE6	Deoxynucleotidyltransferase terminal-interacting protein 2 OS	DNTTIP2	DNTTIP2	YFQIGTIVDNPADFYHSr	unique	R18 ADP-Ribosyl-EThcD (SRDEKY)	0.33	0	214.1	17.07	30.69	2683.08	895.367	3	0.000366	0.136	687	704	63972	21446	5mg_eAf	EThcD	1
Q5QJE6	Deoxynucleotidyltransferase terminal-interacting protein 2 OS	DNTTIP2	DNTTIP2	sFAANGIQAHPESSTGSDAR	unique	S1 ADP-Ribosyl-EThcD (SRDEKY)	1	189.64	250.72	48.22	30.45	2542.98	848.666	3	0.000316	0.124	25	44	34393	7540	5mg_eAf	EThcD	3
Q5QJE6	Deoxynucleotidyltransferase terminal-interacting protein 2 OS	DNTTIP2	DNTTIP2	sFAANGIQAHPESSTGSDAR	unique	S1 ADPr_HCD_249_347_583 (DEKRSY)	1	94.43	150.67	33.4	30.45	2542.98	848.666	3	0.000316	0.124	25	44	33527	7541	5mg_eAf	HCD	3
Q5QJE6	Deoxynucleotidyltransferase terminal-interacting protein 2 OS	DNTTIP2	DNTTIP2	sFAANGIQAHPESSTGSDAR	unique	S1 ADPr_HCD_249_347_583 (DEKRSY)	1	37.48	35.63	16.66	30.58	2542.97	848.665	3	-0.00115	-0.454	25	44	34034	7570	5mg_eAf	HCD	1
Q5QJE6	Deoxynucleotidyltransferase terminal-interacting protein 2 OS	DNTTIP2	DNTTIP2	sFAANGIQAHPESSTGSDAR	unique	S1 ADP-Ribosyl-EThcD (SRDEKY)	1	231.95	295.74	64.14	30.58	2542.97	848.665	3	-0.00115	-0.454	25	44	34885	7574	5mg_eAf	EThcD	1
Q5QJE6	Deoxynucleotidyltransferase terminal-interacting protein 2 OS	DNTTIP2	DNTTIP2	sFAANGIQAHPESSTGSDAR	unique	S1 ADPr_HCD_249_347_583 (DEKRSY)	1	100.73	149.96	29.21	30.58	2542.97	848.665	3	-0.00115	-0.454	25	44	34037	7575	5mg_eAf	HCD	1
Q5QJE6	Deoxynucleotidyltransferase terminal-interacting protein 2 OS	DNTTIP2	DNTTIP2	sFAANGIQAHPESSTGSDAR	unique	S1 ADP-Ribosyl-EThcD (SRDEKY)	1	89.04	169.02	33.16	30.6	2542.97	848.665	3	-0.000584	-0.23	25	44	37454	8656	5mg_eAf	EThcD	2
Q5QJE6	Deoxynucleotidyltransferase terminal-interacting protein 2 OS	DNTTIP2	DNTTIP2	sFAANGIQAHPESSTGSDAR	unique	S1 ADPr_HCD_249_347_583 (DEKRSY)	1	97.03	145.78	30.31	30.6	2542.97	848.665	3	-0.000584	-0.23	25	44	36784	8657	5mg_eAf	HCD	2
Q99848	Probable rRNA-processing protein EBP2 OS	EBNA1BP2	EBNA1BP2	sDLQMQK	unique	S1 ADPr_HCD_249_347_583 (DEKRSY)	0.92	21.44	76.26	25.18	30.3	1389.47	695.741	2	4.19e-05	0.0301	143	149	26954	4603	5mg_eAf	HCD	3
O60869	Endothelial differentiation-related factor 1 OS	EDF1	EDF1	SkQAILAAQR	unique	K2 ADPr_HCD_249_347_583 (DEKRSY)	0.5	0	108.61	48.46	30.42	1625.7	813.856	2	0.000282	0.173	24	33	29424	5523	5mg_eAf	HCD	1
O60869	Endothelial differentiation-related factor 1 OS	EDF1	EDF1	sKQAILAAQR	unique	S1 ADPr_HCD_249_347_583 (DEKRSY)	1	44.63	159.44	45.57	30.42	1625.7	813.856	2	0.000282	0.173	24	33	29426	5527	5mg_eAf	HCD	1
O60869	Endothelial differentiation-related factor 1 OS	EDF1	EDF1	SkQAILAAQR	unique	K2 ADPr_HCD_249_347_583 (DEKRSY)	0.5	0	107.87	48.06	30.55	1625.7	542.906	3	-0.000474	-0.291	24	33	29429	5530	5mg_eAf	HCD	1
O60869	Endothelial differentiation-related factor 1 OS	EDF1	EDF1	SkQAILAAQR	unique	K2 ADP-Ribosyl-EThcD (SRDEKY)	0.5	0	201.94	27.85	30.55	1625.7	542.906	3	-0.000474	-0.291	24	33	30272	5535	5mg_eAf	EThcD	1
O60869	Endothelial differentiation-related factor 1 OS	EDF1	EDF1	SkQAILAAQR	unique	K2 ADPr_HCD_249_347_583 (DEKRSY)	0.5	0	90.65	52.87	30.64	1625.7	813.856	2	0.000902	0.554	24	33	32193	6558	5mg_eAf	HCD	2
O60869	Endothelial differentiation-related factor 1 OS	EDF1	EDF1	SkQAILAAQR	unique	K2 ADPr_HCD_249_347_583 (DEKRSY)	0.01	0	142.64	53	30.64	1625.7	813.856	2	0.000902	0.554	24	33	32196	6562	5mg_eAf	HCD	2
Q9H9B1	Histone-lysine N-methyltransferase EHMT1 OS	EHMT1	EHMT1	SVVGLHAASKdPR	unique	D11 ADPr_HCD_249_347_583 (DEKRSY)	0	2.54	111.34	19.62	30.46	1876.79	626.603	3	-0.000164	-0.0874	210	222	31666	6431	5mg_eAf	HCD	1
Q9H9B1	Histone-lysine N-methyltransferase EHMT1 OS	EHMT1	EHMT1	sVVGLHAASKDPR	unique	S1 ADP-Ribosyl-EThcD (SRDEKY)	1	266.69	326.76	47.61	30.46	1876.79	626.603	3	-0.000164	-0.0874	210	222	32546	6432	5mg_eAf	EThcD	1
Q9H9B1	Histone-lysine N-methyltransferase EHMT1 OS	EHMT1	EHMT1	SVVGLHAASKdPR	unique	D11 ADPr_HCD_249_347_583 (DEKRSY)	0	2.54	122.6	28	30.46	1876.79	626.603	3	-0.000164	-0.0874	210	222	31667	6433	5mg_eAf	HCD	1
Q9H9B1	Histone-lysine N-methyltransferase EHMT1 OS	EHMT1	EHMT1	SVVGLHAASKdPR	unique	D11 ADPr_HCD_249_347_583 (DEKRSY)	0.26	0	96.85	20.77	30.52	1876.79	626.603	3	0.000376	0.2	210	222	34504	7575	5mg_eAf	HCD	2
Q9H9B1	Histone-lysine N-methyltransferase EHMT1 OS	EHMT1	EHMT1	sVVGLHAASKDPR	unique	S1 ADP-Ribosyl-EThcD (SRDEKY)	1	246.32	304.73	39.56	30.52	1876.79	626.603	3	0.000376	0.2	210	222	35165	7577	5mg_eAf	EThcD	2
Q9H9B1	Histone-lysine N-methyltransferase EHMT1 OS	EHMT1	EHMT1	SVVGLHAASKdPR	unique	D11 ADPr_HCD_249_347_583 (DEKRSY)	0	2.54	119.37	32.56	30.52	1876.79	626.603	3	0.000376	0.2	210	222	34506	7578	5mg_eAf	HCD	2
Q15056	Eukaryotic translation initiation factor 4H OS	EIF4H	EIF4H	AYSSFGGGRGsR	unique	S11 ADP-Ribosyl-EThcD (SRDEKY)	1	27.45	187	24.01	27.47	1741.63	581.549	3	0.000716	0.411	11	22	27707	4694	5mg_eAf	EThcD	3
Q15056	Eukaryotic translation initiation factor 4H OS	EIF4H	EIF4H	AYSSFGGGRGsR	unique	S11 ADP-Ribosyl-EThcD (SRDEKY)	1	27.45	192.76	19.33	27.47	1741.63	581.549	3	0.000716	0.411	11	22	28022	4759	5mg_eAf	EThcD	1
Q14241	Elongin-A OS	ELOA	ELOA	sLGSLPK	unique	S1 ADPr_HCD_249_347_583 (DEKRSY)	0	37.24	66.44	17.36	30.41	1241.47	621.744	2	0.000202	0.162	410	416	35778	8567	5mg_eAf	HCD	3
Q14241	Elongin-A OS	ELOA	ELOA	sLGSLPK	unique	S1 ADPr_HCD_249_347_583 (DEKRSY)	0	37.24	69.18	15.62	30.41	1241.47	621.744	2	0.000202	0.162	410	416	35781	8572	5mg_eAf	HCD	3
Q14241	Elongin-A OS	ELOA	ELOA	sLGSLPK	unique	S1 ADPr_HCD_249_347_583 (DEKRSY)	0.01	78.07	72.49	26.24	31.84	1241.47	621.744	2	0.00118	0.951	410	416	36318	8588	5mg_eAf	HCD	1
Q14241	Elongin-A OS	ELOA	ELOA	sLGSLPK	unique	S1 ADPr_HCD_249_347_583 (DEKRSY)	1	19.69	51.73	17.65	30.73	1241.47	621.744	2	-0.000298	-0.24	410	416	38980	9607	5mg_eAf	HCD	2
O43768	Alpha-endosulfine OS	ENSA	ENSA	AKYPsLGQKPGGSDFLmK	unique	S5 ADP-Ribosyl-EThcD (SRDEKY), M17 Oxidation	100 %, 100 %	23.20, 1'000.00	215.16	24.43	31.15	2480.05	827.691	3	0.0014	0.565	39	56	44146	12298	5mg_eAf	EThcD	1
O43768	Alpha-endosulfine OS	ENSA	ENSA	sSLVTSK	unique	S1 ADPr_HCD_249_347_583 (DEKRSY)	0.72	37.41	86.01	27.68	30.48	1261.46	631.739	2	-0.000118	-0.0936	108	114	26706	4197	5mg_eAf	HCD	3
O43768	Alpha-endosulfine OS	ENSA	ENSA	SsLVTSK	unique	S2 ADPr_HCD_249_347_583 (DEKRSY)	0	0	85.79	29.21	30.48	1261.46	631.739	2	-0.000118	-0.0936	108	114	26708	4201	5mg_eAf	HCD	3
O43768	Alpha-endosulfine OS	ENSA	ENSA	sSLVTSK	unique	S1 ADPr_HCD_249_347_583 (DEKRSY)	0.99	28.19	77.66	23.71	29.81	1261.46	631.739	2	0.000362	0.287	108	114	26985	4298	5mg_eAf	HCD	1
O43768	Alpha-endosulfine OS	ENSA	ENSA	SsLVTSK	unique	S2 ADPr_HCD_249_347_583 (DEKRSY)	0.01	0	77.12	26.44	29.29	1261.46	631.739	2	0.000982	0.778	108	114	29460	4856	5mg_eAf	HCD	2
O43768	Alpha-endosulfine OS	ENSA	ENSA	SsLVTSK	unique	S2 ADPr_HCD_249_347_583 (DEKRSY)	0.23	0	45.35	17.77	29.81	1261.46	631.739	2	0.000362	0.287	108	114	29539	4986	5mg_eAf	HCD	2
O43768	Alpha-endosulfine OS	ENSA	ENSA	sSLVTSK	unique	S1 ADPr_HCD_249_347_583 (DEKRSY)	0	18.1	78.29	21.72	29.81	1261.46	631.739	2	0.000362	0.287	108	114	29542	4990	5mg_eAf	HCD	2
Q01780	Exosome component 10 OS	EXOSC10	EXOSC10	sMSFPTGK	unique	S1 ADPr_HCD_249_347_583 (DEKRSY)	1	60.19	131.19	38.87	27.67	1394.46	698.238	2	8.19e-05	0.0587	866	873	40895	10115	5mg_eAf	HCD	2
Q01780	Exosome component 10 OS	EXOSC10	EXOSC10	sMSFPTGK	unique	S1 ADPr_HCD_249_347_583 (DEKRSY)	1	54.94	127.46	37.13	27.67	1394.46	698.238	2	8.19e-05	0.0587	866	873	40897	10118	5mg_eAf	HCD	2
Q01780	Exosome component 10 OS	EXOSC10	EXOSC10	sMSFPTGK	unique	S1 ADPr_HCD_249_347_583 (DEKRSY)	1	54.94	106.14	24.78	27.67	1394.46	698.238	2	0.000202	0.145	866	873	41151	10526	5mg_eAf	HCD	2
Q01780	Exosome component 10 OS	EXOSC10	EXOSC10	smSFPTGK	unique	S1 ADPr_HCD_249_347_583 (DEKRSY), M2 Oxidation	99 %, 100 %	20.20, 1'000.00	79.92	22.99	26.43	1410.46	706.236	2	0.000647	0.458	866	873	29423	5522	5mg_eAf	HCD	1
Q01780	Exosome component 10 OS	EXOSC10	EXOSC10	smSFPTGK	unique	S1 ADPr_HCD_249_347_583 (DEKRSY), M2 Oxidation	100 %, 100 %	37.67, 1'000.00	103.46	20.75	26.43	1410.46	706.236	2	0.000647	0.458	866	873	29425	5525	5mg_eAf	HCD	1
Q01780	Exosome component 10 OS	EXOSC10	EXOSC10	smSFPTGK	unique	S1 ADPr_HCD_249_347_583 (DEKRSY), M2 Oxidation	100 %, 100 %	34.18, 1'000.00	120.86	20.36	26.43	1410.46	706.236	2	0.000647	0.458	866	873	29216	5560	5mg_eAf	HCD	3
Q01780	Exosome component 10 OS	EXOSC10	EXOSC10	smSFPTGK	unique	S1 ADPr_HCD_249_347_583 (DEKRSY), M2 Oxidation	100 %, 100 %	34.18, 1'000.00	124.36	28.54	26.43	1410.46	706.236	2	0.000647	0.458	866	873	29218	5563	5mg_eAf	HCD	3
Q01780	Exosome component 10 OS	EXOSC10	EXOSC10	smSFPTGK	unique	S1 ADPr_HCD_249_347_583 (DEKRSY), M2 Oxidation	100 %, 100 %	34.18, 1'000.00	116.25	25.06	26.12	1410.46	706.236	2	0.000527	0.373	866	873	29502	5652	5mg_eAf	HCD	1
Q01780	Exosome component 10 OS	EXOSC10	EXOSC10	smSFPTGK	unique	S1 ADPr_HCD_249_347_583 (DEKRSY), M2 Oxidation	100 %, 100 %	34.18, 1'000.00	105.49	20.34	26.12	1410.46	706.236	2	0.000527	0.373	866	873	29504	5655	5mg_eAf	HCD	1
Q01780	Exosome component 10 OS	EXOSC10	EXOSC10	smSFPTGK	unique	S1 ADPr_HCD_249_347_583 (DEKRSY), M2 Oxidation	99 %, 100 %	20.20, 1'000.00	83.56	22.96	26.11	1410.46	706.236	2	0.000287	0.203	866	873	29582	5782	5mg_eAf	HCD	1
Q01780	Exosome component 10 OS	EXOSC10	EXOSC10	smSFPTGK	unique	S1 ADPr_HCD_249_347_583 (DEKRSY), M2 Oxidation	100 %, 100 %	34.18, 1'000.00	111.47	19.62	26.28	1410.46	706.236	2	0.00113	0.798	866	873	29584	5785	5mg_eAf	HCD	1
Q01780	Exosome component 10 OS	EXOSC10	EXOSC10	smSFPTGK	unique	S1 ADPr_HCD_249_347_583 (DEKRSY), M2 Oxidation	100 %, 100 %	20.20, 1'000.00	71.55	28.02	26.11	1410.46	706.236	2	0.000287	0.203	866	873	32102	6408	5mg_eAf	HCD	2
Q01780	Exosome component 10 OS	EXOSC10	EXOSC10	smSFPTGK	unique	S1 ADPr_HCD_249_347_583 (DEKRSY), M2 Oxidation	100 %, 100 %	20.20, 1'000.00	71.55	18.03	26.43	1410.46	706.236	2	0.000647	0.458	866	873	35727	8490	5mg_eAf	HCD	3
Q01780	Exosome component 10 OS	EXOSC10	EXOSC10	SmsFPTGK	unique	M2 Oxidation, S3 ADPr_HCD_249_347_583 (DEKRSY)	100 %, 49 %	1'000.00, 0.00	64.98	15.34	26.28	1410.46	706.236	2	0.000767	0.543	866	873	35826	8642	5mg_eAf	HCD	3
Q01780	Exosome component 10 OS	EXOSC10	EXOSC10	smSFPTGK	unique	S1 ADPr_HCD_249_347_583 (DEKRSY), M2 Oxidation	98 %, 100 %	17.21, 1'000.00	79.58	25.49	26.07	1410.46	706.235	2	-9.31e-05	-0.066	866	873	35915	8783	5mg_eAf	HCD	3
Q01780	Exosome component 10 OS	EXOSC10	EXOSC10	smSFPTGK	unique	S1 ADPr_HCD_249_347_583 (DEKRSY), M2 Oxidation	100 %, 100 %	37.67, 1'000.00	108.67	22.68	26.07	1410.46	706.235	2	-9.31e-05	-0.066	866	873	35918	8787	5mg_eAf	HCD	3
Q01780	Exosome component 10 OS	EXOSC10	EXOSC10	smSFPTGK	unique	S1 ADPr_HCD_249_347_583 (DEKRSY), M2 Oxidation	97 %, 100 %	17.21, 1'000.00	86.04	17.21	26.28	1410.46	706.236	2	0.000767	0.543	866	873	36471	8829	5mg_eAf	HCD	1
Q01780	Exosome component 10 OS	EXOSC10	EXOSC10	smSFPTGK	unique	S1 ADPr_HCD_249_347_583 (DEKRSY), M2 Oxidation	98 %, 100 %	17.21, 1'000.00	73.6	25.66	26.12	1410.46	706.236	2	0.000527	0.373	866	873	35998	8914	5mg_eAf	HCD	3
Q01780	Exosome component 10 OS	EXOSC10	EXOSC10	smSFPTGK	unique	S1 ADPr_HCD_249_347_583 (DEKRSY), M2 Oxidation	100 %, 100 %	60.19, 1'000.00	125.75	21.17	26.12	1410.46	706.236	2	0.000527	0.373	866	873	36000	8917	5mg_eAf	HCD	3
Q01780	Exosome component 10 OS	EXOSC10	EXOSC10	smSFPTGK	unique	S1 ADPr_HCD_249_347_583 (DEKRSY), M2 Oxidation	100 %, 100 %	20.20, 1'000.00	68.94	22.76	26.28	1410.46	706.236	2	0.000887	0.628	866	873	36565	8974	5mg_eAf	HCD	1
Q01780	Exosome component 10 OS	EXOSC10	EXOSC10	smSFPTGK	unique	S1 ADPr_HCD_249_347_583 (DEKRSY), M2 Oxidation	97 %, 100 %	17.21, 1'000.00	78.09	16.3	26.07	1410.46	706.236	2	2.69e-05	0.019	866	873	36087	9051	5mg_eAf	HCD	3
Q01780	Exosome component 10 OS	EXOSC10	EXOSC10	sMSFPTGK	unique	S1 ADPr_HCD_249_347_583 (DEKRSY)	0.98	17.21	80.09	26.82	27.79	1394.46	698.239	2	0.00106	0.761	866	873	36672	9144	5mg_eAf	HCD	1
Q01780	Exosome component 10 OS	EXOSC10	EXOSC10	sMSFPTGK	unique	S1 ADPr_HCD_249_347_583 (DEKRSY)	1	60.19	132.8	35.2	27.79	1394.46	698.239	2	0.00106	0.761	866	873	36675	9148	5mg_eAf	HCD	1
Q01780	Exosome component 10 OS	EXOSC10	EXOSC10	sMSFPTGK	unique	S1 ADPr_HCD_249_347_583 (DEKRSY)	1	43.67	108.1	36.6	27.79	1394.46	698.239	2	0.000942	0.675	866	873	36152	9148	5mg_eAf	HCD	3
Q01780	Exosome component 10 OS	EXOSC10	EXOSC10	sMSFPTGK	unique	S1 ADPr_HCD_249_347_583 (DEKRSY)	1	51.21	117.46	38.62	27.79	1394.46	698.239	2	0.000942	0.675	866	873	36154	9152	5mg_eAf	HCD	3
Q01780	Exosome component 10 OS	EXOSC10	EXOSC10	smSFPTGK	unique	S1 ADPr_HCD_249_347_583 (DEKRSY), M2 Oxidation	97 %, 100 %	17.21, 1'000.00	80.38	19.31	26.43	1410.46	706.236	2	0.000647	0.458	866	873	36703	9191	5mg_eAf	HCD	1
Q01780	Exosome component 10 OS	EXOSC10	EXOSC10	smSFPTGK	unique	S1 ADPr_HCD_249_347_583 (DEKRSY), M2 Oxidation	100 %, 100 %	34.18, 1'000.00	114.01	24.44	26.11	1410.46	706.236	2	0.000287	0.203	866	873	36184	9197	5mg_eAf	HCD	3
Q01780	Exosome component 10 OS	EXOSC10	EXOSC10	smSFPTGK	unique	S1 ADPr_HCD_249_347_583 (DEKRSY), M2 Oxidation	100 %, 100 %	31.70, 1'000.00	98.96	17.59	26.11	1410.46	706.236	2	0.000287	0.203	866	873	36186	9200	5mg_eAf	HCD	3
Q01780	Exosome component 10 OS	EXOSC10	EXOSC10	sMSFPTGK	unique	S1 ADPr_HCD_249_347_583 (DEKRSY)	0.99	20.2	84.43	27.63	27.1	1394.46	698.238	2	-0.000158	-0.113	866	873	36755	9274	5mg_eAf	HCD	1
Q01780	Exosome component 10 OS	EXOSC10	EXOSC10	sMSFPTGK	unique	S1 ADPr_HCD_249_347_583 (DEKRSY)	1	48.33	120.93	36.73	27.1	1394.46	698.238	2	-0.000158	-0.113	866	873	36757	9277	5mg_eAf	HCD	1
Q01780	Exosome component 10 OS	EXOSC10	EXOSC10	sMSFPTGK	unique	S1 ADPr_HCD_249_347_583 (DEKRSY)	1	44.95	113.93	36.51	27.1	1394.46	698.238	2	-0.000158	-0.113	866	873	36243	9289	5mg_eAf	HCD	3
Q01780	Exosome component 10 OS	EXOSC10	EXOSC10	sMSFPTGK	unique	S1 ADPr_HCD_249_347_583 (DEKRSY)	1	44	107.74	36.23	27.1	1394.46	698.238	2	-0.000158	-0.113	866	873	36245	9292	5mg_eAf	HCD	3
Q01780	Exosome component 10 OS	EXOSC10	EXOSC10	sMSFPTGK	unique	S1 ADPr_HCD_249_347_583 (DEKRSY)	0.97	17.21	63.24	16.69	27.79	1394.46	698.239	2	0.00106	0.761	866	873	38502	9487	5mg_eAf	HCD	1
Q01780	Exosome component 10 OS	EXOSC10	EXOSC10	sMSFPTGK	unique	S1 ADPr_HCD_249_347_583 (DEKRSY)	1	31.7	104.21	15.08	27.79	1394.46	698.239	2	0.00106	0.761	866	873	38504	9490	5mg_eAf	HCD	1
Q01780	Exosome component 10 OS	EXOSC10	EXOSC10	smSFPTGK	unique	S1 ADPr_HCD_249_347_583 (DEKRSY), M2 Oxidation	100 %, 100 %	34.18, 1'000.00	98.6	18.27	26.07	1410.46	706.235	2	-9.31e-05	-0.066	866	873	39045	9707	5mg_eAf	HCD	2
Q01780	Exosome component 10 OS	EXOSC10	EXOSC10	smSFPTGK	unique	S1 ADPr_HCD_249_347_583 (DEKRSY), M2 Oxidation	97 %, 100 %	17.21, 1'000.00	68.66	17.06	26.12	1410.46	706.236	2	0.000527	0.373	866	873	39134	9840	5mg_eAf	HCD	2
Q01780	Exosome component 10 OS	EXOSC10	EXOSC10	smSFPTGK	unique	S1 ADPr_HCD_249_347_583 (DEKRSY), M2 Oxidation	97 %, 100 %	17.21, 1'000.00	69.27	16.6	26.11	1410.46	706.236	2	0.000167	0.118	866	873	40814	9987	5mg_eAf	HCD	2
Q9BPY3	Protein FAM118B OS	FAM118B	FAM118B	NLVHVAHDLIQk	unique	K12 ADPr_HCD_249_347_583 (DEKRSY)	1	99.84	110.73	17.5	31.12	1926.84	643.287	3	0.00106	0.548	99	110	45485	12947	5mg_eAf	HCD	1
Q9BPY3	Protein FAM118B OS	FAM118B	FAM118B	NLVHVAHDLIQk	unique	K12 ADPr_HCD_249_347_583 (DEKRSY)	1	59.17	164.16	32.1	31.12	1926.84	643.287	3	0.00106	0.548	99	110	45487	12950	5mg_eAf	HCD	1
Q9BPY3	Protein FAM118B OS	FAM118B	FAM118B	NLVHVAHDLIQk	unique	K12 ADPr_HCD_249_347_583 (DEKRSY)	1	99.84	122.29	23.37	31.15	1926.84	643.287	3	0.00145	0.75	99	110	44909	13101	5mg_eAf	HCD	3
Q9BPY3	Protein FAM118B OS	FAM118B	FAM118B	NLVHVAHDLIQk	unique	K12 ADPr_HCD_249_347_583 (DEKRSY)	1	75.33	128.51	30.64	31.15	1926.84	643.287	3	0.000696	0.361	99	110	48182	14336	5mg_eAf	HCD	2
Q9BPY3	Protein FAM118B OS	FAM118B	FAM118B	NLVHVAHDLIQk	unique	K12 ADPr_HCD_249_347_583 (DEKRSY)	1	118.79	185.33	30.43	31.15	1926.84	643.287	3	0.000696	0.361	99	110	48184	14340	5mg_eAf	HCD	2
Q9BPY3	Protein FAM118B OS	FAM118B	FAM118B	LSVLHIHGVyTNPSGIVLHPAGYQNVLR	unique	Y10 ADPr_HCD_249_347_583 (DEKRSY)	0	16.25	286.44	22.67	32.72	3594.72	899.688	4	0.00381	1.06	200	227	61290	20801	5mg_eAf	HCD	1
Q9BPY3	Protein FAM118B OS	FAM118B	FAM118B	LSVLHIHGVYTNPsGIVLHPAGYQNVLR	unique	S14 ADPr_HCD_249_347_583 (DEKRSY)	1	53.76	251.53	20.2	32.97	3595.72	899.937	4	1	-0.778	200	227	65426	22847	5mg_eAf	HCD	2
Q9BPY3	Protein FAM118B OS	FAM118B	FAM118B	LSVLHIHGVYTNPsGIVLHPAGYQNVLR	unique	S14 ADPr_HCD_249_347_583 (DEKRSY)	1	54.42	268.85	30.75	32.63	3594.71	899.686	4	-0.00447	-1.24	200	227	65436	22859	5mg_eAf	HCD	2
Q5HYJ3	Protein FAM76B OS	FAM76B	FAM76B	SsATIQNETPK	unique	S2 ADPr_HCD_249_347_583 (DEKRSY)	0.57	30.48	37.34	18.94	30.14	1715.64	858.829	2	0.000102	0.0593	207	217	28866	4969	5mg_eAf	HCD	3
Q5HYJ3	Protein FAM76B OS	FAM76B	FAM76B	sSATIQNETPK	unique	S1 ADPr_HCD_249_347_583 (DEKRSY)	0.99	18.45	161.99	52.44	30.14	1715.64	858.829	2	0.000102	0.0593	207	217	28868	4973	5mg_eAf	HCD	3
Q5HYJ3	Protein FAM76B OS	FAM76B	FAM76B	SsATIQNETPK	unique	S2 ADPr_HCD_249_347_583 (DEKRSY)	0.44	0	31.63	16.16	30.14	1715.64	858.829	2	0.000102	0.0593	207	217	29107	4999	5mg_eAf	HCD	1
Q5HYJ3	Protein FAM76B OS	FAM76B	FAM76B	sLGSSHSNSSSSSLTEK	unique	S1 ADP-Ribosyl-EThcD (SRDEKY)	1	128.37	468.05	86.51	28.99	2234.84	745.953	3	0.002	0.893	148	164	32564	5551	5mg_eAf	EThcD	2
Q5HYJ3	Protein FAM76B OS	FAM76B	FAM76B	sLGSSHSNSSSSSLTEK	unique	S1 ADPr_HCD_249_347_583 (DEKRSY)	1	164.21	347.4	68.16	28.99	2234.84	745.953	3	0.002	0.893	148	164	31579	5552	5mg_eAf	HCD	2
Q5HYJ3	Protein FAM76B OS	FAM76B	FAM76B	SsATIQNETPK	unique	S2 ADPr_HCD_249_347_583 (DEKRSY)	0.48	0	104.33	30.79	30.14	1715.64	858.829	2	0.000222	0.129	207	217	31822	5952	5mg_eAf	HCD	2
P39748	Flap endonuclease 1 OS	FEN1	FEN1	sGELAKR	unique	S1 ADPr_HCD_249_347_583 (DEKRSY)	1	76.59	111.27	29.74	33.14	1300.48	434.502	3	-0.000564	-0.433	94	100	25034	3070	5mg_eAf	HCD	2
P39748	Flap endonuclease 1 OS	FEN1	FEN1	sGELAKR	unique	S1 ADP-Ribosyl-EThcD (SRDEKY)	1	91.36	165.9	17.55	33.14	1300.48	434.502	3	-0.000564	-0.433	94	100	25756	3074	5mg_eAf	EThcD	2
P39748	Flap endonuclease 1 OS	FEN1	FEN1	sGELAKR	unique	S1 ADPr_HCD_249_347_583 (DEKRSY)	1	100.35	115.19	20.17	33.14	1300.48	434.502	3	-0.000564	-0.433	94	100	25037	3075	5mg_eAf	HCD	2
P39748	Flap endonuclease 1 OS	FEN1	FEN1	sGELAK	unique	S1 ADPr_HCD_249_347_583 (DEKRSY)	1	21.44	57.14	22.24	32.37	1144.38	573.2	2	0.000642	0.56	94	99	25146	3256	5mg_eAf	HCD	2
P39748	Flap endonuclease 1 OS	FEN1	FEN1	VTGSLSsAKR	unique	S7 ADPr_HCD_249_347_583 (DEKRSY)	0	0	94.07	22.69	31.08	1545.62	773.819	2	0.000462	0.299	346	355	24723	3524	5mg_eAf	HCD	3
P39748	Flap endonuclease 1 OS	FEN1	FEN1	VTGsLSSAKR	unique	S4 ADPr_HCD_249_347_583 (DEKRSY)	1	29.73	73.15	30.4	31.08	1545.62	773.819	2	0.000462	0.299	346	355	24725	3528	5mg_eAf	HCD	3
P39748	Flap endonuclease 1 OS	FEN1	FEN1	VTGSLSsAKR	unique	S7 ADP-Ribosyl-EThcD (SRDEKY)	1	47.12	257.02	22.32	31.08	1545.62	516.215	3	0.000516	0.334	346	355	25336	3534	5mg_eAf	EThcD	3
P39748	Flap endonuclease 1 OS	FEN1	FEN1	VTGSLSsAKR	unique	S7 ADP-Ribosyl-EThcD (SRDEKY)	1	56.66	225.71	17.92	30.92	1545.62	516.215	3	-5.41e-05	-0.035	346	355	25655	3637	5mg_eAf	EThcD	1
P39748	Flap endonuclease 1 OS	FEN1	FEN1	VTGsLSSAK	unique	S4 ADPr_HCD_249_347_583 (DEKRSY)	0	19.48	93.16	27.86	30.77	1389.52	695.768	2	0.000242	0.174	346	354	26565	3965	5mg_eAf	HCD	3
P39748	Flap endonuclease 1 OS	FEN1	FEN1	VTGsLSSAK	unique	S4 ADPr_HCD_249_347_583 (DEKRSY)	0.48	14.51	34.42	15.05	30.72	1389.52	695.768	2	-0.000138	-0.0993	346	354	26785	3967	5mg_eAf	HCD	1
P39748	Flap endonuclease 1 OS	FEN1	FEN1	VTGSLSsAK	unique	S7 ADP-Ribosyl-EThcD (SRDEKY)	1	23.19	142.84	26.51	30.77	1389.52	695.768	2	0.000242	0.174	346	354	27476	3969	5mg_eAf	EThcD	3
P39748	Flap endonuclease 1 OS	FEN1	FEN1	VTGsLSSAK	unique	S4 ADPr_HCD_249_347_583 (DEKRSY)	0	3.53	109.76	28.67	30.77	1389.52	695.768	2	0.000242	0.174	346	354	26568	3970	5mg_eAf	HCD	3
P39748	Flap endonuclease 1 OS	FEN1	FEN1	VTGsLSSAK	unique	S4 ADPr_HCD_249_347_583 (DEKRSY)	0.64	17.22	57.33	24.55	30.72	1389.52	695.768	2	-0.000138	-0.0993	346	354	26788	3971	5mg_eAf	HCD	1
P39748	Flap endonuclease 1 OS	FEN1	FEN1	VTGsLSSAKR	unique	S4 ADPr_HCD_249_347_583 (DEKRSY)	1	35.69	63.43	21.67	30.87	1545.62	773.819	2	0.0013	0.842	346	355	27231	3989	5mg_eAf	HCD	2
P39748	Flap endonuclease 1 OS	FEN1	FEN1	VTGSLSsAKR	unique	S7 ADP-Ribosyl-EThcD (SRDEKY)	1	56.66	306.57	43.13	31.08	1545.62	516.215	3	0.000696	0.45	346	355	28054	3990	5mg_eAf	EThcD	2
P39748	Flap endonuclease 1 OS	FEN1	FEN1	VTGsLSSAKR	unique	S4 ADPr_HCD_249_347_583 (DEKRSY)	1	57.58	75.45	32.47	31.08	1545.62	516.215	3	0.000696	0.45	346	355	27232	3991	5mg_eAf	HCD	2
P39748	Flap endonuclease 1 OS	FEN1	FEN1	VTGSLsSAK	unique	S6 ADPr_HCD_249_347_583 (DEKRSY)	0	0	91.93	15.56	30.78	1389.52	695.768	2	0.000362	0.26	346	354	26861	4094	5mg_eAf	HCD	1
P39748	Flap endonuclease 1 OS	FEN1	FEN1	VTGsLSSAK	unique	S4 ADPr_HCD_249_347_583 (DEKRSY)	0	4.45	107.61	24.69	30.78	1389.52	695.768	2	0.000362	0.26	346	354	26863	4097	5mg_eAf	HCD	1
P39748	Flap endonuclease 1 OS	FEN1	FEN1	VTGsLSSAK	unique	S4 ADPr_HCD_249_347_583 (DEKRSY)	0	0	100.96	21.61	30.78	1389.52	695.768	2	0.000482	0.347	346	354	26645	4097	5mg_eAf	HCD	3
P39748	Flap endonuclease 1 OS	FEN1	FEN1	VTGSLsSAKR	unique	S6 ADP-Ribosyl-EThcD (SRDEKY)	1	42.69	251.85	24.91	31.02	1545.62	516.215	3	-0.000774	-0.501	346	355	28128	4214	5mg_eAf	EThcD	2
P39748	Flap endonuclease 1 OS	FEN1	FEN1	VTGsLSSAK	unique	S4 ADPr_HCD_249_347_583 (DEKRSY)	0	4.45	89.39	21.89	30.78	1389.52	695.768	2	0.000482	0.347	346	354	26935	4217	5mg_eAf	HCD	1
P39748	Flap endonuclease 1 OS	FEN1	FEN1	VTGSLSsAK	unique	S7 ADPr_HCD_249_347_583 (DEKRSY)	0	0	97.52	25.41	30.77	1389.52	695.768	2	0.000122	0.0876	346	354	29331	4646	5mg_eAf	HCD	2
P39748	Flap endonuclease 1 OS	FEN1	FEN1	VTGsLSSAK	unique	S4 ADPr_HCD_249_347_583 (DEKRSY)	0	2.62	98.71	25.5	30.77	1389.52	695.768	2	0.000122	0.0876	346	354	29333	4649	5mg_eAf	HCD	2
P39748	Flap endonuclease 1 OS	FEN1	FEN1	VTGsLSSAK	unique	S4 ADPr_HCD_249_347_583 (DEKRSY)	0.17	13.29	58.44	15.9	30.77	1389.52	695.768	2	0.000122	0.0876	346	354	29490	4905	5mg_eAf	HCD	2
P39748	Flap endonuclease 1 OS	FEN1	FEN1	VTGsLSSAK	unique	S4 ADPr_HCD_249_347_583 (DEKRSY)	0	4.47	106.27	24.92	30.77	1389.52	695.768	2	0.000122	0.0876	346	354	29492	4909	5mg_eAf	HCD	2
P11362	Fibroblast growth factor receptor 1 OS	FGFR1	FGFR1	sIPLR	razor	S1 ADPr_HCD_249_347_583 (DEKRSY)	1	61.58	49.09	18.01	26.14	1125.43	563.72	2	0.000362	0.321	420	424	35847	8675	5mg_eAf	HCD	3
P11362	Fibroblast growth factor receptor 1 OS	FGFR1	FGFR1	sIPLR	razor	S1 ADPr_HCD_249_347_583 (DEKRSY)	1	61.09	46.51	16.01	26.14	1125.43	563.72	2	-0.000378	-0.336	420	424	36374	8676	5mg_eAf	HCD	1
P11362	Fibroblast growth factor receptor 1 OS	FGFR1	FGFR1	sIPLR	razor	S1 ADPr_HCD_249_347_583 (DEKRSY)	1	69.68	56.86	18.18	26.14	1125.43	563.72	2	-0.000378	-0.336	420	424	36376	8680	5mg_eAf	HCD	1
P11362	Fibroblast growth factor receptor 1 OS	FGFR1	FGFR1	sIPLR	razor	S1 ADPr_HCD_249_347_583 (DEKRSY)	1	61.09	46.51	26.51	26.14	1125.43	563.72	2	-1.81e-05	-0.0161	420	424	39014	9661	5mg_eAf	HCD	2
P11362	Fibroblast growth factor receptor 1 OS	FGFR1	FGFR1	sIPLR	razor	S1 ADPr_HCD_249_347_583 (DEKRSY)	1	61.09	46.51	18.1	26.14	1125.43	563.72	2	-1.81e-05	-0.0161	420	424	39016	9664	5mg_eAf	HCD	2
P15408	Fos-related antigen 2 OS	FOSL2	FOSL2	SGGGsVGAVVVK	unique	S5 ADPr_HCD_249_347_583 (DEKRSY)	0.02	0	77.82	18.15	31.95	1556.63	779.32	2	-0.00118	-0.756	211	222	33670	7768	5mg_eAf	HCD	3
P15408	Fos-related antigen 2 OS	FOSL2	FOSL2	sGGGSVGAVVVK	unique	S1 ADPr_HCD_249_347_583 (DEKRSY)	0.17	45.15	139.37	37.68	31.95	1556.63	779.32	2	-0.00118	-0.756	211	222	33673	7773	5mg_eAf	HCD	3
P15408	Fos-related antigen 2 OS	FOSL2	FOSL2	sGGGSVGAVVVK	unique	S1 ADPr_HCD_249_347_583 (DEKRSY)	0.03	59.3	128.7	26.52	31.94	1556.63	779.321	2	0.000422	0.271	211	222	36873	8818	5mg_eAf	HCD	2
Q96QD9	UAP56-interacting factor OS	FYTTD1	FYTTD1	LLQQsGAQQFR	unique	S5 ADPr_HCD_249_347_583 (DEKRSY)	1	84.31	100.97	18.75	31.63	1815.73	908.875	2	0.000222	0.122	57	67	36521	8909	5mg_eAf	HCD	1
Q96QD9	UAP56-interacting factor OS	FYTTD1	FYTTD1	LLQQsGAQQFR	unique	S5 ADPr_HCD_249_347_583 (DEKRSY)	1	107.3	74.95	23.3	31.53	1815.74	908.875	2	0.000722	0.397	57	67	36002	8920	5mg_eAf	HCD	3
Q96QD9	UAP56-interacting factor OS	FYTTD1	FYTTD1	LLQQsGAQQFR	unique	S5 ADPr_HCD_249_347_583 (DEKRSY)	1	92.83	104.18	17.84	31.55	1815.74	908.875	2	0.000962	0.529	57	67	36005	8924	5mg_eAf	HCD	3
Q10471	Polypeptide N-acetylgalactosaminyltransferase 2 OS	GALNT2	GALNT2	SALLrTVVsVLKKSPPHLIK	unique	R5 ADPr_HCD_249_347_583 (DEKRSY), S9 ADPr_HCD_249_347_583 (DEKRSY)	96 %, 20 %	16.95, 0.00	19.65	20.45	31.87	3267.49	1090.17	3	-0.0034	-1.04	150	169	65217	22394	5mg_eAf	HCD	1
Q13823	Nucleolar GTP-binding protein 2 OS	GNL2	GNL2	IIkPLQYQSTVASGTVAR	unique	K3 ADPr_HCD_249_347_583 (DEKRSY)	1	83.89	139.77	36.23	30.53	2472.15	825.056	3	0.000816	0.33	56	73	43676	12524	5mg_eAf	HCD	1
Q13823	Nucleolar GTP-binding protein 2 OS	GNL2	GNL2	IIkPLQYQSTVASGTVAR	unique	K3 ADPr_HCD_249_347_583 (DEKRSY)	1	83.89	137.93	38.42	30.5	2472.15	825.056	3	0.00136	0.548	56	73	47772	13729	5mg_eAf	HCD	2
Q8N954	G patch domain-containing protein 11 OS	GPATCH11	GPATCH11	sGGGIVEPIPLNIK	unique	S1 ADPr_HCD_249_347_583 (DEKRSY)	1	49.22	83.29	17.43	29.28	1933.86	967.936	2	-0.00252	-1.3	117	130	58124	19830	5mg_eAf	HCD	3
Q8N954	G patch domain-containing protein 11 OS	GPATCH11	GPATCH11	sGGGIVEPIPLNIK	unique	S1 ADPr_HCD_249_347_583 (DEKRSY)	1	90.41	120.69	19.53	29.03	1933.86	967.937	2	-0.000458	-0.237	117	130	59185	20008	5mg_eAf	HCD	1
Q8N954	G patch domain-containing protein 11 OS	GPATCH11	GPATCH11	sGGGIVEPIPLNIK	unique	S1 ADPr_HCD_249_347_583 (DEKRSY)	0.98	49.22	93.86	20.97	28.96	1933.86	967.937	2	-0.000578	-0.299	117	130	63062	21480	5mg_eAf	HCD	2
Q8N954	G patch domain-containing protein 11 OS	GPATCH11	GPATCH11	sGIGHEASLKR	unique	S1 ADPr_HCD_249_347_583 (DEKRSY)	1	156.3	190.03	51.31	29.64	1694.68	565.901	3	-3.41e-05	-0.0201	134	144	26946	4591	5mg_eAf	HCD	3
Q8N954	G patch domain-containing protein 11 OS	GPATCH11	GPATCH11	sGIGHEASLKR	unique	S1 ADP-Ribosyl-EThcD (SRDEKY)	1	191.85	371.17	51.74	29.64	1694.68	565.901	3	-3.41e-05	-0.0201	134	144	27675	4593	5mg_eAf	EThcD	3
Q8N954	G patch domain-containing protein 11 OS	GPATCH11	GPATCH11	sGIGHEASLKR	unique	S1 ADPr_HCD_249_347_583 (DEKRSY)	1	164.77	180.49	40	29.64	1694.68	565.901	3	-3.41e-05	-0.0201	134	144	26948	4594	5mg_eAf	HCD	3
Q8N954	G patch domain-containing protein 11 OS	GPATCH11	GPATCH11	sGIGHEASLKR	unique	S1 ADPr_HCD_249_347_583 (DEKRSY)	1	67.37	79.66	27.01	29.62	1694.68	848.348	2	4.19e-05	0.0247	134	144	26956	4606	5mg_eAf	HCD	3
Q8N954	G patch domain-containing protein 11 OS	GPATCH11	GPATCH11	sGIGHEASLKR	unique	S1 ADPr_HCD_249_347_583 (DEKRSY)	1	57.69	89.67	18.97	29.62	1694.68	848.348	2	4.19e-05	0.0247	134	144	26958	4610	5mg_eAf	HCD	3
Q8N954	G patch domain-containing protein 11 OS	GPATCH11	GPATCH11	sGIGHEASLKR	unique	S1 ADPr_HCD_249_347_583 (DEKRSY)	1	147.86	172.5	44.56	29.62	1694.68	565.901	3	0.000146	0.086	134	144	27192	4640	5mg_eAf	HCD	1
Q8N954	G patch domain-containing protein 11 OS	GPATCH11	GPATCH11	sGIGHEASLKR	unique	S1 ADP-Ribosyl-EThcD (SRDEKY)	1	183.63	343.64	51.2	29.62	1694.68	565.901	3	0.000146	0.086	134	144	27983	4642	5mg_eAf	EThcD	1
Q8N954	G patch domain-containing protein 11 OS	GPATCH11	GPATCH11	sGIGHEASLKR	unique	S1 ADPr_HCD_249_347_583 (DEKRSY)	1	155.02	164.23	42.53	29.62	1694.68	565.901	3	0.000146	0.086	134	144	27194	4643	5mg_eAf	HCD	1
Q8N954	G patch domain-containing protein 11 OS	GPATCH11	GPATCH11	sGIGHEASLK	unique	S1 ADPr_HCD_249_347_583 (DEKRSY)	1	72.84	114.68	26.76	28.65	1538.58	770.297	2	-0.000298	-0.194	134	143	29430	5532	5mg_eAf	HCD	1
Q8N954	G patch domain-containing protein 11 OS	GPATCH11	GPATCH11	sGIGHEASLK	unique	S1 ADPr_HCD_249_347_583 (DEKRSY)	1	66.96	97.6	20.14	28.53	1538.58	513.867	3	-0.000724	-0.47	134	143	29432	5537	5mg_eAf	HCD	1
Q8N954	G patch domain-containing protein 11 OS	GPATCH11	GPATCH11	sGIGHEASLK	unique	S1 ADP-Ribosyl-EThcD (SRDEKY)	1	186.95	298.42	39.81	28.53	1538.58	513.867	3	-0.000724	-0.47	134	143	30273	5539	5mg_eAf	EThcD	1
Q8N954	G patch domain-containing protein 11 OS	GPATCH11	GPATCH11	sGIGHEASLK	unique	S1 ADPr_HCD_249_347_583 (DEKRSY)	1	108.98	164.3	32.4	28.53	1538.58	513.867	3	-0.000724	-0.47	134	143	29434	5540	5mg_eAf	HCD	1
Q8N954	G patch domain-containing protein 11 OS	GPATCH11	GPATCH11	sGIGHEASLKR	unique	S1 ADPr_HCD_249_347_583 (DEKRSY)	1	147.86	165.8	48.63	29.64	1694.68	565.901	3	-3.41e-05	-0.0201	134	144	31664	5693	5mg_eAf	HCD	2
Q8N954	G patch domain-containing protein 11 OS	GPATCH11	GPATCH11	sGIGHEASLKR	unique	S1 ADP-Ribosyl-EThcD (SRDEKY)	1	179.4	344.85	51.8	29.64	1694.68	565.901	3	-3.41e-05	-0.0201	134	144	32611	5696	5mg_eAf	EThcD	2
Q8N954	G patch domain-containing protein 11 OS	GPATCH11	GPATCH11	sGIGHEASLKR	unique	S1 ADPr_HCD_249_347_583 (DEKRSY)	1	126.58	168.23	37.64	29.64	1694.68	565.901	3	-3.41e-05	-0.0201	134	144	31667	5697	5mg_eAf	HCD	2
Q8N954	G patch domain-containing protein 11 OS	GPATCH11	GPATCH11	sGIGHEASLK	unique	S1 ADPr_HCD_249_347_583 (DEKRSY)	1	87.47	121.52	25.46	28.67	1538.58	770.297	2	-3.81e-05	-0.0248	134	143	33896	6586	5mg_eAf	HCD	2
Q8N954	G patch domain-containing protein 11 OS	GPATCH11	GPATCH11	sGIGHEASLK	unique	S1 ADPr_HCD_249_347_583 (DEKRSY)	1	90.87	117.17	30.91	28.69	1538.58	513.867	3	0.000176	0.114	134	143	33897	6587	5mg_eAf	HCD	2
Q8N954	G patch domain-containing protein 11 OS	GPATCH11	GPATCH11	sGIGHEASLK	unique	S1 ADP-Ribosyl-EThcD (SRDEKY)	1	199.74	310.87	39.88	28.69	1538.58	513.867	3	0.000176	0.114	134	143	34894	6589	5mg_eAf	EThcD	2
Q8N954	G patch domain-containing protein 11 OS	GPATCH11	GPATCH11	sGIGHEASLK	unique	S1 ADPr_HCD_249_347_583 (DEKRSY)	1	115.97	172.98	33.37	28.69	1538.58	513.867	3	0.000176	0.114	134	143	33899	6590	5mg_eAf	HCD	2
Q12879	Glutamate receptor ionotropic, NMDA 2A OS	GRIN2A	GRIN2A	sISLK	razor	S1 ADPr_HCD_249_347_583 (DEKRSY)	0.64	21.5	53.68	18.55	26.73	1087.4	544.707	2	0.000642	0.59	1310	1314	31579	6288	5mg_eAf	HCD	1
P29084	Transcription initiation factor IIE subunit beta OS	GTF2E2	GTF2E2	ALsGSSGYK	unique	S3 ADPr_HCD_249_347_583 (DEKRSY)	1	72.29	89.87	24.5	28.36	1409.49	705.753	2	0.000662	0.469	66	74	26640	4087	5mg_eAf	HCD	3
P29084	Transcription initiation factor IIE subunit beta OS	GTF2E2	GTF2E2	ALsGSSGYK	unique	S3 ADPr_HCD_249_347_583 (DEKRSY)	1	51.21	75.32	16.6	28.36	1409.49	705.753	2	0.000662	0.469	66	74	29451	4841	5mg_eAf	HCD	2
P35269	General transcription factor IIF subunit 1 OS	GTF2F1	GTF2F1	sTPQPPSGK	unique	S1 ADPr_HCD_249_347_583 (DEKRSY)	1	101	98.88	25.36	28.46	1438.52	720.266	2	-3.81e-05	-0.0265	436	444	24788	3633	5mg_eAf	HCD	3
P35269	General transcription factor IIF subunit 1 OS	GTF2F1	GTF2F1	sTPQPPSGK	unique	S1 ADPr_HCD_249_347_583 (DEKRSY)	1	88.62	89.12	23.11	28.46	1438.52	720.266	2	-3.81e-05	-0.0265	436	444	24791	3638	5mg_eAf	HCD	3
P35269	General transcription factor IIF subunit 1 OS	GTF2F1	GTF2F1	sTPQPPSGK	unique	S1 ADPr_HCD_249_347_583 (DEKRSY)	1	94.87	101.98	17.65	28.46	1438.52	720.266	2	0.000802	0.557	436	444	25056	3750	5mg_eAf	HCD	1
P35269	General transcription factor IIF subunit 1 OS	GTF2F1	GTF2F1	sTPQPPSGK	unique	S1 ADPr_HCD_249_347_583 (DEKRSY)	1	100.47	106.13	19.49	28.46	1438.52	720.266	2	0.000802	0.557	436	444	25059	3754	5mg_eAf	HCD	1
P35269	General transcription factor IIF subunit 1 OS	GTF2F1	GTF2F1	sTPQPPSGK	unique	S1 ADPr_HCD_249_347_583 (DEKRSY)	1	99.49	115	17.68	28.47	1438.52	720.266	2	0.000922	0.64	436	444	27305	4113	5mg_eAf	HCD	2
P35269	General transcription factor IIF subunit 1 OS	GTF2F1	GTF2F1	sTPQPPSGK	unique	S1 ADPr_HCD_249_347_583 (DEKRSY)	1	107.87	101.99	16.31	28.42	1438.52	720.266	2	0.000442	0.307	436	444	27385	4245	5mg_eAf	HCD	2
P35269	General transcription factor IIF subunit 1 OS	GTF2F1	GTF2F1	LdTGPQSLSGK	unique	D2 ADPr_HCD_249_347_583 (DEKRSY)	1	95.96	120.84	24.34	30.47	1642.63	822.321	2	-0.000438	-0.267	425	435	31838	6710	5mg_eAf	HCD	1
P78347	General transcription factor II-I OS	GTF2I	GTF2I	sILSPGGScGPIK	unique	S1 ADPr_HCD_249_347_583 (DEKRSY)	1	27.53	123.27	19.82	30.15	1812.72	907.366	2	0.00265	1.46	207	219	45450	12898	5mg_eAf	HCD	1
P78347	General transcription factor II-I OS	GTF2I	GTF2I	EdLQLDKPASGVKEEWYAR	unique	D2 ADPr_HCD_249_347_583 (DEKRSY)	0.09	32.66	172.18	36.76	31.36	2774.16	925.728	3	0.000296	0.107	444	462	47770	14067	5mg_eAf	HCD	1
P78347	General transcription factor II-I OS	GTF2I	GTF2I	EDLQLDKPAsGVKEEWYAR	unique	S10 ADP-Ribosyl-EThcD (SRDEKY)	0.97	18.45	210.24	29.21	31.31	2774.16	925.728	3	-0.000424	-0.153	444	462	47970	14072	5mg_eAf	EThcD	3
P78347	General transcription factor II-I OS	GTF2I	GTF2I	EDLQLdKPASGVKEEWYAR	unique	D6 ADPr_HCD_249_347_583 (DEKRSY)	0.96	31.05	221.05	36.52	31.31	2774.16	925.728	3	-0.000424	-0.153	444	462	47026	14073	5mg_eAf	HCD	3
P78347	General transcription factor II-I OS	GTF2I	GTF2I	EDLQLDKPAsGVK	unique	S10 ADP-Ribosyl-EThcD (SRDEKY)	1	36.75	232.53	17.98	30.41	1939.8	647.606	3	0.000656	0.338	444	456	37199	8659	5mg_eAf	EThcD	1
P78347	General transcription factor II-I OS	GTF2I	GTF2I	EdLQLDKPASGVK	unique	D2 ADPr_HCD_249_347_583 (DEKRSY)	0.22	0	81.17	18.96	30.41	1939.8	647.606	3	0.000656	0.338	444	456	36363	8660	5mg_eAf	HCD	1
Q9BZE4	Nucleolar GTP-binding protein 1 OS	GTPBP4	GTPBP4	HLLsGKR	unique	S4 ADP-Ribosyl-EThcD (SRDEKY)	1	74.37	216.21	19.44	25.4	1350.55	451.19	3	-1.41e-05	-0.0105	620	626	25701	3778	5mg_eAf	EThcD	1
Q9BZE4	Nucleolar GTP-binding protein 1 OS	GTPBP4	GTPBP4	HLLsGKR	unique	S4 ADP-Ribosyl-EThcD (SRDEKY)	1	61.15	230.41	19.54	25.4	1350.55	451.19	3	7.59e-05	0.0561	620	626	28122	4194	5mg_eAf	EThcD	2
Q9BZE4	Nucleolar GTP-binding protein 1 OS	GTPBP4	GTPBP4	HLLsGK	unique	S4 ADPr_HCD_249_347_583 (DEKRSY)	0	0	62.05	15.85	25.91	1194.45	598.231	2	0.000222	0.186	620	625	27110	4504	5mg_eAf	HCD	1
Q9BZE4	Nucleolar GTP-binding protein 1 OS	GTPBP4	GTPBP4	HLLsGK	unique	S4 ADPr_HCD_249_347_583 (DEKRSY)	0	0	70.18	15.99	25.91	1194.45	598.231	2	0.000222	0.186	620	625	27112	4508	5mg_eAf	HCD	1
Q9BZE4	Nucleolar GTP-binding protein 1 OS	GTPBP4	GTPBP4	dVSGLR	unique	D1 ADPr_HCD_249_347_583 (DEKRSY)	1	68.24	74.78	16.54	32.45	1186.41	594.21	2	-0.000518	-0.436	576	581	29004	5197	5mg_eAf	HCD	3
Q9BZE4	Nucleolar GTP-binding protein 1 OS	GTPBP4	GTPBP4	dVSGLR	unique	D1 ADPr_HCD_249_347_583 (DEKRSY)	1	62.09	69.41	15.44	32.45	1186.41	594.21	2	-0.000518	-0.436	576	581	29007	5202	5mg_eAf	HCD	3
Q9BZE4	Nucleolar GTP-binding protein 1 OS	GTPBP4	GTPBP4	HLLsGK	unique	S4 ADP-Ribosyl-EThcD (SRDEKY)	1	69.35	166.62	15.46	25.91	1194.45	399.156	3	-0.000254	-0.213	620	625	30458	5231	5mg_eAf	EThcD	2
Q9BZE4	Nucleolar GTP-binding protein 1 OS	GTPBP4	GTPBP4	HLLSGk	unique	K6 ADPr_HCD_249_347_583 (DEKRSY)	1	36.75	60.08	18.87	25.91	1194.45	598.231	2	0.000342	0.286	620	625	29690	5235	5mg_eAf	HCD	2
Q9BZE4	Nucleolar GTP-binding protein 1 OS	GTPBP4	GTPBP4	dVSGLR	unique	D1 ADPr_HCD_249_347_583 (DEKRSY)	1	64.24	72.88	17.59	32.28	1186.41	594.21	2	0.000222	0.187	576	581	29254	5244	5mg_eAf	HCD	1
Q9BZE4	Nucleolar GTP-binding protein 1 OS	GTPBP4	GTPBP4	dVSGLR	unique	D1 ADPr_HCD_249_347_583 (DEKRSY)	1	62.09	71.23	15.07	32.28	1186.41	594.21	2	0.000222	0.187	576	581	29256	5247	5mg_eAf	HCD	1
Q9BZE4	Nucleolar GTP-binding protein 1 OS	GTPBP4	GTPBP4	DVsGLR	unique	S3 ADPr_HCD_249_347_583 (DEKRSY)	0	0	71.85	15.45	32.45	1186.41	594.21	2	-0.000638	-0.537	576	581	29083	5325	5mg_eAf	HCD	3
Q9BZE4	Nucleolar GTP-binding protein 1 OS	GTPBP4	GTPBP4	dVSGLR	unique	D1 ADPr_HCD_249_347_583 (DEKRSY)	1	68.24	79.29	18.19	32.45	1186.41	594.21	2	-0.000518	-0.436	576	581	29332	5372	5mg_eAf	HCD	1
Q9BZE4	Nucleolar GTP-binding protein 1 OS	GTPBP4	GTPBP4	dVSGLR	unique	D1 ADPr_HCD_249_347_583 (DEKRSY)	1	58.97	76.38	17.11	32.45	1186.41	594.21	2	-0.000518	-0.436	576	581	29334	5375	5mg_eAf	HCD	1
P07305	Histone H1.0 OS	H1F0	H1F0	sVAFK	unique	S1 ADPr_HCD_249_347_583 (DEKRSY)	1	44.39	59.68	15.72	25	1091.37	546.694	2	8.19e-05	0.0749	104	108	29485	5624	5mg_eAf	HCD	1
P07305	Histone H1.0 OS	H1F0	H1F0	sVAFK	unique	S1 ADPr_HCD_249_347_583 (DEKRSY)	1	44.39	58.32	15.56	25	1091.37	546.694	2	8.19e-05	0.0749	104	108	29487	5627	5mg_eAf	HCD	1
P07305	Histone H1.0 OS	H1F0	H1F0	sVAFK	unique	S1 ADPr_HCD_249_347_583 (DEKRSY)	1	44.39	47.98	19.3	25	1091.37	546.694	2	0.000462	0.423	104	108	32074	6364	5mg_eAf	HCD	2
P07305	Histone H1.0 OS	H1F0	H1F0	sVAFK	unique	S1 ADPr_HCD_249_347_583 (DEKRSY)	1	44.39	58.32	18.39	25	1091.37	546.694	2	0.000462	0.423	104	108	32077	6368	5mg_eAf	HCD	2
P07305	Histone H1.0 OS	H1F0	H1F0	sVAFK	unique	S1 ADPr_HCD_249_347_583 (DEKRSY)	1	44.39	61.38	17.16	25	1091.37	546.694	2	0.000342	0.313	104	108	32151	6490	5mg_eAf	HCD	2
P07305	Histone H1.0 OS	H1F0	H1F0	sVAFK	unique	S1 ADPr_HCD_249_347_583 (DEKRSY)	1	44.39	59.68	20.24	25	1091.37	546.694	2	0.000342	0.313	104	108	32153	6493	5mg_eAf	HCD	2
Q92522	Histone H1x OS	H1FX	H1FX	AGGsAALSPSKK	unique	S4 ADPr_HCD_249_347_583 (DEKRSY)	1	83.37	63.82	18.82	31.62	1613.65	538.891	3	0.000806	0.499	24	35	25005	3664	5mg_eAf	HCD	1
Q92522	Histone H1x OS	H1FX	H1FX	AGGsAALSPSKK	unique	S4 ADP-Ribosyl-EThcD (SRDEKY)	1	142.88	211.73	19.42	31.62	1613.65	538.891	3	0.000806	0.499	24	35	25666	3669	5mg_eAf	EThcD	1
Q92522	Histone H1x OS	H1FX	H1FX	AGGsAALSPSKK	unique	S4 ADPr_HCD_249_347_583 (DEKRSY)	1	83.37	61.67	15.18	31.62	1613.65	538.891	3	0.000806	0.499	24	35	25008	3670	5mg_eAf	HCD	1
Q92522	Histone H1x OS	H1FX	H1FX	AGGsAALSPSKK	unique	S4 ADPr_HCD_249_347_583 (DEKRSY)	1	83.37	88.18	26.1	31.62	1613.65	538.89	3	0.000626	0.388	24	35	27235	3997	5mg_eAf	HCD	2
Q92522	Histone H1x OS	H1FX	H1FX	AGGsAALSPSKK	unique	S4 ADP-Ribosyl-EThcD (SRDEKY)	1	151.61	251.74	36.97	31.62	1613.65	538.89	3	0.000626	0.388	24	35	28058	4000	5mg_eAf	EThcD	2
Q92522	Histone H1x OS	H1FX	H1FX	AGGsAALSPSKK	unique	S4 ADPr_HCD_249_347_583 (DEKRSY)	1	115.79	109	26.03	31.62	1613.65	538.89	3	0.000626	0.388	24	35	27237	4001	5mg_eAf	HCD	2
Q92522	Histone H1x OS	H1FX	H1FX	AGGsAALSPSK	unique	S4 ADPr_HCD_249_347_583 (DEKRSY)	1	71.39	111.71	34.9	31.46	1485.55	743.784	2	0.000542	0.365	24	34	26679	4152	5mg_eAf	HCD	3
Q92522	Histone H1x OS	H1FX	H1FX	AGGsAALSPSK	unique	S4 ADPr_HCD_249_347_583 (DEKRSY)	1	78.18	112.81	31.8	31.46	1485.55	743.784	2	0.000542	0.365	24	34	26681	4156	5mg_eAf	HCD	3
Q92522	Histone H1x OS	H1FX	H1FX	AGGsAALSPSK	unique	S4 ADPr_HCD_249_347_583 (DEKRSY)	1	73.4	89.66	33.53	31.36	1485.55	743.785	2	0.000922	0.62	24	34	26938	4221	5mg_eAf	HCD	1
Q92522	Histone H1x OS	H1FX	H1FX	AGGsAALSPSK	unique	S4 ADPr_HCD_249_347_583 (DEKRSY)	1	84.37	102.65	31.08	31.36	1485.55	743.785	2	0.000922	0.62	24	34	26941	4226	5mg_eAf	HCD	1
Q92522	Histone H1x OS	H1FX	H1FX	AGGsAALSPSK	unique	S4 ADPr_HCD_249_347_583 (DEKRSY)	1	55.65	64.75	24.12	31.28	1485.55	743.785	2	0.000682	0.459	24	34	29479	4889	5mg_eAf	HCD	2
Q92522	Histone H1x OS	H1FX	H1FX	AGGsAALSPSK	unique	S4 ADPr_HCD_249_347_583 (DEKRSY)	1	78.18	96.19	31.72	31.28	1485.55	743.785	2	0.000682	0.459	24	34	29481	4892	5mg_eAf	HCD	2
P68431_Q16695_Q71DI3_P84243	Histone H3.1 OS_Histone H3.1t OS_Histone H3.2 OS_Histone H3.3 OS	HIST1H3A_HIST3H3_HIST2H3A_H3F3A	H3F3A	kSTGGKAPR	unique	K1 ADPr_HCD_249_347_583 (DEKRSY)	1	43.97	73.06	20.98	32.32	1441.58	481.532	3	-0.000324	-0.225	10	18	24173	1419	5mg_eAf	HCD	3
P68431_Q16695_Q71DI3_P84243	Histone H3.1 OS_Histone H3.1t OS_Histone H3.2 OS_Histone H3.3 OS	HIST1H3A_HIST3H3_HIST2H3A_H3F3A	H3F3A	KsTGGKAPR	unique	S2 ADP-Ribosyl-EThcD (SRDEKY)	1	24.44	179.34	31.69	32.32	1441.58	481.532	3	-0.000324	-0.225	10	18	25087	1420	5mg_eAf	EThcD	3
P68431_Q16695_Q71DI3_P84243	Histone H3.1 OS_Histone H3.1t OS_Histone H3.2 OS_Histone H3.3 OS	HIST1H3A_HIST3H3_HIST2H3A_H3F3A	H3F3A	kSTGGKAPR	unique	K1 ADPr_HCD_249_347_583 (DEKRSY)	1	82.51	148.21	21.63	32.32	1441.58	481.532	3	-0.000324	-0.225	10	18	24174	1421	5mg_eAf	HCD	3
P68431_Q16695_Q71DI3_P84243	Histone H3.1 OS_Histone H3.1t OS_Histone H3.2 OS_Histone H3.3 OS	HIST1H3A_HIST3H3_HIST2H3A_H3F3A	H3F3A	KsTGGKAPR	unique	S2 ADP-Ribosyl-EThcD (SRDEKY)	1	24.44	181.31	26.22	32.32	1441.57	481.532	3	-0.000414	-0.287	10	18	25088	1495	5mg_eAf	EThcD	3
P68431_Q16695_Q71DI3_P84243	Histone H3.1 OS_Histone H3.1t OS_Histone H3.2 OS_Histone H3.3 OS	HIST1H3A_HIST3H3_HIST2H3A_H3F3A	H3F3A	kSTGGKAPR	unique	K1 ADPr_HCD_249_347_583 (DEKRSY)	1	79.35	128.74	26.02	32.32	1441.57	481.532	3	-0.000414	-0.287	10	18	24176	1496	5mg_eAf	HCD	3
P68431_Q16695_Q71DI3_P84243	Histone H3.1 OS_Histone H3.1t OS_Histone H3.2 OS_Histone H3.3 OS	HIST1H3A_HIST3H3_HIST2H3A_H3F3A	H3F3A	KsTGGKAPR	unique	S2 ADP-Ribosyl-EThcD (SRDEKY)	1	24.44	199.74	31.19	32.32	1441.58	481.532	3	-0.000324	-0.225	10	18	25540	2369	5mg_eAf	EThcD	2
P68431_Q16695_Q71DI3_P84243	Histone H3.1 OS_Histone H3.1t OS_Histone H3.2 OS_Histone H3.3 OS	HIST1H3A_HIST3H3_HIST2H3A_H3F3A	H3F3A	kSTGGKAPR	unique	K1 ADPr_HCD_249_347_583 (DEKRSY)	1	95.96	153	18.52	32.32	1441.58	481.532	3	-0.000324	-0.225	10	18	24608	2370	5mg_eAf	HCD	2
P68431_Q16695_Q71DI3_P84243	Histone H3.1 OS_Histone H3.1t OS_Histone H3.2 OS_Histone H3.3 OS	HIST1H3A_HIST3H3_HIST2H3A_H3F3A	H3F3A	kSTGGKAPR	unique	K1 ADPr_HCD_249_347_583 (DEKRSY)	1	52.16	114.69	25.47	31.25	1441.58	721.796	2	0.00126	0.875	10	18	24610	2375	5mg_eAf	HCD	2
P68431_Q16695_Q71DI3_P84243	Histone H3.1 OS_Histone H3.1t OS_Histone H3.2 OS_Histone H3.3 OS	HIST1H3A_HIST3H3_HIST2H3A_H3F3A	H3F3A	sTGGKAPR	unique	S1 ADPr_HCD_249_347_583 (DEKRSY)	1	33.35	67.91	16.35	30.73	1313.48	657.748	2	0.000802	0.61	11	18	24672	2474	5mg_eAf	HCD	2
P68431_Q16695_Q71DI3_P84243	Histone H3.1 OS_Histone H3.1t OS_Histone H3.2 OS_Histone H3.3 OS	HIST1H3A_HIST3H3_HIST2H3A_H3F3A	H3F3A	sTGGKAPR	unique	S1 ADPr_HCD_249_347_583 (DEKRSY)	0.99	34.97	77.07	19.26	30.73	1313.48	657.748	2	0.000802	0.61	11	18	24674	2478	5mg_eAf	HCD	2
P68431_Q16695_Q71DI3_P84243	Histone H3.1 OS_Histone H3.1t OS_Histone H3.2 OS_Histone H3.3 OS	HIST1H3A_HIST3H3_HIST2H3A_H3F3A	H3F3A	sTGGKAPR	unique	S1 ADPr_HCD_249_347_583 (DEKRSY)	1	84.55	127.59	41.79	30.73	1313.48	438.835	3	0.0014	1.06	11	18	24683	2493	5mg_eAf	HCD	2
P68431_Q16695_Q71DI3_P84243	Histone H3.1 OS_Histone H3.1t OS_Histone H3.2 OS_Histone H3.3 OS	HIST1H3A_HIST3H3_HIST2H3A_H3F3A	H3F3A	sTGGKAPR	unique	S1 ADP-Ribosyl-EThcD (SRDEKY)	1	151.61	170.66	24.5	30.73	1313.48	438.835	3	0.0014	1.06	11	18	25574	2495	5mg_eAf	EThcD	2
P68431_Q16695_Q71DI3_P84243	Histone H3.1 OS_Histone H3.1t OS_Histone H3.2 OS_Histone H3.3 OS	HIST1H3A_HIST3H3_HIST2H3A_H3F3A	H3F3A	sTGGKAPR	unique	S1 ADPr_HCD_249_347_583 (DEKRSY)	1	77.51	119.81	39.69	30.73	1313.48	438.835	3	0.0014	1.06	11	18	24685	2496	5mg_eAf	HCD	2
P68431_Q16695_Q71DI3	Histone H3.1 OS_Histone H3.1t OS_Histone H3.2 OS	HIST1H3A_HIST3H3_HIST2H3A	H3F3A	YrPGTVALR	unique	R2 ADP-Ribosyl-EThcD (SRDEKY)	0.01	0	126.47	16.26	30.77	1572.65	525.224	3	-6.41e-05	-0.0408	42	50	34967	6849	5mg_eAf	EThcD	2
P84243	Histone H3.3 OS	H3F3A	H3F3A	sAPSTGGVK	unique	S1 ADPr_HCD_249_347_583 (DEKRSY)	1	117.28	118.14	51.84	31.79	1343.48	672.748	2	0.000782	0.582	29	37	24610	3339	5mg_eAf	HCD	3
P84243	Histone H3.3 OS	H3F3A	H3F3A	sAPSTGGVK	unique	S1 ADPr_HCD_249_347_583 (DEKRSY)	1	93.37	118.3	36.62	31.79	1343.48	672.748	2	0.000782	0.582	29	37	24612	3343	5mg_eAf	HCD	3
P84243	Histone H3.3 OS	H3F3A	H3F3A	sAPSTGGVK	unique	S1 ADPr_HCD_249_347_583 (DEKRSY)	1	90.64	115.1	36.65	31.67	1343.48	672.748	2	0.00114	0.849	29	37	24879	3454	5mg_eAf	HCD	1
P84243	Histone H3.3 OS	H3F3A	H3F3A	sAPSTGGVK	unique	S1 ADPr_HCD_249_347_583 (DEKRSY)	1	93.37	115.32	31.15	31.67	1343.48	672.748	2	0.00114	0.849	29	37	24881	3458	5mg_eAf	HCD	1
P84243	Histone H3.3 OS	H3F3A	H3F3A	sAPSTGGVK	unique	S1 ADPr_HCD_249_347_583 (DEKRSY)	1	100.28	118.96	34.23	31.73	1343.48	672.748	2	0.000902	0.671	29	37	26948	3519	5mg_eAf	HCD	2
P84243	Histone H3.3 OS	H3F3A	H3F3A	sAPSTGGVK	unique	S1 ADPr_HCD_249_347_583 (DEKRSY)	1	84.13	98.1	16.57	31.73	1343.48	672.748	2	0.000902	0.671	29	37	26951	3523	5mg_eAf	HCD	2
P84243	Histone H3.3 OS	H3F3A	H3F3A	sAPSTGGVK	unique	S1 ADPr_HCD_249_347_583 (DEKRSY)	1	80.07	101.68	26.22	31.24	1343.48	672.747	2	-0.000198	-0.147	29	37	27023	3644	5mg_eAf	HCD	2
P84243	Histone H3.3 OS	H3F3A	H3F3A	sAPSTGGVK	unique	S1 ADPr_HCD_249_347_583 (DEKRSY)	1	80.07	90.19	19.14	31.24	1343.48	672.747	2	-0.000198	-0.147	29	37	27025	3648	5mg_eAf	HCD	2
Q9NRZ9	Lymphoid-specific helicase OS	HELLS	HELLS	sINYSK	unique	S1 ADPr_HCD_249_347_583 (DEKRSY)	1	38.58	79.67	21.71	27.79	1251.42	626.718	2	2.19e-05	0.0175	515	520	26576	3982	5mg_eAf	HCD	3
Q9NRZ9	Lymphoid-specific helicase OS	HELLS	HELLS	sINYSK	unique	S1 ADPr_HCD_249_347_583 (DEKRSY)	1	73.8	73.95	17.43	27.76	1251.42	626.718	2	0.000282	0.225	515	520	26839	4056	5mg_eAf	HCD	1
Q9NRZ9	Lymphoid-specific helicase OS	HELLS	HELLS	sINYSK	unique	S1 ADPr_HCD_249_347_583 (DEKRSY)	1	32.58	66.7	19.49	27.79	1251.42	626.718	2	-0.000338	-0.27	515	520	26655	4114	5mg_eAf	HCD	3
Q9NRZ9	Lymphoid-specific helicase OS	HELLS	HELLS	sINYSK	unique	S1 ADPr_HCD_249_347_583 (DEKRSY)	1	45.32	61.63	17.06	27.79	1251.42	626.718	2	-0.000458	-0.366	515	520	26917	4187	5mg_eAf	HCD	1
Q9NRZ9	Lymphoid-specific helicase OS	HELLS	HELLS	sINYSK	unique	S1 ADPr_HCD_249_347_583 (DEKRSY)	1	42.28	74.22	19.96	27.79	1251.42	626.718	2	-0.000218	-0.174	515	520	29350	4676	5mg_eAf	HCD	2
Q9NRZ9	Lymphoid-specific helicase OS	HELLS	HELLS	sINYSK	unique	S1 ADPr_HCD_249_347_583 (DEKRSY)	1	59.33	73.57	17.73	27.79	1251.42	626.718	2	-0.000218	-0.174	515	520	29352	4679	5mg_eAf	HCD	2
P16401	Histone H1.5 OS	HIST1H1B	HIST1H1B	sLVSK	razor	S1 ADPr_HCD_249_347_583 (DEKRSY)	1	40.47	72.55	16.55	25	1073.38	537.699	2	0.000362	0.337	89	93	29214	4453	5mg_eAf	HCD	2
P16401	Histone H1.5 OS	HIST1H1B	HIST1H1B	sLVSK	razor	S1 ADPr_HCD_249_347_583 (DEKRSY)	1	58.57	70.06	18.18	25	1073.38	537.699	2	0.000362	0.337	89	93	29216	4456	5mg_eAf	HCD	2
P68431_Q16695_Q71DI3_P84243	Histone H3.1 OS_Histone H3.1t OS_Histone H3.2 OS_Histone H3.3 OS	HIST1H3A_HIST3H3_HIST2H3A_H3F3A	HIST1H1B	AAsGEAKPK	unique	S3 ADP-Ribosyl-EThcD (SRDEKY)	1	98.4	139.23	23.89	29.5	1398.52	467.181	3	-0.000244	-0.174	114	122	25562	2453	5mg_eAf	EThcD	2
P16403_P10412_P16401	Histone H1.2 OS_Histone H1.4 OS_Histone H1.5 OS	HIST1H1C_HIST1H1E_HIST1H1B	HIST1H1B	sLVSK	unique	S1 ADPr_HCD_249_347_583 (DEKRSY)	1	40.47	80.06	17.76	25	1073.38	537.699	2	0.000102	0.0948	86;89	90;93	26509	3873	5mg_eAf	HCD	3
P16403_P10412_P16401	Histone H1.2 OS_Histone H1.4 OS_Histone H1.5 OS	HIST1H1C_HIST1H1E_HIST1H1B	HIST1H1B	sLVSK	unique	S1 ADPr_HCD_249_347_583 (DEKRSY)	1	58.57	80.43	15.95	25	1073.38	537.699	2	0.000102	0.0948	86;89	90;93	26512	3879	5mg_eAf	HCD	3
P16403_P10412_P16401	Histone H1.2 OS_Histone H1.4 OS_Histone H1.5 OS	HIST1H1C_HIST1H1E_HIST1H1B	HIST1H1B	GTGAsGSFK	unique	S5 ADPr_HCD_249_347_583 (DEKRSY)	0	18.55	84.75	15.01	28.03	1351.45	676.731	2	-0.000518	-0.383	101	109	26783	3964	5mg_eAf	HCD	1
P16403_P10412_P16401	Histone H1.2 OS_Histone H1.4 OS_Histone H1.5 OS	HIST1H1C_HIST1H1E_HIST1H1B	HIST1H1B	sLVSK	unique	S1 ADPr_HCD_249_347_583 (DEKRSY)	1	40.47	82.86	18.64	25	1073.38	537.699	2	0.000362	0.337	89	93	26790	3976	5mg_eAf	HCD	1
P16403_P10412_P16401	Histone H1.2 OS_Histone H1.4 OS_Histone H1.5 OS	HIST1H1C_HIST1H1E_HIST1H1B	HIST1H1B	sLVSK	unique	S1 ADPr_HCD_249_347_583 (DEKRSY)	1	58.57	80.43	15.93	25	1073.38	537.699	2	0.000362	0.337	89	93	26792	3979	5mg_eAf	HCD	1
P16403_P10412_P16401	Histone H1.2 OS_Histone H1.4 OS_Histone H1.5 OS	HIST1H1C_HIST1H1E_HIST1H1B	HIST1H1B	SLVSk	unique	K5 ADPr_HCD_249_347_583 (DEKRSY)	0	0	66.52	15.29	25	1073.38	537.699	2	-1.81e-05	-0.0169	89	93	26971	4276	5mg_eAf	HCD	1
P16403	Histone H1.2 OS	HIST1H1C	HIST1H1C	sLVSK	razor	S1 ADPr_HCD_249_347_583 (DEKRSY)	1	40.47	72.55	16.55	25	1073.38	537.699	2	0.000362	0.337	86	90	29214	4453	5mg_eAf	HCD	2
P16403	Histone H1.2 OS	HIST1H1C	HIST1H1C	sLVSK	razor	S1 ADPr_HCD_249_347_583 (DEKRSY)	1	58.57	70.06	18.18	25	1073.38	537.699	2	0.000362	0.337	86	90	29216	4456	5mg_eAf	HCD	2
P16403_P10412	Histone H1.2 OS_Histone H1.4 OS	HIST1H1C_HIST1H1E	HIST1H1C	ERsGVSLAALK	unique	S3 ADP-Ribosyl-EThcD (SRDEKY)	0.98	20.19	296.03	31.58	31.13	1670.71	557.909	3	-5.41e-05	-0.0324	53	63	41683	10411	5mg_eAf	EThcD	1
P16403_P10412	Histone H1.2 OS_Histone H1.4 OS	HIST1H1C_HIST1H1E	HIST1H1C	sGVSLAALKK	unique	S1 ADPr_HCD_249_347_583 (DEKRSY)	0.03	19.69	81.23	34.64	29.01	1513.66	505.56	3	-0.000544	-0.359	55	64	41465	11031	5mg_eAf	HCD	2
P16403_P10412	Histone H1.2 OS_Histone H1.4 OS	HIST1H1C_HIST1H1E	HIST1H1C	sGVSLAALKK	unique	S1 ADP-Ribosyl-EThcD (SRDEKY)	1	117.05	322.86	49.56	29.01	1513.66	505.56	3	-0.000544	-0.359	55	64	42065	11033	5mg_eAf	EThcD	2
P16403_P10412	Histone H1.2 OS_Histone H1.4 OS	HIST1H1C_HIST1H1E	HIST1H1C	sGVSLAALKK	unique	S1 ADPr_HCD_249_347_583 (DEKRSY)	1	161.94	204.91	54.06	29.01	1513.66	505.56	3	-0.000544	-0.359	55	64	41467	11034	5mg_eAf	HCD	2
P16403_P10412	Histone H1.2 OS_Histone H1.4 OS	HIST1H1C_HIST1H1E	HIST1H1C	sGVSLAALKK	unique	S1 ADPr_HCD_249_347_583 (DEKRSY)	0	19.69	87.72	23.78	29.03	1513.66	757.836	2	0.000342	0.226	55	64	41482	11058	5mg_eAf	HCD	2
P16403_P10412	Histone H1.2 OS_Histone H1.4 OS	HIST1H1C_HIST1H1E	HIST1H1C	sGVSLAALKK	unique	S1 ADPr_HCD_249_347_583 (DEKRSY)	1	60.48	109.28	35.26	29.03	1513.66	757.836	2	0.000342	0.226	55	64	41483	11060	5mg_eAf	HCD	2
P16403_P10412	Histone H1.2 OS_Histone H1.4 OS	HIST1H1C_HIST1H1E	HIST1H1C	sGVSLAALKK	unique	S1 ADP-Ribosyl-EThcD (SRDEKY)	1	46.26	211.21	38.48	28.97	1513.66	505.56	3	-0.000274	-0.181	55	64	44099	11175	5mg_eAf	EThcD	2
P16403_P10412	Histone H1.2 OS_Histone H1.4 OS	HIST1H1C_HIST1H1E	HIST1H1C	kASGPPVSELITK	unique	K1 ADPr_HCD_249_347_583 (DEKRSY)	1	49.4	123.64	45.57	29.29	1866.82	623.28	3	0.00132	0.704	34	46	43319	12011	5mg_eAf	HCD	1
P16403_P10412	Histone H1.2 OS_Histone H1.4 OS	HIST1H1C_HIST1H1E	HIST1H1C	KAsGPPVSELITK	unique	S3 ADP-Ribosyl-EThcD (SRDEKY)	1	23.78	201.24	25.35	29.42	1866.82	623.28	3	0.00186	0.994	34	46	44076	12015	5mg_eAf	EThcD	1
P16403_P10412	Histone H1.2 OS_Histone H1.4 OS	HIST1H1C_HIST1H1E	HIST1H1C	kASGPPVSELITK	unique	K1 ADPr_HCD_249_347_583 (DEKRSY)	1	77.57	154.94	42.18	29.42	1866.82	623.28	3	0.00186	0.994	34	46	43322	12016	5mg_eAf	HCD	1
P16403_P10412	Histone H1.2 OS_Histone H1.4 OS	HIST1H1C_HIST1H1E	HIST1H1C	kASGPPVSELITK	unique	K1 ADPr_HCD_249_347_583 (DEKRSY)	1	18.45	50.59	19.61	29.42	1866.82	934.416	2	-0.000138	-0.074	34	46	43330	12028	5mg_eAf	HCD	1
P16403_P10412	Histone H1.2 OS_Histone H1.4 OS	HIST1H1C_HIST1H1E	HIST1H1C	kASGPPVSELITK	unique	K1 ADPr_HCD_249_347_583 (DEKRSY)	1	87.73	196.69	58.22	29.28	1866.82	934.416	2	0.00108	0.579	34	46	43332	12032	5mg_eAf	HCD	1
P16403_P10412	Histone H1.2 OS_Histone H1.4 OS	HIST1H1C_HIST1H1E	HIST1H1C	kASGPPVSELITK	unique	K1 ADPr_HCD_249_347_583 (DEKRSY)	1	49.4	135.89	47.27	29.55	1866.82	623.279	3	-0.00108	-0.58	34	46	42735	12136	5mg_eAf	HCD	3
P16403_P10412	Histone H1.2 OS_Histone H1.4 OS	HIST1H1C_HIST1H1E	HIST1H1C	KAsGPPVSELITK	unique	S3 ADP-Ribosyl-EThcD (SRDEKY)	0.99	20.77	211.39	25.2	29.55	1866.82	623.279	3	-0.00108	-0.58	34	46	43542	12138	5mg_eAf	EThcD	3
P16403_P10412	Histone H1.2 OS_Histone H1.4 OS	HIST1H1C_HIST1H1E	HIST1H1C	kASGPPVSELITK	unique	K1 ADPr_HCD_249_347_583 (DEKRSY)	1	83.78	168.7	46.72	29.55	1866.82	623.279	3	-0.00108	-0.58	34	46	42737	12139	5mg_eAf	HCD	3
P16403_P10412	Histone H1.2 OS_Histone H1.4 OS	HIST1H1C_HIST1H1E	HIST1H1C	kASGPPVSELITK	unique	K1 ADPr_HCD_249_347_583 (DEKRSY)	1	64.69	140.76	47.83	29.42	1866.82	934.416	2	-1.81e-05	-0.00971	34	46	42738	12141	5mg_eAf	HCD	3
P16403_P10412	Histone H1.2 OS_Histone H1.4 OS	HIST1H1C_HIST1H1E	HIST1H1C	kASGPPVSELITK	unique	K1 ADPr_HCD_249_347_583 (DEKRSY)	1	133.14	203.42	52.75	29.42	1866.82	934.416	2	-1.81e-05	-0.00971	34	46	42740	12144	5mg_eAf	HCD	3
P16403_P10412	Histone H1.2 OS_Histone H1.4 OS	HIST1H1C_HIST1H1E	HIST1H1C	sGVSLAALK	unique	S1 ADPr_HCD_249_347_583 (DEKRSY)	0.01	34.18	90.9	28.62	31.25	1385.56	693.789	2	-0.000118	-0.0852	55	63	45244	12597	5mg_eAf	HCD	1
P16403_P10412	Histone H1.2 OS_Histone H1.4 OS	HIST1H1C_HIST1H1E	HIST1H1C	sGVSLAALK	unique	S1 ADPr_HCD_249_347_583 (DEKRSY)	1	78.7	105.91	31.59	31.8	1385.56	693.789	2	0.000242	0.174	55	63	43141	12729	5mg_eAf	HCD	3
P16403_P10412	Histone H1.2 OS_Histone H1.4 OS	HIST1H1C_HIST1H1E	HIST1H1C	sGVSLAALK	unique	S1 ADPr_HCD_249_347_583 (DEKRSY)	1	78.7	105.91	33.05	31.8	1385.56	693.789	2	0.000242	0.174	55	63	43143	12732	5mg_eAf	HCD	3
P16403_P10412	Histone H1.2 OS_Histone H1.4 OS	HIST1H1C_HIST1H1E	HIST1H1C	sGVSLAALK	unique	S1 ADPr_HCD_249_347_583 (DEKRSY)	0	24.18	85.51	28.83	31.81	1385.56	693.789	2	0.000602	0.434	55	63	45336	12733	5mg_eAf	HCD	1
P16403_P10412	Histone H1.2 OS_Histone H1.4 OS	HIST1H1C_HIST1H1E	HIST1H1C	sGVSLAALK	unique	S1 ADPr_HCD_249_347_583 (DEKRSY)	0.99	60.13	102.36	35.23	31.81	1385.56	693.789	2	0.000602	0.434	55	63	45338	12736	5mg_eAf	HCD	1
P16403_P10412	Histone H1.2 OS_Histone H1.4 OS	HIST1H1C_HIST1H1E	HIST1H1C	kASGPPVSELITK	unique	K1 ADPr_HCD_249_347_583 (DEKRSY)	1	34.08	113.24	40.2	29.29	1866.82	623.28	3	0.00114	0.608	34	46	46007	13249	5mg_eAf	HCD	2
P16403_P10412	Histone H1.2 OS_Histone H1.4 OS	HIST1H1C_HIST1H1E	HIST1H1C	KAsGPPVSELITK	unique	S3 ADP-Ribosyl-EThcD (SRDEKY)	1	39.21	239.22	40.19	29.29	1866.82	623.28	3	0.00114	0.608	34	46	46525	13251	5mg_eAf	EThcD	2
P16403_P10412	Histone H1.2 OS_Histone H1.4 OS	HIST1H1C_HIST1H1E	HIST1H1C	kASGPPVSELITK	unique	K1 ADPr_HCD_249_347_583 (DEKRSY)	1	75.03	147.73	45.1	29.29	1866.82	623.28	3	0.00114	0.608	34	46	46009	13252	5mg_eAf	HCD	2
P16403_P10412	Histone H1.2 OS_Histone H1.4 OS	HIST1H1C_HIST1H1E	HIST1H1C	kASGPPVSELITK	unique	K1 ADPr_HCD_249_347_583 (DEKRSY)	1	84.87	156.05	49.69	29.25	1866.82	934.416	2	0.000842	0.451	34	46	46014	13258	5mg_eAf	HCD	2
P16403_P10412	Histone H1.2 OS_Histone H1.4 OS	HIST1H1C_HIST1H1E	HIST1H1C	sGVSLAALK	unique	S1 ADPr_HCD_249_347_583 (DEKRSY)	1	54.8	90.74	21.02	31.81	1385.56	693.789	2	0.000602	0.434	55	63	47752	13703	5mg_eAf	HCD	2
P16403_P10412	Histone H1.2 OS_Histone H1.4 OS	HIST1H1C_HIST1H1E	HIST1H1C	sGVSLAALK	unique	S1 ADPr_HCD_249_347_583 (DEKRSY)	0.95	16.7	76.2	30.25	31.25	1385.56	693.789	2	-0.000118	-0.0852	55	63	47865	13857	5mg_eAf	HCD	2
P16403_P10412	Histone H1.2 OS_Histone H1.4 OS	HIST1H1C_HIST1H1E	HIST1H1C	sGVSLAALK	unique	S1 ADPr_HCD_249_347_583 (DEKRSY)	0.99	60.13	94.69	31.82	31.25	1385.56	693.789	2	-0.000118	-0.0852	55	63	47867	13860	5mg_eAf	HCD	2
P16403_P10412	Histone H1.2 OS_Histone H1.4 OS	HIST1H1C_HIST1H1E	HIST1H1C	ERsGVSLAALKK	unique	S3 ADP-Ribosyl-EThcD (SRDEKY)	1	47.12	237.93	24.52	30.08	1798.8	600.608	3	0.000596	0.331	53	64	39687	9537	5mg_eAf	EThcD	2
P16403_P10412	Histone H1.2 OS_Histone H1.4 OS	HIST1H1C_HIST1H1E	HIST1H1C	ERsGVSLAALKK	unique	S3 ADPr_HCD_249_347_583 (DEKRSY)	0	4.12	90.05	21.98	30.08	1798.8	600.608	3	0.000596	0.331	53	64	38935	9538	5mg_eAf	HCD	2
P16403_P10412	Histone H1.2 OS_Histone H1.4 OS	HIST1H1C_HIST1H1E	HIST1H1C	sGVSLAALKK	unique	S1 ADPr_HCD_249_347_583 (DEKRSY)	1	105.15	163.3	65.19	28.97	1513.66	505.56	3	-0.000154	-0.102	55	64	38722	9819	5mg_eAf	HCD	1
P16403_P10412	Histone H1.2 OS_Histone H1.4 OS	HIST1H1C_HIST1H1E	HIST1H1C	sGVSLAALKK	unique	S1 ADP-Ribosyl-EThcD (SRDEKY)	1	113.04	331.9	51.29	28.97	1513.66	505.56	3	-0.000154	-0.102	55	64	39528	9821	5mg_eAf	EThcD	1
P16403_P10412	Histone H1.2 OS_Histone H1.4 OS	HIST1H1C_HIST1H1E	HIST1H1C	sGVSLAALKK	unique	S1 ADPr_HCD_249_347_583 (DEKRSY)	1	173.13	211.65	65.86	28.97	1513.66	505.56	3	-0.000154	-0.102	55	64	38724	9822	5mg_eAf	HCD	1
P16403_P10412	Histone H1.2 OS_Histone H1.4 OS	HIST1H1C_HIST1H1E	HIST1H1C	sGVSLAALKK	unique	S1 ADPr_HCD_249_347_583 (DEKRSY)	1	49.59	112.44	55.19	28.97	1513.66	757.836	2	-0.000278	-0.184	55	64	38725	9823	5mg_eAf	HCD	1
P16403_P10412	Histone H1.2 OS_Histone H1.4 OS	HIST1H1C_HIST1H1E	HIST1H1C	sGVSLAALKK	unique	S1 ADPr_HCD_249_347_583 (DEKRSY)	1	51.7	124.92	51.44	28.97	1513.66	757.836	2	-0.000278	-0.184	55	64	38728	9827	5mg_eAf	HCD	1
P16403_P10412	Histone H1.2 OS_Histone H1.4 OS	HIST1H1C_HIST1H1E	HIST1H1C	sGVSLAALKK	unique	S1 ADPr_HCD_249_347_583 (DEKRSY)	0.06	42.62	103.36	35.69	29.01	1513.66	757.836	2	-0.000398	-0.263	55	64	38213	9892	5mg_eAf	HCD	3
P16403_P10412	Histone H1.2 OS_Histone H1.4 OS	HIST1H1C_HIST1H1E	HIST1H1C	sGVSLAALKK	unique	S1 ADPr_HCD_249_347_583 (DEKRSY)	1	49.59	114.07	49.05	29.01	1513.66	757.836	2	-0.000398	-0.263	55	64	38216	9898	5mg_eAf	HCD	3
P16403_P10412	Histone H1.2 OS_Histone H1.4 OS	HIST1H1C_HIST1H1E	HIST1H1C	sGVSLAALKK	unique	S1 ADPr_HCD_249_347_583 (DEKRSY)	1	114.43	186.05	56.17	29.03	1513.66	505.56	3	0.000116	0.0765	55	64	38225	9912	5mg_eAf	HCD	3
P16403_P10412	Histone H1.2 OS_Histone H1.4 OS	HIST1H1C_HIST1H1E	HIST1H1C	sGVSLAALKK	unique	S1 ADP-Ribosyl-EThcD (SRDEKY)	1	117.05	332	52.23	29.03	1513.66	505.56	3	0.000116	0.0765	55	64	39034	9914	5mg_eAf	EThcD	3
P16403_P10412	Histone H1.2 OS_Histone H1.4 OS	HIST1H1C_HIST1H1E	HIST1H1C	sGVSLAALKK	unique	S1 ADPr_HCD_249_347_583 (DEKRSY)	1	173.13	204.77	39.43	29.03	1513.66	505.56	3	0.000116	0.0765	55	64	38227	9915	5mg_eAf	HCD	3
P16403_P10412	Histone H1.2 OS_Histone H1.4 OS	HIST1H1C_HIST1H1E	HIST1H1C	sGVSLAALKK	unique	S1 ADP-Ribosyl-EThcD (SRDEKY)	1	48	195.45	35.37	29.01	1513.66	505.56	3	-0.000454	-0.3	55	64	39567	9965	5mg_eAf	EThcD	1
P16403	Histone H1.2 OS	HIST1H1C	HIST1H1C	seTAPAAPAAAPPAEK	unique	n-term Acetyl, E2 ADPr_HCD_249_347_583 (DEKRSY)	100 %, 50 %	1'000.00, 0.00	78.53	23.93	30.85	2060.81	1031.41	2	0.000295	0.143	2	17	36563	8971	5mg_eAf	HCD	1
P16403	Histone H1.2 OS	HIST1H1C	HIST1H1C	seTAPAAPAAAPPAEK	unique	n-term Acetyl, E2 ADPr_HCD_249_347_583 (DEKRSY)	100 %, 50 %	1'000.00, 0.00	93.38	20.52	30.87	2060.81	1031.41	2	-0.000685	-0.332	2	17	36649	9107	5mg_eAf	HCD	1
P10412	Histone H1.4 OS	HIST1H1E	HIST1H1E	sLVSK	razor	S1 ADPr_HCD_249_347_583 (DEKRSY)	1	40.47	72.55	16.55	25	1073.38	537.699	2	0.000362	0.337	86	90	29214	4453	5mg_eAf	HCD	2
P10412	Histone H1.4 OS	HIST1H1E	HIST1H1E	sLVSK	razor	S1 ADPr_HCD_249_347_583 (DEKRSY)	1	58.57	70.06	18.18	25	1073.38	537.699	2	0.000362	0.337	86	90	29216	4456	5mg_eAf	HCD	2
P06899_Q16778	Histone H2B type 1-J OS_Histone H2B type 2-E OS	HIST1H2BJ_HIST2H2BE	HIST1H2BJ	sAPAPKK	unique	S1 ADPr_HCD_249_347_583 (DEKRSY)	1	94.07	83.08	18.72	27.27	1238.47	620.244	2	2.19e-05	0.0176	7	13	24746	2593	5mg_eAf	HCD	2
P06899_Q16778	Histone H2B type 1-J OS_Histone H2B type 2-E OS	HIST1H2BJ_HIST2H2BE	HIST1H2BJ	sAPAPKK	unique	S1 ADPr_HCD_249_347_583 (DEKRSY)	1	80.05	61.2	15.13	27.27	1238.47	413.832	3	-0.000194	-0.157	7	13	24748	2596	5mg_eAf	HCD	2
P06899_Q16778	Histone H2B type 1-J OS_Histone H2B type 2-E OS	HIST1H2BJ_HIST2H2BE	HIST1H2BJ	sAPAPK	unique	S1 ADPr_HCD_249_347_583 (DEKRSY)	1	60.26	62.8	20.35	25	1110.38	556.197	2	0.000302	0.272	7	12	24840	2747	5mg_eAf	HCD	2
P06899_Q16778	Histone H2B type 1-J OS_Histone H2B type 2-E OS	HIST1H2BJ_HIST2H2BE	HIST1H2BJ	sAPAPK	unique	S1 ADPr_HCD_249_347_583 (DEKRSY)	1	75.08	73.41	20.93	25	1110.38	556.197	2	0.000302	0.272	7	12	24843	2752	5mg_eAf	HCD	2
P06899_Q16778	Histone H2B type 1-J OS_Histone H2B type 2-E OS	HIST1H2BJ_HIST2H2BE	HIST1H2BJ	sAPAPK	unique	S1 ADPr_HCD_249_347_583 (DEKRSY)	1	74	67.23	23.08	25	1110.38	556.197	2	0.000542	0.488	7	12	24917	2876	5mg_eAf	HCD	2
P06899_Q16778	Histone H2B type 1-J OS_Histone H2B type 2-E OS	HIST1H2BJ_HIST2H2BE	HIST1H2BJ	sAPAPK	unique	S1 ADPr_HCD_249_347_583 (DEKRSY)	1	96.15	81.61	23.36	25	1110.38	556.197	2	0.000542	0.488	7	12	24920	2880	5mg_eAf	HCD	2
P06899_Q16778	Histone H2B type 1-J OS_Histone H2B type 2-E OS	HIST1H2BJ_HIST2H2BE	HIST1H2BJ	sAPAPK	unique	S1 ADPr_HCD_249_347_583 (DEKRSY)	1	77.77	81.06	23	25	1110.38	556.197	2	0.000542	0.488	7	12	24363	2932	5mg_eAf	HCD	3
P06899_Q16778	Histone H2B type 1-J OS_Histone H2B type 2-E OS	HIST1H2BJ_HIST2H2BE	HIST1H2BJ	sAPAPK	unique	S1 ADPr_HCD_249_347_583 (DEKRSY)	1	96.15	78.55	20.88	25	1110.38	556.197	2	0.000542	0.488	7	12	24365	2935	5mg_eAf	HCD	3
P06899_Q16778	Histone H2B type 1-J OS_Histone H2B type 2-E OS	HIST1H2BJ_HIST2H2BE	HIST1H2BJ	sAPAPK	unique	S1 ADPr_HCD_249_347_583 (DEKRSY)	1	60.26	67.23	23.01	25	1110.38	556.196	2	-7.81e-05	-0.0703	7	12	25001	3016	5mg_eAf	HCD	2
P06899_Q16778	Histone H2B type 1-J OS_Histone H2B type 2-E OS	HIST1H2BJ_HIST2H2BE	HIST1H2BJ	sAPAPK	unique	S1 ADPr_HCD_249_347_583 (DEKRSY)	1	75.08	70.49	20.87	25	1110.38	556.196	2	-7.81e-05	-0.0703	7	12	25003	3019	5mg_eAf	HCD	2
P06899_Q16778	Histone H2B type 1-J OS_Histone H2B type 2-E OS	HIST1H2BJ_HIST2H2BE	HIST1H2BJ	sAPAPK	unique	S1 ADPr_HCD_249_347_583 (DEKRSY)	1	52.57	51.12	17.63	25	1110.38	556.197	2	0.000422	0.38	7	12	24684	3137	5mg_eAf	HCD	1
P06899_Q16778	Histone H2B type 1-J OS_Histone H2B type 2-E OS	HIST1H2BJ_HIST2H2BE	HIST1H2BJ	sAPAPK	unique	S1 ADPr_HCD_249_347_583 (DEKRSY)	1	55	51.48	18.35	25	1110.38	556.197	2	0.000422	0.38	7	12	24687	3142	5mg_eAf	HCD	1
P06899_Q16778	Histone H2B type 1-J OS_Histone H2B type 2-E OS	HIST1H2BJ_HIST2H2BE	HIST1H2BJ	sAPAPK	unique	S1 ADPr_HCD_249_347_583 (DEKRSY)	1	56.52	61.36	16.68	25	1110.38	556.196	2	-0.000318	-0.286	7	12	25077	3142	5mg_eAf	HCD	2
P06899_Q16778	Histone H2B type 1-J OS_Histone H2B type 2-E OS	HIST1H2BJ_HIST2H2BE	HIST1H2BJ	sAPAPK	unique	S1 ADPr_HCD_249_347_583 (DEKRSY)	1	60.26	63.46	18.64	25	1110.38	556.196	2	-0.000318	-0.286	7	12	25079	3146	5mg_eAf	HCD	2
P06899_Q16778	Histone H2B type 1-J OS_Histone H2B type 2-E OS	HIST1H2BJ_HIST2H2BE	HIST1H2BJ	PePAKSAPAPK	unique	E2 ADPr_HCD_249_347_583 (DEKRSY)	1	79.26	115.39	32.68	30.5	1632.66	545.227	3	0.000196	0.12	2	12	24680	3453	5mg_eAf	HCD	3
P06899_Q16778	Histone H2B type 1-J OS_Histone H2B type 2-E OS	HIST1H2BJ_HIST2H2BE	HIST1H2BJ	PEPAKsAPAPK	unique	S6 ADP-Ribosyl-EThcD (SRDEKY)	1	56.66	216.61	17.06	30.5	1632.66	545.227	3	0.000196	0.12	2	12	25312	3458	5mg_eAf	EThcD	3
P06899_Q16778	Histone H2B type 1-J OS_Histone H2B type 2-E OS	HIST1H2BJ_HIST2H2BE	HIST1H2BJ	PePAKSAPAPK	unique	E2 ADPr_HCD_249_347_583 (DEKRSY)	1	102.09	146.33	27.16	30.47	1632.66	545.227	3	0.000916	0.561	2	12	24931	3541	5mg_eAf	HCD	1
P06899_Q16778	Histone H2B type 1-J OS_Histone H2B type 2-E OS	HIST1H2BJ_HIST2H2BE	HIST1H2BJ	PEPAKsAPAPK	unique	S6 ADP-Ribosyl-EThcD (SRDEKY)	1	56.66	229.55	26.01	30.47	1632.66	545.227	3	0.000916	0.561	2	12	25624	3543	5mg_eAf	EThcD	1
P06899_Q16778	Histone H2B type 1-J OS_Histone H2B type 2-E OS	HIST1H2BJ_HIST2H2BE	HIST1H2BJ	PePAKSAPAPK	unique	E2 ADPr_HCD_249_347_583 (DEKRSY)	1	74.38	120.15	30.11	30.47	1632.66	545.227	3	0.000916	0.561	2	12	24933	3544	5mg_eAf	HCD	1
P06899_Q16778	Histone H2B type 1-J OS_Histone H2B type 2-E OS	HIST1H2BJ_HIST2H2BE	HIST1H2BJ	sAPAPK	unique	S1 ADPr_HCD_249_347_583 (DEKRSY)	1	56.52	54.86	16.13	25	1110.38	556.196	2	-0.000198	-0.178	7	12	27012	3625	5mg_eAf	HCD	2
P06899_Q16778	Histone H2B type 1-J OS_Histone H2B type 2-E OS	HIST1H2BJ_HIST2H2BE	HIST1H2BJ	PePAKSAPAPK	unique	E2 ADPr_HCD_249_347_583 (DEKRSY)	1	84.26	121.84	23.3	30.47	1632.66	545.227	3	0.00128	0.781	2	12	27186	3914	5mg_eAf	HCD	2
P06899_Q16778	Histone H2B type 1-J OS_Histone H2B type 2-E OS	HIST1H2BJ_HIST2H2BE	HIST1H2BJ	PEPAKsAPAPK	unique	S6 ADP-Ribosyl-EThcD (SRDEKY)	1	56.66	246.83	24.16	30.47	1632.66	545.227	3	0.00128	0.781	2	12	28031	3918	5mg_eAf	EThcD	2
P06899_Q16778	Histone H2B type 1-J OS_Histone H2B type 2-E OS	HIST1H2BJ_HIST2H2BE	HIST1H2BJ	PEPAkSAPAPK	unique	K5 ADPr_HCD_249_347_583 (DEKRSY)	0	0	124.32	29.21	30.47	1632.66	545.227	3	0.00128	0.781	2	12	27189	3919	5mg_eAf	HCD	2
Q99879	Histone H2B type 1-M OS	HIST1H2BM	HIST1H2BM	sAPVPK	unique	S1 ADPr_HCD_249_347_583 (DEKRSY)	1	62.32	72.93	21.45	25	1138.41	570.212	2	0.000242	0.212	7	12	26560	3958	5mg_eAf	HCD	3
Q99879	Histone H2B type 1-M OS	HIST1H2BM	HIST1H2BM	sAPVPK	unique	S1 ADPr_HCD_249_347_583 (DEKRSY)	1	84.83	89.67	16.97	25	1138.41	570.212	2	0.000242	0.212	7	12	26562	3961	5mg_eAf	HCD	3
Q99879	Histone H2B type 1-M OS	HIST1H2BM	HIST1H2BM	sAPVPK	unique	S1 ADPr_HCD_249_347_583 (DEKRSY)	1	62.32	71.59	17.25	25	1138.41	570.212	2	0.000242	0.212	7	12	26826	4035	5mg_eAf	HCD	1
Q99879	Histone H2B type 1-M OS	HIST1H2BM	HIST1H2BM	sAPVPK	unique	S1 ADPr_HCD_249_347_583 (DEKRSY)	1	84.83	87.14	18.68	25	1138.41	570.212	2	0.000242	0.212	7	12	26828	4039	5mg_eAf	HCD	1
Q99879	Histone H2B type 1-M OS	HIST1H2BM	HIST1H2BM	sAPVPK	unique	S1 ADPr_HCD_249_347_583 (DEKRSY)	1	80.94	73.55	15.39	25	1138.41	570.212	2	-0.000118	-0.104	7	12	26908	4172	5mg_eAf	HCD	1
Q99879	Histone H2B type 1-M OS	HIST1H2BM	HIST1H2BM	sAPVPK	unique	S1 ADPr_HCD_249_347_583 (DEKRSY)	1	62.32	71.59	19.03	25	1138.41	570.213	2	0.000862	0.756	7	12	29313	4616	5mg_eAf	HCD	2
Q99879	Histone H2B type 1-M OS	HIST1H2BM	HIST1H2BM	sAPVPK	unique	S1 ADPr_HCD_249_347_583 (DEKRSY)	1	84.83	86.43	18.44	25	1138.41	570.213	2	0.000862	0.756	7	12	29315	4619	5mg_eAf	HCD	2
P68431_Q16695_Q71DI3	Histone H3.1 OS_Histone H3.1t OS_Histone H3.2 OS	HIST1H3A_HIST3H3_HIST2H3A	HIST1H3A	kSAPATGGVK	unique	K1 ADPr_HCD_249_347_583 (DEKRSY)	1	58.25	166.35	34.02	31.28	1455.58	728.798	2	0.00102	0.702	28	37	25047	3093	5mg_eAf	HCD	2
P68431_Q16695_Q71DI3	Histone H3.1 OS_Histone H3.1t OS_Histone H3.2 OS	HIST1H3A_HIST3H3_HIST2H3A	HIST1H3A	KsAPATGGVK	unique	S2 ADPr_HCD_249_347_583 (DEKRSY)	0	0	146.02	32.25	31.28	1455.58	728.798	2	0.00102	0.702	28	37	25049	3096	5mg_eAf	HCD	2
P68431_Q16695_Q71DI3	Histone H3.1 OS_Histone H3.1t OS_Histone H3.2 OS	HIST1H3A_HIST3H3_HIST2H3A	HIST1H3A	kSAPATGGVK	unique	K1 ADPr_HCD_249_347_583 (DEKRSY)	1	58.25	166.02	49.62	31.51	1455.58	486.201	3	0.000176	0.121	28	37	25051	3099	5mg_eAf	HCD	2
P68431_Q16695_Q71DI3	Histone H3.1 OS_Histone H3.1t OS_Histone H3.2 OS	HIST1H3A_HIST3H3_HIST2H3A	HIST1H3A	KsAPATGGVK	unique	S2 ADP-Ribosyl-EThcD (SRDEKY)	1	44.11	250.82	41.44	31.51	1455.58	486.201	3	0.000176	0.121	28	37	25765	3102	5mg_eAf	EThcD	2
P68431_Q16695_Q71DI3	Histone H3.1 OS_Histone H3.1t OS_Histone H3.2 OS	HIST1H3A_HIST3H3_HIST2H3A	HIST1H3A	kSAPATGGVK	unique	K1 ADPr_HCD_249_347_583 (DEKRSY)	1	58.25	162.34	43.82	31.51	1455.58	486.201	3	0.000176	0.121	28	37	25054	3103	5mg_eAf	HCD	2
P68431_Q16695_Q71DI3	Histone H3.1 OS_Histone H3.1t OS_Histone H3.2 OS	HIST1H3A_HIST3H3_HIST2H3A	HIST1H3A	sAPATGGVK	unique	S1 ADPr_HCD_249_347_583 (DEKRSY)	1	91.42	118.04	31.27	30.49	1327.49	664.75	2	0.00104	0.784	29	37	24620	3355	5mg_eAf	HCD	3
P68431_Q16695_Q71DI3	Histone H3.1 OS_Histone H3.1t OS_Histone H3.2 OS	HIST1H3A_HIST3H3_HIST2H3A	HIST1H3A	sAPATGGVK	unique	S1 ADPr_HCD_249_347_583 (DEKRSY)	1	111.87	121.88	31.16	30.49	1327.49	664.75	2	0.00104	0.784	29	37	24622	3359	5mg_eAf	HCD	3
P68431_Q16695_Q71DI3	Histone H3.1 OS_Histone H3.1t OS_Histone H3.2 OS	HIST1H3A_HIST3H3_HIST2H3A	HIST1H3A	sAPATGGVK	unique	S1 ADPr_HCD_249_347_583 (DEKRSY)	1	91.42	115.5	31.26	30.75	1327.49	664.751	2	0.00276	2.08	29	37	24898	3488	5mg_eAf	HCD	1
P68431_Q16695_Q71DI3	Histone H3.1 OS_Histone H3.1t OS_Histone H3.2 OS	HIST1H3A_HIST3H3_HIST2H3A	HIST1H3A	sAPATGGVK	unique	S1 ADPr_HCD_249_347_583 (DEKRSY)	1	95.83	118.35	27.57	30.75	1327.49	664.751	2	0.00276	2.08	29	37	24900	3491	5mg_eAf	HCD	1
P68431_Q16695_Q71DI3	Histone H3.1 OS_Histone H3.1t OS_Histone H3.2 OS	HIST1H3A_HIST3H3_HIST2H3A	HIST1H3A	sAPATGGVK	unique	S1 ADPr_HCD_249_347_583 (DEKRSY)	1	90.96	116.8	42.16	29.45	1327.49	664.75	2	0.000322	0.242	29	37	26963	3544	5mg_eAf	HCD	2
P68431_Q16695_Q71DI3	Histone H3.1 OS_Histone H3.1t OS_Histone H3.2 OS	HIST1H3A_HIST3H3_HIST2H3A	HIST1H3A	sAPATGGVK	unique	S1 ADPr_HCD_249_347_583 (DEKRSY)	1	86.98	101.45	30.86	30.49	1327.49	664.75	2	0.000922	0.694	29	37	24736	3545	5mg_eAf	HCD	3
P68431_Q16695_Q71DI3	Histone H3.1 OS_Histone H3.1t OS_Histone H3.2 OS	HIST1H3A_HIST3H3_HIST2H3A	HIST1H3A	sAPATGGVK	unique	S1 ADPr_HCD_249_347_583 (DEKRSY)	1	111.87	116.66	31.27	29.45	1327.49	664.75	2	0.000322	0.242	29	37	26965	3548	5mg_eAf	HCD	2
P68431_Q16695_Q71DI3	Histone H3.1 OS_Histone H3.1t OS_Histone H3.2 OS	HIST1H3A_HIST3H3_HIST2H3A	HIST1H3A	sAPATGGVK	unique	S1 ADPr_HCD_249_347_583 (DEKRSY)	1	72.86	98.85	18.59	30.49	1327.49	664.75	2	0.000922	0.694	29	37	24739	3550	5mg_eAf	HCD	3
P68431_Q16695_Q71DI3	Histone H3.1 OS_Histone H3.1t OS_Histone H3.2 OS	HIST1H3A_HIST3H3_HIST2H3A	HIST1H3A	sAPATGGVK	unique	S1 ADPr_HCD_249_347_583 (DEKRSY)	1	91.42	103.83	28.61	29.45	1327.49	664.75	2	0.000322	0.242	29	37	24982	3627	5mg_eAf	HCD	1
P68431_Q16695_Q71DI3	Histone H3.1 OS_Histone H3.1t OS_Histone H3.2 OS	HIST1H3A_HIST3H3_HIST2H3A	HIST1H3A	sAPATGGVK	unique	S1 ADPr_HCD_249_347_583 (DEKRSY)	1	90.96	106.89	18.19	29.45	1327.49	664.75	2	0.000322	0.242	29	37	24984	3631	5mg_eAf	HCD	1
P68431_Q16695_Q71DI3	Histone H3.1 OS_Histone H3.1t OS_Histone H3.2 OS	HIST1H3A_HIST3H3_HIST2H3A	HIST1H3A	sAPATGGVK	unique	S1 ADPr_HCD_249_347_583 (DEKRSY)	1	90.84	107.51	31.06	29.45	1327.49	664.75	2	0.000442	0.333	29	37	27038	3670	5mg_eAf	HCD	2
P68431_Q16695_Q71DI3	Histone H3.1 OS_Histone H3.1t OS_Histone H3.2 OS	HIST1H3A_HIST3H3_HIST2H3A	HIST1H3A	sAPATGGVK	unique	S1 ADPr_HCD_249_347_583 (DEKRSY)	1	111.87	118.18	24.82	29.45	1327.49	664.75	2	0.000442	0.333	29	37	27040	3673	5mg_eAf	HCD	2
P68431_Q16695_Q71DI3	Histone H3.1 OS_Histone H3.1t OS_Histone H3.2 OS	HIST1H3A_HIST3H3_HIST2H3A	HIST1H3A	sAPATGGVK	unique	S1 ADPr_HCD_249_347_583 (DEKRSY)	1	103.1	105.6	32.21	29.45	1327.48	664.75	2	0.000202	0.152	29	37	27113	3794	5mg_eAf	HCD	2
P68431_Q16695_Q71DI3	Histone H3.1 OS_Histone H3.1t OS_Histone H3.2 OS	HIST1H3A_HIST3H3_HIST2H3A	HIST1H3A	sAPATGGVK	unique	S1 ADPr_HCD_249_347_583 (DEKRSY)	1	91.42	109.1	25.96	29.45	1327.48	664.75	2	0.000202	0.152	29	37	27115	3798	5mg_eAf	HCD	2
Q14527	Helicase-like transcription factor OS	HLTF	HLTF	MSELSSSrPK	unique	R8 ADP-Ribosyl-EThcD (SRDEKY)	0.33	0	134.93	22.34	30.31	1661.62	831.816	2	0.0014	0.843	377	386	27611	4390	5mg_eAf	EThcD	3
Q96FZ2	Abasic site processing protein HMCES OS	HMCES	HMCES	SGsIGAADSPENWEK	unique	S3 ADPr_HCD_249_347_583 (DEKRSY)	0.49	0	46.04	17.51	26.89	2087.75	1044.88	2	-0.000578	-0.277	152	166	41115	11017	5mg_eAf	HCD	1
Q9P0W2	SWI/SNF-related matrix-associated actin-dependent regulator of chromatin subfamily E member 1-related OS	HMG20B	HMG20B	sHGPkQPGAAAAPAGGK	unique	n-term Acetyl, K5 ADPr_HCD_249_347_583 (DEKRSY)	100 %, 100 %	1'000.00, 62.38	87.3	31.31	30.48	2083.85	695.625	3	6.92e-05	0.0332	2	18	29443	4829	5mg_eAf	HCD	2
Q9P0W2	SWI/SNF-related matrix-associated actin-dependent regulator of chromatin subfamily E member 1-related OS	HMG20B	HMG20B	sHGPKQPGAAAAPAGGK	unique	n-term Acetyl, S1 ADP-Ribosyl-EThcD (SRDEKY)	100 %, 100 %	79.73, 1'000.00	240.32	18.83	30.48	2083.85	695.625	3	6.92e-05	0.0332	2	18	30329	4831	5mg_eAf	EThcD	2
Q9P0W2	SWI/SNF-related matrix-associated actin-dependent regulator of chromatin subfamily E member 1-related OS	HMG20B	HMG20B	sHGPKQPGAAAAPAGGK	unique	n-term Acetyl, S1 ADPr_HCD_249_347_583 (DEKRSY)	100 %, 100 %	41.44, 1'000.00	170.39	41.8	30.48	2083.85	695.625	3	6.92e-05	0.0332	2	18	29445	4832	5mg_eAf	HCD	2
P17096	High mobility group protein HMG-I/HMG-Y OS	HMGA1	HMGA1	KQPPVSPGTALVGSQkEPSEVPTPK	unique	K16 ADPr_HCD_249_347_583 (DEKRSY)	0.33	0	50.72	24.05	31.57	3098.44	775.617	4	0.00079	0.255	31	55	41348	11357	5mg_eAf	HCD	1
P17096	High mobility group protein HMG-I/HMG-Y OS	HMGA1	HMGA1	KQPPVsPGTALVGSQKEPSEVPTPK	unique	S6 ADPr_HCD_249_347_583 (DEKRSY)	0	0	150.26	24.5	31.57	3098.44	775.617	4	0.00079	0.255	31	55	41350	11361	5mg_eAf	HCD	1
P17096	High mobility group protein HMG-I/HMG-Y OS	HMGA1	HMGA1	KQPPVsPGTALVGSQKEPSEVPTPK	unique	S6 ADPr_HCD_249_347_583 (DEKRSY)	0.02	0.99	55.45	21.87	31.62	3098.44	1033.82	3	0.000246	0.0793	31	55	41367	11386	5mg_eAf	HCD	1
P17096	High mobility group protein HMG-I/HMG-Y OS	HMGA1	HMGA1	KQPPVSPGTALVGsQKEPSEVPTPK	unique	S14 ADP-Ribosyl-EThcD (SRDEKY)	1	61.15	212.75	28.79	31.62	3098.44	1033.82	3	0.000246	0.0793	31	55	41921	11388	5mg_eAf	EThcD	1
P17096	High mobility group protein HMG-I/HMG-Y OS	HMGA1	HMGA1	KQPPVsPGTALVGSQKEPSEVPTPK	unique	S6 ADPr_HCD_249_347_583 (DEKRSY)	0	0	170.76	20.1	31.62	3098.44	1033.82	3	0.000246	0.0793	31	55	41369	11389	5mg_eAf	HCD	1
P17096	High mobility group protein HMG-I/HMG-Y OS	HMGA1	HMGA1	KQPPVsPGTALVGSQKEPSEVPTPK	unique	S6 ADPr_HCD_249_347_583 (DEKRSY)	0	0	126.03	37.69	31.65	3098.44	775.616	4	-0.00117	-0.378	31	55	42978	11508	5mg_eAf	HCD	1
P17096	High mobility group protein HMG-I/HMG-Y OS	HMGA1	HMGA1	KQPPVsPGTALVGSQKEPSEVPTPK	unique	S6 ADPr_HCD_249_347_583 (DEKRSY)	0	0	101.39	24.9	31.68	3098.44	1033.82	3	0.00208	0.67	31	55	40826	11508	5mg_eAf	HCD	3
P17096	High mobility group protein HMG-I/HMG-Y OS	HMGA1	HMGA1	KQPPVSPGTALVGsQKEPSEVPTPK	unique	S14 ADP-Ribosyl-EThcD (SRDEKY)	1	74.05	341.08	28.91	31.65	3098.44	775.616	4	-0.00117	-0.378	31	55	43952	11511	5mg_eAf	EThcD	1
P17096	High mobility group protein HMG-I/HMG-Y OS	HMGA1	HMGA1	KQPPVSPGTALVGsQKEPSEVPTPK	unique	S14 ADP-Ribosyl-EThcD (SRDEKY)	1	64.89	265.94	47.39	31.68	3098.44	1033.82	3	0.00208	0.67	31	55	41407	11511	5mg_eAf	EThcD	3
P17096	High mobility group protein HMG-I/HMG-Y OS	HMGA1	HMGA1	KQPPVSPGTALVGSQkEPSEVPTPK	unique	K16 ADPr_HCD_249_347_583 (DEKRSY)	0.01	25.41	191.22	36.21	31.65	3098.44	775.616	4	-0.00117	-0.378	31	55	42981	11512	5mg_eAf	HCD	1
P17096	High mobility group protein HMG-I/HMG-Y OS	HMGA1	HMGA1	KQPPVsPGTALVGSQKEPSEVPTPK	unique	S6 ADPr_HCD_249_347_583 (DEKRSY)	0	0	189.23	29.58	31.68	3098.44	1033.82	3	0.00208	0.67	31	55	40828	11512	5mg_eAf	HCD	3
P17096	High mobility group protein HMG-I/HMG-Y OS	HMGA1	HMGA1	KQPPVSPGTALVGsQKEPSEVPTPK	unique	S14 ADP-Ribosyl-EThcD (SRDEKY)	0.46	0	168.49	24.03	31.65	3098.44	1033.82	3	-0.00158	-0.511	31	55	43962	11546	5mg_eAf	EThcD	1
P17096	High mobility group protein HMG-I/HMG-Y OS	HMGA1	HMGA1	KQPPVsPGTALVGSQKEPSEVPTPK	unique	S6 ADPr_HCD_249_347_583 (DEKRSY)	0	0	162.44	28.23	31.65	3098.44	1033.82	3	-0.00158	-0.511	31	55	43004	11547	5mg_eAf	HCD	1
P17096	High mobility group protein HMG-I/HMG-Y OS	HMGA1	HMGA1	KQPPVsPGTALVGSQKEPSEVPTPK	unique	S6 ADPr_HCD_249_347_583 (DEKRSY)	0	0	139.41	24.97	31.65	3098.44	775.616	4	6.99e-05	0.0225	31	55	40857	11553	5mg_eAf	HCD	3
P17096	High mobility group protein HMG-I/HMG-Y OS	HMGA1	HMGA1	KQPPVSPGTALVGsQKEPSEVPTPK	unique	S14 ADP-Ribosyl-EThcD (SRDEKY)	1	93.29	381.35	24.11	31.67	3098.44	775.617	4	0.00199	0.642	31	55	41417	11555	5mg_eAf	EThcD	3
P17096	High mobility group protein HMG-I/HMG-Y OS	HMGA1	HMGA1	KQPPVsPGTALVGSQKEPSEVPTPK	unique	S6 ADPr_HCD_249_347_583 (DEKRSY)	0	0	183.43	30.36	31.67	3098.44	775.617	4	0.00199	0.642	31	55	40859	11556	5mg_eAf	HCD	3
P17096	High mobility group protein HMG-I/HMG-Y OS	HMGA1	HMGA1	KQPPVSPGTALVGsQKEPSEVPTPK	unique	S14 ADPr_HCD_249_347_583 (DEKRSY)	0	0	109.08	15.42	31.65	3098.44	1033.82	3	-0.00122	-0.395	31	55	42447	11653	5mg_eAf	HCD	3
P17096	High mobility group protein HMG-I/HMG-Y OS	HMGA1	HMGA1	KQPPVSPGTALVGsQKEPSEVPTPK	unique	S14 ADP-Ribosyl-EThcD (SRDEKY)	1	58.25	266.47	43.85	31.63	3098.44	1033.82	3	-0.000114	-0.0368	31	55	43444	11656	5mg_eAf	EThcD	3
P17096	High mobility group protein HMG-I/HMG-Y OS	HMGA1	HMGA1	KQPPVsPGTALVGSQKEPSEVPTPK	unique	S6 ADPr_HCD_249_347_583 (DEKRSY)	0	0	210.16	26.97	31.63	3098.44	1033.82	3	-0.000114	-0.0368	31	55	42450	11657	5mg_eAf	HCD	3
P17096	High mobility group protein HMG-I/HMG-Y OS	HMGA1	HMGA1	KQPPVSPGTALVGsQKEPSEVPTPK	unique	S14 ADPr_HCD_249_347_583 (DEKRSY)	0.73	10.38	105.12	19.45	31.65	3098.44	775.616	4	-0.00117	-0.378	31	55	45546	12569	5mg_eAf	HCD	2
P17096	High mobility group protein HMG-I/HMG-Y OS	HMGA1	HMGA1	KQPPVSPGTALVGsQKEPSEVPTPK	unique	S14 ADP-Ribosyl-EThcD (SRDEKY)	1	97.23	408.03	33.25	31.62	3098.44	775.617	4	0.00031	0.1	31	55	46394	12571	5mg_eAf	EThcD	2
P17096	High mobility group protein HMG-I/HMG-Y OS	HMGA1	HMGA1	KQPPVsPGTALVGSQKEPSEVPTPK	unique	S6 ADPr_HCD_249_347_583 (DEKRSY)	0	0	218.95	31.91	31.62	3098.44	775.617	4	0.00031	0.1	31	55	45548	12572	5mg_eAf	HCD	2
P17096	High mobility group protein HMG-I/HMG-Y OS	HMGA1	HMGA1	KQPPVSPGTALVGsQKEPSEVPTPK	unique	S14 ADPr_HCD_249_347_583 (DEKRSY)	0.09	4.12	38.98	16.71	31.65	3098.44	1033.82	3	-0.00122	-0.395	31	55	45549	12573	5mg_eAf	HCD	2
P17096	High mobility group protein HMG-I/HMG-Y OS	HMGA1	HMGA1	KQPPVSPGTALVGsQKEPSEVPTPK	unique	S14 ADP-Ribosyl-EThcD (SRDEKY)	1	70.16	233.4	40.47	31.65	3098.44	1033.82	3	-0.00122	-0.395	31	55	46395	12576	5mg_eAf	EThcD	2
P17096	High mobility group protein HMG-I/HMG-Y OS	HMGA1	HMGA1	KQPPVsPGTALVGSQKEPSEVPTPK	unique	S6 ADPr_HCD_249_347_583 (DEKRSY)	0	0	182.04	26.64	31.65	3098.44	1033.82	3	-0.00122	-0.395	31	55	45552	12577	5mg_eAf	HCD	2
P17096	High mobility group protein HMG-I/HMG-Y OS	HMGA1	HMGA1	KQPPVsPGTALVGSQKEPSEVPTPK	unique	S6 ADPr_HCD_249_347_583 (DEKRSY)	0	0	152.64	31.81	31.65	3098.44	775.616	4	6.99e-05	0.0225	31	55	45637	12707	5mg_eAf	HCD	2
P17096	High mobility group protein HMG-I/HMG-Y OS	HMGA1	HMGA1	SsQPLASKQEK	unique	S2 ADPr_HCD_249_347_583 (DEKRSY)	0.5	0	152.84	19.29	31.1	1742.69	872.353	2	-0.000578	-0.332	8	18	24553	3242	5mg_eAf	HCD	3
P17096	High mobility group protein HMG-I/HMG-Y OS	HMGA1	HMGA1	SsQPLASKQEK	unique	S2 ADPr_HCD_249_347_583 (DEKRSY)	0.5	0	146.9	22.08	30.99	1742.69	581.904	3	-0.00261	-1.5	8	18	24571	3274	5mg_eAf	HCD	3
P17096	High mobility group protein HMG-I/HMG-Y OS	HMGA1	HMGA1	sSQPLASKQEK	unique	S1 ADP-Ribosyl-EThcD (SRDEKY)	1	44.63	268.72	31.82	30.99	1742.69	581.904	3	-0.00261	-1.5	8	18	25252	3276	5mg_eAf	EThcD	3
P17096	High mobility group protein HMG-I/HMG-Y OS	HMGA1	HMGA1	SsQPLASKQEK	unique	S2 ADPr_HCD_249_347_583 (DEKRSY)	0.5	0	175.24	22.69	30.99	1742.69	581.904	3	-0.00261	-1.5	8	18	24573	3277	5mg_eAf	HCD	3
P17096	High mobility group protein HMG-I/HMG-Y OS	HMGA1	HMGA1	SsQPLASKQEK	unique	S2 ADPr_HCD_249_347_583 (DEKRSY)	0.5	0	154.88	20.49	30.98	1742.69	581.905	3	0.00126	0.72	8	18	24835	3382	5mg_eAf	HCD	1
P17096	High mobility group protein HMG-I/HMG-Y OS	HMGA1	HMGA1	sSQPLASKQEK	unique	S1 ADP-Ribosyl-EThcD (SRDEKY)	1	47.12	318.47	55.2	30.98	1742.69	581.905	3	0.00126	0.72	8	18	25575	3385	5mg_eAf	EThcD	1
P17096	High mobility group protein HMG-I/HMG-Y OS	HMGA1	HMGA1	sSQPLASKQEK	unique	S1 ADPr_HCD_249_347_583 (DEKRSY)	0.99	19.23	214.29	28.68	30.98	1742.69	581.905	3	0.00126	0.72	8	18	24837	3386	5mg_eAf	HCD	1
P17096	High mobility group protein HMG-I/HMG-Y OS	HMGA1	HMGA1	SsQPLASKQEK	unique	S2 ADPr_HCD_249_347_583 (DEKRSY)	0.5	0	153.72	21.21	30.88	1742.69	581.905	3	0.000326	0.187	8	18	26912	3459	5mg_eAf	HCD	2
P17096	High mobility group protein HMG-I/HMG-Y OS	HMGA1	HMGA1	SsQPLASKQEK	unique	S2 ADP-Ribosyl-EThcD (SRDEKY)	0	0	319.65	44.72	30.98	1742.69	581.905	3	0.00144	0.823	8	18	27881	3462	5mg_eAf	EThcD	2
P17096	High mobility group protein HMG-I/HMG-Y OS	HMGA1	HMGA1	sSQPLASKQEK	unique	S1 ADPr_HCD_249_347_583 (DEKRSY)	0.99	19.23	218.25	32.68	30.98	1742.69	581.905	3	0.00144	0.823	8	18	26915	3463	5mg_eAf	HCD	2
P17096	High mobility group protein HMG-I/HMG-Y OS	HMGA1	HMGA1	sSQPLASK	unique	S1 ADPr_HCD_249_347_583 (DEKRSY)	1	55.12	108.69	31.96	32.36	1357.5	679.755	2	0.000442	0.325	8	15	24731	3538	5mg_eAf	HCD	3
P17096	High mobility group protein HMG-I/HMG-Y OS	HMGA1	HMGA1	sSQPLASK	unique	S1 ADPr_HCD_249_347_583 (DEKRSY)	1	33.14	108.03	24.53	32.36	1357.5	679.755	2	0.000442	0.325	8	15	24733	3541	5mg_eAf	HCD	3
P17096	High mobility group protein HMG-I/HMG-Y OS	HMGA1	HMGA1	sSQPLASKQEK	unique	S1 ADP-Ribosyl-EThcD (SRDEKY)	1	37.6	267.99	20.65	30.9	1742.69	581.905	3	0.00309	1.77	8	18	27925	3595	5mg_eAf	EThcD	2
P17096	High mobility group protein HMG-I/HMG-Y OS	HMGA1	HMGA1	SsQPLASK	unique	S2 ADPr_HCD_249_347_583 (DEKRSY)	0.5	0	102.9	15.88	32.36	1357.5	453.506	3	0.000486	0.358	8	15	24779	3618	5mg_eAf	HCD	3
P17096	High mobility group protein HMG-I/HMG-Y OS	HMGA1	HMGA1	sSQPLASK	unique	S1 ADP-Ribosyl-EThcD (SRDEKY)	0.5	0	110.51	16.99	32.36	1357.5	453.506	3	0.000486	0.358	8	15	25363	3622	5mg_eAf	EThcD	3
P17096	High mobility group protein HMG-I/HMG-Y OS	HMGA1	HMGA1	sSQPLASK	unique	S1 ADPr_HCD_249_347_583 (DEKRSY)	0.99	20.2	144.95	26.51	32.36	1357.5	453.506	3	0.000486	0.358	8	15	24782	3623	5mg_eAf	HCD	3
P17096	High mobility group protein HMG-I/HMG-Y OS	HMGA1	HMGA1	sSQPLASK	unique	S1 ADPr_HCD_249_347_583 (DEKRSY)	0.62	30.97	108.08	23.76	32.36	1357.5	679.755	2	0.000562	0.414	8	15	24999	3656	5mg_eAf	HCD	1
P17096	High mobility group protein HMG-I/HMG-Y OS	HMGA1	HMGA1	sSQPLASK	unique	S1 ADPr_HCD_249_347_583 (DEKRSY)	1	33.14	106.02	24.19	32.36	1357.5	679.755	2	0.000562	0.414	8	15	25001	3659	5mg_eAf	HCD	1
P17096	High mobility group protein HMG-I/HMG-Y OS	HMGA1	HMGA1	sSQPLASK	unique	S1 ADPr_HCD_249_347_583 (DEKRSY)	0.89	20.2	104.88	33.61	31.54	1357.49	679.755	2	-0.000658	-0.484	8	15	26386	3671	5mg_eAf	HCD	3
P17096	High mobility group protein HMG-I/HMG-Y OS	HMGA1	HMGA1	sSQPLASK	unique	S1 ADPr_HCD_249_347_583 (DEKRSY)	0.12	20.2	105.13	24.93	31.54	1357.49	679.755	2	-0.000658	-0.484	8	15	26388	3674	5mg_eAf	HCD	3
P17096	High mobility group protein HMG-I/HMG-Y OS	HMGA1	HMGA1	sSQPLASK	unique	S1 ADPr_HCD_249_347_583 (DEKRSY)	0.99	33.14	113.21	33.24	31.42	1357.5	679.755	2	0.000182	0.134	8	15	27094	3763	5mg_eAf	HCD	2
P17096	High mobility group protein HMG-I/HMG-Y OS	HMGA1	HMGA1	sSQPLASK	unique	S1 ADPr_HCD_249_347_583 (DEKRSY)	0.99	31.99	101.67	24.51	31.42	1357.5	679.755	2	0.000182	0.134	8	15	27096	3766	5mg_eAf	HCD	2
P17096	High mobility group protein HMG-I/HMG-Y OS	HMGA1	HMGA1	sSQPLASK	unique	S1 ADPr_HCD_249_347_583 (DEKRSY)	0.09	20.2	97.39	26.41	31.42	1357.5	679.755	2	0.000182	0.134	8	15	25078	3787	5mg_eAf	HCD	1
P17096	High mobility group protein HMG-I/HMG-Y OS	HMGA1	HMGA1	sSQPLASK	unique	S1 ADPr_HCD_249_347_583 (DEKRSY)	0.62	30.97	106.33	27.41	31.42	1357.5	679.755	2	0.000182	0.134	8	15	25080	3790	5mg_eAf	HCD	1
P17096	High mobility group protein HMG-I/HMG-Y OS	HMGA1	HMGA1	sSQPLASK	unique	S1 ADPr_HCD_249_347_583 (DEKRSY)	0.86	20.2	98.83	34.46	31.42	1357.5	679.755	2	-0.000178	-0.131	8	15	26468	3807	5mg_eAf	HCD	3
P17096	High mobility group protein HMG-I/HMG-Y OS	HMGA1	HMGA1	sSQPLASK	unique	S1 ADPr_HCD_249_347_583 (DEKRSY)	0.99	30.07	93.44	24.16	31.42	1357.5	679.755	2	-0.000178	-0.131	8	15	26470	3810	5mg_eAf	HCD	3
P17096	High mobility group protein HMG-I/HMG-Y OS	HMGA1	HMGA1	SsQPLASK	unique	S2 ADPr_HCD_249_347_583 (DEKRSY)	0.5	0	129.85	29.07	31.42	1357.5	453.506	3	3.59e-05	0.0264	8	15	27139	3837	5mg_eAf	HCD	2
P17096	High mobility group protein HMG-I/HMG-Y OS	HMGA1	HMGA1	sSQPLASK	unique	S1 ADP-Ribosyl-EThcD (SRDEKY)	0.5	0	131.42	21.72	31.42	1357.5	453.506	3	3.59e-05	0.0264	8	15	28006	3840	5mg_eAf	EThcD	2
P17096	High mobility group protein HMG-I/HMG-Y OS	HMGA1	HMGA1	sSQPLASK	unique	S1 ADPr_HCD_249_347_583 (DEKRSY)	1	43.97	179.6	36.07	31.42	1357.5	453.506	3	3.59e-05	0.0264	8	15	27141	3841	5mg_eAf	HCD	2
P17096	High mobility group protein HMG-I/HMG-Y OS	HMGA1	HMGA1	sSQPLASK	unique	S1 ADPr_HCD_249_347_583 (DEKRSY)	0.12	20.2	104.57	23.32	32.18	1357.5	679.755	2	0.00104	0.767	8	15	27173	3894	5mg_eAf	HCD	2
P17096	High mobility group protein HMG-I/HMG-Y OS	HMGA1	HMGA1	sSQPLASK	unique	S1 ADPr_HCD_249_347_583 (DEKRSY)	1	33.14	105.4	27.8	32.18	1357.5	679.755	2	0.00104	0.767	8	15	27175	3897	5mg_eAf	HCD	2
P17096	High mobility group protein HMG-I/HMG-Y OS	HMGA1	HMGA1	sSQPLASK	unique	S1 ADPr_HCD_249_347_583 (DEKRSY)	0.98	17.2	97.89	25.16	31.54	1357.49	679.755	2	-0.000658	-0.484	8	15	26767	3938	5mg_eAf	HCD	1
P17096	High mobility group protein HMG-I/HMG-Y OS	HMGA1	HMGA1	sSQPLASK	unique	S1 ADPr_HCD_249_347_583 (DEKRSY)	0.98	20.2	103.62	19.56	31.54	1357.49	679.755	2	-0.000658	-0.484	8	15	26770	3942	5mg_eAf	HCD	1
P17096	High mobility group protein HMG-I/HMG-Y OS	HMGA1	HMGA1	SsQPLASK	unique	S2 ADPr_HCD_249_347_583 (DEKRSY)	0.49	0	101.2	21.83	32.36	1357.5	453.506	3	0.000396	0.291	8	15	27218	3969	5mg_eAf	HCD	2
P17096	High mobility group protein HMG-I/HMG-Y OS	HMGA1	HMGA1	sSQPLASK	unique	S1 ADP-Ribosyl-EThcD (SRDEKY)	0.5	0	121.95	18.88	32.36	1357.5	453.506	3	0.000396	0.291	8	15	28048	3971	5mg_eAf	EThcD	2
P17096	High mobility group protein HMG-I/HMG-Y OS	HMGA1	HMGA1	sSQPLASK	unique	S1 ADPr_HCD_249_347_583 (DEKRSY)	1	43.97	180.06	32.76	32.36	1357.5	453.506	3	0.000396	0.291	8	15	27220	3972	5mg_eAf	HCD	2
P17096	High mobility group protein HMG-I/HMG-Y OS	HMGA1	HMGA1	sSQPLASK	unique	S1 ADPr_HCD_249_347_583 (DEKRSY)	1	36.04	112.5	29.96	32.18	1357.5	679.755	2	0.00104	0.767	8	15	27252	4026	5mg_eAf	HCD	2
P17096	High mobility group protein HMG-I/HMG-Y OS	HMGA1	HMGA1	sSQPLASK	unique	S1 ADPr_HCD_249_347_583 (DEKRSY)	1	30.97	102.25	23.81	32.18	1357.5	679.755	2	0.00104	0.767	8	15	27254	4029	5mg_eAf	HCD	2
P17096	High mobility group protein HMG-I/HMG-Y OS	HMGA1	HMGA1	sSQPLASK	unique	S1 ADPr_HCD_249_347_583 (DEKRSY)	0.99	20.2	109.12	30.62	32.17	1357.5	679.755	2	0.000322	0.237	8	15	27325	4146	5mg_eAf	HCD	2
P17096	High mobility group protein HMG-I/HMG-Y OS	HMGA1	HMGA1	sSQPLASK	unique	S1 ADPr_HCD_249_347_583 (DEKRSY)	0.89	20.2	100.45	27.06	32.17	1357.5	679.755	2	0.000322	0.237	8	15	27327	4150	5mg_eAf	HCD	2
P17096	High mobility group protein HMG-I/HMG-Y OS	HMGA1	HMGA1	KQPPVSPGTALVGsQK	unique	S14 ADP-Ribosyl-EThcD (SRDEKY)	1	81.22	249.75	28.71	29.94	2133.95	712.324	3	-6.41e-05	-0.03	31	46	36745	8818	5mg_eAf	EThcD	3
P09429_B2RPK0	High mobility group protein B1 OS_Putative high mobility group protein B1-like 1 OS	HMGB1_HMGB1P1	HMGB1	IkGEHPGLSIGDVAK	unique	K2 ADPr_HCD_249_347_583 (DEKRSY)	1	57.12	174.99	49.37	30.46	2060.9	687.973	3	-0.000574	-0.278	113	127	39051	10311	5mg_eAf	HCD	1
P09429_B2RPK0	High mobility group protein B1 OS_Putative high mobility group protein B1-like 1 OS	HMGB1_HMGB1P1	HMGB1	IKGeHPGLSIGDVAK	unique	E4 ADP-Ribosyl-EThcD (SRDEKY)	1	74.37	369.85	42.77	30.53	2060.9	687.973	3	0.000146	0.0707	113	127	39658	10315	5mg_eAf	EThcD	1
P09429_B2RPK0	High mobility group protein B1 OS_Putative high mobility group protein B1-like 1 OS	HMGB1_HMGB1P1	HMGB1	IkGEHPGLSIGDVAK	unique	K2 ADPr_HCD_249_347_583 (DEKRSY)	1	144.46	235.16	32.07	30.53	2060.9	687.973	3	0.000146	0.0707	113	127	39054	10316	5mg_eAf	HCD	1
P09429_B2RPK0	High mobility group protein B1 OS_Putative high mobility group protein B1-like 1 OS	HMGB1_HMGB1P1	HMGB1	IkGEHPGLSIGDVAK	unique	K2 ADPr_HCD_249_347_583 (DEKRSY)	1	118.89	225.05	47.82	30.68	2060.9	687.973	3	-0.00129	-0.628	113	127	38594	10461	5mg_eAf	HCD	3
P09429_B2RPK0	High mobility group protein B1 OS_Putative high mobility group protein B1-like 1 OS	HMGB1_HMGB1P1	HMGB1	IKGeHPGLSIGDVAK	unique	E4 ADP-Ribosyl-EThcD (SRDEKY)	1	104.74	407.92	34.87	30.51	2060.9	687.973	3	0.00126	0.609	113	127	39174	10464	5mg_eAf	EThcD	3
P09429_B2RPK0	High mobility group protein B1 OS_Putative high mobility group protein B1-like 1 OS	HMGB1_HMGB1P1	HMGB1	IkGEHPGLSIGDVAK	unique	K2 ADPr_HCD_249_347_583 (DEKRSY)	1	103.88	220.19	26.6	30.51	2060.9	687.973	3	0.00126	0.609	113	127	38597	10465	5mg_eAf	HCD	3
P09429_B2RPK0	High mobility group protein B1 OS_Putative high mobility group protein B1-like 1 OS	HMGB1_HMGB1P1	HMGB1	IKGEHPGLsIGDVAK	unique	S9 ADP-Ribosyl-EThcD (SRDEKY)	1	80.05	379.82	45.32	30.53	2060.9	687.973	3	-3.41e-05	-0.0166	113	127	41770	10769	5mg_eAf	EThcD	1
P09429_B2RPK0	High mobility group protein B1 OS_Putative high mobility group protein B1-like 1 OS	HMGB1_HMGB1P1	HMGB1	IkGEHPGLSIGDVAK	unique	K2 ADPr_HCD_249_347_583 (DEKRSY)	1	95.43	180.58	26.58	30.53	2060.9	687.973	3	-3.41e-05	-0.0166	113	127	40944	10770	5mg_eAf	HCD	1
P09429_B2RPK0	High mobility group protein B1 OS_Putative high mobility group protein B1-like 1 OS	HMGB1_HMGB1P1	HMGB1	IkGEHPGLSIGDVAK	unique	K2 ADPr_HCD_249_347_583 (DEKRSY)	1	68.07	126.9	34.03	30.53	2060.9	687.973	3	0.000146	0.0707	113	127	43376	11549	5mg_eAf	HCD	2
P09429_B2RPK0	High mobility group protein B1 OS_Putative high mobility group protein B1-like 1 OS	HMGB1_HMGB1P1	HMGB1	IKGeHPGLSIGDVAK	unique	E4 ADP-Ribosyl-EThcD (SRDEKY)	1	70.16	290.04	27.62	30.53	2060.9	687.973	3	0.000146	0.0707	113	127	44179	11552	5mg_eAf	EThcD	2
P09429_B2RPK0	High mobility group protein B1 OS_Putative high mobility group protein B1-like 1 OS	HMGB1_HMGB1P1	HMGB1	IKGeHPGLSIGDVAK	unique	E4 ADPr_HCD_249_347_583 (DEKRSY)	0	0	228.72	28.86	30.53	2060.9	687.973	3	0.000146	0.0707	113	127	43378	11553	5mg_eAf	HCD	2
P09429_B2RPK0	High mobility group protein B1 OS_Putative high mobility group protein B1-like 1 OS	HMGB1_HMGB1P1	HMGB1	IKGEHPGLsIGDVAK	unique	S9 ADP-Ribosyl-EThcD (SRDEKY)	1	80.05	289.12	42.36	30.51	2060.9	687.973	3	0.00126	0.609	113	127	44286	12032	5mg_eAf	EThcD	2
P09429_B2RPK0	High mobility group protein B1 OS_Putative high mobility group protein B1-like 1 OS	HMGB1_HMGB1P1	HMGB1	IkGEHPGLSIGDVAK	unique	K2 ADPr_HCD_249_347_583 (DEKRSY)	1	73.04	161.84	25.23	30.51	2060.9	687.973	3	0.00126	0.609	113	127	43690	12033	5mg_eAf	HCD	2
P09429_B2RPK0	High mobility group protein B1 OS_Putative high mobility group protein B1-like 1 OS	HMGB1_HMGB1P1	HMGB1	IKGeHPGLSIGDVAKK	unique	E4 ADP-Ribosyl-EThcD (SRDEKY)	1	86.37	309.54	30.5	30.31	2188.99	730.672	3	0.00209	0.952	113	128	37236	8796	5mg_eAf	EThcD	1
P09429_B2RPK0	High mobility group protein B1 OS_Putative high mobility group protein B1-like 1 OS	HMGB1_HMGB1P1	HMGB1	IkGEHPGLSIGDVAKK	unique	K2 ADPr_HCD_249_347_583 (DEKRSY)	1	77.59	133.04	19.08	30.31	2188.99	730.672	3	0.00209	0.952	113	128	36450	8797	5mg_eAf	HCD	1
P26583	High mobility group protein B2 OS	HMGB2	HMGB2	IKSeHPGLSIGDTAK	unique	E4 ADPr_HCD_249_347_583 (DEKRSY)	0	0	140.58	49.03	30.59	2092.89	698.637	3	0.000726	0.347	113	127	33607	7668	5mg_eAf	HCD	3
P26583	High mobility group protein B2 OS	HMGB2	HMGB2	IKsEHPGLSIGDTAK	unique	S3 ADP-Ribosyl-EThcD (SRDEKY)	0.5	0	339.9	45.34	30.59	2092.89	698.637	3	0.000726	0.347	113	127	34432	7671	5mg_eAf	EThcD	3
P26583	High mobility group protein B2 OS	HMGB2	HMGB2	IkSEHPGLSIGDTAK	unique	K2 ADPr_HCD_249_347_583 (DEKRSY)	1	71.02	203.43	45.09	30.59	2092.89	698.637	3	0.000726	0.347	113	127	33609	7672	5mg_eAf	HCD	3
P26583	High mobility group protein B2 OS	HMGB2	HMGB2	IKsEHPGLSIGDTAK	unique	S3 ADP-Ribosyl-EThcD (SRDEKY)	0.98	16.69	405.22	54.57	30.66	2092.89	698.636	3	0.000156	0.0744	113	127	34931	7723	5mg_eAf	EThcD	1
P26583	High mobility group protein B2 OS	HMGB2	HMGB2	IkSEHPGLSIGDTAK	unique	K2 ADPr_HCD_249_347_583 (DEKRSY)	1	93.23	189.02	33.21	30.66	2092.89	698.636	3	0.000156	0.0744	113	127	34128	7724	5mg_eAf	HCD	1
P26583	High mobility group protein B2 OS	HMGB2	HMGB2	IKsEHPGLSIGDTAK	unique	S3 ADP-Ribosyl-EThcD (SRDEKY)	0.5	0	340.25	36.85	30.69	2092.89	698.637	3	0.00181	0.862	113	127	39518	8907	5mg_eAf	EThcD	2
P26583	High mobility group protein B2 OS	HMGB2	HMGB2	IkSEHPGLSIGDTAK	unique	K2 ADPr_HCD_249_347_583 (DEKRSY)	1	62.06	178.85	51.45	30.69	2092.89	698.637	3	0.00181	0.862	113	127	38538	8908	5mg_eAf	HCD	2
P05114	Non-histone chromosomal protein HMG-14 OS	HMGN1	HMGN1	kVSSAEGAAKEEPK	unique	K1 ADPr_HCD_249_347_583 (DEKRSY)	1	158.89	318.54	62.97	31.1	1970.8	657.942	3	0.00195	0.987	5	18	24592	3308	5mg_eAf	HCD	3
P05114	Non-histone chromosomal protein HMG-14 OS	HMGN1	HMGN1	KVsSAEGAAKEEPK	unique	S3 ADP-Ribosyl-EThcD (SRDEKY)	1	50.64	459.35	82.91	31.09	1970.8	657.942	3	0.00249	1.26	5	18	25263	3312	5mg_eAf	EThcD	3
P05114	Non-histone chromosomal protein HMG-14 OS	HMGN1	HMGN1	kVSSAEGAAKEEPK	unique	K1 ADPr_HCD_249_347_583 (DEKRSY)	1	142.55	272.03	55.08	31.09	1970.8	657.942	3	0.00249	1.26	5	18	24595	3313	5mg_eAf	HCD	3
P05114	Non-histone chromosomal protein HMG-14 OS	HMGN1	HMGN1	kVSSAEGAAKEEPK	unique	K1 ADPr_HCD_249_347_583 (DEKRSY)	1	47.33	145.49	47.41	31	1970.8	986.408	2	-0.00122	-0.618	5	18	24601	3324	5mg_eAf	HCD	3
P05114	Non-histone chromosomal protein HMG-14 OS	HMGN1	HMGN1	kVSSAEGAAKEEPK	unique	K1 ADPr_HCD_249_347_583 (DEKRSY)	1	130.85	214.49	34.78	30.99	1970.8	986.408	2	-0.000118	-0.0599	5	18	24603	3328	5mg_eAf	HCD	3
P05114	Non-histone chromosomal protein HMG-14 OS	HMGN1	HMGN1	kVSSAEGAAKEEPK	unique	K1 ADPr_HCD_249_347_583 (DEKRSY)	1	162.61	315.87	69.61	31.11	1970.8	657.942	3	0.000836	0.424	5	18	24848	3404	5mg_eAf	HCD	1
P05114	Non-histone chromosomal protein HMG-14 OS	HMGN1	HMGN1	KVsSAEGAAKEEPK	unique	S3 ADP-Ribosyl-EThcD (SRDEKY)	1	50.64	457.74	85.15	31.11	1970.8	657.942	3	0.000836	0.424	5	18	25581	3406	5mg_eAf	EThcD	1
P05114	Non-histone chromosomal protein HMG-14 OS	HMGN1	HMGN1	kVSSAEGAAKEEPK	unique	K1 ADPr_HCD_249_347_583 (DEKRSY)	1	142.55	270.47	62.81	31.11	1970.8	657.942	3	0.000836	0.424	5	18	24850	3407	5mg_eAf	HCD	1
P05114	Non-histone chromosomal protein HMG-14 OS	HMGN1	HMGN1	kVSSAEGAAKEEPK	unique	K1 ADPr_HCD_249_347_583 (DEKRSY)	1	17.78	81.65	30.51	30.99	1970.8	986.408	2	-0.000358	-0.182	5	18	24859	3421	5mg_eAf	HCD	1
P05114	Non-histone chromosomal protein HMG-14 OS	HMGN1	HMGN1	kVSSAEGAAKEEPK	unique	K1 ADPr_HCD_249_347_583 (DEKRSY)	1	125.54	179.73	34.51	30.99	1970.8	986.408	2	-0.000358	-0.182	5	18	24861	3425	5mg_eAf	HCD	1
P05114	Non-histone chromosomal protein HMG-14 OS	HMGN1	HMGN1	KVSsAEGAAKEEPK	unique	S4 ADP-Ribosyl-EThcD (SRDEKY)	1	50.64	246.2	41.88	31.2	1970.8	657.942	3	0.00138	0.698	5	18	27915	3562	5mg_eAf	EThcD	2
P05114	Non-histone chromosomal protein HMG-14 OS	HMGN1	HMGN1	kVSSAEGAAKEEPK	unique	K1 ADPr_HCD_249_347_583 (DEKRSY)	1	81.26	197.11	44.65	31.2	1970.8	657.942	3	0.00138	0.698	5	18	26974	3563	5mg_eAf	HCD	2
P05114	Non-histone chromosomal protein HMG-14 OS	HMGN1	HMGN1	LsAKPPAK	unique	S2 ADPr_HCD_249_347_583 (DEKRSY)	1	40.45	72.01	16.52	26.42	1351.56	676.786	2	0.000522	0.386	24	31	26441	3762	5mg_eAf	HCD	3
P05114	Non-histone chromosomal protein HMG-14 OS	HMGN1	HMGN1	LsAKPPAK	unique	S2 ADPr_HCD_249_347_583 (DEKRSY)	1	40.45	70.49	16.46	26.42	1351.56	676.786	2	0.000522	0.386	24	31	26443	3765	5mg_eAf	HCD	3
P05114	Non-histone chromosomal protein HMG-14 OS	HMGN1	HMGN1	LsAKPPAK	unique	S2 ADPr_HCD_249_347_583 (DEKRSY)	1	40.45	74.32	25.94	25.81	1351.56	451.527	3	0.000256	0.189	24	31	26446	3769	5mg_eAf	HCD	3
P05114	Non-histone chromosomal protein HMG-14 OS	HMGN1	HMGN1	LsAKPPAK	unique	S2 ADPr_HCD_249_347_583 (DEKRSY)	1	37.97	73.45	27.06	25.81	1351.56	451.527	3	0.000256	0.189	24	31	26449	3774	5mg_eAf	HCD	3
P05114	Non-histone chromosomal protein HMG-14 OS	HMGN1	HMGN1	kVSSAEGAAKEEPK	unique	K1 ADPr_HCD_249_347_583 (DEKRSY)	1	137.14	306.12	75.13	31	1970.8	657.942	3	0.000476	0.241	5	18	27116	3799	5mg_eAf	HCD	2
P05114	Non-histone chromosomal protein HMG-14 OS	HMGN1	HMGN1	KVsSAEGAAKEEPK	unique	S3 ADP-Ribosyl-EThcD (SRDEKY)	1	50.64	435.29	80.61	31	1970.8	657.942	3	0.000476	0.241	5	18	27993	3802	5mg_eAf	EThcD	2
P05114	Non-histone chromosomal protein HMG-14 OS	HMGN1	HMGN1	kVSSAEGAAKEEPK	unique	K1 ADPr_HCD_249_347_583 (DEKRSY)	1	137.14	272.86	52.27	31	1970.8	657.942	3	0.000476	0.241	5	18	27119	3803	5mg_eAf	HCD	2
P05114	Non-histone chromosomal protein HMG-14 OS	HMGN1	HMGN1	kVSSAEGAAKEEPK	unique	K1 ADPr_HCD_249_347_583 (DEKRSY)	1	111.15	192.23	37.88	31	1970.8	986.408	2	-0.00122	-0.618	5	18	27128	3818	5mg_eAf	HCD	2
P05114	Non-histone chromosomal protein HMG-14 OS	HMGN1	HMGN1	LsAKPPAK	unique	S2 ADPr_HCD_249_347_583 (DEKRSY)	1	40.45	81.99	24.95	25.82	1351.56	451.527	3	0.000166	0.123	24	31	25126	3866	5mg_eAf	HCD	1
P05114	Non-histone chromosomal protein HMG-14 OS	HMGN1	HMGN1	LsAKPPAK	unique	S2 ADPr_HCD_249_347_583 (DEKRSY)	1	43.97	75.76	19.54	25.82	1351.56	451.527	3	0.000166	0.123	24	31	25129	3871	5mg_eAf	HCD	1
P05114	Non-histone chromosomal protein HMG-14 OS	HMGN1	HMGN1	LsAKPPAK	unique	S2 ADPr_HCD_249_347_583 (DEKRSY)	1	37.97	68.7	17.36	25.79	1351.56	451.526	3	-0.000554	-0.41	24	31	29233	4484	5mg_eAf	HCD	2
P05114	Non-histone chromosomal protein HMG-14 OS	HMGN1	HMGN1	LsAKPPAK	unique	S2 ADPr_HCD_249_347_583 (DEKRSY)	1	37.97	70.22	29.26	25.79	1351.56	451.526	3	-0.000554	-0.41	24	31	29235	4488	5mg_eAf	HCD	2
P05114	Non-histone chromosomal protein HMG-14 OS	HMGN1	HMGN1	LsAKPPAK	unique	S2 ADPr_HCD_249_347_583 (DEKRSY)	1	37.97	65.92	15.8	25.79	1351.56	676.786	2	-0.000578	-0.427	24	31	29261	4530	5mg_eAf	HCD	2
P05114	Non-histone chromosomal protein HMG-14 OS	HMGN1	HMGN1	LSAkPPAKVEAKPK	unique	K4 ADPr_HCD_249_347_583 (DEKRSY)	0.96	15.74	205.73	18.43	28.72	2003.95	668.99	3	0.00115	0.572	24	37	26955	4605	5mg_eAf	HCD	3
P05114	Non-histone chromosomal protein HMG-14 OS	HMGN1	HMGN1	LsAKPPAKVEAKPK	unique	S2 ADP-Ribosyl-EThcD (SRDEKY)	1	86.37	357.52	41.7	28.7	2003.95	668.99	3	0.000606	0.302	24	37	27679	4607	5mg_eAf	EThcD	3
P05114	Non-histone chromosomal protein HMG-14 OS	HMGN1	HMGN1	LsAKPPAKVEAKPK	unique	S2 ADPr_HCD_249_347_583 (DEKRSY)	1	52.83	204.77	21.34	28.7	2003.95	668.99	3	0.000606	0.302	24	37	26957	4608	5mg_eAf	HCD	3
P05114	Non-histone chromosomal protein HMG-14 OS	HMGN1	HMGN1	LsAKPPAK	unique	S2 ADPr_HCD_249_347_583 (DEKRSY)	1	36.04	78.99	23.32	25.76	1351.56	451.526	3	-0.000374	-0.277	24	31	29314	4617	5mg_eAf	HCD	2
P05114	Non-histone chromosomal protein HMG-14 OS	HMGN1	HMGN1	LsAKPPAK	unique	S2 ADPr_HCD_249_347_583 (DEKRSY)	1	37.34	70.85	24.93	25.76	1351.56	451.526	3	-0.000374	-0.277	24	31	29316	4621	5mg_eAf	HCD	2
P05114	Non-histone chromosomal protein HMG-14 OS	HMGN1	HMGN1	LSAkPPAKVEAKPK	unique	K4 ADPr_HCD_249_347_583 (DEKRSY)	0.02	0	232.48	28.36	28.69	2003.95	501.995	4	0.00083	0.414	24	37	26968	4626	5mg_eAf	HCD	3
P05114	Non-histone chromosomal protein HMG-14 OS	HMGN1	HMGN1	LsAKPPAKVEAKPK	unique	S2 ADP-Ribosyl-EThcD (SRDEKY)	1	86.37	351.87	30.22	28.63	2003.95	668.991	3	0.00223	1.11	24	37	27979	4629	5mg_eAf	EThcD	1
P05114	Non-histone chromosomal protein HMG-14 OS	HMGN1	HMGN1	LsAKPPAKVEAKPK	unique	S2 ADP-Ribosyl-EThcD (SRDEKY)	1	135.07	427.28	25.9	28.69	2003.95	501.995	4	0.00083	0.414	24	37	27686	4629	5mg_eAf	EThcD	3
P05114	Non-histone chromosomal protein HMG-14 OS	HMGN1	HMGN1	LsAKPPAKVEAKPK	unique	S2 ADPr_HCD_249_347_583 (DEKRSY)	1	83.67	224.15	23.94	28.63	2003.95	668.991	3	0.00223	1.11	24	37	27186	4630	5mg_eAf	HCD	1
P05114	Non-histone chromosomal protein HMG-14 OS	HMGN1	HMGN1	LsAKPPAKVEAKPK	unique	S2 ADPr_HCD_249_347_583 (DEKRSY)	1	60.49	263.95	36.81	28.69	2003.95	501.995	4	0.00083	0.414	24	37	26971	4630	5mg_eAf	HCD	3
P05114	Non-histone chromosomal protein HMG-14 OS	HMGN1	HMGN1	LsAKPPAKVEAKPK	unique	S2 ADPr_HCD_249_347_583 (DEKRSY)	0.55	0.94	181.17	17.15	28.69	2003.95	501.994	4	0.00011	0.0548	24	37	27196	4646	5mg_eAf	HCD	1
P05114	Non-histone chromosomal protein HMG-14 OS	HMGN1	HMGN1	LsAKPPAKVEAKPK	unique	S2 ADP-Ribosyl-EThcD (SRDEKY)	1	135.07	407.82	23.19	28.69	2003.95	501.994	4	0.00011	0.0548	24	37	27985	4649	5mg_eAf	EThcD	1
P05114	Non-histone chromosomal protein HMG-14 OS	HMGN1	HMGN1	LsAKPPAKVEAKPK	unique	S2 ADPr_HCD_249_347_583 (DEKRSY)	1	38.79	252.79	26.94	28.69	2003.95	501.994	4	0.00011	0.0548	24	37	27199	4650	5mg_eAf	HCD	1
P05114	Non-histone chromosomal protein HMG-14 OS	HMGN1	HMGN1	LsAKPPAKVEAKPK	unique	S2 ADP-Ribosyl-EThcD (SRDEKY)	1	91.36	356.62	40.75	28.7	2003.95	668.99	3	0.000606	0.302	24	37	32643	5795	5mg_eAf	EThcD	2
P05114	Non-histone chromosomal protein HMG-14 OS	HMGN1	HMGN1	LsAKPPAKVEAKPK	unique	S2 ADPr_HCD_249_347_583 (DEKRSY)	1	74.05	202.55	21.84	28.7	2003.95	668.99	3	0.000606	0.302	24	37	31727	5796	5mg_eAf	HCD	2
P05114	Non-histone chromosomal protein HMG-14 OS	HMGN1	HMGN1	LsAKPPAKVEAKPK	unique	S2 ADP-Ribosyl-EThcD (SRDEKY)	1	127.58	406.08	21.59	28.69	2003.95	501.995	4	0.00095	0.474	24	37	32648	5810	5mg_eAf	EThcD	2
P05114	Non-histone chromosomal protein HMG-14 OS	HMGN1	HMGN1	LsAKPPAKVEAKPK	unique	S2 ADPr_HCD_249_347_583 (DEKRSY)	1	52.83	233.93	22.29	28.69	2003.95	501.995	4	0.00095	0.474	24	37	31736	5811	5mg_eAf	HCD	2
P05204	Non-histone chromosomal protein HMG-17 OS	HMGN2	HMGN2	LsAKPAPPKPEPKPK	unique	S2 ADPr_HCD_249_347_583 (DEKRSY)	0.57	15.78	264.13	27.5	30.64	2125	532.258	4	-0.00043	-0.202	28	42	26770	4303	5mg_eAf	HCD	3
P05204	Non-histone chromosomal protein HMG-17 OS	HMGN2	HMGN2	LsAKPAPPKPEPKPK	unique	S2 ADP-Ribosyl-EThcD (SRDEKY)	1	108.29	330.51	15.59	30.64	2125	532.258	4	-0.00043	-0.202	28	42	27584	4305	5mg_eAf	EThcD	3
P05204	Non-histone chromosomal protein HMG-17 OS	HMGN2	HMGN2	LsAKPAPPKPEPKPK	unique	S2 ADPr_HCD_249_347_583 (DEKRSY)	1	54.37	289.48	20.33	30.64	2125	532.258	4	-0.00043	-0.202	28	42	26772	4306	5mg_eAf	HCD	3
P05204	Non-histone chromosomal protein HMG-17 OS	HMGN2	HMGN2	LsAKPAPPKPEPKPK	unique	S2 ADPr_HCD_249_347_583 (DEKRSY)	1	60.49	277.42	34.9	30.63	2125	709.341	3	-0.000914	-0.43	28	42	26773	4307	5mg_eAf	HCD	3
P05204	Non-histone chromosomal protein HMG-17 OS	HMGN2	HMGN2	LsAKPAPPKPEPKPK	unique	S2 ADP-Ribosyl-EThcD (SRDEKY)	1	86.37	239.8	19.55	30.59	2125	709.341	3	0.000736	0.346	28	42	27585	4310	5mg_eAf	EThcD	3
P05204	Non-histone chromosomal protein HMG-17 OS	HMGN2	HMGN2	LsAKPAPPKPEPKPK	unique	S2 ADPr_HCD_249_347_583 (DEKRSY)	1	73.45	240.86	37	30.59	2125	709.341	3	0.000736	0.346	28	42	26776	4311	5mg_eAf	HCD	3
P05204	Non-histone chromosomal protein HMG-17 OS	HMGN2	HMGN2	LSAkPAPPKPEPKPK	unique	K4 ADPr_HCD_249_347_583 (DEKRSY)	0.38	13.56	251.08	29.24	30.51	2125	532.258	4	0.00029	0.136	28	42	27015	4350	5mg_eAf	HCD	1
P05204	Non-histone chromosomal protein HMG-17 OS	HMGN2	HMGN2	LsAKPAPPKPEPKPK	unique	S2 ADPr_HCD_249_347_583 (DEKRSY)	1	33.68	265.65	40.19	30.51	2125	532.258	4	0.00029	0.136	28	42	27017	4353	5mg_eAf	HCD	1
P05204	Non-histone chromosomal protein HMG-17 OS	HMGN2	HMGN2	LSAkPAPPKPEPKPK	unique	K4 ADPr_HCD_249_347_583 (DEKRSY)	0.49	0	49.53	15.23	30.5	2125	1063.51	2	-0.000298	-0.14	28	42	26803	4355	5mg_eAf	HCD	3
P05204	Non-histone chromosomal protein HMG-17 OS	HMGN2	HMGN2	LsAKPAPPKPEPKPK	unique	S2 ADPr_HCD_249_347_583 (DEKRSY)	1	52.83	247.87	29.36	30.5	2125	709.341	3	0.000196	0.0921	28	42	27019	4356	5mg_eAf	HCD	1
P05204	Non-histone chromosomal protein HMG-17 OS	HMGN2	HMGN2	LsAKPAPPKPEPKPK	unique	S2 ADPr_HCD_249_347_583 (DEKRSY)	1	56.11	242.38	25.63	30.5	2125	709.341	3	0.000196	0.0921	28	42	27022	4360	5mg_eAf	HCD	1
P05204	Non-histone chromosomal protein HMG-17 OS	HMGN2	HMGN2	LSAkPAPPKPEPKPK	unique	K4 ADPr_HCD_249_347_583 (DEKRSY)	0.5	0	121.85	20.21	30.57	2125	532.258	4	0.00101	0.475	28	42	27105	4495	5mg_eAf	HCD	1
P05204	Non-histone chromosomal protein HMG-17 OS	HMGN2	HMGN2	LSAkPAPPKPEPKPK	unique	K4 ADPr_HCD_249_347_583 (DEKRSY)	0	0	220.12	16.59	30.57	2125	532.258	4	0.00101	0.475	28	42	27108	4500	5mg_eAf	HCD	1
P05204	Non-histone chromosomal protein HMG-17 OS	HMGN2	HMGN2	LSAkPAPPKPEPKPK	unique	K4 ADPr_HCD_249_347_583 (DEKRSY)	0	0	258.92	25.39	30.52	2125	532.258	4	4.99e-05	0.0235	28	42	29847	5497	5mg_eAf	HCD	2
P05204	Non-histone chromosomal protein HMG-17 OS	HMGN2	HMGN2	LsAKPAPPKPEPKPK	unique	S2 ADPr_HCD_249_347_583 (DEKRSY)	1	52.35	272.81	23.76	30.59	2125	532.258	4	0.00077	0.362	28	42	31547	5500	5mg_eAf	HCD	2
P05204	Non-histone chromosomal protein HMG-17 OS	HMGN2	HMGN2	LsAKPAPPKPEPKPK	unique	S2 ADPr_HCD_249_347_583 (DEKRSY)	1	32.77	241.15	28.97	30.52	2125	709.341	3	0.000556	0.261	28	42	31549	5503	5mg_eAf	HCD	2
P05204	Non-histone chromosomal protein HMG-17 OS	HMGN2	HMGN2	LsAKPAPPKPEPKPK	unique	S2 ADP-Ribosyl-EThcD (SRDEKY)	1	34.46	196.94	27.07	30.58	2125	709.341	3	0.000916	0.431	28	42	32549	5506	5mg_eAf	EThcD	2
P05204	Non-histone chromosomal protein HMG-17 OS	HMGN2	HMGN2	LsAKPAPPKPEPKPK	unique	S2 ADPr_HCD_249_347_583 (DEKRSY)	1	71.62	248.5	22.76	30.58	2125	709.341	3	0.000916	0.431	28	42	31552	5507	5mg_eAf	HCD	2
Q15651	High mobility group nucleosome-binding domain-containing protein 3 OS	HMGN3	HMGN3	LSAkPAPPKPEPKPR	razor	K4 ADPr_HCD_249_347_583 (DEKRSY)	0.02	0	152.96	27.62	30.33	2153.01	539.259	4	0.00031	0.144	30	44	27001	4680	5mg_eAf	HCD	3
Q15651	High mobility group nucleosome-binding domain-containing protein 3 OS	HMGN3	HMGN3	LSAkPAPPKPEPKPR	razor	K4 ADPr_HCD_249_347_583 (DEKRSY)	0	0	211.04	18.36	30.33	2153.01	539.259	4	0.00031	0.144	30	44	27004	4684	5mg_eAf	HCD	3
Q15651	High mobility group nucleosome-binding domain-containing protein 3 OS	HMGN3	HMGN3	LsAKPAPPKPEPKPR	razor	S2 ADPr_HCD_249_347_583 (DEKRSY)	1	82.89	293.98	37.95	30.33	2153.01	539.259	4	0.00031	0.144	30	44	31718	5781	5mg_eAf	HCD	2
Q15651	High mobility group nucleosome-binding domain-containing protein 3 OS	HMGN3	HMGN3	LSAkPAPPKPEPKPR	unique	K4 ADPr_HCD_249_347_583 (DEKRSY)	0	0	296.12	31.7	30.41	2153.01	539.259	4	-0.00045	-0.209	30	44	26922	4551	5mg_eAf	HCD	3
Q15651	High mobility group nucleosome-binding domain-containing protein 3 OS	HMGN3	HMGN3	LsAKPAPPKPEPKPR	unique	S2 ADPr_HCD_249_347_583 (DEKRSY)	1	82.89	310.22	41.45	30.41	2153.01	539.259	4	-0.00045	-0.209	30	44	26925	4555	5mg_eAf	HCD	3
Q15651	High mobility group nucleosome-binding domain-containing protein 3 OS	HMGN3	HMGN3	LsAKPAPPKPEPKPR	unique	S2 ADPr_HCD_249_347_583 (DEKRSY)	1	34.27	312.19	44.08	30.41	2153.01	718.676	3	-0.000304	-0.141	30	44	26932	4567	5mg_eAf	HCD	3
Q15651	High mobility group nucleosome-binding domain-containing protein 3 OS	HMGN3	HMGN3	LsAKPAPPKPEPKPR	unique	S2 ADP-Ribosyl-EThcD (SRDEKY)	0.5	0	148.24	15.28	30.41	2153.01	718.676	3	-0.000304	-0.141	30	44	27667	4570	5mg_eAf	EThcD	3
Q15651	High mobility group nucleosome-binding domain-containing protein 3 OS	HMGN3	HMGN3	LsAKPAPPKPEPKPR	unique	S2 ADPr_HCD_249_347_583 (DEKRSY)	1	82.89	284.5	43.44	30.41	2153.01	718.676	3	-0.000304	-0.141	30	44	26935	4571	5mg_eAf	HCD	3
Q15651	High mobility group nucleosome-binding domain-containing protein 3 OS	HMGN3	HMGN3	LSAkPAPPKPEPKPR	unique	K4 ADPr_HCD_249_347_583 (DEKRSY)	0.29	15.07	268.89	46.17	30.41	2153.01	539.259	4	0.00079	0.367	30	44	27156	4581	5mg_eAf	HCD	1
Q15651	High mobility group nucleosome-binding domain-containing protein 3 OS	HMGN3	HMGN3	LsAKPAPPKPEPKPR	unique	S2 ADPr_HCD_249_347_583 (DEKRSY)	1	58.97	287.26	30.8	30.41	2153.01	539.259	4	0.00079	0.367	30	44	27158	4584	5mg_eAf	HCD	1
Q15651	High mobility group nucleosome-binding domain-containing protein 3 OS	HMGN3	HMGN3	LSAkPAPPKPEPKPR	unique	K4 ADPr_HCD_249_347_583 (DEKRSY)	0	0	266	34.72	30.41	2153.01	718.677	3	0.000806	0.374	30	44	27165	4596	5mg_eAf	HCD	1
Q15651	High mobility group nucleosome-binding domain-containing protein 3 OS	HMGN3	HMGN3	LSAkPAPPKPEPKPR	unique	K4 ADP-Ribosyl-EThcD (SRDEKY)	0.5	0	152.41	15.44	30.44	2153.01	718.677	3	0.00135	0.625	30	44	27969	4598	5mg_eAf	EThcD	1
Q15651	High mobility group nucleosome-binding domain-containing protein 3 OS	HMGN3	HMGN3	LsAKPAPPKPEPKPR	unique	S2 ADPr_HCD_249_347_583 (DEKRSY)	1	55.24	263.83	32.38	30.44	2153.01	718.677	3	0.00135	0.625	30	44	27167	4599	5mg_eAf	HCD	1
Q15651	High mobility group nucleosome-binding domain-containing protein 3 OS	HMGN3	HMGN3	LSAkPAPPKPEPKPR	unique	K4 ADPr_HCD_249_347_583 (DEKRSY)	0.01	0	261.97	36.06	30.41	2153.01	718.677	3	0.000986	0.458	30	44	31706	5762	5mg_eAf	HCD	2
Q15651	High mobility group nucleosome-binding domain-containing protein 3 OS	HMGN3	HMGN3	LSAKPAPPKPEPKPr	unique	R15 ADPr_HCD_249_347_583 (DEKRSY)	0	0	265.5	30.3	30.45	2153.01	718.677	3	0.00153	0.708	30	44	31708	5765	5mg_eAf	HCD	2
Q15651	High mobility group nucleosome-binding domain-containing protein 3 OS	HMGN3	HMGN3	LSAkPAPPKPEPKPR	unique	K4 ADPr_HCD_249_347_583 (DEKRSY)	0	0	268.47	30.96	30.41	2153.01	539.259	4	0.00103	0.478	30	44	31716	5778	5mg_eAf	HCD	2
O00479	High mobility group nucleosome-binding domain-containing protein 4 OS	HMGN4	HMGN4	LSAkPAPPKPEPRPK	razor	K4 ADPr_HCD_249_347_583 (DEKRSY)	0.02	0	151.88	27.62	30.33	2153.01	539.259	4	0.00031	0.144	28	42	27001	4680	5mg_eAf	HCD	3
O00479	High mobility group nucleosome-binding domain-containing protein 4 OS	HMGN4	HMGN4	LSAkPAPPKPEPRPK	razor	K4 ADPr_HCD_249_347_583 (DEKRSY)	0	0	208.56	18.36	30.33	2153.01	539.259	4	0.00031	0.144	28	42	27004	4684	5mg_eAf	HCD	3
O00479	High mobility group nucleosome-binding domain-containing protein 4 OS	HMGN4	HMGN4	LsAKPAPPKPEPRPK	razor	S2 ADPr_HCD_249_347_583 (DEKRSY)	1	82.89	288.46	37.95	30.33	2153.01	539.259	4	0.00031	0.144	28	42	31718	5781	5mg_eAf	HCD	2
P82970	High mobility group nucleosome-binding domain-containing protein 5 OS	HMGN5	HMGN5	LsAmLVPVTPEVKPK	unique	S2 ADP-Ribosyl-EThcD (SRDEKY), M4 Oxidation	100 %, 100 %	135.37, 1'000.00	172.94	21.59	29.4	2164.99	722.67	3	0.000761	0.351	23	37	48513	13932	5mg_eAf	EThcD	1
Q13151	Heterogeneous nuclear ribonucleoprotein A0 OS	HNRNPA0	HNRNPA0	sGGGGGGGGSSWGGR	unique	S1 ADPr_HCD_249_347_583 (DEKRSY)	1	83.19	146.54	52.59	25	1732.56	867.288	2	-0.000958	-0.553	270	284	26923	4196	5mg_eAf	HCD	1
Q13151	Heterogeneous nuclear ribonucleoprotein A0 OS	HNRNPA0	HNRNPA0	sGGGGGGGGSSWGGR	unique	S1 ADPr_HCD_249_347_583 (DEKRSY)	1	109.68	161.66	100.8	25	1733.57	867.79	2	1	-0.0846	270	284	26756	4280	5mg_eAf	HCD	3
Q13151	Heterogeneous nuclear ribonucleoprotein A0 OS	HNRNPA0	HNRNPA0	sGGGGGGGGSSWGGR	unique	S1 ADPr_HCD_249_347_583 (DEKRSY)	1	155.56	226.99	108.4	25	1733.57	867.79	2	1	-0.0846	270	284	26759	4284	5mg_eAf	HCD	3
Q13151	Heterogeneous nuclear ribonucleoprotein A0 OS	HNRNPA0	HNRNPA0	sGGGGGGGGSSWGGR	unique	S1 ADPr_HCD_249_347_583 (DEKRSY)	1	177.32	219.5	100.3	25	1732.56	867.288	2	-0.00132	-0.76	270	284	26764	4293	5mg_eAf	HCD	3
Q13151	Heterogeneous nuclear ribonucleoprotein A0 OS	HNRNPA0	HNRNPA0	sGGGGGGGGSSWGGR	unique	S1 ADPr_HCD_249_347_583 (DEKRSY)	1	221.37	269.43	111.7	25	1732.56	867.288	2	-0.00132	-0.76	270	284	26767	4297	5mg_eAf	HCD	3
Q13151	Heterogeneous nuclear ribonucleoprotein A0 OS	HNRNPA0	HNRNPA0	sGGGGGGGGSSWGGR	unique	S1 ADPr_HCD_249_347_583 (DEKRSY)	1	150.28	266.8	103.4	25	1732.56	578.528	3	0.000246	0.142	270	284	26779	4317	5mg_eAf	HCD	3
Q13151	Heterogeneous nuclear ribonucleoprotein A0 OS	HNRNPA0	HNRNPA0	sGGGGGGGGSSWGGR	unique	S1 ADP-Ribosyl-EThcD (SRDEKY)	1	320.72	412.12	80.33	25	1732.56	578.529	3	0.00154	0.886	270	284	27588	4319	5mg_eAf	EThcD	3
Q13151	Heterogeneous nuclear ribonucleoprotein A0 OS	HNRNPA0	HNRNPA0	sGGGGGGGGSSWGGR	unique	S1 ADPr_HCD_249_347_583 (DEKRSY)	1	248.07	331.07	91.06	25	1732.56	578.529	3	0.00154	0.886	270	284	26781	4320	5mg_eAf	HCD	3
Q13151	Heterogeneous nuclear ribonucleoprotein A0 OS	HNRNPA0	HNRNPA0	sGGGGGGGGSSWGGR	unique	S1 ADPr_HCD_249_347_583 (DEKRSY)	1	76.32	82.41	35.11	25	1733.57	867.791	2	1	0.757	270	284	27004	4330	5mg_eAf	HCD	1
Q13151	Heterogeneous nuclear ribonucleoprotein A0 OS	HNRNPA0	HNRNPA0	sGGGGGGGGSSWGGR	unique	S1 ADPr_HCD_249_347_583 (DEKRSY)	1	179.27	236.31	113.9	25	1732.56	867.289	2	-0.000218	-0.126	270	284	27033	4380	5mg_eAf	HCD	1
Q13151	Heterogeneous nuclear ribonucleoprotein A0 OS	HNRNPA0	HNRNPA0	sGGGGGGGGSSWGGR	unique	S1 ADPr_HCD_249_347_583 (DEKRSY)	1	240.66	286.92	109.2	25	1732.56	867.289	2	-0.000218	-0.126	270	284	27035	4383	5mg_eAf	HCD	1
Q13151	Heterogeneous nuclear ribonucleoprotein A0 OS	HNRNPA0	HNRNPA0	sGGGGGGGGSSWGGR	unique	S1 ADPr_HCD_249_347_583 (DEKRSY)	1	166.87	242.85	85.19	25	1732.56	578.528	3	-0.0014	-0.81	270	284	27048	4402	5mg_eAf	HCD	1
Q13151	Heterogeneous nuclear ribonucleoprotein A0 OS	HNRNPA0	HNRNPA0	sGGGGGGGGSSWGGR	unique	S1 ADP-Ribosyl-EThcD (SRDEKY)	1	305.27	404.91	75.7	25	1732.56	578.528	3	6.59e-05	0.038	270	284	27908	4407	5mg_eAf	EThcD	1
Q13151	Heterogeneous nuclear ribonucleoprotein A0 OS	HNRNPA0	HNRNPA0	AeIIADKQSGK	unique	E2 ADPr_HCD_249_347_583 (DEKRSY)	1	81.05	139.93	20.55	31.78	1699.69	850.85	2	-0.000118	-0.0695	127	137	26837	4411	5mg_eAf	HCD	3
Q13151	Heterogeneous nuclear ribonucleoprotein A0 OS	HNRNPA0	HNRNPA0	AEIIADKQsGK	unique	S9 ADP-Ribosyl-EThcD (SRDEKY)	1	26.2	157.13	22.64	31.78	1699.69	850.85	2	-0.000118	-0.0695	127	137	27618	4414	5mg_eAf	EThcD	3
Q13151	Heterogeneous nuclear ribonucleoprotein A0 OS	HNRNPA0	HNRNPA0	AEIIADKQSGk	unique	K11 ADPr_HCD_249_347_583 (DEKRSY)	0	0	146.64	28.83	31.78	1699.69	850.85	2	-0.000118	-0.0695	127	137	26839	4415	5mg_eAf	HCD	3
Q13151	Heterogeneous nuclear ribonucleoprotein A0 OS	HNRNPA0	HNRNPA0	AeIIADKQSGK	unique	E2 ADPr_HCD_249_347_583 (DEKRSY)	1	136.79	178.24	24.38	31.78	1699.69	567.569	3	0.000216	0.127	127	137	26840	4416	5mg_eAf	HCD	3
Q13151	Heterogeneous nuclear ribonucleoprotein A0 OS	HNRNPA0	HNRNPA0	AEIIADKQsGK	unique	S9 ADP-Ribosyl-EThcD (SRDEKY)	1	69.35	355.01	46.01	31.78	1699.69	567.569	3	0.000216	0.127	127	137	27619	4419	5mg_eAf	EThcD	3
Q13151	Heterogeneous nuclear ribonucleoprotein A0 OS	HNRNPA0	HNRNPA0	AEIIAdKQSGK	unique	D6 ADPr_HCD_249_347_583 (DEKRSY)	0	0	188.41	27.62	31.78	1699.69	567.569	3	0.000216	0.127	127	137	26843	4420	5mg_eAf	HCD	3
Q13151	Heterogeneous nuclear ribonucleoprotein A0 OS	HNRNPA0	HNRNPA0	sGGGGGGGGSSWGGR	unique	S1 ADPr_HCD_249_347_583 (DEKRSY)	1	197.94	239.37	117.1	25	1732.56	867.289	2	-0.000478	-0.276	270	284	26845	4425	5mg_eAf	HCD	3
Q13151	Heterogeneous nuclear ribonucleoprotein A0 OS	HNRNPA0	HNRNPA0	sGGGGGGGGSSWGGR	unique	S1 ADPr_HCD_249_347_583 (DEKRSY)	1	272.41	284.43	106.8	25	1732.56	867.289	2	-0.000478	-0.276	270	284	26847	4428	5mg_eAf	HCD	3
Q13151	Heterogeneous nuclear ribonucleoprotein A0 OS	HNRNPA0	HNRNPA0	sGGGGGGGGSSWGGR	unique	S1 ADPr_HCD_249_347_583 (DEKRSY)	1	161.1	267.58	91.29	25	1732.56	578.528	3	0.000426	0.246	270	284	26855	4441	5mg_eAf	HCD	3
Q13151	Heterogeneous nuclear ribonucleoprotein A0 OS	HNRNPA0	HNRNPA0	sGGGGGGGGSSWGGR	unique	S1 ADP-Ribosyl-EThcD (SRDEKY)	1	305.27	409.52	84.07	25	1732.56	578.528	3	0.000426	0.246	270	284	27627	4443	5mg_eAf	EThcD	3
Q13151	Heterogeneous nuclear ribonucleoprotein A0 OS	HNRNPA0	HNRNPA0	sGGGGGGGGSSWGGR	unique	S1 ADPr_HCD_249_347_583 (DEKRSY)	1	321.74	367.78	97.48	25	1732.56	578.528	3	0.000426	0.246	270	284	26857	4444	5mg_eAf	HCD	3
Q13151	Heterogeneous nuclear ribonucleoprotein A0 OS	HNRNPA0	HNRNPA0	AeIIADKQSGK	unique	E2 ADPr_HCD_249_347_583 (DEKRSY)	1	126.73	177.32	28.75	31.78	1699.69	567.569	3	0.000216	0.127	127	137	27094	4478	5mg_eAf	HCD	1
Q13151	Heterogeneous nuclear ribonucleoprotein A0 OS	HNRNPA0	HNRNPA0	AEIIADKQsGK	unique	S9 ADP-Ribosyl-EThcD (SRDEKY)	1	69.35	354.23	51.42	31.78	1699.69	567.569	3	0.000216	0.127	127	137	27931	4481	5mg_eAf	EThcD	1
Q13151	Heterogeneous nuclear ribonucleoprotein A0 OS	HNRNPA0	HNRNPA0	AEIIAdKQSGK	unique	D6 ADPr_HCD_249_347_583 (DEKRSY)	0	0	189.53	29.37	31.78	1699.69	567.569	3	0.000216	0.127	127	137	27097	4482	5mg_eAf	HCD	1
Q13151	Heterogeneous nuclear ribonucleoprotein A0 OS	HNRNPA0	HNRNPA0	sGGGGGGGGSSWGGR	unique	S1 ADPr_HCD_249_347_583 (DEKRSY)	1	197.79	253.32	117.1	25	1732.56	867.289	2	-0.000218	-0.126	270	284	27109	4503	5mg_eAf	HCD	1
Q13151	Heterogeneous nuclear ribonucleoprotein A0 OS	HNRNPA0	HNRNPA0	sGGGGGGGGSSWGGR	unique	S1 ADPr_HCD_249_347_583 (DEKRSY)	1	260.23	276.63	108.5	25	1732.56	867.289	2	-0.000218	-0.126	270	284	27111	4506	5mg_eAf	HCD	1
Q13151	Heterogeneous nuclear ribonucleoprotein A0 OS	HNRNPA0	HNRNPA0	sGGGGGGGGSSWGGR	unique	S1 ADPr_HCD_249_347_583 (DEKRSY)	1	93.61	124.71	60	25	1732.56	867.289	2	0.000742	0.428	270	284	27119	4519	5mg_eAf	HCD	1
Q13151	Heterogeneous nuclear ribonucleoprotein A0 OS	HNRNPA0	HNRNPA0	sGGGGGGGGSSWGGR	unique	S1 ADPr_HCD_249_347_583 (DEKRSY)	1	107.73	169.77	89.22	25	1732.56	578.529	3	0.000786	0.453	270	284	27138	4551	5mg_eAf	HCD	1
Q13151	Heterogeneous nuclear ribonucleoprotein A0 OS	HNRNPA0	HNRNPA0	sGGGGGGGGSSWGGR	unique	S1 ADP-Ribosyl-EThcD (SRDEKY)	1	284.66	399.71	96.02	25	1732.56	578.529	3	0.000786	0.453	270	284	27954	4553	5mg_eAf	EThcD	1
Q13151	Heterogeneous nuclear ribonucleoprotein A0 OS	HNRNPA0	HNRNPA0	sGGGGGGGGSSWGGR	unique	S1 ADPr_HCD_249_347_583 (DEKRSY)	1	204.38	285.53	86.81	25	1732.56	578.529	3	0.000786	0.453	270	284	27140	4554	5mg_eAf	HCD	1
Q13151	Heterogeneous nuclear ribonucleoprotein A0 OS	HNRNPA0	HNRNPA0	sGGGGGGGGSSWGGR	unique	S1 ADPr_HCD_249_347_583 (DEKRSY)	1	175.89	214.82	114.2	25	1732.56	867.289	2	-0.000338	-0.195	270	284	26928	4561	5mg_eAf	HCD	3
Q13151	Heterogeneous nuclear ribonucleoprotein A0 OS	HNRNPA0	HNRNPA0	sGGGGGGGGSSWGGR	unique	S1 ADPr_HCD_249_347_583 (DEKRSY)	1	238.63	281.61	106.1	25	1732.56	867.289	2	-0.000338	-0.195	270	284	26930	4564	5mg_eAf	HCD	3
Q13151	Heterogeneous nuclear ribonucleoprotein A0 OS	HNRNPA0	HNRNPA0	sGGGGGGGGSSWGGR	unique	S1 ADPr_HCD_249_347_583 (DEKRSY)	1	128.6	188.68	101.8	25	1732.56	867.289	2	-0.000218	-0.126	270	284	27183	4625	5mg_eAf	HCD	1
Q13151	Heterogeneous nuclear ribonucleoprotein A0 OS	HNRNPA0	HNRNPA0	sGGGGGGGGSSWGGR	unique	S1 ADPr_HCD_249_347_583 (DEKRSY)	1	225.22	280.02	108.4	25	1732.56	867.289	2	-0.000218	-0.126	270	284	27185	4628	5mg_eAf	HCD	1
Q13151	Heterogeneous nuclear ribonucleoprotein A0 OS	HNRNPA0	HNRNPA0	sGGGGGGGGSSWGGR	unique	S1 ADPr_HCD_249_347_583 (DEKRSY)	1	143.6	163.8	78.01	25	1732.56	867.289	2	0.000142	0.0818	270	284	27386	4959	5mg_eAf	HCD	1
Q13151	Heterogeneous nuclear ribonucleoprotein A0 OS	HNRNPA0	HNRNPA0	sGGGGGGGGSSWGGR	unique	S1 ADPr_HCD_249_347_583 (DEKRSY)	1	128.22	162.54	71.53	25	1732.56	867.289	2	-0.000478	-0.276	270	284	29533	4975	5mg_eAf	HCD	2
Q13151	Heterogeneous nuclear ribonucleoprotein A0 OS	HNRNPA0	HNRNPA0	sGGGGGGGGSSWGGR	unique	S1 ADPr_HCD_249_347_583 (DEKRSY)	1	68.89	126.59	61.54	25	1732.56	578.528	3	-0.000474	-0.274	270	284	29554	5011	5mg_eAf	HCD	2
Q13151	Heterogeneous nuclear ribonucleoprotein A0 OS	HNRNPA0	HNRNPA0	sGGGGGGGGSSWGGR	unique	S1 ADP-Ribosyl-EThcD (SRDEKY)	1	305.27	398.56	74.1	25	1732.56	578.529	3	0.00118	0.678	270	284	30389	5014	5mg_eAf	EThcD	2
Q13151	Heterogeneous nuclear ribonucleoprotein A0 OS	HNRNPA0	HNRNPA0	sGGGGGGGGSSWGGR	unique	S1 ADPr_HCD_249_347_583 (DEKRSY)	1	238.63	306.18	86.77	25	1732.56	578.529	3	0.00118	0.678	270	284	29556	5015	5mg_eAf	HCD	2
Q13151	Heterogeneous nuclear ribonucleoprotein A0 OS	HNRNPA0	HNRNPA0	sGGGGGGGGSSWGGR	unique	S1 ADPr_HCD_249_347_583 (DEKRSY)	1	244.37	288.73	117	25	1732.56	867.289	2	0.000382	0.22	270	284	29608	5099	5mg_eAf	HCD	2
Q13151	Heterogeneous nuclear ribonucleoprotein A0 OS	HNRNPA0	HNRNPA0	sGGGGGGGGSSWGGR	unique	S1 ADPr_HCD_249_347_583 (DEKRSY)	1	227.66	287.58	111.6	25	1732.56	867.289	2	0.000382	0.22	270	284	29610	5102	5mg_eAf	HCD	2
Q13151	Heterogeneous nuclear ribonucleoprotein A0 OS	HNRNPA0	HNRNPA0	sGGGGGGGGSSWGGR	unique	S1 ADPr_HCD_249_347_583 (DEKRSY)	1	203.6	315.44	90.95	25	1732.56	578.529	3	0.000996	0.574	270	284	29626	5129	5mg_eAf	HCD	2
Q13151	Heterogeneous nuclear ribonucleoprotein A0 OS	HNRNPA0	HNRNPA0	sGGGGGGGGSSWGGR	unique	S1 ADP-Ribosyl-EThcD (SRDEKY)	1	305.27	413.17	86.04	25	1732.56	578.529	3	0.000996	0.574	270	284	30425	5131	5mg_eAf	EThcD	2
Q13151	Heterogeneous nuclear ribonucleoprotein A0 OS	HNRNPA0	HNRNPA0	sGGGGGGGGSSWGGR	unique	S1 ADPr_HCD_249_347_583 (DEKRSY)	1	370.86	390.98	93.86	25	1732.56	578.529	3	0.000996	0.574	270	284	29628	5132	5mg_eAf	HCD	2
Q13151	Heterogeneous nuclear ribonucleoprotein A0 OS	HNRNPA0	HNRNPA0	sGGGGGGGGSSWGGR	unique	S1 ADPr_HCD_249_347_583 (DEKRSY)	1	177.55	203.2	99.33	25	1732.56	867.289	2	-0.000338	-0.195	270	284	29691	5236	5mg_eAf	HCD	2
Q13151	Heterogeneous nuclear ribonucleoprotein A0 OS	HNRNPA0	HNRNPA0	sGGGGGGGGSSWGGR	unique	S1 ADPr_HCD_249_347_583 (DEKRSY)	1	254.45	277.26	109.1	25	1732.56	867.289	2	-0.000338	-0.195	270	284	29693	5240	5mg_eAf	HCD	2
Q13151	Heterogeneous nuclear ribonucleoprotein A0 OS	HNRNPA0	HNRNPA0	sGGGGGGGGSSWGGR	unique	S1 ADPr_HCD_249_347_583 (DEKRSY)	1	62.66	95.72	29.11	25	1733.56	578.862	3	1	-0.52	270	284	29716	5279	5mg_eAf	HCD	2
Q13151	Heterogeneous nuclear ribonucleoprotein A0 OS	HNRNPA0	HNRNPA0	sGGGGGGGGSSWGGR	unique	S1 ADP-Ribosyl-EThcD (SRDEKY)	1	281.99	323.57	58.33	25	1733.57	578.864	3	1.01	2.13	270	284	30475	5281	5mg_eAf	EThcD	2
Q13151	Heterogeneous nuclear ribonucleoprotein A0 OS	HNRNPA0	HNRNPA0	sGGGGGGGGSSWGGR	unique	S1 ADPr_HCD_249_347_583 (DEKRSY)	1	106.3	134.21	47.49	25	1733.57	578.864	3	1.01	2.13	270	284	29718	5282	5mg_eAf	HCD	2
Q13151	Heterogeneous nuclear ribonucleoprotein A0 OS	HNRNPA0	HNRNPA0	AeIIADKQSGK	unique	E2 ADPr_HCD_249_347_583 (DEKRSY)	1	150.55	186.3	29.99	31.98	1699.68	567.569	3	-0.000864	-0.508	127	137	29732	5306	5mg_eAf	HCD	2
Q13151	Heterogeneous nuclear ribonucleoprotein A0 OS	HNRNPA0	HNRNPA0	AEIIADKQsGK	unique	S9 ADP-Ribosyl-EThcD (SRDEKY)	1	40.66	301	38.69	31.64	1699.69	567.569	3	0.000606	0.356	127	137	30484	5308	5mg_eAf	EThcD	2
Q13151	Heterogeneous nuclear ribonucleoprotein A0 OS	HNRNPA0	HNRNPA0	AEIIAdKQSGK	unique	D6 ADPr_HCD_249_347_583 (DEKRSY)	0	0	189.76	22.3	31.64	1699.69	567.569	3	0.000606	0.356	127	137	29734	5309	5mg_eAf	HCD	2
Q13151	Heterogeneous nuclear ribonucleoprotein A0 OS	HNRNPA0	HNRNPA0	sGGGGGGGGSSWGGR	unique	S1 ADPr_HCD_249_347_583 (DEKRSY)	1	74.87	100.86	54.93	25	1732.56	578.529	3	0.000606	0.349	270	284	29753	5340	5mg_eAf	HCD	2
Q13151	Heterogeneous nuclear ribonucleoprotein A0 OS	HNRNPA0	HNRNPA0	sGGGGGGGGSSWGGR	unique	S1 ADP-Ribosyl-EThcD (SRDEKY)	1	247.16	317.43	67.24	25	1732.56	578.529	3	0.00172	0.99	270	284	30495	5343	5mg_eAf	EThcD	2
Q13151	Heterogeneous nuclear ribonucleoprotein A0 OS	HNRNPA0	HNRNPA0	sGGGGGGGGSSWGGR	unique	S1 ADPr_HCD_249_347_583 (DEKRSY)	1	136.88	192.01	71.62	25	1732.56	578.529	3	0.00172	0.99	270	284	29756	5344	5mg_eAf	HCD	2
Q13151	Heterogeneous nuclear ribonucleoprotein A0 OS	HNRNPA0	HNRNPA0	sGGGGGGGGSSWGGR	unique	S1 ADPr_HCD_249_347_583 (DEKRSY)	1	90.8	98.23	61.38	25	1732.56	867.288	2	-0.000718	-0.414	270	284	29766	5362	5mg_eAf	HCD	2
Q13151	Heterogeneous nuclear ribonucleoprotein A0 OS	HNRNPA0	HNRNPA0	sGGGGGGGGSSWGGR	unique	S1 ADPr_HCD_249_347_583 (DEKRSY)	1	177.55	209.08	106.3	25	1732.56	867.288	2	-0.000718	-0.414	270	284	29768	5365	5mg_eAf	HCD	2
Q13151	Heterogeneous nuclear ribonucleoprotein A0 OS	HNRNPA0	HNRNPA0	sGGGGGGGGSSWGGR	unique	S1 ADPr_HCD_249_347_583 (DEKRSY)	1	143.6	129.97	47.74	25	1732.56	867.288	2	-0.000718	-0.414	270	284	31641	5654	5mg_eAf	HCD	2
Q13151	Heterogeneous nuclear ribonucleoprotein A0 OS	HNRNPA0	HNRNPA0	sGGGGGGGGSSWGGR	unique	S1 ADPr_HCD_249_347_583 (DEKRSY)	1	85.66	119.58	33.72	25	1732.56	867.289	2	-0.000598	-0.345	270	284	31752	5836	5mg_eAf	HCD	2
P09651	Heterogeneous nuclear ribonucleoprotein A1 OS	HNRNPA1	HNRNPA1	SsGPYGGGGQYFAKPR	unique	S2 ADPr_HCD_249_347_583 (DEKRSY)	0.02	0	229.89	71.47	29.21	2169.84	724.286	3	1	-0.632	337	352	40884	10096	5mg_eAf	HCD	2
P09651	Heterogeneous nuclear ribonucleoprotein A1 OS	HNRNPA1	HNRNPA1	SSGPyGGGGQYFAKPR	unique	Y5 ADP-Ribosyl-EThcD (SRDEKY)	0.01	0	274.07	30.28	29.21	2169.84	724.286	3	1	-0.632	337	352	41834	10099	5mg_eAf	EThcD	2
P09651	Heterogeneous nuclear ribonucleoprotein A1 OS	HNRNPA1	HNRNPA1	SsGPYGGGGQYFAKPR	unique	S2 ADPr_HCD_249_347_583 (DEKRSY)	0	0	291.88	94.53	29.21	2169.84	724.286	3	1	-0.632	337	352	40886	10100	5mg_eAf	HCD	2
P09651	Heterogeneous nuclear ribonucleoprotein A1 OS	HNRNPA1	HNRNPA1	SsGPYGGGGQYFAKPR	unique	S2 ADPr_HCD_249_347_583 (DEKRSY)	0.01	0	235.7	86.73	29.17	2168.84	723.953	3	0.000706	0.325	337	352	40887	10102	5mg_eAf	HCD	2
P09651	Heterogeneous nuclear ribonucleoprotein A1 OS	HNRNPA1	HNRNPA1	SsGPYGGGGQYFAKPR	unique	S2 ADP-Ribosyl-EThcD (SRDEKY)	0.33	0	299.15	37.77	29.18	2168.84	723.953	3	0.000526	0.242	337	352	41835	10104	5mg_eAf	EThcD	2
P09651	Heterogeneous nuclear ribonucleoprotein A1 OS	HNRNPA1	HNRNPA1	SsGPYGGGGQYFAKPR	unique	S2 ADPr_HCD_249_347_583 (DEKRSY)	0	0	299.53	76.58	29.18	2168.84	723.953	3	0.000526	0.242	337	352	40889	10105	5mg_eAf	HCD	2
P09651	Heterogeneous nuclear ribonucleoprotein A1 OS	HNRNPA1	HNRNPA1	SsGPYGGGGQYFAKPR	unique	S2 ADPr_HCD_249_347_583 (DEKRSY)	0.36	0	141.63	72.78	29.11	2168.84	1085.43	2	0.000462	0.213	337	352	40904	10130	5mg_eAf	HCD	2
P09651	Heterogeneous nuclear ribonucleoprotein A1 OS	HNRNPA1	HNRNPA1	SsGPYGGGGQYFAKPR	unique	S2 ADPr_HCD_249_347_583 (DEKRSY)	0	0	273.42	74.23	29.33	2168.84	1085.43	2	0.00144	0.665	337	352	40906	10133	5mg_eAf	HCD	2
P09651	Heterogeneous nuclear ribonucleoprotein A1 OS	HNRNPA1	HNRNPA1	SsGPYGGGGQYFAKPR	unique	S2 ADPr_HCD_249_347_583 (DEKRSY)	0.5	0	251.97	84.45	29.18	2168.84	723.953	3	0.000526	0.242	337	352	40967	10232	5mg_eAf	HCD	2
P09651	Heterogeneous nuclear ribonucleoprotein A1 OS	HNRNPA1	HNRNPA1	sSGPYGGGGQYFAKPR	unique	S1 ADP-Ribosyl-EThcD (SRDEKY)	0.99	21.44	328.48	51.55	29.33	2168.84	723.953	3	0.00143	0.657	337	352	41874	10234	5mg_eAf	EThcD	2
P09651	Heterogeneous nuclear ribonucleoprotein A1 OS	HNRNPA1	HNRNPA1	SsGPYGGGGQYFAKPR	unique	S2 ADPr_HCD_249_347_583 (DEKRSY)	0	0	294.68	88.54	29.33	2168.84	723.953	3	0.00143	0.657	337	352	40969	10235	5mg_eAf	HCD	2
P09651	Heterogeneous nuclear ribonucleoprotein A1 OS	HNRNPA1	HNRNPA1	SsGPYGGGGQYFAKPR	unique	S2 ADPr_HCD_249_347_583 (DEKRSY)	0.02	0	270.53	92.14	29.06	2168.84	723.952	3	-0.000224	-0.103	337	352	41039	10349	5mg_eAf	HCD	2
P09651	Heterogeneous nuclear ribonucleoprotein A1 OS	HNRNPA1	HNRNPA1	SsGPYGGGGQYFAKPR	unique	S2 ADP-Ribosyl-EThcD (SRDEKY)	0.01	0	343.94	56.3	29.32	2168.84	723.953	3	0.00125	0.574	337	352	41904	10351	5mg_eAf	EThcD	2
P09651	Heterogeneous nuclear ribonucleoprotein A1 OS	HNRNPA1	HNRNPA1	SsGPYGGGGQYFAKPR	unique	S2 ADPr_HCD_249_347_583 (DEKRSY)	0	0	312.32	104.6	29.32	2168.84	723.953	3	0.00125	0.574	337	352	41041	10352	5mg_eAf	HCD	2
P09651	Heterogeneous nuclear ribonucleoprotein A1 OS	HNRNPA1	HNRNPA1	IEVIEImTDRGsGK	unique	M7 Oxidation, S12 ADP-Ribosyl-EThcD (SRDEKY)	100 %, 100 %	1'000.00, 43.97	275.45	15.52	31.05	2103.86	702.293	3	-0.00152	-0.722	131	144	44008	11742	5mg_eAf	EThcD	1
P09651	Heterogeneous nuclear ribonucleoprotein A1 OS	HNRNPA1	HNRNPA1	IEVIEIMTDRGsGK	unique	S12 ADP-Ribosyl-EThcD (SRDEKY)	1	43.97	357.1	32.62	31.04	2087.86	696.962	3	0.000606	0.29	131	144	53057	16683	5mg_eAf	EThcD	1
P09651	Heterogeneous nuclear ribonucleoprotein A1 OS	HNRNPA1	HNRNPA1	IEVIEIMTdRGSGK	unique	D9 ADPr_HCD_249_347_583 (DEKRSY)	0	0	236.23	15.67	31.04	2087.86	696.962	3	0.000606	0.29	131	144	52566	16684	5mg_eAf	HCD	1
P09651	Heterogeneous nuclear ribonucleoprotein A1 OS	HNRNPA1	HNRNPA1	NQGGyGGSSSSSSYGSGR	unique	Y5 ADPr_HCD_249_347_583 (DEKRSY)	1	40.14	98.86	60.51	30.61	2234.75	1118.38	2	0.000142	0.0635	353	370	26571	3975	5mg_eAf	HCD	3
P09651	Heterogeneous nuclear ribonucleoprotein A1 OS	HNRNPA1	HNRNPA1	NQGGyGGSSSSSSYGSGR	unique	Y5 ADPr_HCD_249_347_583 (DEKRSY)	1	112.19	214.91	79.09	30.61	2234.75	1118.38	2	0.000142	0.0635	353	370	26573	3979	5mg_eAf	HCD	3
P09651	Heterogeneous nuclear ribonucleoprotein A1 OS	HNRNPA1	HNRNPA1	NQGGyGGSSSSSSYGSGR	unique	Y5 ADPr_HCD_249_347_583 (DEKRSY)	1	24.58	82.38	43.57	30.69	2234.75	1118.38	2	-0.00108	-0.482	353	370	26797	3988	5mg_eAf	HCD	1
P09651	Heterogeneous nuclear ribonucleoprotein A1 OS	HNRNPA1	HNRNPA1	NQGGyGGSSSSSSYGSGR	unique	Y5 ADPr_HCD_249_347_583 (DEKRSY)	1	94.66	158.71	71.86	30.43	2234.76	745.926	3	0.00219	0.978	353	370	26580	3990	5mg_eAf	HCD	3
P09651	Heterogeneous nuclear ribonucleoprotein A1 OS	HNRNPA1	HNRNPA1	NQGGyGGSSSSSSYGSGR	unique	Y5 ADPr_HCD_249_347_583 (DEKRSY)	1	93.34	178.04	77.46	30.83	2234.75	1118.38	2	-9.81e-05	-0.0439	353	370	26799	3991	5mg_eAf	HCD	1
P09651	Heterogeneous nuclear ribonucleoprotein A1 OS	HNRNPA1	HNRNPA1	NQGGYGGSSSSSSYGsGR	unique	S16 ADP-Ribosyl-EThcD (SRDEKY)	0.02	0	340.85	58.28	30.43	2234.76	745.926	3	0.00219	0.978	353	370	27484	3993	5mg_eAf	EThcD	3
P09651	Heterogeneous nuclear ribonucleoprotein A1 OS	HNRNPA1	HNRNPA1	NQGGyGGSSSSSSYGSGR	unique	Y5 ADPr_HCD_249_347_583 (DEKRSY)	1	130.33	224.25	74.58	30.43	2234.76	745.926	3	0.00219	0.978	353	370	26582	3994	5mg_eAf	HCD	3
P09651	Heterogeneous nuclear ribonucleoprotein A1 OS	HNRNPA1	HNRNPA1	NQGGyGGSSSSSSYGSGR	unique	Y5 ADPr_HCD_249_347_583 (DEKRSY)	1	27.04	125.95	68.98	30.73	2234.75	745.926	3	0.00111	0.495	353	370	26817	4020	5mg_eAf	HCD	1
P09651	Heterogeneous nuclear ribonucleoprotein A1 OS	HNRNPA1	HNRNPA1	NQGGYGGSSSSSSYGsGR	unique	S16 ADP-Ribosyl-EThcD (SRDEKY)	0.2	0	313.27	57.97	30.73	2234.75	745.926	3	0.00111	0.495	353	370	27781	4023	5mg_eAf	EThcD	1
P09651	Heterogeneous nuclear ribonucleoprotein A1 OS	HNRNPA1	HNRNPA1	NQGGyGGSSSSSSYGSGR	unique	Y5 ADPr_HCD_249_347_583 (DEKRSY)	1	112.19	206.92	73.71	30.73	2234.75	745.926	3	0.00111	0.495	353	370	26819	4024	5mg_eAf	HCD	1
P09651	Heterogeneous nuclear ribonucleoprotein A1 OS	HNRNPA1	HNRNPA1	NQGGyGGSSSSSSYGSGR	unique	Y5 ADPr_HCD_249_347_583 (DEKRSY)	1	24.58	80.32	46.12	30.83	2234.75	1118.38	2	-9.81e-05	-0.0439	353	370	26870	4109	5mg_eAf	HCD	1
P09651	Heterogeneous nuclear ribonucleoprotein A1 OS	HNRNPA1	HNRNPA1	NQGGyGGSSSSSSYGSGR	unique	Y5 ADPr_HCD_249_347_583 (DEKRSY)	1	27.04	104.42	73.31	30.83	2234.75	1118.38	2	-9.81e-05	-0.0439	353	370	26652	4109	5mg_eAf	HCD	3
P09651	Heterogeneous nuclear ribonucleoprotein A1 OS	HNRNPA1	HNRNPA1	NQGGyGGSSSSSSYGSGR	unique	Y5 ADPr_HCD_249_347_583 (DEKRSY)	1	121.61	234.03	62.69	30.83	2234.75	1118.38	2	-9.81e-05	-0.0439	353	370	26872	4112	5mg_eAf	HCD	1
P09651	Heterogeneous nuclear ribonucleoprotein A1 OS	HNRNPA1	HNRNPA1	NQGGyGGSSSSSSYGSGR	unique	Y5 ADPr_HCD_249_347_583 (DEKRSY)	1	130.33	223.12	63.71	30.83	2234.75	1118.38	2	-9.81e-05	-0.0439	353	370	26654	4112	5mg_eAf	HCD	3
P09651	Heterogeneous nuclear ribonucleoprotein A1 OS	HNRNPA1	HNRNPA1	NQGGyGGSSSSSSYGSGR	unique	Y5 ADPr_HCD_249_347_583 (DEKRSY)	1	43.88	125.38	79.57	30.73	2234.75	745.926	3	0.00111	0.495	353	370	26671	4139	5mg_eAf	HCD	3
P09651	Heterogeneous nuclear ribonucleoprotein A1 OS	HNRNPA1	HNRNPA1	NQGGYGGSSSsSSYGSGR	unique	S11 ADP-Ribosyl-EThcD (SRDEKY)	0.25	0	388.77	68.17	30.43	2234.76	745.926	3	0.00219	0.978	353	370	27532	4142	5mg_eAf	EThcD	3
P09651	Heterogeneous nuclear ribonucleoprotein A1 OS	HNRNPA1	HNRNPA1	NQGGyGGSSSSSSYGSGR	unique	Y5 ADPr_HCD_249_347_583 (DEKRSY)	1	119.84	225.16	62.01	30.43	2234.76	745.926	3	0.00219	0.978	353	370	26673	4143	5mg_eAf	HCD	3
P09651	Heterogeneous nuclear ribonucleoprotein A1 OS	HNRNPA1	HNRNPA1	NQGGyGGSSSSSSYGSGR	unique	Y5 ADPr_HCD_249_347_583 (DEKRSY)	1	43.88	117.06	71.97	30.73	2234.76	745.926	3	0.00129	0.575	353	370	26916	4185	5mg_eAf	HCD	1
P09651	Heterogeneous nuclear ribonucleoprotein A1 OS	HNRNPA1	HNRNPA1	NQGGYGGSSSSsSYGSGR	unique	S12 ADP-Ribosyl-EThcD (SRDEKY)	0.99	26.2	338.45	61.86	30.73	2234.76	745.926	3	0.00129	0.575	353	370	27836	4188	5mg_eAf	EThcD	1
P09651	Heterogeneous nuclear ribonucleoprotein A1 OS	HNRNPA1	HNRNPA1	NQGGyGGSSSSSSYGSGR	unique	Y5 ADPr_HCD_249_347_583 (DEKRSY)	1	123.31	202.05	62.5	30.73	2234.76	745.926	3	0.00129	0.575	353	370	26918	4189	5mg_eAf	HCD	1
P09651	Heterogeneous nuclear ribonucleoprotein A1 OS	HNRNPA1	HNRNPA1	NQGGyGGSSSSSSYGSGR	unique	Y5 ADPr_HCD_249_347_583 (DEKRSY)	1	55.1	130.94	83.85	30.61	2234.75	1118.38	2	0.000142	0.0635	353	370	26942	4229	5mg_eAf	HCD	1
P09651	Heterogeneous nuclear ribonucleoprotein A1 OS	HNRNPA1	HNRNPA1	NQGGyGGSSSSSSYGSGR	unique	Y5 ADPr_HCD_249_347_583 (DEKRSY)	1	119.84	255.27	65.32	30.61	2234.75	1118.38	2	0.000622	0.278	353	370	26944	4232	5mg_eAf	HCD	1
P09651	Heterogeneous nuclear ribonucleoprotein A1 OS	HNRNPA1	HNRNPA1	NQGGyGGSSSSSSYGSGR	unique	Y5 ADPr_HCD_249_347_583 (DEKRSY)	1	66.41	144.26	53.39	30.83	2234.75	1118.38	2	-9.81e-05	-0.0439	353	370	29442	4826	5mg_eAf	HCD	2
P09651	Heterogeneous nuclear ribonucleoprotein A1 OS	HNRNPA1	HNRNPA1	NQGGyGGSSSSSSYGSGR	unique	Y5 ADPr_HCD_249_347_583 (DEKRSY)	0.98	14.96	65.08	42.42	30.74	2234.75	745.925	3	0.000746	0.334	353	370	29447	4835	5mg_eAf	HCD	2
P09651	Heterogeneous nuclear ribonucleoprotein A1 OS	HNRNPA1	HNRNPA1	NQGGYGGSSSSSSYGsGR	unique	S16 ADP-Ribosyl-EThcD (SRDEKY)	0.95	20.2	299.63	43.96	30.74	2234.75	745.925	3	0.000746	0.334	353	370	30331	4838	5mg_eAf	EThcD	2
P09651	Heterogeneous nuclear ribonucleoprotein A1 OS	HNRNPA1	HNRNPA1	NQGGyGGSSSSSSYGSGR	unique	Y5 ADPr_HCD_249_347_583 (DEKRSY)	1	77.79	167.53	68.2	30.74	2234.75	745.925	3	0.000746	0.334	353	370	29450	4839	5mg_eAf	HCD	2
P09651	Heterogeneous nuclear ribonucleoprotein A1 OS	HNRNPA1	HNRNPA1	NQGGyGGSSSSSSYGSGR	unique	Y5 ADPr_HCD_249_347_583 (DEKRSY)	1	55.1	123.84	65.92	30.83	2234.75	1118.38	2	-0.000358	-0.16	353	370	29519	4954	5mg_eAf	HCD	2
P09651	Heterogeneous nuclear ribonucleoprotein A1 OS	HNRNPA1	HNRNPA1	NQGGyGGSSSSSSYGSGR	unique	Y5 ADPr_HCD_249_347_583 (DEKRSY)	0.79	12.02	29.66	16.11	30.38	2234.76	745.926	3	0.00183	0.817	353	370	29569	5034	5mg_eAf	HCD	2
P09651	Heterogeneous nuclear ribonucleoprotein A1 OS	HNRNPA1	HNRNPA1	NQGGYGGSSSsSSYGSGR	unique	S11 ADP-Ribosyl-EThcD (SRDEKY)	0.33	0	324.4	54.2	30.38	2234.76	745.926	3	0.00183	0.817	353	370	30397	5039	5mg_eAf	EThcD	2
P09651	Heterogeneous nuclear ribonucleoprotein A1 OS	HNRNPA1	HNRNPA1	NQGGyGGSSSSSSYGSGR	unique	Y5 ADPr_HCD_249_347_583 (DEKRSY)	1	38.7	89.46	59.01	30.61	2234.75	1118.38	2	0.000142	0.0635	353	370	29599	5084	5mg_eAf	HCD	2
P09651	Heterogeneous nuclear ribonucleoprotein A1 OS	HNRNPA1	HNRNPA1	NQGGyGGSSSSSSYGSGR	unique	Y5 ADPr_HCD_249_347_583 (DEKRSY)	1	74.51	179.28	65.85	30.61	2234.75	1118.38	2	0.000142	0.0635	353	370	29601	5087	5mg_eAf	HCD	2
P09651	Heterogeneous nuclear ribonucleoprotein A1 OS	HNRNPA1	HNRNPA1	sESPKEPEQLR	unique	S1 ADPr_HCD_249_347_583 (DEKRSY)	1	48	202.15	34.84	29.4	1839.71	614.244	3	0.00108	0.584	4	14	29041	5256	5mg_eAf	HCD	3
P09651	Heterogeneous nuclear ribonucleoprotein A1 OS	HNRNPA1	HNRNPA1	sESPKEPEQLR	unique	S1 ADPr_HCD_249_347_583 (DEKRSY)	1	29.46	183.08	43.53	29.25	1839.71	920.861	2	-0.000118	-0.0642	4	14	29042	5257	5mg_eAf	HCD	3
P09651	Heterogeneous nuclear ribonucleoprotein A1 OS	HNRNPA1	HNRNPA1	SEsPKEPEQLR	unique	S3 ADP-Ribosyl-EThcD (SRDEKY)	0	0	258.64	29.41	29.51	1839.71	614.243	3	0.000716	0.389	4	14	29878	5259	5mg_eAf	EThcD	3
P09651	Heterogeneous nuclear ribonucleoprotein A1 OS	HNRNPA1	HNRNPA1	SeSPKEPEQLR	unique	E2 ADPr_HCD_249_347_583 (DEKRSY)	0	0	194.83	32.53	29.51	1839.71	614.243	3	0.000716	0.389	4	14	29044	5260	5mg_eAf	HCD	3
P09651	Heterogeneous nuclear ribonucleoprotein A1 OS	HNRNPA1	HNRNPA1	sESPKEPEQLR	unique	S1 ADPr_HCD_249_347_583 (DEKRSY)	1	48	189.68	29.99	29.25	1839.71	920.861	2	-0.000118	-0.0642	4	14	29045	5262	5mg_eAf	HCD	3
P09651	Heterogeneous nuclear ribonucleoprotein A1 OS	HNRNPA1	HNRNPA1	sESPKEPEQLR	unique	S1 ADPr_HCD_249_347_583 (DEKRSY)	1	34.27	159.8	34.69	29.26	1839.71	614.243	3	0.000356	0.193	4	14	29286	5295	5mg_eAf	HCD	1
P09651	Heterogeneous nuclear ribonucleoprotein A1 OS	HNRNPA1	HNRNPA1	SEsPKEPEQLR	unique	S3 ADP-Ribosyl-EThcD (SRDEKY)	0	0	225.3	28.73	29.25	1839.71	614.243	3	-0.000394	-0.214	4	14	30194	5298	5mg_eAf	EThcD	1
P09651	Heterogeneous nuclear ribonucleoprotein A1 OS	HNRNPA1	HNRNPA1	sESPKEPEQLR	unique	S1 ADPr_HCD_249_347_583 (DEKRSY)	1	48	194.6	25.61	29.25	1839.71	614.243	3	-0.000394	-0.214	4	14	29289	5299	5mg_eAf	HCD	1
P09651	Heterogeneous nuclear ribonucleoprotein A1 OS	HNRNPA1	HNRNPA1	SeSPKEPEQLR	unique	E2 ADPr_HCD_249_347_583 (DEKRSY)	0.04	0	128.36	31.43	29.5	1839.71	920.861	2	0.000482	0.262	4	14	29291	5304	5mg_eAf	HCD	1
P09651	Heterogeneous nuclear ribonucleoprotein A1 OS	HNRNPA1	HNRNPA1	sESPKEPEQLR	unique	S1 ADPr_HCD_249_347_583 (DEKRSY)	1	63.91	177.57	30.06	29.5	1839.71	920.861	2	0.000482	0.262	4	14	29293	5307	5mg_eAf	HCD	1
P09651	Heterogeneous nuclear ribonucleoprotein A1 OS	HNRNPA1	HNRNPA1	skSESPKEPEQLR	unique	n-term Acetyl, K2 ADPr_HCD_249_347_583 (DEKRSY)	100 %, 0 %	1'000.00, 0.00	218.41	31.43	30.2	2096.85	699.956	3	0.000349	0.166	2	14	29552	5732	5mg_eAf	HCD	1
P09651	Heterogeneous nuclear ribonucleoprotein A1 OS	HNRNPA1	HNRNPA1	skSESPKEPEQLR	unique	n-term Acetyl, K2 ADPr_HCD_249_347_583 (DEKRSY)	100 %, 6 %	1'000.00, 0.00	172.73	29.68	30.15	2096.84	699.955	3	-0.00166	-0.792	2	14	29303	5732	5mg_eAf	HCD	3
P09651	Heterogeneous nuclear ribonucleoprotein A1 OS	HNRNPA1	HNRNPA1	sKsESPKEPEQLR	unique	n-term Acetyl, S3 ADP-Ribosyl-EThcD (SRDEKY)	100 %, 100 %	1'000.00, 38.62	325.7	39.77	30.15	2096.84	699.955	3	-0.00166	-0.792	2	14	29997	5733	5mg_eAf	EThcD	3
P09651	Heterogeneous nuclear ribonucleoprotein A1 OS	HNRNPA1	HNRNPA1	skSESPKEPEQLR	unique	n-term Acetyl, K2 ADPr_HCD_249_347_583 (DEKRSY)	100 %, 32 %	1'000.00, 0.00	170.39	24.03	30.15	2096.84	699.955	3	-0.00166	-0.792	2	14	29304	5734	5mg_eAf	HCD	3
P09651	Heterogeneous nuclear ribonucleoprotein A1 OS	HNRNPA1	HNRNPA1	sKsESPKEPEQLR	unique	n-term Acetyl, S3 ADP-Ribosyl-EThcD (SRDEKY)	100 %, 100 %	1'000.00, 23.20	325.51	45.01	30.2	2096.85	699.956	3	0.000349	0.166	2	14	30335	5735	5mg_eAf	EThcD	1
P09651	Heterogeneous nuclear ribonucleoprotein A1 OS	HNRNPA1	HNRNPA1	skSESPKEPEQLR	unique	n-term Acetyl, K2 ADPr_HCD_249_347_583 (DEKRSY)	100 %, 7 %	1'000.00, 0.00	225.97	32.21	30.2	2096.85	699.956	3	0.000349	0.166	2	14	29554	5736	5mg_eAf	HCD	1
P09651	Heterogeneous nuclear ribonucleoprotein A1 OS	HNRNPA1	HNRNPA1	skSESPKEPEQLR	unique	n-term Acetyl, K2 ADPr_HCD_249_347_583 (DEKRSY)	100 %, 7 %	1'000.00, 0.00	175.34	34.55	30.24	2096.85	1049.43	2	0.00256	1.22	2	14	29558	5742	5mg_eAf	HCD	1
P09651	Heterogeneous nuclear ribonucleoprotein A1 OS	HNRNPA1	HNRNPA1	SeSPKEPEQLR	unique	E2 ADPr_HCD_249_347_583 (DEKRSY)	0.03	0	166.07	38.42	29.25	1839.71	614.243	3	-0.000214	-0.116	4	14	32076	6366	5mg_eAf	HCD	2
P09651	Heterogeneous nuclear ribonucleoprotein A1 OS	HNRNPA1	HNRNPA1	sESPKEPEQLR	unique	S1 ADP-Ribosyl-EThcD (SRDEKY)	1	56.66	251.52	42.85	29.25	1839.71	614.243	3	-0.000214	-0.116	4	14	32825	6371	5mg_eAf	EThcD	2
P09651	Heterogeneous nuclear ribonucleoprotein A1 OS	HNRNPA1	HNRNPA1	SeSPKEPEQLR	unique	E2 ADPr_HCD_249_347_583 (DEKRSY)	0.49	0	122.01	52.53	29.25	1839.71	920.861	2	-0.000378	-0.205	4	14	32083	6379	5mg_eAf	HCD	2
P09651	Heterogeneous nuclear ribonucleoprotein A1 OS	HNRNPA1	HNRNPA1	sESPKEPEQLR	unique	S1 ADPr_HCD_249_347_583 (DEKRSY)	1	30.78	179.7	37.09	29.25	1839.71	920.861	2	-0.000378	-0.205	4	14	32086	6383	5mg_eAf	HCD	2
P09651	Heterogeneous nuclear ribonucleoprotein A1 OS	HNRNPA1	HNRNPA1	sKsESPKEPEQLR	unique	n-term Acetyl, S3 ADPr_HCD_249_347_583 (DEKRSY)	100 %, 31 %	1'000.00, 0.00	71.79	34.1	30.12	2096.85	699.956	3	0.000889	0.424	2	14	34072	6874	5mg_eAf	HCD	2
P09651	Heterogeneous nuclear ribonucleoprotein A1 OS	HNRNPA1	HNRNPA1	sKsESPKEPEQLR	unique	n-term Acetyl, S3 ADP-Ribosyl-EThcD (SRDEKY)	100 %, 100 %	1'000.00, 23.20	302.75	36.79	30.07	2096.85	699.956	3	0.00146	0.696	2	14	34973	6876	5mg_eAf	EThcD	2
P09651	Heterogeneous nuclear ribonucleoprotein A1 OS	HNRNPA1	HNRNPA1	skSESPKEPEQLR	unique	n-term Acetyl, K2 ADPr_HCD_249_347_583 (DEKRSY)	100 %, 6 %	1'000.00, 0.00	184.07	32.02	30.07	2096.85	699.956	3	0.00146	0.696	2	14	34074	6877	5mg_eAf	HCD	2
P09651	Heterogeneous nuclear ribonucleoprotein A1 OS	HNRNPA1	HNRNPA1	skSESPKEPEQLR	unique	n-term Acetyl, K2 ADPr_HCD_249_347_583 (DEKRSY)	100 %, 30 %	1'000.00, 0.00	106.42	28.76	30.18	2096.85	1049.43	2	0.00208	0.989	2	14	34093	6908	5mg_eAf	HCD	2
P09651	Heterogeneous nuclear ribonucleoprotein A1 OS	HNRNPA1	HNRNPA1	SsGPYGGGGQYFAKPR	unique	S2 ADPr_HCD_249_347_583 (DEKRSY)	0.01	0	300.15	109.7	29.2	2168.84	723.953	3	0.00107	0.491	337	352	36027	8958	5mg_eAf	HCD	3
P09651	Heterogeneous nuclear ribonucleoprotein A1 OS	HNRNPA1	HNRNPA1	sSGPYGGGGQYFAKPR	unique	S1 ADP-Ribosyl-EThcD (SRDEKY)	1	47.12	350.13	63.81	29.2	2168.84	723.953	3	0.00107	0.491	337	352	36786	8960	5mg_eAf	EThcD	3
P09651	Heterogeneous nuclear ribonucleoprotein A1 OS	HNRNPA1	HNRNPA1	sSGPYGGGGQYFAKPR	unique	S1 ADPr_HCD_249_347_583 (DEKRSY)	0.01	58.33	322.76	108.4	29.2	2168.84	723.953	3	0.00107	0.491	337	352	36029	8961	5mg_eAf	HCD	3
P09651	Heterogeneous nuclear ribonucleoprotein A1 OS	HNRNPA1	HNRNPA1	SsGPYGGGGQYFAKPR	unique	S2 ADPr_HCD_249_347_583 (DEKRSY)	0	0	310.71	128.3	29.28	2168.84	723.953	3	0.00161	0.74	337	352	36564	8973	5mg_eAf	HCD	1
P09651	Heterogeneous nuclear ribonucleoprotein A1 OS	HNRNPA1	HNRNPA1	SsGPYGGGGQYFAKPR	unique	S2 ADPr_HCD_249_347_583 (DEKRSY)	0.01	0	220.24	84.7	29.05	2168.84	1085.42	2	-0.000258	-0.119	337	352	36036	8973	5mg_eAf	HCD	3
P09651	Heterogeneous nuclear ribonucleoprotein A1 OS	HNRNPA1	HNRNPA1	sSGPYGGGGQYFAKPR	unique	S1 ADP-Ribosyl-EThcD (SRDEKY)	1	47.12	408.72	84.39	29.21	2168.84	723.953	3	0.00236	1.09	337	352	37287	8975	5mg_eAf	EThcD	1
P09651	Heterogeneous nuclear ribonucleoprotein A1 OS	HNRNPA1	HNRNPA1	sSGPYGGGGQYFAKPR	unique	S1 ADPr_HCD_249_347_583 (DEKRSY)	0	60.34	332.9	105.1	29.21	2168.84	723.953	3	0.00236	1.09	337	352	36566	8976	5mg_eAf	HCD	1
P09651	Heterogeneous nuclear ribonucleoprotein A1 OS	HNRNPA1	HNRNPA1	SsGPYGGGGQYFAKPR	unique	S2 ADPr_HCD_249_347_583 (DEKRSY)	0.01	0	266.13	76.15	29.11	2168.84	1085.43	2	0.000462	0.213	337	352	36038	8976	5mg_eAf	HCD	3
P09651	Heterogeneous nuclear ribonucleoprotein A1 OS	HNRNPA1	HNRNPA1	SsGPYGGGGQYFAKPR	unique	S2 ADPr_HCD_249_347_583 (DEKRSY)	0.01	0	217.27	84.74	29.11	2168.84	1085.43	2	-1.81e-05	-0.00836	337	352	36574	8989	5mg_eAf	HCD	1
P09651	Heterogeneous nuclear ribonucleoprotein A1 OS	HNRNPA1	HNRNPA1	SsGPYGGGGQYFAKPR	unique	S2 ADPr_HCD_249_347_583 (DEKRSY)	0	0	301.11	81.56	29.11	2168.84	1085.43	2	-1.81e-05	-0.00836	337	352	36576	8992	5mg_eAf	HCD	1
P09651	Heterogeneous nuclear ribonucleoprotein A1 OS	HNRNPA1	HNRNPA1	SsGPYGGGGQYFAKPR	unique	S2 ADPr_HCD_249_347_583 (DEKRSY)	0.01	0	294.54	114.4	29.2	2168.84	723.953	3	0.00107	0.491	337	352	36116	9094	5mg_eAf	HCD	3
P09651	Heterogeneous nuclear ribonucleoprotein A1 OS	HNRNPA1	HNRNPA1	sSGPYGGGGQYFAKPR	unique	S1 ADP-Ribosyl-EThcD (SRDEKY)	1	47.12	398.7	61.31	29.2	2168.84	723.953	3	0.00107	0.491	337	352	36824	9096	5mg_eAf	EThcD	3
P09651	Heterogeneous nuclear ribonucleoprotein A1 OS	HNRNPA1	HNRNPA1	SsGPYGGGGQYFAKPR	unique	S2 ADPr_HCD_249_347_583 (DEKRSY)	0.01	0	304.11	91.15	29.2	2168.84	723.953	3	0.00107	0.491	337	352	36118	9097	5mg_eAf	HCD	3
P09651	Heterogeneous nuclear ribonucleoprotein A1 OS	HNRNPA1	HNRNPA1	SsGPYGGGGQYFAKPR	unique	S2 ADPr_HCD_249_347_583 (DEKRSY)	0.34	0	108.83	65.84	29.09	2168.84	1085.43	2	0.000222	0.102	337	352	36126	9109	5mg_eAf	HCD	3
P09651	Heterogeneous nuclear ribonucleoprotein A1 OS	HNRNPA1	HNRNPA1	SsGPYGGGGQYFAKPR	unique	S2 ADPr_HCD_249_347_583 (DEKRSY)	0.5	0	237.24	80.13	29.18	2168.84	723.953	3	0.000526	0.242	337	352	36650	9110	5mg_eAf	HCD	1
P09651	Heterogeneous nuclear ribonucleoprotein A1 OS	HNRNPA1	HNRNPA1	sSGPYGGGGQYFAKPR	unique	S1 ADP-Ribosyl-EThcD (SRDEKY)	1	50.64	369.56	40.38	29.32	2168.84	723.953	3	0.00125	0.574	337	352	37328	9112	5mg_eAf	EThcD	1
P09651	Heterogeneous nuclear ribonucleoprotein A1 OS	HNRNPA1	HNRNPA1	SsGPYGGGGQYFAKPR	unique	S2 ADPr_HCD_249_347_583 (DEKRSY)	0.01	0	302.71	86.48	29.32	2168.84	723.953	3	0.00125	0.574	337	352	36652	9113	5mg_eAf	HCD	1
P09651	Heterogeneous nuclear ribonucleoprotein A1 OS	HNRNPA1	HNRNPA1	SsGPYGGGGQYFAKPR	unique	S2 ADPr_HCD_249_347_583 (DEKRSY)	0.01	0	234.83	60.54	29.09	2168.84	1085.43	2	0.000222	0.102	337	352	36128	9113	5mg_eAf	HCD	3
P09651	Heterogeneous nuclear ribonucleoprotein A1 OS	HNRNPA1	HNRNPA1	SSGPyGGGGQYFAKPR	unique	Y5 ADPr_HCD_249_347_583 (DEKRSY)	0	0	183.97	33.15	29.05	2168.84	1085.42	2	-0.000258	-0.119	337	352	36666	9133	5mg_eAf	HCD	1
P09651	Heterogeneous nuclear ribonucleoprotein A1 OS	HNRNPA1	HNRNPA1	SsGPYGGGGQYFAKPR	unique	S2 ADPr_HCD_249_347_583 (DEKRSY)	0	0	288.77	120.8	29.41	2168.83	723.952	3	-0.0013	-0.601	337	352	36205	9229	5mg_eAf	HCD	3
P09651	Heterogeneous nuclear ribonucleoprotein A1 OS	HNRNPA1	HNRNPA1	SsGPYGGGGQYFAKPR	unique	S2 ADP-Ribosyl-EThcD (SRDEKY)	0.01	0	345.92	58.89	29.11	2168.84	723.952	3	-4.41e-05	-0.0203	337	352	36860	9231	5mg_eAf	EThcD	3
P09651	Heterogeneous nuclear ribonucleoprotein A1 OS	HNRNPA1	HNRNPA1	SsGPYGGGGQYFAKPR	unique	S2 ADPr_HCD_249_347_583 (DEKRSY)	0	0	295.65	113.5	29.11	2168.84	723.952	3	-4.41e-05	-0.0203	337	352	36207	9232	5mg_eAf	HCD	3
P09651	Heterogeneous nuclear ribonucleoprotein A1 OS	HNRNPA1	HNRNPA1	SsGPYGGGGQYFAKPR	unique	S2 ADPr_HCD_249_347_583 (DEKRSY)	0.5	0	196.18	70.3	29.42	2168.83	723.952	3	-0.00187	-0.864	337	352	36739	9248	5mg_eAf	HCD	1
P09651	Heterogeneous nuclear ribonucleoprotein A1 OS	HNRNPA1	HNRNPA1	SsGPYGGGGQYFAKPR	unique	S2 ADP-Ribosyl-EThcD (SRDEKY)	0.33	0	165.19	16.17	29.13	2168.83	723.952	3	-0.000584	-0.269	337	352	37368	9250	5mg_eAf	EThcD	1
P09651	Heterogeneous nuclear ribonucleoprotein A1 OS	HNRNPA1	HNRNPA1	SsGPYGGGGQYFAKPR	unique	S2 ADPr_HCD_249_347_583 (DEKRSY)	0.5	0	168.75	63.19	29.27	2168.83	1085.42	2	-0.000998	-0.46	337	352	36219	9250	5mg_eAf	HCD	3
P09651	Heterogeneous nuclear ribonucleoprotein A1 OS	HNRNPA1	HNRNPA1	SsGPYGGGGQYFAKPR	unique	S2 ADPr_HCD_249_347_583 (DEKRSY)	0.01	0	263.34	80.86	29.13	2168.83	723.952	3	-0.000584	-0.269	337	352	36741	9251	5mg_eAf	HCD	1
P09651	Heterogeneous nuclear ribonucleoprotein A1 OS	HNRNPA1	HNRNPA1	SsGPYGGGGQYFAKPR	unique	S2 ADPr_HCD_249_347_583 (DEKRSY)	0.01	0	278.09	79.27	29.27	2168.83	1085.42	2	-0.000998	-0.46	337	352	36222	9254	5mg_eAf	HCD	3
P22626	Heterogeneous nuclear ribonucleoproteins A2/B1 OS	HNRNPA2B1	HNRNPA2B1	sGNFGGSR	unique	S1 ADPr_HCD_249_347_583 (DEKRSY)	1	90.83	120.31	33.41	27.59	1321.41	661.714	2	0.00122	0.924	318	325	24641	3390	5mg_eAf	HCD	3
P22626	Heterogeneous nuclear ribonucleoproteins A2/B1 OS	HNRNPA2B1	HNRNPA2B1	sGNFGGSR	unique	S1 ADPr_HCD_249_347_583 (DEKRSY)	1	92.31	123.82	32.5	27.59	1321.41	661.714	2	0.00122	0.924	318	325	24644	3394	5mg_eAf	HCD	3
P22626	Heterogeneous nuclear ribonucleoproteins A2/B1 OS	HNRNPA2B1	HNRNPA2B1	sGNFGGSR	unique	S1 ADPr_HCD_249_347_583 (DEKRSY)	1	70.54	116.8	35.07	27.59	1321.41	661.714	2	0.0011	0.833	318	325	26927	3484	5mg_eAf	HCD	2
P22626	Heterogeneous nuclear ribonucleoproteins A2/B1 OS	HNRNPA2B1	HNRNPA2B1	sGNFGGSR	unique	S1 ADPr_HCD_249_347_583 (DEKRSY)	1	108.83	124.08	32.55	27.59	1321.41	661.714	2	0.0011	0.833	318	325	26929	3488	5mg_eAf	HCD	2
P22626	Heterogeneous nuclear ribonucleoproteins A2/B1 OS	HNRNPA2B1	HNRNPA2B1	sGNFGGSR	unique	S1 ADPr_HCD_249_347_583 (DEKRSY)	1	103.03	116.8	29.9	27.59	1321.41	661.714	2	0.00146	1.11	318	325	24722	3523	5mg_eAf	HCD	3
P22626	Heterogeneous nuclear ribonucleoproteins A2/B1 OS	HNRNPA2B1	HNRNPA2B1	sGNFGGSR	unique	S1 ADPr_HCD_249_347_583 (DEKRSY)	1	103.03	116.8	33.4	27.59	1321.41	661.714	2	0.000982	0.742	318	325	24921	3525	5mg_eAf	HCD	1
P22626	Heterogeneous nuclear ribonucleoproteins A2/B1 OS	HNRNPA2B1	HNRNPA2B1	sGNFGGSR	unique	S1 ADPr_HCD_249_347_583 (DEKRSY)	1	113.58	131.78	31.04	27.59	1321.41	661.714	2	0.00146	1.11	318	325	24724	3526	5mg_eAf	HCD	3
P22626	Heterogeneous nuclear ribonucleoproteins A2/B1 OS	HNRNPA2B1	HNRNPA2B1	sGNFGGSR	unique	S1 ADPr_HCD_249_347_583 (DEKRSY)	1	107.77	132.93	34.89	27.59	1321.41	661.714	2	0.000982	0.742	318	325	24924	3529	5mg_eAf	HCD	1
P22626	Heterogeneous nuclear ribonucleoproteins A2/B1 OS	HNRNPA2B1	HNRNPA2B1	sGNFGGSR	unique	S1 ADPr_HCD_249_347_583 (DEKRSY)	1	69.6	116.1	35.09	27.69	1321.41	661.715	2	0.00196	1.48	318	325	27004	3613	5mg_eAf	HCD	2
P22626	Heterogeneous nuclear ribonucleoproteins A2/B1 OS	HNRNPA2B1	HNRNPA2B1	sGNFGGSR	unique	S1 ADPr_HCD_249_347_583 (DEKRSY)	1	107.77	128.76	31.6	27.69	1321.41	661.715	2	0.00196	1.48	318	325	27006	3616	5mg_eAf	HCD	2
P22626	Heterogeneous nuclear ribonucleoproteins A2/B1 OS	HNRNPA2B1	HNRNPA2B1	sGNFGGSR	unique	S1 ADPr_HCD_249_347_583 (DEKRSY)	1	87.48	109.49	31.41	27.59	1321.41	661.714	2	0.000982	0.742	318	325	25000	3657	5mg_eAf	HCD	1
P22626	Heterogeneous nuclear ribonucleoproteins A2/B1 OS	HNRNPA2B1	HNRNPA2B1	sGNFGGSR	unique	S1 ADPr_HCD_249_347_583 (DEKRSY)	1	71.71	112.33	32.9	27.19	1321.41	661.714	2	0.000382	0.289	318	325	26378	3657	5mg_eAf	HCD	3
P22626	Heterogeneous nuclear ribonucleoproteins A2/B1 OS	HNRNPA2B1	HNRNPA2B1	sGNFGGSR	unique	S1 ADPr_HCD_249_347_583 (DEKRSY)	1	130.09	129.72	30.17	27.59	1321.41	661.714	2	0.000982	0.742	318	325	25002	3661	5mg_eAf	HCD	1
P22626	Heterogeneous nuclear ribonucleoproteins A2/B1 OS	HNRNPA2B1	HNRNPA2B1	sGNFGGSR	unique	S1 ADPr_HCD_249_347_583 (DEKRSY)	1	108.83	123.82	33.45	27.19	1321.41	661.714	2	0.000382	0.289	318	325	26380	3661	5mg_eAf	HCD	3
P22626	Heterogeneous nuclear ribonucleoproteins A2/B1 OS	HNRNPA2B1	HNRNPA2B1	sGNFGGSR	unique	S1 ADPr_HCD_249_347_583 (DEKRSY)	1	54.75	114	35.45	27.59	1321.41	661.714	2	0.00146	1.11	318	325	27085	3748	5mg_eAf	HCD	2
P22626	Heterogeneous nuclear ribonucleoproteins A2/B1 OS	HNRNPA2B1	HNRNPA2B1	sGNFGGSR	unique	S1 ADPr_HCD_249_347_583 (DEKRSY)	1	87.48	118.04	29.84	27.59	1321.41	661.714	2	0.00146	1.11	318	325	27087	3751	5mg_eAf	HCD	2
P22626	Heterogeneous nuclear ribonucleoproteins A2/B1 OS	HNRNPA2B1	HNRNPA2B1	sGNFGGSR	unique	S1 ADPr_HCD_249_347_583 (DEKRSY)	1	70.54	108.11	38.13	27.22	1321.41	661.714	2	0.000862	0.652	318	325	25079	3788	5mg_eAf	HCD	1
P22626	Heterogeneous nuclear ribonucleoproteins A2/B1 OS	HNRNPA2B1	HNRNPA2B1	sGNFGGSR	unique	S1 ADPr_HCD_249_347_583 (DEKRSY)	1	103.03	103.83	36.73	27.22	1321.41	661.714	2	0.000862	0.652	318	325	25081	3792	5mg_eAf	HCD	1
P22626	Heterogeneous nuclear ribonucleoproteins A2/B1 OS	HNRNPA2B1	HNRNPA2B1	sGNFGGSR	unique	S1 ADPr_HCD_249_347_583 (DEKRSY)	1	83.53	98.61	38.73	27.59	1321.41	661.714	2	0.000982	0.742	318	325	26463	3798	5mg_eAf	HCD	3
P22626	Heterogeneous nuclear ribonucleoproteins A2/B1 OS	HNRNPA2B1	HNRNPA2B1	sGNFGGSR	unique	S1 ADPr_HCD_249_347_583 (DEKRSY)	1	118.47	121.47	33.17	27.59	1321.41	661.714	2	0.000982	0.742	318	325	26466	3802	5mg_eAf	HCD	3
P22626	Heterogeneous nuclear ribonucleoproteins A2/B1 OS	HNRNPA2B1	HNRNPA2B1	sGNFGGSR	unique	S1 ADPr_HCD_249_347_583 (DEKRSY)	1	83.53	100.41	36.42	27.69	1321.41	661.714	2	0.00172	1.3	318	325	27164	3879	5mg_eAf	HCD	2
P22626	Heterogeneous nuclear ribonucleoproteins A2/B1 OS	HNRNPA2B1	HNRNPA2B1	sGNFGGSR	unique	S1 ADPr_HCD_249_347_583 (DEKRSY)	1	108.83	115.14	31.86	27.69	1321.41	661.714	2	0.00172	1.3	318	325	27166	3882	5mg_eAf	HCD	2
P22626	Heterogeneous nuclear ribonucleoproteins A2/B1 OS	HNRNPA2B1	HNRNPA2B1	sGNFGGSR	unique	S1 ADPr_HCD_249_347_583 (DEKRSY)	1	63.92	73.31	32.54	27.69	1321.41	661.714	2	0.0016	1.21	318	325	26760	3926	5mg_eAf	HCD	1
P22626	Heterogeneous nuclear ribonucleoproteins A2/B1 OS	HNRNPA2B1	HNRNPA2B1	sGNFGGSR	unique	S1 ADPr_HCD_249_347_583 (DEKRSY)	1	87.48	110.65	32.73	27.69	1321.41	661.714	2	0.0016	1.21	318	325	26762	3929	5mg_eAf	HCD	1
P22626	Heterogeneous nuclear ribonucleoproteins A2/B1 OS	HNRNPA2B1	HNRNPA2B1	sGNFGGSR	unique	S1 ADPr_HCD_249_347_583 (DEKRSY)	1	54.75	64.62	25.55	27.2	1321.41	661.714	2	0.000742	0.561	318	325	27243	4011	5mg_eAf	HCD	2
P22626	Heterogeneous nuclear ribonucleoproteins A2/B1 OS	HNRNPA2B1	HNRNPA2B1	sGNFGGSR	unique	S1 ADPr_HCD_249_347_583 (DEKRSY)	1	68.35	102.61	30.53	27.2	1321.41	661.714	2	0.000742	0.561	318	325	27245	4014	5mg_eAf	HCD	2
P22626	Heterogeneous nuclear ribonucleoproteins A2/B1 OS	HNRNPA2B1	HNRNPA2B1	sGNFGGSR	unique	S1 ADPr_HCD_249_347_583 (DEKRSY)	1	127.94	88.32	17.73	27.19	1321.41	661.714	2	0.000502	0.38	318	325	26841	4059	5mg_eAf	HCD	1
P22626	Heterogeneous nuclear ribonucleoproteins A2/B1 OS	HNRNPA2B1	HNRNPA2B1	sGNFGGSR	unique	S1 ADPr_HCD_249_347_583 (DEKRSY)	1	54.75	73.37	31.53	27.59	1321.41	661.714	2	0.000982	0.742	318	325	27331	4155	5mg_eAf	HCD	2
P22626	Heterogeneous nuclear ribonucleoproteins A2/B1 OS	HNRNPA2B1	HNRNPA2B1	NmGGPYGGGNYGPGGSGGsGGYGGR	unique	M2 Oxidation, S19 ADP-Ribosyl-EThcD (SRDEKY)	100 %, 100 %	1'000.00, 30.78	171.68	52.26	31.73	2745.96	916.326	3	0.0013	0.474	326	350	34980	7886	5mg_eAf	EThcD	1
P22626	Heterogeneous nuclear ribonucleoproteins A2/B1 OS	HNRNPA2B1	HNRNPA2B1	NmGGPYGGGNyGPGGSGGSGGYGGR	unique	M2 Oxidation, Y11 ADPr_HCD_249_347_583 (DEKRSY)	100 %, 50 %	1'000.00, 0.00	88.31	33.95	31.73	2745.96	916.326	3	0.00112	0.408	326	350	33788	7945	5mg_eAf	HCD	3
P22626	Heterogeneous nuclear ribonucleoproteins A2/B1 OS	HNRNPA2B1	HNRNPA2B1	NmGGPYGGGNYGPGGSGGsGGYGGR	unique	M2 Oxidation, S19 ADP-Ribosyl-EThcD (SRDEKY)	100 %, 25 %	1'000.00, 0.00	113.7	53.8	31.72	2745.96	916.326	3	0.000731	0.266	326	350	34508	7948	5mg_eAf	EThcD	3
P22626	Heterogeneous nuclear ribonucleoproteins A2/B1 OS	HNRNPA2B1	HNRNPA2B1	NmGGPyGGGNYGPGGSGGSGGYGGR	unique	M2 Oxidation, Y6 ADPr_HCD_249_347_583 (DEKRSY)	100 %, 100 %	1'000.00, 67.37	239.87	96.99	31.72	2745.96	916.326	3	0.000731	0.266	326	350	33791	7949	5mg_eAf	HCD	3
P22626	Heterogeneous nuclear ribonucleoproteins A2/B1 OS	HNRNPA2B1	HNRNPA2B1	NmGGPYGGGNyGPGGSGGSGGYGGR	unique	M2 Oxidation, Y11 ADPr_HCD_249_347_583 (DEKRSY)	100 %, 48 %	1'000.00, 0.00	82.01	45.06	31.75	2745.95	916.325	3	-0.0011	-0.4	326	350	34310	8013	5mg_eAf	HCD	1
P22626	Heterogeneous nuclear ribonucleoproteins A2/B1 OS	HNRNPA2B1	HNRNPA2B1	NmGGPYGGGNYGPGGSGGsGGYGGR	unique	M2 Oxidation, S19 ADP-Ribosyl-EThcD (SRDEKY)	100 %, 100 %	1'000.00, 32.35	223.66	44.26	31.74	2745.96	916.326	3	0.000551	0.201	326	350	35018	8015	5mg_eAf	EThcD	1
P22626	Heterogeneous nuclear ribonucleoproteins A2/B1 OS	HNRNPA2B1	HNRNPA2B1	NmGGPyGGGNYGPGGSGGSGGYGGR	unique	M2 Oxidation, Y6 ADPr_HCD_249_347_583 (DEKRSY)	100 %, 100 %	1'000.00, 60.41	247.4	95.12	31.74	2745.96	916.326	3	0.000551	0.201	326	350	34312	8016	5mg_eAf	HCD	1
P22626	Heterogeneous nuclear ribonucleoproteins A2/B1 OS	HNRNPA2B1	HNRNPA2B1	NmGGPyGGGNYGPGGSGGSGGYGGR	unique	M2 Oxidation, Y6 ADPr_HCD_249_347_583 (DEKRSY)	100 %, 99 %	1'000.00, 16.25	140.58	34.9	31.72	2745.95	916.325	3	-0.000169	-0.0616	326	350	38517	8873	5mg_eAf	HCD	2
P22626	Heterogeneous nuclear ribonucleoproteins A2/B1 OS	HNRNPA2B1	HNRNPA2B1	NmGGPyGGGNYGPGGSGGSGGYGGR	unique	M2 Oxidation, Y6 ADPr_HCD_249_347_583 (DEKRSY)	100 %, 50 %	1'000.00, 0.00	116.07	30.56	31.77	2745.95	916.325	3	-0.000919	-0.335	326	350	38501	9485	5mg_eAf	HCD	1
P22626	Heterogeneous nuclear ribonucleoproteins A2/B1 OS	HNRNPA2B1	HNRNPA2B1	NMGGPyGGGNYGPGGSGGSGGYGGR	unique	Y6 ADPr_HCD_249_347_583 (DEKRSY)	1	21.87	209.22	66.81	32.34	2729.96	910.993	3	-0.00152	-0.558	326	350	38547	9554	5mg_eAf	HCD	1
P22626	Heterogeneous nuclear ribonucleoproteins A2/B1 OS	HNRNPA2B1	HNRNPA2B1	NMGGPyGGGNYGPGGSGGSGGYGGR	unique	Y6 ADPr_HCD_249_347_583 (DEKRSY)	1	35.58	91.05	29.27	32.43	2729.96	1365.99	2	-0.00292	-1.07	326	350	38589	9616	5mg_eAf	HCD	1
P22626	Heterogeneous nuclear ribonucleoproteins A2/B1 OS	HNRNPA2B1	HNRNPA2B1	NMGGPYGGGNyGPGGSGGSGGYGGR	unique	Y11 ADPr_HCD_249_347_583 (DEKRSY)	0.41	0	38.16	25.37	32.02	2730.96	911.328	3	1	-0.308	326	350	38040	9627	5mg_eAf	HCD	3
P22626	Heterogeneous nuclear ribonucleoproteins A2/B1 OS	HNRNPA2B1	HNRNPA2B1	NMGGPYGGGNYGPGGSGGsGGYGGR	unique	S19 ADP-Ribosyl-EThcD (SRDEKY)	0.01	0	117.99	25.95	32.02	2730.96	911.328	3	1	-0.308	326	350	38955	9630	5mg_eAf	EThcD	3
P22626	Heterogeneous nuclear ribonucleoproteins A2/B1 OS	HNRNPA2B1	HNRNPA2B1	NMGGPyGGGNYGPGGSGGSGGYGGR	unique	Y6 ADPr_HCD_249_347_583 (DEKRSY)	1	67.37	246.87	97.45	32.02	2730.96	911.328	3	1	-0.308	326	350	38043	9631	5mg_eAf	HCD	3
P22626	Heterogeneous nuclear ribonucleoproteins A2/B1 OS	HNRNPA2B1	HNRNPA2B1	NMGGPyGGGNYGPGGSGGSGGYGGR	unique	Y6 ADPr_HCD_249_347_583 (DEKRSY)	0.99	16.25	151.44	67.14	32.37	2729.96	910.994	3	0.000126	0.0461	326	350	38053	9648	5mg_eAf	HCD	3
P22626	Heterogeneous nuclear ribonucleoproteins A2/B1 OS	HNRNPA2B1	HNRNPA2B1	NMGGPYGGGNYGPGGSGGsGGYGGR	unique	S19 ADP-Ribosyl-EThcD (SRDEKY)	0	0	292.93	52.11	32.37	2729.96	910.994	3	0.000126	0.0461	326	350	38961	9650	5mg_eAf	EThcD	3
P22626	Heterogeneous nuclear ribonucleoproteins A2/B1 OS	HNRNPA2B1	HNRNPA2B1	NMGGPyGGGNYGPGGSGGSGGYGGR	unique	Y6 ADPr_HCD_249_347_583 (DEKRSY)	1	172.98	366.8	116.9	32.37	2729.96	910.994	3	0.000126	0.0461	326	350	38055	9651	5mg_eAf	HCD	3
P22626	Heterogeneous nuclear ribonucleoproteins A2/B1 OS	HNRNPA2B1	HNRNPA2B1	NMGGPyGGGNYGPGGSGGSGGYGGR	unique	Y6 ADPr_HCD_249_347_583 (DEKRSY)	0.99	16.25	45.48	21.56	32.45	2729.96	910.994	3	0.000666	0.244	326	350	38141	9784	5mg_eAf	HCD	3
P22626	Heterogeneous nuclear ribonucleoproteins A2/B1 OS	HNRNPA2B1	HNRNPA2B1	NMGGPYGGGNYGPGGsGGSGGYGGR	unique	S16 ADP-Ribosyl-EThcD (SRDEKY)	1	40.26	150.33	20.96	32.46	2729.96	910.994	3	-0.000624	-0.229	326	350	39001	9787	5mg_eAf	EThcD	3
P22626	Heterogeneous nuclear ribonucleoproteins A2/B1 OS	HNRNPA2B1	HNRNPA2B1	NMGGPyGGGNYGPGGSGGSGGYGGR	unique	Y6 ADPr_HCD_249_347_583 (DEKRSY)	1	42.61	263.21	77.82	32.46	2729.96	910.994	3	-0.000624	-0.229	326	350	38143	9788	5mg_eAf	HCD	3
P51991	Heterogeneous nuclear ribonucleoprotein A3 OS	HNRNPA3	HNRNPA3	GGsFGGR	unique	S3 ADPr_HCD_249_347_583 (DEKRSY)	0.01	45.44	52.39	20.46	28.32	1177.36	589.687	2	-5.81e-05	-0.0493	348	354	24713	3508	5mg_eAf	HCD	3
P51991	Heterogeneous nuclear ribonucleoprotein A3 OS	HNRNPA3	HNRNPA3	GGsFGGR	unique	S3 ADPr_HCD_249_347_583 (DEKRSY)	0.57	45.44	52.39	19.1	28.32	1177.36	589.687	2	-5.81e-05	-0.0493	348	354	24715	3511	5mg_eAf	HCD	3
P51991	Heterogeneous nuclear ribonucleoprotein A3 OS	HNRNPA3	HNRNPA3	GGsFGGR	unique	S3 ADPr_HCD_249_347_583 (DEKRSY)	0.28	43.07	50.1	17.39	28.32	1177.36	589.687	2	0.000182	0.154	348	354	24991	3642	5mg_eAf	HCD	1
P51991	Heterogeneous nuclear ribonucleoprotein A3 OS	HNRNPA3	HNRNPA3	GGsFGGR	unique	S3 ADPr_HCD_249_347_583 (DEKRSY)	0.81	24.86	50.1	16.78	28.32	1177.36	589.687	2	0.000182	0.154	348	354	24993	3646	5mg_eAf	HCD	1
P51991	Heterogeneous nuclear ribonucleoprotein A3 OS	HNRNPA3	HNRNPA3	GGsFGGR	unique	S3 ADPr_HCD_249_347_583 (DEKRSY)	1	43.07	47.29	15.21	28.41	1177.36	589.687	2	0.000542	0.46	348	354	26372	3647	5mg_eAf	HCD	3
P51991	Heterogeneous nuclear ribonucleoprotein A3 OS	HNRNPA3	HNRNPA3	GGsFGGR	unique	S3 ADPr_HCD_249_347_583 (DEKRSY)	1	41.92	40.56	18.39	28.32	1177.36	589.687	2	-5.81e-05	-0.0493	348	354	27076	3733	5mg_eAf	HCD	2
P51991	Heterogeneous nuclear ribonucleoprotein A3 OS	HNRNPA3	HNRNPA3	GGsFGGR	unique	S3 ADPr_HCD_249_347_583 (DEKRSY)	0.83	25.47	47.39	16.07	28.41	1177.36	589.687	2	0.000542	0.46	348	354	27078	3736	5mg_eAf	HCD	2
P51991	Heterogeneous nuclear ribonucleoprotein A3 OS	HNRNPA3	HNRNPA3	GGsFGGR	unique	S3 ADPr_HCD_249_347_583 (DEKRSY)	1	41.92	50.1	21.48	28.32	1177.36	589.687	2	-0.000178	-0.151	348	354	27155	3864	5mg_eAf	HCD	2
P51991	Heterogeneous nuclear ribonucleoprotein A3 OS	HNRNPA3	HNRNPA3	GGsFGGR	unique	S3 ADPr_HCD_249_347_583 (DEKRSY)	1	41.92	50.71	15.62	28.32	1177.36	589.687	2	-0.000178	-0.151	348	354	27157	3867	5mg_eAf	HCD	2
P51991	Heterogeneous nuclear ribonucleoprotein A3 OS	HNRNPA3	HNRNPA3	SSGsPYGGGYGSGGGSGGYGSR	unique	S4 ADPr_HCD_249_347_583 (DEKRSY)	1	28.14	160.49	65.11	31.33	2450.84	1226.43	2	-0.00134	-0.546	355	376	32004	6979	5mg_eAf	HCD	1
P51991	Heterogeneous nuclear ribonucleoprotein A3 OS	HNRNPA3	HNRNPA3	SSGsPYGGGYGSGGGSGGYGSR	unique	S4 ADPr_HCD_249_347_583 (DEKRSY)	1	39.21	161.92	36.77	31.27	2451.85	818.29	3	1	0.272	355	376	31666	7028	5mg_eAf	HCD	3
P51991	Heterogeneous nuclear ribonucleoprotein A3 OS	HNRNPA3	HNRNPA3	SSGsPYGGGYGSGGGSGGYGSR	unique	S4 ADPr_HCD_249_347_583 (DEKRSY)	1	18.45	173.15	87.98	31.31	2450.84	1226.43	2	-0.00744	-3.03	355	376	31668	7031	5mg_eAf	HCD	3
P51991	Heterogeneous nuclear ribonucleoprotein A3 OS	HNRNPA3	HNRNPA3	SSGSPyGGGYGSGGGSGGYGSR	unique	Y6 ADPr_HCD_249_347_583 (DEKRSY)	0.07	0	122.08	29.82	31.25	2450.84	817.955	3	-0.000194	-0.0792	355	376	31687	7062	5mg_eAf	HCD	3
P51991	Heterogeneous nuclear ribonucleoprotein A3 OS	HNRNPA3	HNRNPA3	sSGSPYGGGYGSGGGSGGYGSR	unique	S1 ADP-Ribosyl-EThcD (SRDEKY)	0.98	21.44	261.27	46.5	31.23	2450.84	817.955	3	-1.41e-05	-0.00576	355	376	32267	7065	5mg_eAf	EThcD	3
P51991	Heterogeneous nuclear ribonucleoprotein A3 OS	HNRNPA3	HNRNPA3	SSGsPYGGGYGSGGGSGGYGSR	unique	S4 ADPr_HCD_249_347_583 (DEKRSY)	1	55.1	244.44	98.81	31.23	2450.84	817.955	3	-1.41e-05	-0.00576	355	376	31690	7066	5mg_eAf	HCD	3
P51991	Heterogeneous nuclear ribonucleoprotein A3 OS	HNRNPA3	HNRNPA3	SSGsPYGGGYGSGGGSGGYGSR	unique	S4 ADPr_HCD_249_347_583 (DEKRSY)	1	43.83	237.02	62.73	31.35	2450.84	817.955	3	0.000526	0.214	355	376	32065	7073	5mg_eAf	HCD	1
P51991	Heterogeneous nuclear ribonucleoprotein A3 OS	HNRNPA3	HNRNPA3	SSGSPyGGGYGSGGGSGGYGSR	unique	Y6 ADPr_HCD_249_347_583 (DEKRSY)	0.33	0	39.81	16.83	31.22	2450.84	1226.43	2	-0.000118	-0.0482	355	376	32089	7111	5mg_eAf	HCD	1
P51991	Heterogeneous nuclear ribonucleoprotein A3 OS	HNRNPA3	HNRNPA3	SSGsPYGGGYGSGGGSGGYGSR	unique	S4 ADPr_HCD_249_347_583 (DEKRSY)	1	40.49	271.3	108.2	31.22	2450.84	1226.43	2	-0.000118	-0.0482	355	376	32091	7114	5mg_eAf	HCD	1
P51991	Heterogeneous nuclear ribonucleoprotein A3 OS	HNRNPA3	HNRNPA3	SSGsPYGGGYGSGGGSGGYGSR	unique	S4 ADPr_HCD_249_347_583 (DEKRSY)	1	47.56	201.95	104.9	31.35	2450.84	1226.43	2	0.000622	0.254	355	376	31751	7159	5mg_eAf	HCD	3
P51991	Heterogeneous nuclear ribonucleoprotein A3 OS	HNRNPA3	HNRNPA3	SSGSPyGGGYGSGGGSGGYGSR	unique	Y6 ADPr_HCD_249_347_583 (DEKRSY)	0.09	0	95.53	50.4	31.32	2450.84	817.955	3	0.000346	0.141	355	376	33803	7204	5mg_eAf	HCD	1
P51991	Heterogeneous nuclear ribonucleoprotein A3 OS	HNRNPA3	HNRNPA3	sSGSPYGGGYGSGGGSGGYGSR	unique	S1 ADP-Ribosyl-EThcD (SRDEKY)	1	26.2	296.72	59.75	31.32	2450.84	817.955	3	0.000346	0.141	355	376	34776	7206	5mg_eAf	EThcD	1
P51991	Heterogeneous nuclear ribonucleoprotein A3 OS	HNRNPA3	HNRNPA3	SSGsPYGGGYGSGGGSGGYGSR	unique	S4 ADPr_HCD_249_347_583 (DEKRSY)	1	26.05	290.3	96.81	31.32	2450.84	817.955	3	0.000346	0.141	355	376	33805	7207	5mg_eAf	HCD	1
P51991	Heterogeneous nuclear ribonucleoprotein A3 OS	HNRNPA3	HNRNPA3	sSGSPYGGGYGSGGGSGGYGSR	unique	S1 ADP-Ribosyl-EThcD (SRDEKY)	1	23.2	146.22	35.91	31.35	2450.84	817.956	3	0.000736	0.3	355	376	34306	7216	5mg_eAf	EThcD	3
P51991	Heterogeneous nuclear ribonucleoprotein A3 OS	HNRNPA3	HNRNPA3	SSGsPYGGGYGSGGGSGGYGSR	unique	S4 ADPr_HCD_249_347_583 (DEKRSY)	1	55.1	218.14	70.37	31.35	2450.84	817.956	3	0.000736	0.3	355	376	33319	7217	5mg_eAf	HCD	3
P51991	Heterogeneous nuclear ribonucleoprotein A3 OS	HNRNPA3	HNRNPA3	SsGSPYGGGYGSGGGSGGYGSR	unique	S2 ADPr_HCD_249_347_583 (DEKRSY)	0	0	164.86	73.82	31.36	2450.84	1226.43	2	-0.000858	-0.35	355	376	33831	7249	5mg_eAf	HCD	1
P51991	Heterogeneous nuclear ribonucleoprotein A3 OS	HNRNPA3	HNRNPA3	sSGSPYGGGYGSGGGSGGYGSR	unique	S1 ADP-Ribosyl-EThcD (SRDEKY)	1	26.2	124.61	20.2	31.37	2450.84	817.955	3	-0.00109	-0.446	355	376	37300	8068	5mg_eAf	EThcD	2
P51991	Heterogeneous nuclear ribonucleoprotein A3 OS	HNRNPA3	HNRNPA3	SSGsPYGGGYGSGGGSGGYGSR	unique	S4 ADPr_HCD_249_347_583 (DEKRSY)	1	42.83	245.97	80.91	31.37	2450.84	817.955	3	-0.00109	-0.446	355	376	36426	8069	5mg_eAf	HCD	2
P51991	Heterogeneous nuclear ribonucleoprotein A3 OS	HNRNPA3	HNRNPA3	SSGsPYGGGYGSGGGSGGYGSR	unique	S4 ADPr_HCD_249_347_583 (DEKRSY)	1	26.24	128.08	51.61	31.34	2450.84	1226.43	2	0.000362	0.148	355	376	36473	8147	5mg_eAf	HCD	2
P51991	Heterogeneous nuclear ribonucleoprotein A3 OS	HNRNPA3	HNRNPA3	SSGSPyGGGYGSGGGSGGYGSR	unique	Y6 ADPr_HCD_249_347_583 (DEKRSY)	0.03	0	114.41	26.33	31.22	2450.84	817.955	3	-0.000734	-0.299	355	376	36504	8200	5mg_eAf	HCD	2
P07910	Heterogeneous nuclear ribonucleoproteins C1/C2 OS	HNRNPC	HNRNPC	mySYPAR	unique	M1 Oxidation, Y2 ADPr_HCD_249_347_583 (DEKRSY)	100 %, 100 %	1'000.00, 37.15	60.31	15.56	25	1443.46	722.736	2	8.69e-05	0.0601	136	142	31524	6200	5mg_eAf	HCD	1
P07910	Heterogeneous nuclear ribonucleoproteins C1/C2 OS	HNRNPC	HNRNPC	MySYPAR	unique	Y2 ADPr_HCD_249_347_583 (DEKRSY)	1	24.44	66.6	20.08	25	1427.46	714.738	2	0.000362	0.253	136	142	33580	7625	5mg_eAf	HCD	3
P07910	Heterogeneous nuclear ribonucleoproteins C1/C2 OS	HNRNPC	HNRNPC	MySYPAR	unique	Y2 ADPr_HCD_249_347_583 (DEKRSY)	1	24.44	64.87	23.9	25	1427.46	714.738	2	0.000362	0.253	136	142	33582	7629	5mg_eAf	HCD	3
P07910	Heterogeneous nuclear ribonucleoproteins C1/C2 OS	HNRNPC	HNRNPC	MySYPAR	unique	Y2 ADPr_HCD_249_347_583 (DEKRSY)	1	24.44	52.96	24.23	25	1427.46	714.739	2	0.000742	0.519	136	142	34100	7679	5mg_eAf	HCD	1
P07910	Heterogeneous nuclear ribonucleoproteins C1/C2 OS	HNRNPC	HNRNPC	MySYPAR	unique	Y2 ADPr_HCD_249_347_583 (DEKRSY)	1	38.73	63.97	23.65	25	1427.46	714.739	2	0.000742	0.519	136	142	34102	7682	5mg_eAf	HCD	1
P07910	Heterogeneous nuclear ribonucleoproteins C1/C2 OS	HNRNPC	HNRNPC	MySYPAR	unique	Y2 ADPr_HCD_249_347_583 (DEKRSY)	0.99	21.44	52.96	18.73	25	1427.46	714.739	2	0.000742	0.519	136	142	36745	8594	5mg_eAf	HCD	2
P07910	Heterogeneous nuclear ribonucleoproteins C1/C2 OS	HNRNPC	HNRNPC	MySYPAR	unique	Y2 ADPr_HCD_249_347_583 (DEKRSY)	0.99	24.44	59.1	20.09	25	1427.46	714.739	2	0.000742	0.519	136	142	36747	8597	5mg_eAf	HCD	2
P14866	Heterogeneous nuclear ribonucleoprotein L OS	HNRNPL	HNRNPL	sGAMVK	unique	S1 ADPr_HCD_249_347_583 (DEKRSY)	1	42.24	69.46	22.85	30.75	1132.37	567.19	2	-9.81e-05	-0.0866	29	34	27070	3723	5mg_eAf	HCD	2
Q8WVV9	Heterogeneous nuclear ribonucleoprotein L-like OS	HNRNPLL	HNRNPLL	HDGyGSHGPLLPLPSR	unique	Y4 ADPr_HCD_249_347_583 (DEKRSY)	0.21	14.05	169	37.24	30.57	2242.92	748.647	3	-0.000624	-0.278	288	303	47662	13918	5mg_eAf	HCD	1
P52272	Heterogeneous nuclear ribonucleoprotein M OS	HNRNPM	HNRNPM	GNFGGsFAGSFGGAGGHAPGVAR	unique	S6 ADPr_HCD_249_347_583 (DEKRSY)	1	76.65	197.79	41.39	29.93	2575.01	859.344	3	0.0022	0.852	628	650	47552	13765	5mg_eAf	HCD	1
P52272	Heterogeneous nuclear ribonucleoprotein M OS	HNRNPM	HNRNPM	GNFGGsFAGSFGGAGGHAPGVAR	unique	S6 ADPr_HCD_249_347_583 (DEKRSY)	1	18.45	99.23	41.95	30.05	2575.01	859.343	3	0.00127	0.491	628	650	45370	13834	5mg_eAf	HCD	3
P52272	Heterogeneous nuclear ribonucleoprotein M OS	HNRNPM	HNRNPM	GNFGGSFAGsFGGAGGHAPGVAR	unique	S10 ADP-Ribosyl-EThcD (SRDEKY)	1	94.68	202.85	15.87	30.05	2575.01	859.343	3	0.00127	0.491	628	650	45913	13837	5mg_eAf	EThcD	3
P52272	Heterogeneous nuclear ribonucleoprotein M OS	HNRNPM	HNRNPM	GNFGGsFAGSFGGAGGHAPGVAR	unique	S6 ADPr_HCD_249_347_583 (DEKRSY)	1	131.73	280.74	73.58	30.05	2575.01	859.343	3	0.00127	0.491	628	650	45373	13838	5mg_eAf	HCD	3
O43390	Heterogeneous nuclear ribonucleoprotein R OS	HNRNPR	HNRNPR	STAYEDYyYHPPPR	unique	Y8 ADPr_HCD_249_347_583 (DEKRSY)	0.16	0	53.74	18.55	30.95	2298.83	767.284	3	-6.41e-05	-0.0279	428	441	41057	10930	5mg_eAf	HCD	1
O43390	Heterogeneous nuclear ribonucleoprotein R OS	HNRNPR	HNRNPR	STAYeDYYYHPPPR	unique	E5 ADPr_HCD_249_347_583 (DEKRSY)	0.9	12.78	140.92	24.25	30.95	2298.83	767.284	3	0.00177	0.768	428	441	43637	11956	5mg_eAf	HCD	2
Q00839	Heterogeneous nuclear ribonucleoprotein U OS	HNRNPU	HNRNPU	SSGPTsLFAVTVAPPGAR	unique	S6 ADPr_HCD_249_347_583 (DEKRSY)	0.97	102.46	125.97	65.17	31.72	2255.97	752.997	3	1	-0.515	187	204	58407	20212	5mg_eAf	HCD	3
Q00839	Heterogeneous nuclear ribonucleoprotein U OS	HNRNPU	HNRNPU	sSGPTSLFAVTVAPPGAR	unique	S1 ADP-Ribosyl-EThcD (SRDEKY)	1	56.66	369.51	64.66	31.72	2255.97	752.997	3	1	-0.515	187	204	59110	20213	5mg_eAf	EThcD	3
Q00839	Heterogeneous nuclear ribonucleoprotein U OS	HNRNPU	HNRNPU	SSGPTsLFAVTVAPPGAR	unique	S6 ADPr_HCD_249_347_583 (DEKRSY)	0	11.53	187.38	57.98	31.72	2255.97	752.997	3	1	-0.515	187	204	58408	20214	5mg_eAf	HCD	3
Q00839	Heterogeneous nuclear ribonucleoprotein U OS	HNRNPU	HNRNPU	SSGPTsLFAVTVAPPGAR	unique	S6 ADPr_HCD_249_347_583 (DEKRSY)	0.98	23.26	155.83	88.82	31.57	2254.97	752.664	3	0.00494	2.19	187	204	58415	20226	5mg_eAf	HCD	3
Q00839	Heterogeneous nuclear ribonucleoprotein U OS	HNRNPU	HNRNPU	sSGPTSLFAVTVAPPGAR	unique	S1 ADP-Ribosyl-EThcD (SRDEKY)	1	56.66	344.89	56.96	31.57	2254.97	752.664	3	0.00494	2.19	187	204	59114	20228	5mg_eAf	EThcD	3
Q00839	Heterogeneous nuclear ribonucleoprotein U OS	HNRNPU	HNRNPU	SSGPTsLFAVTVAPPGAR	unique	S6 ADPr_HCD_249_347_583 (DEKRSY)	0.54	13.23	229.01	69.12	31.57	2254.97	752.664	3	0.00494	2.19	187	204	58417	20229	5mg_eAf	HCD	3
Q00839	Heterogeneous nuclear ribonucleoprotein U OS	HNRNPU	HNRNPU	SsGPTSLFAVTVAPPGAR	unique	S2 ADPr_HCD_249_347_583 (DEKRSY)	0.01	0	104.12	88.78	31.49	2254.97	1128.49	2	0.000242	0.107	187	204	58419	20233	5mg_eAf	HCD	3
Q00839	Heterogeneous nuclear ribonucleoprotein U OS	HNRNPU	HNRNPU	SsGPTSLFAVTVAPPGAR	unique	S2 ADP-Ribosyl-EThcD (SRDEKY)	0.33	0	163.97	16.35	31.49	2254.97	1128.49	2	0.000242	0.107	187	204	59116	20235	5mg_eAf	EThcD	3
Q00839	Heterogeneous nuclear ribonucleoprotein U OS	HNRNPU	HNRNPU	SsGPTSLFAVTVAPPGAR	unique	S2 ADPr_HCD_249_347_583 (DEKRSY)	0	0	188.82	117.9	31.49	2254.97	1128.49	2	0.000242	0.107	187	204	58421	20236	5mg_eAf	HCD	3
Q00839	Heterogeneous nuclear ribonucleoprotein U OS	HNRNPU	HNRNPU	SSGPTsLFAVTVAPPGAR	unique	S6 ADPr_HCD_249_347_583 (DEKRSY)	1	102.46	118.6	61.44	31.59	2254.97	752.662	3	-0.000764	-0.339	187	204	60937	20348	5mg_eAf	HCD	1
Q00839	Heterogeneous nuclear ribonucleoprotein U OS	HNRNPU	HNRNPU	sSGPTSLFAVTVAPPGAR	unique	S1 ADP-Ribosyl-EThcD (SRDEKY)	1	56.66	337.14	51.13	31.59	2254.97	752.662	3	-0.000764	-0.339	187	204	61798	20351	5mg_eAf	EThcD	1
Q00839	Heterogeneous nuclear ribonucleoprotein U OS	HNRNPU	HNRNPU	SSGPTsLFAVTVAPPGAR	unique	S6 ADPr_HCD_249_347_583 (DEKRSY)	0.98	20.23	216.59	65.76	31.59	2254.97	752.662	3	-0.000764	-0.339	187	204	60940	20352	5mg_eAf	HCD	1
Q00839	Heterogeneous nuclear ribonucleoprotein U OS	HNRNPU	HNRNPU	SSGPTsLFAVTVAPPGAR	unique	S6 ADPr_HCD_249_347_583 (DEKRSY)	0.99	15.84	88.09	65.85	31.3	2254.96	1128.49	2	-0.00294	-1.3	187	204	60948	20362	5mg_eAf	HCD	1
Q00839	Heterogeneous nuclear ribonucleoprotein U OS	HNRNPU	HNRNPU	SsGPTSLFAVTVAPPGAR	unique	S2 ADPr_HCD_249_347_583 (DEKRSY)	0.3	0	163.07	109.8	31.3	2254.96	1128.49	2	-0.00294	-1.3	187	204	60951	20367	5mg_eAf	HCD	1
Q00839	Heterogeneous nuclear ribonucleoprotein U OS	HNRNPU	HNRNPU	SSGPTsLFAVTVAPPGAR	unique	S6 ADPr_HCD_249_347_583 (DEKRSY)	0.98	89.38	122.76	76.69	31.54	2254.96	752.662	3	-0.00238	-1.06	187	204	58528	20377	5mg_eAf	HCD	3
Q00839	Heterogeneous nuclear ribonucleoprotein U OS	HNRNPU	HNRNPU	sSGPTSLFAVTVAPPGAR	unique	S1 ADP-Ribosyl-EThcD (SRDEKY)	1	56.66	333	54.04	31.54	2254.96	752.662	3	-0.00238	-1.06	187	204	59139	20380	5mg_eAf	EThcD	3
Q00839	Heterogeneous nuclear ribonucleoprotein U OS	HNRNPU	HNRNPU	SSGPTsLFAVTVAPPGAR	unique	S6 ADPr_HCD_249_347_583 (DEKRSY)	0.99	94.48	167.97	51.8	31.54	2254.96	752.662	3	-0.00238	-1.06	187	204	58531	20381	5mg_eAf	HCD	3
Q00839	Heterogeneous nuclear ribonucleoprotein U OS	HNRNPU	HNRNPU	SSGPTsLFAVTVAPPGAR	unique	S6 ADPr_HCD_249_347_583 (DEKRSY)	0.96	15.84	109.57	69.01	31.65	2254.97	752.663	3	0.00146	0.645	187	204	61058	20510	5mg_eAf	HCD	1
Q00839	Heterogeneous nuclear ribonucleoprotein U OS	HNRNPU	HNRNPU	sSGPTSLFAVTVAPPGAR	unique	S1 ADP-Ribosyl-EThcD (SRDEKY)	1	56.66	349.53	61.25	31.65	2254.97	752.663	3	0.00146	0.645	187	204	61829	20513	5mg_eAf	EThcD	1
Q00839	Heterogeneous nuclear ribonucleoprotein U OS	HNRNPU	HNRNPU	SSGPTsLFAVTVAPPGAR	unique	S6 ADPr_HCD_249_347_583 (DEKRSY)	0.99	109.3	186.17	69	31.65	2254.97	752.663	3	0.00146	0.645	187	204	61061	20514	5mg_eAf	HCD	1
Q00839	Heterogeneous nuclear ribonucleoprotein U OS	HNRNPU	HNRNPU	SSGPTsLFAVTVAPPGAR	unique	S6 ADPr_HCD_249_347_583 (DEKRSY)	0.99	15.4	105.64	63.15	31.57	2254.97	1128.49	2	0.00244	1.08	187	204	61070	20526	5mg_eAf	HCD	1
Q00839	Heterogeneous nuclear ribonucleoprotein U OS	HNRNPU	HNRNPU	SSGPTsLFAVTVAPPGAR	unique	S6 ADPr_HCD_249_347_583 (DEKRSY)	0.99	17.2	77.95	22.26	31.63	2254.97	752.664	3	0.00311	1.38	187	204	61114	20656	5mg_eAf	HCD	2
Q00839	Heterogeneous nuclear ribonucleoprotein U OS	HNRNPU	HNRNPU	SSGPTsLFAVTVAPPGAR	unique	S6 ADPr_HCD_249_347_583 (DEKRSY)	0.99	15.84	46.77	18.59	31.58	2254.97	752.663	3	-0.000194	-0.0861	187	204	61304	20821	5mg_eAf	HCD	1
Q00839	Heterogeneous nuclear ribonucleoprotein U OS	HNRNPU	HNRNPU	SSGPTsLFAVTVAPPGAR	unique	S6 ADPr_HCD_249_347_583 (DEKRSY)	1	22.93	111.29	59.5	31.55	2254.96	752.662	3	-0.00184	-0.817	187	204	63351	21834	5mg_eAf	HCD	2
Q00839	Heterogeneous nuclear ribonucleoprotein U OS	HNRNPU	HNRNPU	sSGPTSLFAVTVAPPGAR	unique	S1 ADP-Ribosyl-EThcD (SRDEKY)	1	56.66	359.25	68.96	31.59	2254.97	752.662	3	-0.000764	-0.339	187	204	63916	21836	5mg_eAf	EThcD	2
Q00839	Heterogeneous nuclear ribonucleoprotein U OS	HNRNPU	HNRNPU	SSGPTsLFAVTVAPPGAR	unique	S6 ADPr_HCD_249_347_583 (DEKRSY)	0.98	20.23	202.06	69.12	31.59	2254.97	752.662	3	-0.000764	-0.339	187	204	63353	21837	5mg_eAf	HCD	2
Q00839	Heterogeneous nuclear ribonucleoprotein U OS	HNRNPU	HNRNPU	SSGPTsLFAVTVAPPGAR	unique	S6 ADPr_HCD_249_347_583 (DEKRSY)	0.99	15.84	55.25	28.4	31.59	2254.96	1128.49	2	-0.00122	-0.54	187	204	63355	21839	5mg_eAf	HCD	2
Q00839	Heterogeneous nuclear ribonucleoprotein U OS	HNRNPU	HNRNPU	SsGPTSLFAVTVAPPGAR	unique	S2 ADPr_HCD_249_347_583 (DEKRSY)	0.48	18.15	121.8	82.01	31.61	2254.97	1128.49	2	0.00194	0.861	187	204	63358	21843	5mg_eAf	HCD	2
Q00839	Heterogeneous nuclear ribonucleoprotein U OS	HNRNPU	HNRNPU	SSGPTsLFAVTVAPPGAR	unique	S6 ADPr_HCD_249_347_583 (DEKRSY)	0.99	15.84	91.13	63.77	31.59	2254.97	752.662	3	-0.000764	-0.339	187	204	63497	22020	5mg_eAf	HCD	2
Q00839	Heterogeneous nuclear ribonucleoprotein U OS	HNRNPU	HNRNPU	sSGPTSLFAVTVAPPGAR	unique	S1 ADP-Ribosyl-EThcD (SRDEKY)	1	56.66	327.44	50.17	31.59	2254.97	752.662	3	-0.000764	-0.339	187	204	63935	22022	5mg_eAf	EThcD	2
Q00839	Heterogeneous nuclear ribonucleoprotein U OS	HNRNPU	HNRNPU	SSGPTsLFAVTVAPPGAR	unique	S6 ADPr_HCD_249_347_583 (DEKRSY)	0.98	102.46	146.51	54.78	31.59	2254.97	752.662	3	-0.000764	-0.339	187	204	63499	22023	5mg_eAf	HCD	2
Q00839	Heterogeneous nuclear ribonucleoprotein U OS	HNRNPU	HNRNPU	SSGPTsLFAVTVAPPGAR	unique	S6 ADPr_HCD_249_347_583 (DEKRSY)	0.99	15.84	86.7	51.78	31.36	2254.96	1128.49	2	-0.0044	-1.95	187	204	63525	22054	5mg_eAf	HCD	2
Q00839	Heterogeneous nuclear ribonucleoprotein U OS	HNRNPU	HNRNPU	SSGPTsLFAVTVAPPGAR	unique	S6 ADPr_HCD_249_347_583 (DEKRSY)	0.99	15.84	77.43	41.54	31.77	2255.97	752.997	3	1	0.708	187	204	63529	22059	5mg_eAf	HCD	2
Q00839	Heterogeneous nuclear ribonucleoprotein U OS	HNRNPU	HNRNPU	sSGPTSLFAVTVAPPGAR	unique	S1 ADP-Ribosyl-EThcD (SRDEKY)	1	56.66	257.65	39.06	31.77	2255.97	752.997	3	1	0.708	187	204	63938	22062	5mg_eAf	EThcD	2
Q00839	Heterogeneous nuclear ribonucleoprotein U OS	HNRNPU	HNRNPU	SSGPTsLFAVTVAPPGAR	unique	S6 ADPr_HCD_249_347_583 (DEKRSY)	0.92	18.28	112.49	54.4	31.77	2255.97	752.997	3	1	0.708	187	204	63532	22063	5mg_eAf	HCD	2
Q00839	Heterogeneous nuclear ribonucleoprotein U OS	HNRNPU	HNRNPU	sGKNQFNR	unique	S1 ADPr_HCD_249_347_583 (DEKRSY)	1	79.35	135.8	47.75	30.7	1490.53	497.852	3	0.000526	0.353	695	702	25118	3210	5mg_eAf	HCD	2
Q00839	Heterogeneous nuclear ribonucleoprotein U OS	HNRNPU	HNRNPU	sGKNQFNR	unique	S1 ADP-Ribosyl-EThcD (SRDEKY)	1	98.4	267.83	38.59	30.7	1490.53	497.852	3	0.000526	0.353	695	702	25801	3214	5mg_eAf	EThcD	2
Q00839	Heterogeneous nuclear ribonucleoprotein U OS	HNRNPU	HNRNPU	sGKNQFNR	unique	S1 ADPr_HCD_249_347_583 (DEKRSY)	1	79.35	138.35	47.3	30.7	1490.53	497.852	3	0.000526	0.353	695	702	25121	3215	5mg_eAf	HCD	2
Q00839	Heterogeneous nuclear ribonucleoprotein U OS	HNRNPU	HNRNPU	sGKNQFNR	unique	S1 ADPr_HCD_249_347_583 (DEKRSY)	1	74.37	123.69	33.56	30.62	1490.53	746.275	2	0.000702	0.471	695	702	25123	3219	5mg_eAf	HCD	2
Q00839	Heterogeneous nuclear ribonucleoprotein U OS	HNRNPU	HNRNPU	sGKNQFNR	unique	S1 ADPr_HCD_249_347_583 (DEKRSY)	1	61.15	133.09	31.79	30.62	1490.53	746.275	2	0.000702	0.471	695	702	25125	3223	5mg_eAf	HCD	2
Q9BUJ2	Heterogeneous nuclear ribonucleoprotein U-like protein 1 OS	HNRNPUL1	HNRNPUL1	sGGGGYSQNR	unique	S1 ADPr_HCD_249_347_583 (DEKRSY)	1	101.99	131.05	54.83	25.42	1522.49	762.251	2	8.19e-05	0.0537	662	671	24378	2955	5mg_eAf	HCD	3
Q9BUJ2	Heterogeneous nuclear ribonucleoprotein U-like protein 1 OS	HNRNPUL1	HNRNPUL1	sGGGGYSQNR	unique	S1 ADPr_HCD_249_347_583 (DEKRSY)	1	99.67	147.56	54.99	25.42	1522.49	762.251	2	8.19e-05	0.0537	662	671	24381	2960	5mg_eAf	HCD	3
Q9BUJ2	Heterogeneous nuclear ribonucleoprotein U-like protein 1 OS	HNRNPUL1	HNRNPUL1	sGGGGYSQNR	unique	S1 ADPr_HCD_249_347_583 (DEKRSY)	1	72.56	104.88	53.63	25.28	1522.49	762.251	2	-0.000158	-0.104	662	671	24705	3170	5mg_eAf	HCD	1
Q9BUJ2	Heterogeneous nuclear ribonucleoprotein U-like protein 1 OS	HNRNPUL1	HNRNPUL1	sGGGGYSQNR	unique	S1 ADPr_HCD_249_347_583 (DEKRSY)	1	85.86	103.84	36.29	25.28	1522.49	762.251	2	-0.000158	-0.104	662	671	24708	3176	5mg_eAf	HCD	1
P20719	Homeobox protein Hox-A5 OS	HOXA5	HOXA5	SGsGHFGSGER	unique	S3 ADPr_HCD_249_347_583 (DEKRSY)	0	0	104.73	24.57	25	1617.52	540.182	3	-0.000104	-0.0643	59	69	27030	3655	5mg_eAf	HCD	2
P20719	Homeobox protein Hox-A5 OS	HOXA5	HOXA5	smSmAAAGGAFRP	unique	S1 ADPr_HCD_249_347_583 (DEKRSY), M2 Oxidation, M4 Oxidation	99 %, 100 %, 100 %	21.44, 1'000.00, 1'000.00	101.56	23.17	31.34	1825.62	913.818	2	0.000392	0.215	258	270	36188	8390	5mg_eAf	HCD	1
Q5SSJ5	Heterochromatin protein 1-binding protein 3 OS	HP1BP3	HP1BP3	TRPSsTVIK	unique	S5 ADP-Ribosyl-EThcD (SRDEKY)	1	44.63	248.36	27.39	31.56	1528.63	510.552	3	0.000236	0.154	509	517	30533	5456	5mg_eAf	EThcD	2
Q5SSJ5	Heterochromatin protein 1-binding protein 3 OS	HP1BP3	HP1BP3	sSAVDPEPQVK	unique	S1 ADPr_HCD_249_347_583 (DEKRSY)	0.98	16.24	119.5	29.48	29.14	1696.64	849.326	2	-0.000578	-0.341	248	258	31628	6367	5mg_eAf	HCD	1
Q5SSJ5	Heterochromatin protein 1-binding protein 3 OS	HP1BP3	HP1BP3	sGASVVAIR	unique	S1 ADPr_HCD_249_347_583 (DEKRSY)	1	58.57	112.6	61.87	32.75	1399.55	700.784	2	0.000922	0.658	176	184	35774	8561	5mg_eAf	HCD	3
Q5SSJ5	Heterochromatin protein 1-binding protein 3 OS	HP1BP3	HP1BP3	sGASVVAIR	unique	S1 ADPr_HCD_249_347_583 (DEKRSY)	1	66.2	120.63	51.38	32.75	1399.55	700.784	2	0.000922	0.658	176	184	35776	8565	5mg_eAf	HCD	3
Q5SSJ5	Heterochromatin protein 1-binding protein 3 OS	HP1BP3	HP1BP3	sGASVVAIR	unique	S1 ADPr_HCD_249_347_583 (DEKRSY)	1	58.57	104.33	51.26	32.95	1399.55	700.784	2	-0.000658	-0.47	176	184	36326	8600	5mg_eAf	HCD	1
Q5SSJ5	Heterochromatin protein 1-binding protein 3 OS	HP1BP3	HP1BP3	sGASVVAIR	unique	S1 ADPr_HCD_249_347_583 (DEKRSY)	1	42.62	95.48	54.26	32.75	1399.55	700.784	2	0.000802	0.573	176	184	38971	9594	5mg_eAf	HCD	2
Q5SSJ5	Heterochromatin protein 1-binding protein 3 OS	HP1BP3	HP1BP3	sGASVVAIR	unique	S1 ADPr_HCD_249_347_583 (DEKRSY)	1	58.57	108.22	51.12	32.75	1399.55	700.784	2	0.000802	0.573	176	184	38974	9598	5mg_eAf	HCD	2
Q12906	Interleukin enhancer-binding factor 3 OS	ILF3	ILF3	SGGNSYGSGGASYNPGsHGGYGGGSGGGSSYQGK	unique	S17 ADP-Ribosyl-EThcD (SRDEKY)	0.08	0	13.38	24.37	32.17	3552.29	1185.1	3	0.000436	0.123	816	849	32666	6824	5mg_eAf	EThcD	1
Q12906	Interleukin enhancer-binding factor 3 OS	ILF3	ILF3	SGGNSYGSGGASyNPGSHGGYGGGSGGGSSYQGK	unique	Y13 ADPr_HCD_249_347_583 (DEKRSY)	0	0	141.15	36.78	32.17	3552.29	1185.1	3	0.000436	0.123	816	849	31908	6825	5mg_eAf	HCD	1
Q12906	Interleukin enhancer-binding factor 3 OS	ILF3	ILF3	SGGNSYGSGGASYNPGSHGGyGGGSGGGSSYQGK	unique	Y21 ADP-Ribosyl-EThcD (SRDEKY)	0.1	0	13.94	20.59	32.22	3553.29	1185.44	3	1	-0.403	816	849	32670	6841	5mg_eAf	EThcD	1
Q12906	Interleukin enhancer-binding factor 3 OS	ILF3	ILF3	SGGNSYGSGGASyNPGSHGGYGGGSGGGSSYQGK	unique	Y13 ADPr_HCD_249_347_583 (DEKRSY)	0	0	153.23	40.24	32.22	3553.29	1185.44	3	1	-0.403	816	849	31919	6842	5mg_eAf	HCD	1
Q9NQS7	Inner centromere protein OS	INCENP	INCENP	sFIKR	razor	S1 ADP-Ribosyl-EThcD (SRDEKY)	1	117.08	121.2	18.09	28.33	1190.45	397.825	3	-0.000144	-0.121	518	522	29718	4729	5mg_eAf	EThcD	3
Q9NQS7	Inner centromere protein OS	INCENP	INCENP	sFIKR	razor	S1 ADP-Ribosyl-EThcD (SRDEKY)	1	108.29	115.09	19.19	28.33	1190.45	397.825	3	0.000576	0.483	518	522	28032	4789	5mg_eAf	EThcD	1
Q9NQS7	Inner centromere protein OS	INCENP	INCENP	sFIKR	razor	S1 ADP-Ribosyl-EThcD (SRDEKY)	1	108.29	112.74	17.55	28.33	1190.45	397.825	3	-0.000444	-0.373	518	522	32601	5663	5mg_eAf	EThcD	2
Q92833	Protein Jumonji OS	JARID2	JARID2	sTGPAVNGLK	unique	S1 ADPr_HCD_249_347_583 (DEKRSY)	1	88.53	98.55	38.25	29.75	1483.58	742.795	2	0.000742	0.5	399	408	31771	6602	5mg_eAf	HCD	1
Q92833	Protein Jumonji OS	JARID2	JARID2	sTGPAVNGLK	unique	S1 ADPr_HCD_249_347_583 (DEKRSY)	1	120.85	126.44	42.76	29.75	1483.58	742.795	2	0.000742	0.5	399	408	31773	6605	5mg_eAf	HCD	1
Q92833	Protein Jumonji OS	JARID2	JARID2	sTGPAVNGLK	unique	S1 ADPr_HCD_249_347_583 (DEKRSY)	0.99	91.39	89.42	18.2	29.78	1483.58	742.797	2	0.00562	3.79	399	408	34521	7603	5mg_eAf	HCD	2
Q9UK76	Jupiter microtubule associated homolog 1 OS	JPT1	JPT1	SSGGrEDLESSGLQR	unique	R5 ADPr_HCD_249_347_583 (DEKRSY)	0.95	31.5	70.44	27.6	28.64	2117.81	706.943	3	0.00124	0.583	70	84	31633	6376	5mg_eAf	HCD	1
Q9UK76	Jupiter microtubule associated homolog 1 OS	JPT1	JPT1	sSGGREDLESSGLQR	unique	S1 ADP-Ribosyl-EThcD (SRDEKY)	1	44.63	451.21	86.08	28.64	2117.81	706.943	3	0.00124	0.583	70	84	32529	6379	5mg_eAf	EThcD	1
Q9UK76	Jupiter microtubule associated homolog 1 OS	JPT1	JPT1	SSGGrEDLESSGLQR	unique	R5 ADPr_HCD_249_347_583 (DEKRSY)	0.53	31.5	136.42	32.75	28.64	2117.81	706.943	3	0.00124	0.583	70	84	31635	6380	5mg_eAf	HCD	1
Q9UK76	Jupiter microtubule associated homolog 1 OS	JPT1	JPT1	SSGGrEDLESSGLQR	unique	R5 ADPr_HCD_249_347_583 (DEKRSY)	0.43	25.59	121.73	30.67	28.78	2117.81	1059.91	2	-9.81e-05	-0.0463	70	84	31644	6395	5mg_eAf	HCD	1
Q9UK76	Jupiter microtubule associated homolog 1 OS	JPT1	JPT1	SSGGrEDLESSGLQR	unique	R5 ADPr_HCD_249_347_583 (DEKRSY)	1	31.5	79.59	38.17	28.61	2117.81	706.943	3	0.00142	0.668	70	84	34449	7485	5mg_eAf	HCD	2
Q9UK76	Jupiter microtubule associated homolog 1 OS	JPT1	JPT1	sSGGREDLESSGLQR	unique	S1 ADP-Ribosyl-EThcD (SRDEKY)	1	50.64	464.26	92.56	28.91	2117.81	706.943	3	0.00289	1.36	70	84	35141	7487	5mg_eAf	EThcD	2
Q9UK76	Jupiter microtubule associated homolog 1 OS	JPT1	JPT1	SSGGrEDLESSGLQR	unique	R5 ADPr_HCD_249_347_583 (DEKRSY)	0.24	31.5	125.35	40.34	28.91	2117.81	706.943	3	0.00289	1.36	70	84	34451	7488	5mg_eAf	HCD	2
Q9UK76	Jupiter microtubule associated homolog 1 OS	JPT1	JPT1	SSGGrEDLESSGLQR	unique	R5 ADPr_HCD_249_347_583 (DEKRSY)	0.13	25.59	95.94	33.09	28.68	2117.81	1059.91	2	0.000642	0.303	70	84	34472	7522	5mg_eAf	HCD	2
Q9H910	Jupiter microtubule associated homolog 2 OS	JPT2	JPT2	sIPAGAEPGEK	unique	S1 ADPr_HCD_249_347_583 (DEKRSY)	1	82.78	105.72	18.71	28.89	1595.59	798.803	2	0.000642	0.402	132	142	29517	5675	5mg_eAf	HCD	1
O95251	Histone acetyltransferase KAT7 OS	KAT7	KAT7	sQQQPTPVTPK	unique	S1 ADPr_HCD_249_347_583 (DEKRSY)	1	64.19	51.21	25.42	30.05	1750.7	876.356	2	0.00118	0.675	80	90	28885	5003	5mg_eAf	HCD	3
O95251	Histone acetyltransferase KAT7 OS	KAT7	KAT7	sQQQPTPVTPK	unique	S1 ADPr_HCD_249_347_583 (DEKRSY)	1	110.16	137.46	22.12	30.05	1750.7	876.356	2	0.00118	0.675	80	90	28887	5006	5mg_eAf	HCD	3
O95251	Histone acetyltransferase KAT7 OS	KAT7	KAT7	sQQQPTPVTPK	unique	S1 ADPr_HCD_249_347_583 (DEKRSY)	1	48.49	38.53	20.83	29.95	1750.7	876.355	2	-0.000518	-0.296	80	90	29147	5066	5mg_eAf	HCD	1
O95251	Histone acetyltransferase KAT7 OS	KAT7	KAT7	sQQQPTPVTPK	unique	S1 ADPr_HCD_249_347_583 (DEKRSY)	1	113.15	119.55	24.09	29.95	1750.7	876.355	2	-0.000518	-0.296	80	90	29149	5070	5mg_eAf	HCD	1
O95251	Histone acetyltransferase KAT7 OS	KAT7	KAT7	sQQQPTPVTPK	unique	S1 ADPr_HCD_249_347_583 (DEKRSY)	1	55.38	44.98	28.16	30.07	1750.7	876.356	2	-3.81e-05	-0.0218	80	90	31860	6012	5mg_eAf	HCD	2
Q8NHM5	Lysine-specific demethylase 2B OS	KDM2B	KDM2B	kYEKPQELSGR	unique	K1 ADPr_HCD_249_347_583 (DEKRSY)	1	86.6	217.29	23.99	31.12	1874.76	625.927	3	1.59e-05	0.00846	805	815	26789	4333	5mg_eAf	HCD	3
Q8NHM5	Lysine-specific demethylase 2B OS	KDM2B	KDM2B	KYEKPQELsGR	unique	S9 ADP-Ribosyl-EThcD (SRDEKY)	1	43.97	260.15	28.4	31.12	1874.76	625.927	3	-0.000344	-0.183	805	815	27594	4336	5mg_eAf	EThcD	3
Q8NHM5	Lysine-specific demethylase 2B OS	KDM2B	KDM2B	kYEKPQELSGR	unique	K1 ADPr_HCD_249_347_583 (DEKRSY)	1	61.59	155.03	20.6	31.2	1874.76	625.927	3	-0.000524	-0.279	805	815	27042	4394	5mg_eAf	HCD	1
Q8NHM5	Lysine-specific demethylase 2B OS	KDM2B	KDM2B	KYEKPQELsGR	unique	S9 ADP-Ribosyl-EThcD (SRDEKY)	1	43.97	267.34	41.16	31.2	1874.76	625.927	3	-0.000524	-0.279	805	815	27904	4396	5mg_eAf	EThcD	1
Q8NHM5	Lysine-specific demethylase 2B OS	KDM2B	KDM2B	KYEKPQELsGR	unique	S9 ADP-Ribosyl-EThcD (SRDEKY)	1	40.45	206	25.28	31.28	1874.76	625.927	3	0.000376	0.2	805	815	30530	5448	5mg_eAf	EThcD	2
Q07666	KH domain-containing, RNA-binding, signal transduction-associated protein 1 OS	KHDRBS1	KHDRBS1	SGsmDPSGAHPSVR	unique	S3 ADPr_HCD_249_347_583 (DEKRSY), M4 Oxidation	11 %, 100 %	14.96, 1'000.00	190.79	67.66	29.37	1940.68	647.899	3	-0.000319	-0.164	18	31	26409	3708	5mg_eAf	HCD	3
Q07666	KH domain-containing, RNA-binding, signal transduction-associated protein 1 OS	KHDRBS1	KHDRBS1	sGSmDPSGAHPSVR	unique	S1 ADP-Ribosyl-EThcD (SRDEKY), M4 Oxidation	100 %, 100 %	79.35, 1'000.00	266.79	29.1	29.37	1940.68	647.899	3	-0.000319	-0.164	18	31	27392	3711	5mg_eAf	EThcD	3
Q07666	KH domain-containing, RNA-binding, signal transduction-associated protein 1 OS	KHDRBS1	KHDRBS1	sGSmDPSGAHPSVR	unique	S1 ADPr_HCD_249_347_583 (DEKRSY), M4 Oxidation	100 %, 100 %	74.81, 1'000.00	227.32	63.18	29.37	1940.68	647.899	3	-0.000319	-0.164	18	31	26412	3712	5mg_eAf	HCD	3
Q07666	KH domain-containing, RNA-binding, signal transduction-associated protein 1 OS	KHDRBS1	KHDRBS1	SGsmDPSGAHPSVR	unique	S3 ADPr_HCD_249_347_583 (DEKRSY), M4 Oxidation	8 %, 100 %	18.45, 1'000.00	148.79	31.45	29.37	1940.68	971.345	2	-0.000313	-0.161	18	31	26414	3717	5mg_eAf	HCD	3
Q07666	KH domain-containing, RNA-binding, signal transduction-associated protein 1 OS	KHDRBS1	KHDRBS1	sGSmDPSGAHPSVR	unique	S1 ADPr_HCD_249_347_583 (DEKRSY), M4 Oxidation	100 %, 100 %	57.16, 1'000.00	189.3	43.7	29.37	1940.68	971.345	2	-0.000313	-0.161	18	31	26416	3720	5mg_eAf	HCD	3
Q07666	KH domain-containing, RNA-binding, signal transduction-associated protein 1 OS	KHDRBS1	KHDRBS1	SGsmDPSGAHPSVR	unique	S3 ADPr_HCD_249_347_583 (DEKRSY), M4 Oxidation	0 %, 100 %	1.21, 1'000.00	193.07	63.01	29.51	1940.68	647.9	3	0.000791	0.407	18	31	25070	3774	5mg_eAf	HCD	1
Q07666	KH domain-containing, RNA-binding, signal transduction-associated protein 1 OS	KHDRBS1	KHDRBS1	sGSmDPSGAHPSVR	unique	S1 ADP-Ribosyl-EThcD (SRDEKY), M4 Oxidation	100 %, 100 %	79.35, 1'000.00	275.61	27.12	28.76	1940.68	647.9	3	0.00187	0.964	18	31	25700	3776	5mg_eAf	EThcD	1
Q07666	KH domain-containing, RNA-binding, signal transduction-associated protein 1 OS	KHDRBS1	KHDRBS1	sGSmDPSGAHPSVR	unique	S1 ADPr_HCD_249_347_583 (DEKRSY), M4 Oxidation	100 %, 100 %	43.73, 1'000.00	202.17	48.73	28.76	1940.68	647.9	3	0.00187	0.964	18	31	25072	3777	5mg_eAf	HCD	1
Q07666	KH domain-containing, RNA-binding, signal transduction-associated protein 1 OS	KHDRBS1	KHDRBS1	SGsmDPSGAHPSVR	unique	S3 ADPr_HCD_249_347_583 (DEKRSY), M4 Oxidation	4 %, 100 %	18.45, 1'000.00	137.47	54.1	29.33	1940.68	971.345	2	-0.000673	-0.347	18	31	25083	3794	5mg_eAf	HCD	1
Q07666	KH domain-containing, RNA-binding, signal transduction-associated protein 1 OS	KHDRBS1	KHDRBS1	sGSmDPSGAHPSVR	unique	S1 ADPr_HCD_249_347_583 (DEKRSY), M4 Oxidation	100 %, 100 %	40.49, 1'000.00	173.03	44.5	29.33	1940.68	971.345	2	-0.000673	-0.347	18	31	25086	3799	5mg_eAf	HCD	1
[truncated: 3,208 more rows]

## Sheet: 10 mg
UniprotID, protein accession	Protein Name	Gene Name, Protein Group	Gene Name	Peptide Sequence	Unique_Pep	Variable Modifications	Localization Probability	Ascore	Peptide Score	Mascot:Score	Mascot:Identity Threshold	Actual Mass	Observed Mass	Charge	Delta AMU	Delta PPM	Start	Stop	SpectrumID	Scans	Sample	Fragmentation	Sample Number
[truncated: 6,521 more rows]

[truncated: 1 more sheets: 20 mg]
