# Supplementary material for: Engineering Af1521 improves ADP-ribose binding and identification of ADP-ribosylated proteins
Source: Nat Commun. 2020 Oct 15;11:5199. doi: 10.1038/s41467-020-18981-w (PMC7566600; doi:10.1038/s41467-020-18981-w)
Supplement: Supplementary file 9 — Source Data [file 41467_2020_18981_MOESM9_ESM.xlsx]

## Sheet: Information
Data Source File
Engineering Af1521 improves ADP-ribose binding and identifiaction of ADP-ribosylated proteins
Nowak et al.

## Sheet: Fig.1A
Coomassie gel of H2B binding assay with WT Af1521						Coomassie gel of H2B binding assay with eAf1521
Note: same as Fig. 1D

## Sheet: Fig.1E
Coomassie gel of H2B binding assay with WT Af1521-K35E-Y145R						Coomassie gel of H2B binding assay with eAf1521-E35K-R145Y
Coomassie gel of H2B binding assay with eAf1521-I144G

## Sheet: Fig.2A
ADPr peptides
Sum of normalised intensities
Row Labels	FC(UT_eAf_WT)	negLOG(pV(UT_eAf_WT))
GKMQSRFDMAENVVIVASQK	0.44801	0.0696752
RLTLASALEEKLVDENMVR	0.105488	0.220036
VDATEESDLAQQYGVRGYPTIK	0.633892	0.547661
LSAKPPAKVEAKPK	-1.04458	0.299019
SVGPDFGK	0.265545	0.206279
RNAFRIQVEKVFSIISSEK	0.374208	0.18511
KGKTKHLIR	0.114177	0.336709
ITGTKEGIEKAR	-0.298748	0.341504
SYGRPPPDVEGMTSLK	0.339768	0.35307
SAPAPK	0.753399	0.205106
DKGLVEKLTAYAMTIPFVR	0.418097	0.342387
SMMNLQTK	0.698857	0.216495
NQSQGYNQWQQGQFWGQKPWSQHYHQGYY	0.717188	0.574065
RLAPEYEAAATR	0.534779	0.4825
KLPSDVNEGKTVFIRNLSFDSEEEELGELLQQFGELK	0.605776	0.101786
LSAKPAPPKPEPKPR	-0.216755	0.1914
LSAKPAPPKPEPRPK	-0.216755	0.1914
IAPRPASGPIRPIVR	0.361083	0.325795
SGGGGGGGGSSWGGR	0.730516	0.69604
SVGGSGGGSFGDNLVTR	0.248184	0.0444265
KQPPVSPGTALVGSQKEPSEVPTPK	-0.160005	0.142137
SGGGYGGDR	0.250104	0.0545049
SVGRPPGPYTR	-0.145433	0.0285002
KSDLGVHLR	0.470887	0.121554
SAPPPMNFTDLLR	0.079277	0.101626
QQFLGHMRGSLLTLQR	0.231732	0.273661
SSGPTSLFAVTVAPPGAR	1.24218	2.18834
SKGQVKEEGINK	1.44097	0.122399
SGASGASAAPAASAAAALAPSATR	0.184874	0.141139
SLLGK	0.19491	0.3411
STPKEETVNDPEEAGHR	-0.890374	0.186501
SGGSGHAVAEPASPEQELDQNKGK	0.474839	0.153856
SGAISAIK	-0.307362	0.460528
AELARQQK	-3.34411	0.445994
KSKGPSPSR	-3.34411	0.445994
KSLSGSPLK	-0.0670381	0.127417
ELGTVKYTLEPVLK	-1.20782	0.110248
SLLSK	-0.00457792	0.00914807
SPCPQEKSKDSLVQSCPGSLSLCAGVK	-1.50002	0.00584841
ASGNYATVISHNPETKK	0.564397	0.0330861
AKVIAAEGEMNASRALK	-0.316269	0.0795379
RYQQEVDRIKEAVR	0.459272	0.195094
YLRQGYQEMTKVHTIPWDGKKR	0.275628	0.156193
NMEQTVKDLQLR	0.0402246	0.309132
SYLGLR	0.795606	0.505356
SGASEANLIVAK	-0.530366	0.241238
LLSISGKR	1.57685	2.14481
RPVSGLGPPGR	0.0272603	0.298525
SIPPR	0.283386	0.0204887
SAGGLMFNTGIGQHILKNPLIINSIIDK	0.629936	0.147181
EMLIRVNMEDLREQTHTRHYELYR	0.182436	0.207919
ISLGK	0.194912	0.34084
SLIGK	0.194912	0.34084
SLVMHTPPVLKK	-0.254725	1.42721
LTAEAIQTPLKSAK	0.077509	0.147189
SSPAAFINPPIGTVTPALK	0.419449	0.318494
KGADSLEDFLYHEGYACTSIHGDR	1.15559	1.29645
HHMGVRYIEVYK	0.410592	0.499342
ITWWLCAIPYSILIFVYDEIRKLLIR	0.169207	0.0130247
SGSMDPSGAHPSVR	0.716765	0.253785
QRLLARAEK	0.302607	0.0797812
SSGPYGGGGQYFAKPR	1.15428	1.1553
YLPHSAGR	-0.104137	0.117115
SYGRPPPDVEGMTSLKVDNLTYR	0.468035	0.17834
YIAESK	-1.86378	0.488406
SKGQVKEEGINKSEK	1.0132	0.788075
HGSLGFLPR	0.280254	0.0626891
SILAKPSSSPDPR	-0.397204	0.40769
SKGESDDFHMDFDSAVAPR	0.259789	0.0976713
SKGQVKEEGINKSEKR	0.888634	1.20795
GSGRPLPGR	0.269248	0.11954
TQARPVGVKIPTCKITLKETFLTSPEELYR	0.291402	0.017139
EMTNHQKKRAAEMMASLLK	-0.221906	0.00900051
SAHVTVSGGTPKGEAVLGTHK	0.574125	0.0898319
SLHSAGPPLLAVTAAPPAQPLAK	0.17845	0.579401
EIIQKLMLDGDRNKDGK	0.0889055	0.179286
TLSGFSSTSVLPHTGYIYHSDIVQSLPPDLR	0.274114	0.0151008
SSQQPSTPQQAPPGQPQQGTFVAHK	-0.00300756	0.187287
LSAKPAPPKPEPKPK	0.876756	1.09447
GPLPPLRPLSSTGYRPSPR	0.165877	0.0221468
SPVKATAPEVK	-0.148229	0.275318
QVSSPNAQKPFAHYQR	-1.24518	0.424778
LSAMLVPVTPEVKPK	-0.541508	0.48016
KFSGFSAKPNNSGEAPSSPTPKR	0.493367	0.11634
NERGVEIAKECLER	-4.01647	0.848947
VGIQQGLLSQSTR	-0.422095	0.0113607
SNSNAVSAIPINKDNLFGGVVNPNEVFCSVPGR	0.366404	0.138475
KFSGFSAKPNNSGEAPSSPTPK	0.312873	0.240124
SASSFFK	0.571615	0.268116
TKYPTQSGKPPLLVSAPSKSESALSCLSK	-0.185939	0.670885
SGAQASSTPLSPTR	0.34191	0.142618
RVDAGHTDQPVPSGSVGGPARPASGPR	-3.97973	0.427243
AALKEDRSYGLSCGRVSDGSK	0.21228	0.358197
STEFPR	0.0951282	0.165101
IVKPVKVSAPR	0.550793	0.0971157
SPSAESKKPKWVPPAASGGSR	-0.774106	0.0527391
SAGGLMFNTGIGQHILK	0.808242	1.4217
FRPGSGPPSR	-0.49113	0.61613
PEPAKSAPAPK	0.122422	0.0444709
GQFIANLTKGDIVLGAEPVVAESTISPTKSPLR	-1.54466	1.29318
DRPASGSPFQLFLSK	0.42376	0.380581
RSRSPGRR	0.544485	0.12253
INSGPDPR	0.689976	0.35389
SAASEQHVFK	-0.276635	0.529756
SLSGSPLK	0.849886	0.93512
SGNLPSKR	-0.249611	0.656349
EYSGFAGVSRPR	0.237609	0.226619
DAAAVLVSRFITRPDVK	0.0506841	0.287835
SWHPQTLR	0.330343	0.299961
SVGSVGDSPREPR	1.29735	0.284714
SVLLPTHR	0.102847	0.0493634
STANKYQVFFFGTHETAFLGPK	0.510134	0.31586
SKKDDINLLPSKSSVTK	0.130807	0.0165858
SGVSLAALKK	0.953929	2.21841
ILHFLQDASIGELTLIPQCSQK	0.0277907	0.0097523
SILVPNEELSMVMSSK	0.182361	0.611944
LLLSK	0.131138	0.825219
SFYSSHYAR	0.167731	0.188044
SSGASVTTQPTEFK	0.232767	0.0685802
ISQHEAKIKSLTEYLQNVEQKKR	0.384155	0.00389243
HVVFGK	1.43859	1.71908
SLGNILQAKPTSSPAK	-0.0261853	0.260949
SFVLSR	0.93565	0.460412
SSFSITR	0.539621	0.126607
KNMRAAPR	1.82877	0.152679
SAHSLQPSISQK	0.674252	0.604596
SSAPPSLAGPAVSHR	0.52309	0.349457
SHLSLR	-0.0421307	0.102131
TARFGSALVPTGNLQLRKK	-0.538075	0.0916399
EGQEKEESKKDRK	0.320713	0.0577133
FLSSGKEQKPKPK	0.267684	0.0101817
LVLDPGEAPLVPVYSGK	0.679993	0.911833
SIRDTPAK	1.24997	0.66969
YIATITDKEMLKK	0.344221	0.231587
INAEIEKQLRRDKR	0.461387	0.481071
DRDKARDR	-0.984581	0.64758
RDDGLSAAAR	-0.984581	0.64758
SVPVTKPVPVTKPITVTK	0.223376	0.0225026
DYDSALLQEVR	-0.137814	0.0176876
AIKVEQATKPSFESGR	0.672389	0.424266
LGSDPQK	-0.039913	0.180491
SVRPGASYK	-0.163598	0.205558
SQNTKPYLK	0.782118	1.29884
LRSDAGLESDTAMK	0.593969	0.191713
SGLKKPVVASSLKR	0.413965	0.174565
ERSGVSLAALKK	0.391428	0.31532
VAPEEHPVLLTEAPLNPK	2.26722	3.42215
SFGIR	0.310554	0.174484
FSQMLQDKPLRTSWQR	-0.692028	0.469169
VSLPK	0.793306	0.421557
TIQRPVTMGDEGGLRRLQSLIK	-0.75373	0.605058
QKMQQLEQMLTALDQMRRSIVSELAGLLSAMEYVQK	-0.3176	0.0321279
GKSGAALSK	1.7055	0.311844
TYKNPSLR	-1.13543	0.164713
SGGASHSELIHNLR	1.52138	1.39588
AAQCGHPVLCVQPHHIGVAVK	2.21726	2.52412
LGKSNIQAR	-0.587574	1.09782
AFAKRALYGR	0.085983	0.140382
GTGASGSFKLSKKVIPK	0.603671	0.244149
LSTSGNRPPANAETFSCNK	-0.182563	0.0881459
EALAQR	-0.593416	0.347383
LKISLGK	-0.089292	1.58645
SKSSSFGR	-0.522195	0.0431546
MIQKCRSSWDPYDQK	0.996409	1.02006
RFSQMLQDKPLR	1.14361	0.351212
SVGRPPGPYTRK	0.322158	0.0272801
AETELDFACDQCGRR	0.547182	0.121552
RRDDGLSAAAR	0.233719	0.19864
SLPLR	0.48445	0.0954032
SKSEEAHAEDSVMDHHFR	0.669279	0.13183
LKTSLGK	-1.3054	0.368251
LLSISGK	1.8625	2.67654
KFFGVIPSGK	-0.000294134	0.886608
TVSNSVPGRPVSSLGPGQTVSSSGPTIKPK	0.069104	0.196844
SDKPDMAEIEKFDKSK	0.756225	0.748628
ANITLSGKK	0.0977396	0.156308
LSSYPK	1.09634	0.405039
GSYVSIHSSGFR	0.43691	0.442669
SLYIQAK	0.18338	0.316703
SIVFHR	-0.623158	0.17882
LKSQNTKPYLK	-0.746909	1.44624
AALSSPR	-0.655604	0.19337
SQRYESLK	-0.385734	0.0153535
KTLSGFSSTSVLPHTGYIYHSDIVQSLPPDLR	0.0378039	0.774661
KLSLIK	0.929245	0.147609
KLSSYPK	-0.0318684	0.675287
RKAQSIPARKR	0.689377	0.359073
KPASGPGAVVRPPKAPEDFSQNWK	0.169401	0.399832
HATLSLSIPRVAPEHEGHYVCEVQDRRSHDK	-0.0278042	0.0405813
LTGPSHSKGSLGEER	-1.54067	0.874293
NKGSVLIPGLVEGSTK	-0.209582	0.693204
SSGKTPETLVPTAPK	-0.289298	0.639529
SSADKIGEVSSPK	1.69123	2.0065
SGLKKPVVASSLK	0.345508	0.0718071
RPVSLAK	0.0452813	0.264324
KPPEKLPVSSKPGK	0.663357	1.46245
SRAWVLEK	-0.435433	0.0190412
SSQLLEPAVEETTKK	-0.486807	0.702459
SHAVGPQEIR	0.243415	0.1804
VGAGAPVYMAAVLEYLTAEILELAGNAAR	1.04314	0.171101
SNYNLPMHK	0.61721	0.252097
LSSLPWMVLK	-0.0426791	0.103332
SWPAAIPHLR	0.368488	0.349817
STPQPPSGK	0.0584672	0.10266
AFAHITGGGLLENIPR	1.58296	1.00627
SSFSHYSGLK	0.679568	0.489845
LSPPR	0.104476	0.190936
IWHHTFYNELR	2.69165	4.15357
NKGSVLIPGLVEGSTKR	0.516	0.442311
SFLKR	0.376895	0.0100099
SKTDNSSLSSPLNPK	0.670404	0.844594
SNTSLPPLPFKR	0.212423	0.229598
GPPDFSSDEEREPTPVLGSGAAAAGR	0.465808	0.145635
SENVDVGKPALGK	0.604326	0.399968
KKISGPNPLSCLKK	-0.103737	0.405185
VRYPGPHPR	0.748784	0.831812
GRKPGSVVAAAAAEAK	0.809158	0.308668
MYSYPAR	0.802999	0.40465
SSLHTLTK	0.593319	0.655615
KKISGPNPLSCLK	-0.137416	0.0263083
KASGPPVSELITK	0.735748	1.84718
ISSLSGAHR	-0.173273	0.102572
LRLIEER	-0.941828	0.0957015
SDAGLESDTAMK	1.58493	0.505286
LISTVSKK	0.310213	0.178835
SMSFPTGK	0.566156	0.411176
ATTATMATSGSAR	0.666003	0.0909777
IEVQEEMEKTKITTYEKELK	0.220645	0.193798
GSGSGFKPFK	0.268917	0.073865
SAPASQASLR	0.206444	0.00991867
EEGINKSEKR	0.12816	0.107472
EVVKPLLVSTLGEKSGK	0.37388	0.28641
GPLLVSTESHPVKSGIHK	-0.00706153	1.00905
SSQPLASK	1.71912	0.714718
LSDEFSKSHK	-0.504135	0.116417
SSPSILAVQR	0.409079	0.394275
EKSGIQPLCPER	0.70558	0.23814
GPPPSGRPPAR	0.476802	0.372699
SSNSLVFQTLPR	0.283909	0.177607
GKSGAALSKK	2.08058	0.756698
SSFANVAAATPAIK	0.305726	0.125998
FHCPHCDTVIAR	-0.12135	0.252157
SIYFSSPK	-0.0311012	0.183228
HGGGGGGGSGPSAGSGGGGFGGSAAVAAATASGGK	-0.424296	0.99729
AQKPWLKRLK	1.05686	1.18199
IFPPETSASVAATPPPSTASAPAAVNSSASADKPLSNMK	0.324623	0.0443914
RIAPRPASGPIRPIVR	0.400415	0.31898
SDLGVHLR	0.199427	0.114271
VVRPDSELGERPPEDNQSFQYDHEAFLGK	0.867593	0.43528
QERDRKFLEEEPQLR	0.77632	2.51555
SDLYSSGR	0.144698	0.16612
TLSGFSSTSVLPHTGYIYHSDIVQSLPPDLRR	0.197644	0.0655795
SGFSSPSPSQTSSLGTAFTQHHRPVITGPR	0.198149	0.142884
IKGEHPGLSIGDVAK	1.92153	2.215
SLGTQPPKK	2.54272	3.13599
SSGTASSVAFTPLQGLEIVNPQAAEKK	0.617398	0.661677
VLELMNKLLSPVVPQISAPQSNKERLK	0.719639	0.294853
EKPQANVPSALPSLPAGSGLKR	-0.176955	1.31102
LKTITGNSAAVITPFK	0.181475	0.0836041
YFNPTGAHASGCIGEDPQGIPNNLMPYVSQVAIGR	2.37534	0.569874
GEPRAPWVEQEGPEYWDR	-3.16311	0.848802
AAAAAAAAAAGAAGGRGSGPGR	0.665906	0.640673
LAGTSGSDKGLSGK	-0.184349	0.545747
QLVSKPLSSSVSNNKR	-3.33359	0.881988
NQPTNVTLSSGFVADR	0.0230043	0.191827
KKTLQLALDLVSSR	0.686115	0.293385
GSGYHLLQSDSMLLVLSEPGPARPR	0.522831	0.229569
SKQAILAAQR	0.07006	0.140211
SLVMHTPPVLK	0.287854	0.186866
KISGPNPLSCLK	0.115319	0.00757929
SSNVSYKYSKVNK	0.465473	0.219367
SSVVPSVILKPENIK	0.248434	0.449043
LAGTSGSDKGLSGKR	-0.0651887	0.0537749
SPSLLQSGAKK	0.615668	0.33261
STAPSLALLADSEKPSHK	0.189357	0.251824
VGVKEELLAVGKFTR	0.29021	0.105439
KPLSGNSNSSGSESFK	-0.256548	1.20625
GSATNYITR	0.214816	0.253182
IGEVSSPK	1.01886	0.889892
GLDWDAGHLSNR	-0.603122	0.600317
VEHDLQELDSR	-0.603122	0.600317
AETEALSKLREDFRMQNK	0.0593886	0.308145
AGPNASIISLKSDK	-0.150231	0.625106
NLKWIGLDLSNGKPR	-1.02222	0.203867
LAHYNKR	1.65366	0.0665411
RLAAEATEWQR	2.04072	1.64319
SGGGIVEPIPLNIK	0.302618	0.0253555
QQKPTLSGQR	0.282273	0.0323017
SSVKTPESIVPIAPELQPSTSR	-0.0103477	0.175968
KASGSGGGSAALGPSGFGPSGGSGTKLPK	0.0177323	0.0980142
SLGPGAGPR	0.420378	0.0478045
KRFSQMLQDKPLR	0.190392	0.0158076
SGLRQDPQSTAAATVLK	0.828939	0.800249
SAPSGLVR	0.735399	0.159005
AEENALQQKACGSEIMQK	0.493782	0.0101372
SSGMDKESALDKSDLKK	0.454755	0.330819
SSVGPSKPVSQPR	1.13979	0.91711
GGSGSHNWGTVKDELTESPK	-0.0447621	0.0930609
SNTSLPPLPFK	-0.0302613	0.9596
DSPELKETGKYWSLKIEPYNIK	-3.23207	0.427243
YFNPTGAHASGCIGEDPQGIPNNLMPYVSQVAIGRR	2.24348	1.34612
SYLSGGAGAAGGGGADPGNKK	0.437731	0.069851
SSGGREDLESSGLQR	0.219227	0.53512
GYSSLLKR	0.480226	0.0201845
IGAEVYHNLK	0.872301	0.797466
SGVSLAALK	0.967002	2.14937
SLSHPSHSRPGPMVTPHNK	0.831407	0.818175
GTKRDPALNSGVSQKPDPAK	0.4199	0.0924268
SLYTDESSKPGK	0.712454	0.740263
VQRPCTSTPMIDSFVR	1.09947	1.09516
SSQLLEPAVEETTK	-0.0182617	0.459923
SLIVEGK	0.17393	0.113844
KTPSKPPAQLSPSVPK	0.950671	2.13889
SAFMAPVPTK	0.143902	0.1693
FGISSVPTK	0.636055	0.292329
SVGPDFGKK	-1.28105	0.411348
GQVKEEGINKSEKR	0.279938	0.436774
SGNFGGSR	1.5653	1.89819
KPYMCK	1.43706	0.563133
ESVNLGKSEGFK	1.19479	0.195425
SGRPSLR	0.59456	0.145255
SFAANGIQAHPESSTGSDAR	-0.784576	0.0202953
SLPIR	0.865166	0.266586
EEGINKSEK	-0.537457	0.863685
SVRPGASYKR	-0.122162	0.329669
NMGGPYGGGNYGPGGSGGSGGYGGR	1.21082	0.503843
TLHGNAPAPGTPAASGWQPPTYHSGR	0.336261	0.0687303
EYLEKIQGAQK	0.0244703	0.240004
RLVLDPGEAPLVPVYSGK	0.203305	0.186196
GSVPLSSSPPATHFPDETEITNPVPK	-0.119485	0.00853899
NKSGIISEPLNK	0.779378	0.361417
SPSGDRPAVGHSGLKPLSGETPLSAYK	-0.11007	1.12
LGAVPATSGPTTFK	0.181273	0.00633302
ITVPGNFQGHSGAQCITCSYK	1.96419	1.00545
SAGSMCITQFMK	0.409629	0.338972
SLGTQPPK	2.33354	2.73634
FSQMLQDKPLR	0.298806	0.0136414
QLPDKWQHDLFDSGFGGGAGVETGGK	1.04646	1.13588
LSVLHIHGVYTNPSGIVLHPAGYQNVLR	2.08521	3.03619
SSAVIEQGDCK	0.304528	0.104039
SLPASITMHK	0.307879	0.134469
KPRPVSQLVAQQVTQQFVPPTQSK	0.682757	0.830102
LPAISGRGARPPR	-2.18474	0.217953
VSSAEGAAKEEPK	-0.670415	0.179861
KSKGESDDFHMDFDSAVAPR	0.0791528	0.469899
SQAGVSSGAPPGR	1.05695	0.224447
LMQAQLKEEQAGRDEEQR	0.114232	0.0105918
KVSSAEGAAKEEPK	0.934258	0.971129
KYEKPQELSGR	-0.187033	0.0878895
DVSGLR	0.613885	1.102
SANNTPENSPNFPNFR	0.55379	0.230073
SYVNYK	0.273205	0.357903
EAGPNPSRPTSWKSEGSMSTDKR	0.993014	0.291744
KSLFK	-0.269638	0.415128
SAPPQLPSFYK	0.587886	0.444068
SLSLK	0.698145	0.3574
SSVNSAVLK	-0.0649492	0.686164
TRTHSKRQR	-3.0839	0.427243
SQAVEKPPSEKPR	0.30763	0.168586
DVVKHRTSIFIAHR	-0.0895185	0.112829
RISYAKTKTRAEVR	-0.0895185	0.112829
SAPDTQERPPVR	0.578084	0.795307
SVPGYKPK	0.398396	0.306737
VTGSLSSAK	1.25742	1.18182
LDLPGNLPGSK	-0.0112336	1.06542
SAPSGPVR	1.46843	1.58526
RDPALNSGVSQKPDPAK	0.817427	0.751835
VGMIPVPYVEKLVR	-3.06919	0.872258
FGLNVSSISR	0.440186	0.123917
FTEGLR	1.59481	0.222808
FAASGGFLHHMAGLSSSK	0.40062	0.235047
SRGPIQSSGPTIQDYLNRPRPTWEEVK	0.305378	0.0472432
ASASGSGAQVGGPISSGSSASSVTVTR	0.143357	0.0488343
SGAALSKK	1.56933	1.26032
SSGAQPASLPTTSQR	-0.160931	0.0279979
SGYSLNFSEGDGR	0.260007	0.0524249
SYLNR	1.34026	0.800556
SKEYFSK	-0.132864	0.859885
SVAPAAPTSCDFSPGDLVWAK	0.744531	1.55749
KMMHYFSQR	0.268057	0.717938
SDSFSHNNPVR	0.268057	0.717938
SKGILNGQK	0.261539	0.0592937
KNIKLEPVPLKGTSLDPR	-0.176708	0.240379
SQAPLESSLDSLGDVFLDSGRK	0.167092	0.109795
GSEGKPSLTLPASAPGPEEALTTVTVAPAPR	0.706589	0.0292471
IATTTASAATAAAIGATPR	-0.7533	1.31612
SLGNILQAKPTSSPAKGPPQK	1.12689	1.68769
SLAFEK	0.364457	0.225649
IKLSLK	0.185871	0.365251
VEQATKPSFESGR	0.155505	0.2713
SSATLWNSPSR	-0.18797	0.255271
ELRETNSMVEEFMLLANISVAKK	0.587198	0.358732
KSNFSNSADDIK	0.355391	0.39493
VSTASVGR	-0.298459	0.293351
SQNPLR	0.495361	0.293449
NNPPTIVQDK	0.305768	0.0578213
FGGSYIVQGLK	-0.0215424	0.210658
SQPDKLQTLSPALKAPEK	0.0286012	0.846315
SKSESPKEPEQLRK	0.252113	0.0359407
GTGASGSFK	1.09115	1.0543
SLDANHIAVKESYRK	0.295446	0.137736
KITVPGNFQGHSGAQCITCSYK	2.49464	3.04087
SCSGFVQSDSKR	1.80681	1.23409
RTQAVVSGR	-0.600526	0.705556
SLVSK	1.10369	0.495608
NMRAAPR	0.756984	0.226936
SKSDGEAKPEPSPSPR	1.00278	0.908214
SGYSLNFSEGDGRR	0.857482	0.605071
KFFGVIPSGKK	1.29305	0.605691
SAHVTVSGGTPK	1.29865	1.53056
IEVIEIMTDRGSGK	0.634057	0.604611
SDLYSSGRDR	0.313174	0.193393
AKVADKKAR	-3.00009	0.93469
ANNSPALTGNSQPQHQAAAAAAQQQQQCGGGGATKPAVSGK	0.781441	1.53824
SKSAESPSWTPAEHVAK	1.67534	0.0589076
SGLQTDYATEKESADGLQGETQLLVSR	0.129565	0.146446
GPGRPVSSPHELR	0.336939	0.302616
KSSFANVAAATPAIKKPPSGFK	0.0242845	0.635611
ADFTVVAGDEGSSTTGGSSEENKGPSGSAVSR	0.403247	0.316806
KSVLADQGK	0.700163	0.415044
TFPVKSQQLSR	0.87906	0.394958
ASKEGMEAAVEKQR	1.52946	0.130758
LISTVSK	-0.121241	0.206788
RRCVGVSAGAGGRESVAGGGGR	-0.021523	0.00728588
SGPIKKPVLR	0.000566176	0.24762
LKSELHLLDFQGK	0.062754	1.26063
RSQAGVSSGAPPGR	-0.684318	1.12785
TSPVTASDPAGPSYAAATLQASSAASSASPVSR	0.831803	0.76509
SWADVVK	0.152222	0.183235
SKYQTDLYER	-0.0412558	0.0465464
IEEEELTLTILRQTGGLGISIAGGK	0.420408	0.487036
RPWLSATPSSGASAAR	0.284993	0.0325882
STYYWPRPR	0.69565	0.633661
IKSVGGACVLVA	0.301067	0.207773
SLAPK	0.439955	0.454094
GGHMDDGGYSMNFNMSSSR	0.156506	0.156965
SQPAASTLESK	-0.279992	0.102835
IKGEHPGLSIGDVAKK	1.75021	2.63638
AEIIADKQSGK	1.45226	1.90543
SQLDIIIHSLKK	1.20816	1.31181
RSGASEANLIVAK	0.280827	0.0541365
KSAEFLLHMLK	0.336379	0.291265
RGLTGDSKKATK	-2.927	0.427243
SGIISEPLNK	-0.0576309	0.112232
NQGGYGGSSSSSSYGSGR	1.23581	1.1082
SISASALLK	0.965643	0.229668
SGIGHEASLKR	0.885983	2.47579
SGLRQDPQSTAAATVLKR	0.400549	0.426135
SKGVPVISVK	0.117098	0.301983
INFYKK	-0.00285762	0.0186144
SLAPAPLSTK	0.109384	0.192711
KDARQTPK	0.769508	0.349835
KLGNSLLR	0.827114	0.175409
EQLLDLTTR	0.745138	0.422923
SNRWPQENK	0.597804	0.965867
AISEPNFSVAYANMCR	0.0603932	0.293949
SCGPASQSTLGLK	0.928227	0.577946
GRLSVASTPISQR	-0.0432808	0.0894178
VSFELFADKVPK	1.55003	0.755629
SAPVPK	2.00161	0.488563
MVVNEGSDGGQSVYHVHLHVLGGR	1.85155	2.03063
TVANLLSGK	0.0613914	0.636127
SIAIENKEQK	1.49419	1.86522
LVLGSAR	0.69099	0.00280899
LSAKPPAK	0.75312	0.549852
LSELLR	2.00567	0.791763
SGIGHEASLK	0.0257879	0.220555
TFNTSTGGLLLPSDTKR	-0.0202914	0.435174
LSAIFLRLPSRSELPDYYLTIKKPMDMEKIR	1.19555	0.330899
SYSFHQSQHR	0.735677	0.15737
SGAVTFSSQGR	-2.88316	0.427243
SESSTSAFSTPTR	1.73298	0.846982
MQAQMQMQMQGGDGDGGALGHHV	-0.0641768	0.836663
SGYGYR	0.471383	0.0236658
KSGPTSYLHQIRH	0.356296	0.0761674
SRFTPELQPK	-0.071078	0.501827
LLASQGSQGAPLLSTPK	-0.0897649	0.354993
YISSSYKR	0.984833	0.573409
SWGNNYPQHR	-0.503368	0.14049
SVIYHALSQK	-0.122667	0.529659
KSSPTLANK	0.590396	0.313398
ANASAIPGK	-2.85718	2.61887
KPVGEVHSQFSTGHANSPCTIIIGK	0.231788	0.115851
SGGCGAGAGVGGGNGALTWVTLFDQNNAAK	1.37285	0.0309937
SSSSPLVVVSVK	-0.0218065	0.221159
FVINYDYPNSSEDYIHR	0.0845588	0.330025
IGGIFAFKVKDGPGGK	0.0845588	0.330025
SILREPTFR	0.57543	0.468501
AKFAGRNFR	-2.84444	0.427243
SAQQEASADVATPK	0.533386	0.441497
SHPPDKWAQGAGAK	0.356244	0.00787306
KSSFANVAAATPAIK	0.299705	0.16825
SKSYSFHQSQHR	-0.617625	1.03365
VTGSLSSAKR	1.19233	2.66142
KISGPNPLSCLKK	0.514498	0.493316
SFGWSTNLNEYKK	-0.105869	0.0450615
TTNVLGAVNKPLSSAGK	0.0592982	0.776977
SSGPTQVPLPSSSFR	0.219551	0.207815
REPVPFPSGSAGPGPR	0.0174282	0.0226299
LSLVIR	0.118949	0.311288
RVSISR	0.0181364	0.145042
SPSLLQSGAK	1.30014	0.538239
SFGPNSLLMHQVSHQVENPYK	0.00865196	0.144692
KASFLR	0.0427205	0.159566
TASVFGTHQAFAPYNKPSLSGAR	0.351196	0.244341
DSPPPPPPPPPPPQPQPSLKR	0.0897476	0.0305725
YFQIGTIVDNPADFYHSR	0.434741	0.279206
AYSSFGGGRGSR	0.501223	0.53639
SGGEQAQDWDALPPKRPR	0.399844	0.353966
GLGTGQGAVSGPPRKPPGTVAGTAR	0.0890069	0.259229
TVSGTCGPGQPASSSGGPGRPISGSVSSARPLGSSR	1.05681	1.44718
YQDIIHSIHLAR	2.09776	3.81965
SGPTSYLHQIRH	0.250208	0.089628
SGPTSYLHQIR	0.291409	0.0730023
SSQPLASKQEK	0.850732	0.0844423
MLIKENIK	0.154459	0.355487
TRPSSTVIK	0.154459	0.355487
SLFIHENNEK	0.207469	0.0415084
VKEEDESANSLRPGALFFSR	-0.0048665	0.205513
DRSSGTASSVAFTPLQGLEIVNPQAAEKK	0.188334	0.308922
SYPRYPLESK	-0.289445	0.639181
EDLQLDKPASGVKEEWYAR	-0.572962	1.86888
SYGRRSRSPR	-1.13035	0.115048
KLESVFFHSLSGSK	0.248445	0.128269
LDLLGNLPGSK	0.482462	0.416824
NRPAPYSRPK	-0.00357903	0.4555
EKPKSDKTEEIAEEEETVFPK	0.289175	0.156636
SSFANVAAATPAIKKPPSGFK	-0.177902	0.90529
SHGPKQPGAAAAPAGGKAPGQHGGFVVTVK	-0.011249	0.450183
VPPPPRAVIPLK	-0.704067	0.179333
YELVKALANSK	0.401966	0.131999
KPLTSSSAAPQRPISTQR	0.232708	0.695291
SPLSALAR	0.0164651	0.137821
SAPGGGSKVPQK	2.12223	0.705164
SWPAAIPHLRR	0.403616	0.392291
KSYLSGGAGAAGGGGADPGNKK	0.218949	0.404659
VTILCDKFSGHPK	0.110614	0.583859
QIEKLEQELKR	0.0807271	0.518695
SKPGLLPHEFQQQK	0.147668	0.395929
ESVNLGKSEGFKAGDK	1.05438	0.338997
SGGGYGGDRSGGGYGGDR	0.0972038	0.143722
LLQLVEDRGSGR	0.305464	0.161483
DPALNSGVSQKPDPAK	0.61908	0.0188773
SILVPNEELSMVMSSKK	0.310497	0.203242
ERSGVSLAALK	0.942867	0.431701
SMFIACAGKK	1.27911	0.775953
DDINLLPSKSSVTK	0.16289	0.0718751
ASAEGPLLGPEAAPSGEGAGSKGEAVLRPGLDAEPELSPEEQR	-0.0763869	0.0335341
SFSSAPPLILTCSADKK	0.210427	0.287832
IKSEHPGLSIGDTAK	0.819805	0.473937
RRPDHPDFDASTLYVPEDFLNSCTPGMR	2.08656	1.53085
SQPDPVDTPTSSKPQSKR	-1.82963	0.550994
VDAGHTDQPVPSGSVGGPARPASGPR	-2.70225	0.427243
ASLSRPLNYEPHK	0.554568	0.375583
SKGIAYIEFK	-0.0919695	0.487768
MNSGPPGLGGKR	0.349015	0.249679
LASSILPNGAESLK	-0.108217	0.904651
KSWHVR	0.0695967	0.0102164
RQVSSPNAQKPFAHYQR	0.549086	0.200033
HRLDLGEDYPSGK	2.11637	2.44927
HSILDTHGRK	2.86489	3.24142
HSKPGSVPLVSEK	1.83843	0.534612
SVAHGQAPEMPLVK	0.721967	0.46418
IKPAATSHVEGSGGVSAK	0.47707	0.0673537
STSQVAASLLASK	-0.536987	0.00574587
SDGEAKPEPSPSPR	1.21922	0.992239
SGNTDKPRPPPLPSEPPPPLPPLPK	0.205036	0.0812284
EAAGKSSGPTSLFAVTVAPPGAR	0.255328	0.134371
ELSLTPITGAKPSATGYLGSVAAK	0.127814	0.0506727
SGEGIREPISVK	0.321516	0.221517
SISGSIPAGR	0.197273	0.114784
VNPHSLPDPEVNEQSSSK	0.421095	0.20931
AIGSTSKPQESPK	1.11306	1.63017
KPRPPPALGPEETSASAGLPK	0.101542	0.0662354
RVSGPDPKPGSNCSPAQSVLSEVPSVPTNGMAK	-0.00500876	0.464199
VKGPALSR	0.0601307	0.368702
SQPDPVDTPTSSKPQSK	0.338992	0.354156
SGLSVR	0.344074	0.15089
NLVHVAHDLIQK	1.92437	1.3363
SESPKEPEQLR	2.06437	1.75486
EAAAAAAAAVAAAAAAAAAAEPYPVSGAK	0.221716	0.100958
SSDNKLEETLTR	-0.456937	1.03126
SAPATGGVK	2.79627	1.27335
MLLSPGGVSQPLTASLAR	0.151941	0.0509344
SAKPTKPAASDLPVPAEGVR	0.0496109	0.610454
SMGPK	0.00786198	0.00419556
SGKNQFNR	-0.285647	1.79246
SGGGSCGGGGSYSASSSSSAAAAAGAAVLPVKKPK	0.818325	0.259183
AATTGSGVKVPR	0.999728	0.525266
KVTSANRAR	1.709	0.767751
TSKAQRRR	1.709	0.767751
LTMQVSSLQREPFTIAQGK	-2.20657	2.76632
SGPEAALYSHPLPESCLGEHEVPVPSYYR	0.735841	1.39756
SIDTFFGVK	0.0880164	0.0795333
TLISHPISAPSK	0.167241	0.0325331
SSLTYFQQQLKPGKEDK	0.0662065	0.208721
TEWLDGKHVVFGK	2.00032	1.2025
NDASEVVLAGERLR	0.0525898	0.140449
SGGTPTSMVPIPGPVGNKR	-0.130546	0.660207
DSEKENQIPEEAGSSGLGK	0.794433	0.568707
ASQPDLVDTPTSSKPQPK	0.865769	0.55805
LYVRCVFITDDFRDTMPK	0.211732	0.0151974
SALAPNLLTSGK	-0.307065	0.682295
CAPAPPPPPPPPTSGPIGGLR	0.0264806	0.293985
LKSSQLLEPAVEETTKK	0.541569	0.458267
SQGSGNEAEPLGK	-0.267226	0.33539
HLLSGKR	0.678575	0.273901
SESPKEPEQLRK	0.353725	0.00379991
SGGYGGDRSGGGYGGDR	0.454082	0.295587
SVDFHFR	0.502005	0.413256
SSPQAAVPYKK	0.623167	0.527529
RRVETRQHTEEAIR	1.455	1.21038
ESGLISTK	-0.220296	0.0371505
VEPVGDVVSTRDPVKSQSK	0.939939	0.831932
STPEHTWSSR	0.49103	0.0248372
KAGSTSWTGFQTK	0.292924	0.00465834
KSGYSLNFSEGDGR	0.231935	0.016483
GPPPSYGGSSR	0.546694	0.398389
QILDSAASLTGSKR	-0.0846027	0.0837564
SGGGFGPDPGSGTTVPAR	0.946317	0.652528
SVYYRNK	1.31846	0.0423684
HKSGAVASLLSK	0.516844	0.318399
SRQTPTHPLTPR	1.02545	0.248409
SRPNASGGAACSGPGPEPAVFCEPVVK	0.393124	0.122016
KKANLPKKEK	-0.82911	0.401876
LTQTSGQSTHTHKEPASGDEGIK	0.402993	0.0250331
DYGHSSSRDDYPSR	0.568036	1.08082
SGLVQK	-0.425846	0.299303
SSKEPPSAYKEPPK	0.173842	0.214655
THISNNYGNNFFHSSLLTQK	-0.0196823	0.204718
QHSSTSPFPTSTPLR	-0.026562	0.771074
KSAHVTVSGGTPKGEAVLGTHK	0.101112	0.0373312
SAPPTRGPPPSYGGSSR	0.894597	0.739014
YASNLPGSLLK	0.532754	0.205908
VASISLPTSCASAGTQCLISGWGNTK	2.48873	0.945783
SLLPVKPVEIEIETPEQAK	0.195481	0.511428
SGASAVSGGSGVSQRPFR	2.73769	0.187831
KDPSLPAASSSSSSSKR	-0.0105824	0.0825859
REPVR	1.07051	0.156617
SESSSKSSQPLASK	0.165873	0.0677341
FGIVTSSAGTGTTEDTEAK	0.307575	0.130089
KSGLQTDYATEK	-0.121286	0.142132
SAAQAAAQTNSNAAGK	1.44931	0.809573
SRVGIQQGLLSQSTR	-0.375605	1.25601
IVSQPQPAR	-0.0415342	0.138987
SGGGSVGAVVVK	1.08072	0.587435
SIYVGNVDYGATAEELEAHFHGCGSVNR	0.632104	0.607767
AAAAAAAAAAGAAGGRGSGPGRR	0.47347	0.304297
SGAVASLLSK	0.894481	0.632321
SVVSDLEADDVK	0.74313	0.388755
LGSGYFSSNGKLEEVK	0.462208	0.203506
IVQISGNSMPR	-0.176868	0.129808
KSGASAVSGGSGVSQRPFR	-2.12506	0.29555
SSFFIEPQKPVFPETR	0.602487	0.12423
KSAHVTVSGGTPK	0.385928	0.213052
GQVKEEGINKSEK	0.810874	0.022862
SSSFGR	0.5094	0.434918
AKYPSLGQKPGGSDFLMK	-0.0220515	0.670986
AKSGPEAALYSHPLPESCLGEHEVPVPSYYR	0.266988	0.332964
RPESFKDHR	0.876014	0.750638
KLDDTPSGAGKFPAGHSVIQLAR	0.39655	0.281003
EKADFTVVAGDEGSSTTGGSSEENKGPSGSAVSR	-2.45632	0.904464
SRGLFSANDWQCK	-0.192127	0.0805496
SNWYLGTIKK	0.313404	0.054577
KSAPATGGVK	1.75565	0.0780818
SSQAFFSK	0.0682494	0.528045
LEVSMVKPTPGLTPR	0.517529	0.293059
SFGGFRPLSSALPAR	-0.129859	0.0669172
STEFPRK	0.255221	0.114139
SNGGIVWGNIKK	0.0606812	0.238485
VCNYVSWIK	1.999	0.49999
SSQVCIPQTSCVLQK	0.474647	0.418238
NRPPLPAGTNSKGPPDFSSDEEREPTPVLGSGAAAAGR	0.403311	0.0117002
KDDINLLPSKSSVTK	0.240743	0.135922
VSAQYLSEIEMAKAQR	0.618049	0.503921
SGGGYGGDRSSGGGYSGDR	0.574832	0.552016
FFSRPSGR	0.0196883	0.224205
SAINEVVTR	-0.726157	0.292982
SLHLDKSSSR	0.502194	0.454176
SAFSINHVSR	0.125661	0.326694
SNIHSSVMASPGGLSAVR	-0.505268	1.07397
SLGSSHSNSSSSSLTEKDQHHPK	0.896177	0.762743
RASMQPIQIAEGTGITTR	0.059543	0.194095
ATSSTQSLAR	0.854886	0.026939
SPQDLASTSR	0.716463	0.579243
LSELEAALQR	2.51507	1.15775
AFSEGQITR	-2.40706	0.427243
STVPVR	2.05687	0.439205
SAVLHSQSSSSSSR	1.75443	0.114668
KSRDPLLSQR	0.633228	0.537065
VVVDPVVTEQPSTSSAAK	0.542885	0.665429
SVFQMFQR	0.148696	0.252003
KAQSIPAR	0.137828	0.232508
DRDYSDHPSGGSYR	0.935422	0.755047
KLTAMSSCSR	0.0357263	0.238797
LTSSSIDPGLSIK	0.375133	0.197593
SSLAAELNK	0.299833	0.122031
KKSNWYLGTIK	0.536365	1.12384
SESSSKSSQPLASKQEK	1.31872	0.225241
SCGPASQSTLGLKGSLKR	0.449253	0.581236
AALSLPAK	0.349798	0.361586
SGGSGHAVAEPASPEQELDQNK	0.827797	0.874032
KTPLSTGGTLAFVSPSLAVHK	0.110681	0.374185
GRPSLSGGPR	0.283333	0.134187
KSKPVNKDR	0.654962	0.0801753
NHAHEHFLDLGESK	1.90179	1.20305
RKSNFSNSADDIK	1.46066	2.05929
SSQESIVCELR	-0.625604	0.0830211
GGSISVQVNSIK	-2.34734	0.890319
STAYEDYYYHPPPR	0.359169	0.223931
LKSGGGFGPDPGSGTTVPAR	2.08532	1.12829
VEYISSPLKSHPLR	0.584667	0.439846
ISLLK	0.142834	0.229914
TIQGHGLLGPPKSER	0.406877	0.0937997
PDPAKSAPAPK	-0.156908	1.4104
QLPGVKSEGKR	0.675577	0.980576
SFNYSSVLDQHKR	-0.730988	1.21923
SGYSSDRDR	1.34283	0.224752
LLASQGSQGAPLLSTPKR	-0.227282	0.536243
LSVASTPISQR	-0.659619	0.403103
SATVKPGAVGAGEFVSPCESGDNTGEPSALEEQR	0.579265	0.28405
SGSYRPNNMSR	0.798721	0.576593
GKSGPLFNFDVHDDVR	1.27211	0.608579
SLEIQKPAVAPR	0.401002	0.257542
AGSGNSSQPSLR	0.466585	0.397518
SCGSSSHENRPLDLLHK	1.22607	1.55508
TKSQPAASTLESK	1.04039	0.796079
SSQKVEVETSGIGDSLLNVK	0.251758	0.273847
SARPPEK	-0.195295	0.147877
TKYPTQSGKPPLLVSAPSK	0.385543	0.0948423
HLLSGK	-0.0888638	1.68919
LLSGPSQESPQTLGK	0.228617	0.173464
SNSNAVSAIPINK	0.713845	0.652851
SHGPKQPGAAAAPAGGK	0.599729	0.0574884
PEPTKSAPAPK	-0.647357	0.394161
YFSGAHDGDVYPAWSQK	0.445946	0.522893
QVVPVSSHRNPR	-0.800326	1.30086
RKRTPSPSYQR	-0.800326	1.30086
ASGSGGGSAALGPSGFGPSGGSGTKLPK	0.377954	0.520738
SVLAGPLR	0.250223	0.124211
AGPLSGK	0.540519	0.423804
SSAAAALPR	0.613569	0.541389
RKPASGGLAASSSAPAR	1.527	1.35087
SLDFK	0.594976	0.447478
VMFSSFGQIEECR	0.411027	0.0261789
SAPSILSNGR	1.22679	1.5102
SSFLASLNPK	0.258779	0.00667627
SGWSSGR	1.21989	1.87322
ALNTLSSPGQSSFSHGTR	0.4168	0.114769
ARLSLVIR	0.176567	0.143411
SSQPDPDKNPASSK	1.63495	1.0523
STYWMK	0.524094	0.684099
GCTIVKPFNLSQGK	0.341933	0.428215
SCFPASLTASR	-1.04877	0.311373
STGPAVNGLK	-0.412706	0.0591393
SAISAAK	0.47395	0.00178107
SVGQGYSVGQSMR	0.832482	0.638732
SHLSLRR	0.486695	0.102578
SALAPNLLTSGKK	0.587551	0.506541
HHSGGEKPFQAQK	0.498574	0.0454848
SGAPPTGATAPPAPAEPTPPPPPPAPPAQLPCPQCSK	0.0463085	0.330012
SGAALSK	2.907	0.0349801
LALKTLSK	0.453563	0.0384808
SILKLDGDVLMK	0.775596	0.741285
SSPLPAK	-0.0540077	0.0572231
SDKPDMAEIEKFDKSKLK	-0.170086	0.102021
SLGSSHSNSSSSSLTEK	-0.702335	0.396992
SFCISTLANTK	-0.305396	0.00963014
AGPLSGKK	0.733566	0.333735
SIFASPESVTGK	-0.357309	0.331787
KDTEAGETFSSVQANLSK	-0.228693	0.147938
ASAGMANKVEKPQLIADPEPKPR	1.07625	0.872221
TSHPVVASTWPVHR	2.18412	0.831052
IHCSVHNIIIPEDFSIADK	1.80919	1.45623
SKKVEEAEPEEFVVEK	0.382552	0.177318
SESQSLPK	0.0931611	0.398412
DKKVSLTK	-1.14259	0.147297
DSKPSSTPR	-0.991491	1.34018
SGDHLHNDSQIEADFR	1.00833	0.900681
KLDAEDVIGSR	0.703419	0.481154
GVNTVFHCASPPPSSNNK	2.85416	1.71397
TYKQPHLQTK	0.399698	0.357716
NAPQNSTQAHSENKCSGASQKLPR	0.700805	0.278579
SSEPVVIMK	-0.15933	0.0779246
SLLGVK	0.638225	0.591517
SSGMSSLLGK	0.825439	0.40691
SFQIPR	0.944299	0.436792
SSSQTSTSQLPSK	2.086	0.413324
KLGSHSVASCAPQLLGDR	1.79475	0.969908
KSASRPGSRAGSR	1.42377	0.349977
KWPGPGNKGSNALLR	0.307739	0.209394
RTVSGTCGPGQPASSSGGPGRPISGSVSSARPLGSSR	-2.17862	0.76966
SQAPEKPLVISQMGSK	0.603209	0.103187
SIYTR	0.445866	0.0628294
RSGASGASAAPAASAAAALAPSATR	0.501872	0.446432
LDLTENLTGSK	1.14711	0.915567
SKCNALVTSVDSAPAAVK	0.85683	0.848386
SKSESPKEPEQLR	0.105337	0.0146112
SSQPLASKQEKDGTEKR	-0.5487	0.87059
SSVLPK	1.50011	0.943176
SALGAVSQR	0.64435	0.413846
VGRPTASK	0.00402323	0.436675
SQACEPSEPEIEIKLPK	0.53985	0.461576
EDVLAGMSGK	0.320038	0.41558
KKPRPPPALGPEETSASAGLPK	0.884069	0.925296
LTMQVSSLQR	-0.590048	0.295998
SGIQPLCPER	0.0593479	0.468118
SATYICK	0.803043	0.615742
SGPPAPEEEEEEER	1.0002	0.342317
SSIFRTPEK	-0.605454	0.284484
NASMNTQHGTATEVAVETTTPK	0.358064	0.278802
NEAVVISGR	0.329301	0.169797
SPQPDPVKTPTSSK	0.0990958	0.609518
SVLSVPNKDVVHMQNDVER	-0.177316	0.153702
SPFPDVVPLQPEVSSYRR	0.622249	0.589559
SSGMDKESALDK	0.649463	0.532627
LSLPGSSKSETSKPGPSGLQAK	0.335473	0.00528727
RSLPR	-0.172772	0.246262
SAVTLPR	0.937258	0.0925397
MKVELCSFSGYK	-2.12131	0.916416
SGKLPSGVSAK	1.31403	1.03929
VFLENVIR	2.49379	0.705066
ASGNYATVISHNPETK	0.697419	0.184944
SCSSSSAVIVPQPEDPDRANTSER	0.857038	0.155614
SASTSKSSSARR	1.49616	1.32175
SYSPR	0.75718	0.537826
SGKYYYQLNSK	0.47513	0.295276
GGSFGGR	0.477892	0.421121
LNFSHGTHEYHAETIK	2.07852	1.46139
SSFAYKDQNENR	0.485795	0.069489
KSGPTSYLHQIR	0.167801	0.190103
LQAEIEGLKGQR	2.07657	1.03907
KSNFSNSADDIKSK	1.0633	0.145947
KSVGRPPGPYTR	0.0405998	0.76066
EKSESGGSEYGTGPGR	-0.631211	0.404255
AGAGPGGPPQKPAPSSQR	0.392124	0.52394
SSQSSVTVENASKPDFTK	2.51761	1.10605
SVLADQGK	0.727725	0.0159392
SKAPHLHST	-0.201747	0.0682529
SQSGGYSDRSSGGSYR	-1.83309	0.545089
SSSGMGGR	0.389394	0.0606507
SPQPDPVGTPTIFKPQSK	-0.302503	0.106408
QRASLETAIADAEQR	0.226043	0.416364
LCSSAETLESHPDIGK	0.227311	0.120194
QEPETQEPETTAHSKSAEPVK	0.240578	0.0417661
GSVLIPGLVEGSTK	0.736689	0.185245
SGLPFPK	-0.631001	0.0359161
KSTGGKAPR	1.86851	0.0824253
AGGSAALSPSKK	0.430129	0.0317578
IRSSPR	0.210998	0.00687657
SSATIQNETPK	-2.01888	0.427243
EVSGHSVR	-1.08693	0.872607
SSLVTSK	1.36056	1.05049
RKSGYSLNFSEGDGR	0.700216	0.395884
AGSTSWTGFQTK	0.379464	0.484544
QMEYERQVASLK	1.7633	1.11444
VAGGAAPSKPASAK	-0.0290621	0.462982
SIGASPNPFSVHTATAVPSGK	1.99124	2.26833
YDNGSGYR	-0.148542	0.0869608
SQPDKLQTLSPALK	0.617754	0.166409
VDYNR	0.294322	0.293049
AKLCSSAETLESHPDIGK	0.717379	0.029101
SLGSLASLHPRPGEGPGHSASAAGAQAR	0.512412	0.225076
AVTKAQKKDGK	0.412363	0.164009
ERNSSGMAR	0.0691787	0.270529
RIHELEK	2.50242	1.29183
TKSSSIIGSSSASHTSQATSGANSK	0.327301	0.0812993
SAPGGGSKVPQKK	2.809	0.0377613
SMKPSMYEELDR	-0.316536	0.320707
SGVSITIDDPVR	0.365052	0.45809
LGSPDYGNSALLSLPGYRPTTR	-0.197575	0.0435506
SKVSSQFDPNKQTPSGKK	0.185475	0.000819513
SGNLPSK	0.411845	0.308586
SYSFIAR	0.502214	0.286873
SGASVVAIR	1.19943	1.01322
SFNCSSLFK	0.400572	0.178031
LVSETVK	0.994089	0.503344
SSFSHYSGLKHEDKR	0.971675	0.50644
SIAIENK	0.238667	0.222097
SIPVSGTSIQPTLGANGVILDNQPIVK	1.05502	0.11617
EVFGDDSEISKESSGVK	0.0953604	0.0498646
RKSEQEFSFDTPADR	0.0953604	0.0498646
QPGSSSSSAPGQPSTGVARPTVSSGPVPR	1.11639	0.862625
TVVMDKSKGEPVISVK	-0.981286	0.202923
SKVSSQFDPNKQTPSGK	-1.45043	0.768129
IIKPLQYQSTVASGTVAR	0.608739	0.831441
SQMLR	0.432224	0.0986272
SKGQESFK	1.14333	0.312813
DVKGSYVSIHSSGFR	0.115272	0.251725
VSTVTSPSR	-0.557332	1.00659
SGGGSGGSGGQVSLKK	0.274326	0.00148397
AGGSAALSPSK	0.278676	0.189259
AKSQNPLR	-1.86837	2.05751
KSYLSGGAGAAGGGGADPGNK	1.97423	0.11096
SGGYGGSR	0.352127	0.0666573
AAGNPGSLAAPIDHKPCSAPLEPK	-1.85508	0.932817
SETAPAAPAAAPPAEK	-1.85231	0.427243
LGYDTRVTVLGHVQR	0.340578	0.298869
SGGGYGGDRGGGYGGDR	0.870705	0.0836529
SKSNSLIHTECLSQVQR	0.24611	0.209725
ALRMCHPSIEGFTPR	0.79246	0.102909
SNSLIHTECLSQVQR	0.79246	0.102909
SLPMLSSGLTGR	0.418847	0.715748
SQSSTSTTGAK	-0.417619	0.867616
EYGKSFGQK	1.00571	0.674519
SQPVTPEK	-0.392965	0.524114
ELDAAPGKSQK	0.091004	0.212079
GAGKSEFR	0.0614492	0.114104
SSKPSKPEKDKEPR	1.13684	0.237981
YGRPPDSHHSR	0.16956	0.400905
MSELSSSRPK	-0.333261	0.628356
LSSFTQHHRPVIAVHSGIAR	0.422125	0.251349
AGVSTVQKAK	0.114631	0.344118
KVSGTLDTPEK	-1.79313	0.934989
VLHNAQEVEKEPGQR	1.81804	0.168007
SRGPPR	0.681869	0.316441
SIPQSATWK	-0.147645	0.102823
SVVGLHAASKDPR	0.0943102	0.0178165
AMHTPKPAVSGEK	0.413331	0.0191949
YLGGSGGAGGR	0.27811	0.0528824
SSGGGMRGR	-0.323306	0.0611948
VEQATKPSFESGRR	0.70812	0.480995
SVGSVGDSPR	0.903656	0.493434
SSQSSSQQFSGIGR	0.549204	0.0359508
LSSSVR	0.609645	0.00455132
SILVSPTGPSR	0.221507	0.456118
SRSGEGEVSGLMR	1.00385	0.0678149
QILDSAASLTGSK	1.43763	0.879217
SGPQSASTAVK	-0.72032	0.116486
AEPVEVVAPR	0.0657206	0.482455
SGAALSKKSKGQVKEEGINK	1.07898	0.0450317
VELCSFSGYK	1.00049	0.74308
KLTPSAGK	0.502615	0.19536
AASVPVKGSLGQGTAPVLPGK	1.67687	1.12891
SGQGAFGNMCR	2.06388	0.242571
TKSSKPSKPEKDKEPR	-0.0485133	0.0340696
SQFITHHR	0.667534	0.0687848
SQQQPTPVTPK	1.08161	0.060335
KATSCFPRPMTPR	0.462184	0.037592
SGELAKR	1.72144	0.0363646
SGASSLWDPASPAPTSGPRPR	0.553063	0.793963
SGESYPVHFK	0.541168	0.791431
SGQIEGVR	0.463714	0.490052
HVLDALDPNAYEAFKASR	0.692342	0.458317
SETAPAAPAAAPPAEKAPVK	0.654412	0.0293484
SSGGYEPR	0.437685	0.213726
SILKK	1.25907	0.118415
SAPATGGVKKPHR	2.55329	0.102071
YYGGGSEGGRAPK	0.81555	0.745533
KTYKQPHLQTK	0.681034	0.0808409
LAQLIATCPPSKSSK	0.981233	0.576927
GGAKR	1.3754	1.10318
GGSGSHNWGTVK	0.820014	0.65745
SLNLEDYK	0.511456	0.0566489
SNFSNSADDIKSK	0.952542	0.885136
APSQLPLSGSR	1.59908	0.830169
SGEGEVSGLMR	1.0974	1.06102
KDFISVLR	0.996946	0.47581
LSPKASQVK	2.21939	0.333513
SLPYEPYK	0.786753	0.528062
SLSGKPSGSLGIVSNNSVETIGLLQSTSGK	1.5338	0.766355
SGYYK	0.754419	0.419582
SGELAK	1.03439	0.0617582
SMPGER	1.32918	0.971
QHSSTSPFPTSTPLRR	0.877982	0.281625
RPTSNGVVSSPNSTSRPTLPVK	0.825608	0.811444
SGTSGVPPMAGGKKPSK	1.21417	0.960072
FVPDKEFSGSDRR	1.65005	0.930713
SAPSTGGVK	2.74578	0.946625
TTSSANNPNLMYQDECDRR	1.40665	0.383419
KEENDDDFTFGQSALKK	1.09131	0.901291
ASTAASSALGFSK	1.04766	0.346005
NSSGMAR	1.46794	0.16368
SGLTGYIK	1.27262	0.859114
GISEETTTGVHNLYK	2.88315	1.39949
DSNNLCLHFNPR	2.3837	0.376606
IISNASCTTNCLAPLAK	2.46704	0.292862
HLVSAGYVHVNR	1.36046	0.234587
SSPVLK	1.886	1.36485
SAESPSWTPAEHVAK	1.3911	0.429084
SPSRCRTKSK	1.20529	0.367291
SDLQMQK	0.987801	0.2483
LALTKTVK	1.00895	0.0115744
IRGSYLTVTLQRPTK	1.09594	0.378117
SSVNSHMTQSTDSR	1.02542	0.840895
SRTPLISR	1.89143	0.345538
DANSAISYQITGGNTRNR	2.36745	0.161922
KSAPATGGVKKPHR	2.11664	0.365154
LLKDAEALSQR	1.09922	0.0659956
SEEGLSR	1.59439	1.29469
DSRPMAHPDEDPR	3.38701	1.44284
SSARPRPSTDVK	1.61867	0.0348916
SAKKPQSSSTEPAR	1.22872	0.331424
SRPETGRPRPK	1.0635	0.172097
SAPSTGGVKKPHR	2.11698	0.0371721
SNQNGKDSKPSSTPR	2.14423	0.166345
SRPVMQA	1.70207	0.0387004
STGGKAPR	2.55794	0.78289
VVSAPVGK	2.74491	0.493525
SGPTVTK	1.54471	0.147889
KELDAAPGKSQK	1.48527	1.36122
NAQKSNQNGKDSKPSSTPR	2.08472	0.193741
GKSAGREKK	3.21605	0.445401
KSQLVRVSKNYR	3.61179	0.352708
LSHRPSDPGKSK	3.36381	0.418471
SLQQLQH	5.17054	3.38401
GGKNSKYAPAEGNR	4.50228	0.850626
HSILDTHGR	4.49259	0.934756
KSLIDQFFGVEFETTMK	4.43621	0.427243
SSGSPYGGGYGSGGGSGGYGSR	3.86469	0.935087
RGTKGKSETILSPPPEKR	3.66376	3.01985
NTPAKSENVDVGKPALGK	3.59616	0.427243
ANITLSGK	3.45777	0.934683
GISAGAVQTAGK	3.45544	0.427243
SLPATPQGK	3.17253	0.935094
SSLNGKGESSLTALER	3.15805	3.03863
QTPSRQPPLPHR	3.12195	0.92857
QTLASYR	3.0224	0.427243
SSPELEDTATSSK	3.02055	0.427243
SNSFNNHQGVR	2.96095	0.427243
SQTEVPK	2.91113	2.28739
SGGGTGEEPGSQGLNGEAGPEDSTR	2.68276	0.427243
SAKKPQSSSTEPARKPGQK	2.65355	0.744124
AANMLQQSGSK	2.62785	0.427243
SILSPGGSCGPIK	2.60462	0.427243
GELFVGQLPSEEMVMTGSQGATR	2.51044	0.427243
SYPVTEQR	2.45272	0.928535
KVASTLTEEGGGGGGGGGSVAPKPPR	2.32246	0.427243
LHSSAAVHR	0.258651	0.00523388
SGAMVK	-0.403852	0.358459
SNIQAR	0.162578	0.0127688
KGYSGKPSSGGDR	-1.56464	4.78254
SIYSQIQEQR	0.417683	0.190294
YITASTFAQAR	-1.56055	0.427243
LTTEATQTPVSNKKPVFDLK	0.35877	0.199826
LLATASFTK	-1.46608	0.750181
QILDPAASVTGSR	-1.50143	0.427243
DDVWLYTHTELTNR	-1.49664	0.427243
KKSGPPAPEEEEEEER	-0.0909703	0.670587
SHRPQQNVGVQGAATR	-1.48974	0.917018
THSGVEYSEYNKSGK	0.171558	0.235608
SAPSGPVRSSSGMGGR	0.207932	0.0574516
TSSGTKPSVKPTSATK	0.148602	0.181664
TPTSSGKPSAK	-0.740384	0.267798
ELIYGEIETGGDDVPR	0.346236	0.198567
SAENPPSGSVR	0.576282	0.0344468
SNVQPTAAPGQK	0.36991	0.192738
SGPSVPVSVQTK	0.36935	0.20265
NSQLFAASQK	-0.301778	0.0747674
GQQQEPGRYPSR	0.35552	0.0937037
KTPTSSGKPSAK	-1.30718	0.622279
SAGGGPSR	0.129416	0.0182153
SSPVLKK	0.107116	0.73286
SNNQYYHGK	-0.216165	0.311537
SKSAAELEK	0.0432948	0.0294716
STANIKTEQEGEASEK	0.661105	0.297599
EESGKPGAHVTVK	0.399466	0.0996941
SPSLGKKDARQTPK	0.586604	0.0288788
SAPPTR	-0.181215	0.342264
SAKPPAGGK	-1.14335	0.412697
KVSSAEGAAKEEPKR	-0.683886	0.175329
SSPFPTVPTRPEK	-1.13984	0.427243
SSGPPGMSSQKR	0.619909	0.0337204
SGADPVTSVGKR	0.104996	0.0239059
DAGAVAKEGAAR	0.838332	0.0556812
KLVSETVK	0.64126	0.112792
SGGGGYSQNR	-0.978563	0.427243
ISSLTASLHAHSR	0.941766	0.0688794
KVGVSKAPEK	-0.952204	0.427243
SVSQVTK	0.382899	0.0464041
SSSYLK	1.02436	0.949887
AAVKTLNPK	-0.736006	0.283858
EGSRGPR	-0.881986	0.427243
KTSYAQHQQVR	0.598143	0.0370894
SSGFSGK	0.46616	0.396685
SRGQGYVGGQR	-0.67075	0.344388
SAQSPSTSK	0.262336	0.00557878
SGSASASGAQR	-0.724421	0.427243
GKSSPKKSK	-0.0182931	0.0598509
NNALVPGTIQVNGHGGQPSK	0.536731	0.023593
SGGYGGDR	-0.500907	0.427243
TLQIFNIEMKSK	-0.483228	0.427243
SSAPLKSEDLGKPSR	0.120369	0.0443841
SGGPPPKR	0.964382	0.108597
SSKPSKPEK	-0.32875	0.427243
SYLSGGAGAAGGGGADPGNK	0.188381	0.427243
SSTATHPPGPAVQLNKTPSSSK	0.205735	0.427243
SVPVNNLPER	2.1052	3.12067
ISDVHFSVKPSASASSPK	1.82252	0.429823
NKKRNTETEQR	1.80894	2.52753
SESALSCLSK	2.19234	0.427243
SGGLAPSK	2.15056	0.427243
KGAGSVFR	2.02765	0.427243
SKGTGANGVVFVSHR	1.91625	0.427243
SQNGMENGDAGSEKDER	1.8931	0.427243
SVSFSLK	1.83351	0.427243
SGNLWTR	1.74328	0.427243
QKSQAPEKPLVISQMGSK	1.19595	0.427243
VASTLTEEGGGGGGGGGSVAPKPPR	1.05382	0.427243
SGSGNFGGGR	0.427802	0.427243
AGGSGSYWPAR	0.30103	#DIV/0!
ALSGSSGYK	0.30103	#DIV/0!
EYEGGRGESSKR	0.30103	#DIV/0!
GASFVTSTNPR	0.30103	#DIV/0!
GKLSSSFSSR	0.30103	#DIV/0!
KKGQEADLEAGGEEVPEANGSAGKR	0.30103	#DIV/0!
KQPPVSPGTALVGSQK	0.30103	#DIV/0!
LTQTSGETTHTHTEPTGDGK	0.30103	#DIV/0!
MFLRGRPVTMYMPKDQVDSYSLEAK	0.30103	#DIV/0!
SAALQVTK	0.30103	#DIV/0!
SFQQCEAGSSTTGELSR	0.30103	#DIV/0!
SGGASHSELIHNLRK	0.30103	#DIV/0!
SGTSGVPPMAGGK	0.30103	#DIV/0!
SKGEPVISVK	0.30103	#DIV/0!
SKPCLIK	0.30103	#DIV/0!
SLKPR	0.30103	#DIV/0!
SNASTLESHETEEPAAK	0.30103	#DIV/0!
SNFSNSADDIK	0.30103	#DIV/0!
SQPNHTPAGPPGPSSNPVSNGK	0.30103	#DIV/0!
SQQVAAAAHEANK	0.30103	#DIV/0!
SSAVDPEPQVK	0.30103	#DIV/0!
SSSIIGSSSASHTSQATSGANSK	0.30103	#DIV/0!
STASGHDRPTR	0.30103	#DIV/0!
SVPTTQCLDNSK	0.30103	#DIV/0!
SVSGPGR	0.30103	#DIV/0!
SYSFHQSQHRK	0.30103	#DIV/0!
SYTSGPGSRISSSSFSR	0.30103	#DIV/0!
TYSSPGSFK	0.30103	#DIV/0!
WVPPAASGGSR	0.30103	#DIV/0!

## Sheet: Fig.2B
ADPr peptides
Sum of normalised intensities
Row Labels	FC(H2O2_eAf_WT)	negLOG(pV(H2O2_eAf_WT))
SAPAPK	10.8863	0.910002
SKGQVKEEGINK	14.0461	1.0927
SSGPTSLFAVTVAPPGAR	4.1303	3.71784
NQSQGYNQWQQGQFWGQKPWSQHYHQGYY	0.717845	1.54829
SKGQVKEEGINKSEK	2.6547	0.210839
KNMRAAPR	4.76529	0.52532
SMMNLQTK	3.13929	2.9756
SGAALSK	18.4624	0.346734
SGGGGGGGGSSWGGR	3.44927	3.14357
SSQPLASK	4.77423	0.319946
GKSGAALSKK	5.42044	0.894298
SYGRPPPDVEGMTSLK	3.28536	2.41314
SSGPYGGGGQYFAKPR	2.57627	2.44133
SKGQVKEEGINKSEKR	1.44406	0.0950498
SAHVTVSGGTPK	6.08624	4.0684
SLSGSPLK	3.00578	2.02241
GKSGAALSK	6.36521	0.554162
SSQPLASKQEK	7.60707	0.60859
SGAQASSTPLSPTR	5.74031	2.98105
SSADKIGEVSSPK	3.54639	2.14454
SCGPASQSTLGLK	3.82831	3.01632
SGAALSKK	4.54692	0.537493
SAGGLMFNTGIGQHILK	2.34982	1.67876
SGNFGGSR	3.57222	0.184238
SYGRPPPDVEGMTSLKVDNLTYR	3.29487	2.40167
SGASGASAAPAASAAAALAPSATR	4.568	3.23095
AAAAAAAAAAGAAGGRGSGPGR	2.83616	2.10087
RDPALNSGVSQKPDPAK	3.60974	2.05881
SGSMDPSGAHPSVR	4.23929	3.25589
SLGTQPPKK	5.75696	0.706195
SAPSGPVR	4.34592	0.913231
SDLYSSGR	2.35607	2.09165
SVGGSGGGSFGDNLVTR	3.76018	2.63636
KFSGFSAKPNNSGEAPSSPTPK	4.07211	2.54474
TVSGTCGPGQPASSSGGPGRPISGSVSSARPLGSSR	4.48281	2.79584
SAPPPMNFTDLLR	3.6437	2.26925
REPVR	5.23829	0.192629
LLSISGKR	4.34035	3.53693
EAGPNPSRPTSWKSEGSMSTDKR	7.30041	2.50714
SAPATGGVK	12.1884	0.0735178
SVPVTKPVPVTKPITVTK	4.18027	2.68581
SKGESDDFHMDFDSAVAPR	3.96179	2.86151
SGASEANLIVAK	2.10943	2.26422
SVGRPPGPYTR	5.47387	3.5909
LSAKPAPPKPEPKPK	4.26199	2.4246
SSNSLVFQTLPR	2.51536	2.75099
SMSFPTGK	3.31883	2.56703
SAGGLMFNTGIGQHILKNPLIINSIIDK	3.37767	3.12333
KQPPVSPGTALVGSQKEPSEVPTPK	3.31362	2.53744
SLLSK	3.43673	1.44504
GQVKEEGINKSEK	3.91069	0.0281171
SAPPTRGPPPSYGGSSR	4.07748	2.99944
SGVSLAALKK	3.37692	2.64303
LSAKPAPPKPEPKPR	4.83185	4.18356
LSAKPAPPKPEPRPK	4.83185	4.18356
SVGSVGDSPREPR	5.47185	2.97721
SLGTQPPK	5.34449	3.68066
VEPVGDVVSTRDPVKSQSK	2.64827	3.79223
LSSYPK	3.01515	3.49934
STANKYQVFFFGTHETAFLGPK	2.20928	1.944
LLSISGK	4.50973	3.20359
YIATITDKEMLKK	3.83517	2.81419
NQGGYGGSSSSSSYGSGR	2.66186	1.80344
SYLGLR	1.48147	1.39882
DRPASGSPFQLFLSK	3.74071	2.96726
SGGSGHAVAEPASPEQELDQNKGK	4.81063	3.74636
ANNSPALTGNSQPQHQAAAAAAQQQQQCGGGGATKPAVSGK	4.34843	3.0895
ELIYGEIETGGDDVPR	21.5598	0.427243
EEGINKSEKR	1.0827	0.172803
QERDRKFLEEEPQLR	4.16871	0.557825
GKMQSRFDMAENVVIVASQK	1.20385	0.101739
SAVLHSQSSSSSSR	5.33858	0.00397034
SDKPDMAEIEKFDKSK	2.775	2.11578
RPVSGLGPPGR	3.30921	1.32945
GSGSGFKPFK	4.80535	3.98445
SAPASQASLR	5.59405	3.60758
SLLGK	3.72962	3.0136
GQVKEEGINKSEKR	1.39626	0.173975
SAPSILSNGR	4.24778	3.34844
SSGGREDLESSGLQR	6.18819	2.17975
GPPDFSSDEEREPTPVLGSGAAAAGR	6.14273	4.27174
SQPAASTLESK	5.5841	3.27686
SGKNQFNR	3.69769	0.110507
VDATEESDLAQQYGVRGYPTIK	0.594456	0.702112
SAPVPK	4.91846	0.0568176
SYLSGGAGAAGGGGADPGNKK	1.61658	0.773816
KVSSAEGAAKEEPK	1.86957	0.132782
SLVSK	3.76197	0.159669
SAHSLQPSISQK	4.94038	2.17207
SGVSLAALK	3.48934	0.443712
LSAKPPAKVEAKPK	3.56448	2.14966
EEGINKSEK	2.16459	0.0203543
DPALNSGVSQKPDPAK	3.47842	0.302728
MQAQMQMQMQGGDGDGGALGHHV	8.81838	2.70962
SGAISAIK	5.03789	0.336393
SGLRQDPQSTAAATVLKR	3.76977	2.75467
SGNLPSKR	4.92833	0.0267422
SNRWPQENK	4.43735	3.82883
KSSFANVAAATPAIK	4.30714	2.71063
SKSESPKEPEQLR	5.42345	2.96587
VTGSLSSAK	2.20531	1.47601
SSQLLEPAVEETTKK	3.00338	2.46299
SSAVIEQGDCK	6.01586	1.88677
SKTDNSSLSSPLNPK	5.10786	3.39731
SAPDTQERPPVR	5.48994	3.34931
SSGASVTTQPTEFK	5.3705	3.61857
RFSQMLQDKPLR	0.682095	0.984237
SAAQAAAQTNSNAAGK	8.0269	1.17099
SIRDTPAK	4.53911	0.549389
LVLDPGEAPLVPVYSGK	2.74439	1.83783
MFLRGRPVTMYMPKDQVDSYSLEAK	20.494	0.93275
SGGSGHAVAEPASPEQELDQNK	4.93923	3.07985
LSPKASQVK	14.8953	0.138591
DVSGLR	3.08559	3.68792
SPSLLQSGAK	2.27264	1.89338
SNSNAVSAIPINKDNLFGGVVNPNEVFCSVPGR	4.16588	1.82951
GTGASGSFK	4.01075	0.69044
AIKVEQATKPSFESGR	0.672625	0.451826
STEFPR	5.24144	2.36688
KSLSGSPLK	3.41386	0.357429
SYLNR	2.79325	3.16909
ISLGK	3.72961	3.0136
SLIGK	3.72961	3.0136
VQRPCTSTPMIDSFVR	2.10014	0.401646
STGPAVNGLK	8.14775	1.34535
IAPRPASGPIRPIVR	2.44029	3.22034
SAPGGGSKVPQKK	6.31852	0.00748235
YFNPTGAHASGCIGEDPQGIPNNLMPYVSQVAIGR	7.57966	2.36067
SILVPNEELSMVMSSK	4.32922	3.58814
SIPPR	2.7634	1.10202
LLKDAEALSQR	11.0035	0.0732889
SSGKTPETLVPTAPK	7.84232	3.67916
LLLSK	2.22043	1.45537
SAFMAPVPTK	3.89118	2.73208
NQPTNVTLSSGFVADR	3.34994	2.53104
LGKSNIQAR	5.54568	3.03875
TKYPTQSGKPPLLVSAPSKSESALSCLSK	4.28865	3.24384
SAPATGGVKKPHR	9.15417	0.0722265
KASGPPVSELITK	2.1375	2.68283
ASASGSGAQVGGPISSGSSASSVTVTR	4.24431	2.12893
KTLSGFSSTSVLPHTGYIYHSDIVQSLPPDLR	1.5828	1.61559
KSAPATGGVK	7.01578	0.248421
GASFVTSTNPR	6.03582	1.01647
SSVNSAVLK	7.16315	1.22712
STAPSLALLADSEKPSHK	3.46194	2.35082
SSLHTLTK	2.53373	1.67652
NMGGPYGGGNYGPGGSGGSGGYGGR	1.94101	1.29042
IEEEELTLTILRQTGGLGISIAGGK	-0.588937	0.0407975
SKGQESFK	8.13266	0.000923316
TVSNSVPGRPVSSLGPGQTVSSSGPTIKPK	1.8637	2.07394
YFNPTGAHASGCIGEDPQGIPNNLMPYVSQVAIGRR	6.52481	1.49496
KLPSDVNEGKTVFIRNLSFDSEEEELGELLQQFGELK	0.342698	0.308537
EIIQKLMLDGDRNKDGK	3.99634	0.376909
SQPDPVDTPTSSKPQSK	4.55317	3.18457
KPLSGNSNSSGSESFK	5.37791	3.34544
IKPAATSHVEGSGGVSAK	4.42284	3.16408
SDGEAKPEPSPSPR	7.38217	1.91723
SGGGYGGDR	1.53035	0.444503
SLAPK	4.80679	0.0768833
SSFANVAAATPAIK	3.4852	2.59959
KLSSYPK	3.20598	0.455561
LKSQNTKPYLK	2.78714	1.76666
GRLSVASTPISQR	4.82026	3.14307
RPWLSATPSSGASAAR	0.910702	1.09881
SLHSAGPPLLAVTAAPPAQPLAK	2.55961	2.17974
FAASGGFLHHMAGLSSSK	1.63269	0.736252
TSPVTASDPAGPSYAAATLQASSAASSASPVSR	3.70859	1.85514
SQAVEKPPSEKPR	3.67732	0.249292
SPSLGKKDARQTPK	14.1415	0.237779
SGGGSCGGGGSYSASSSSSAAAAAGAAVLPVKKPK	3.47444	2.96517
VNPHSLPDPEVNEQSSSK	2.97094	2.5338
NKGSVLIPGLVEGSTK	4.53692	3.32917
ASGNYATVISHNPETK	7.47799	4.17762
SKKDDINLLPSKSSVTK	1.66292	1.92269
NMRAAPR	11.0556	0.0552883
NKGSVLIPGLVEGSTKR	3.18318	2.99606
SAPPQLPSFYK	3.0802	2.23585
SISGSIPAGR	6.73042	1.38029
GTKRDPALNSGVSQKPDPAK	4.32246	4.20877
SAPSTGGVK	5.995	0.123158
SLYTDESSKPGK	3.73994	3.51872
SSSGMGGR	7.1459	0.0787718
LKSSQLLEPAVEETTKK	1.35179	1.355
SRGPPR	15.4469	0.499774
SESPKEPEQLR	6.52922	2.13206
AAQCGHPVLCVQPHHIGVAVK	6.1232	3.16194
SSSIIGSSSASHTSQATSGANSK	7.19272	3.3387
RVDAGHTDQPVPSGSVGGPARPASGPR	8.15068	1.24975
SGGGYGGDRSSGGGYSGDR	1.88224	1.40039
ESVNLGKSEGFK	4.42675	2.53006
KSDLGVHLR	1.07734	1.95297
QLPDKWQHDLFDSGFGGGAGVETGGK	6.69287	2.77145
STPKEETVNDPEEAGHR	11.2961	5.0959
PEPAKSAPAPK	6.0197	3.4441
HLLSGKR	7.83161	0.260164
SIYFSSPK	1.6919	1.70637
SAISAAK	3.15095	0.097959
GPLPPLRPLSSTGYRPSPR	2.13478	2.40981
SGPTSYLHQIRH	0.97955	1.42717
SAPGGGSKVPQK	10.1303	0.510859
SVGRPPGPYTRK	5.37883	2.89152
GSATNYITR	7.06099	1.16311
SLVMHTPPVLK	3.00998	2.04029
SLGPGAGPR	4.20784	2.77536
GPGRPVSSPHELR	0.209029	0.276806
SKSESPKEPEQLRK	6.62474	4.53238
AYSSFGGGRGSR	3.18353	2.53466
SHGPKQPGAAAAPAGGKAPGQHGGFVVTVK	4.96915	3.43252
LYVRCVFITDDFRDTMPK	1.99315	0.655718
SSPAAFINPPIGTVTPALK	2.95863	2.16144
ASQPDLVDTPTSSKPQPK	5.33458	2.91053
SGPPAPEEEEEEER	7.59592	0.242877
SNFSNSADDIK	5.73139	1.01129
AAAAAAAAAAGAAGGRGSGPGRR	3.06636	2.32836
SLSHPSHSRPGPMVTPHNK	4.5315	2.65631
SWADVVK	1.19195	1.88878
SSSFGR	3.63253	0.00183032
STYYWPRPR	0.316712	0.256458
KASGSGGGSAALGPSGFGPSGGSGTKLPK	3.41173	2.54248
SSQPDPDKNPASSK	6.67541	1.36525
SYVNYK	2.72453	1.12657
SGSYRPNNMSR	3.56535	0.0758143
SESSTSAFSTPTR	6.82496	0.564117
SSKPSKPEKDKEPR	15.8815	0.454222
SGIGHEASLKR	4.32322	3.67582
LGAVPATSGPTTFK	2.88707	2.78211
ADFTVVAGDEGSSTTGGSSEENKGPSGSAVSR	6.01203	3.29982
REPVPFPSGSAGPGPR	3.74084	2.80961
VTGSLSSAKR	1.72462	0.257367
KSAHVTVSGGTPK	5.77242	0.168341
SVGPDFGK	3.93665	0.59661
SAPPTR	18.9018	0.735017
TLSGFSSTSVLPHTGYIYHSDIVQSLPPDLR	1.65318	0.736444
GGSFGGR	4.03989	0.163687
HHSGGEKPFQAQK	3.88558	0.0290338
QPGSSSSSAPGQPSTGVARPTVSSGPVPR	3.5877	2.21143
EAAGKSSGPTSLFAVTVAPPGAR	3.98738	2.14068
FGISSVPTK	1.84231	0.408477
SSVGPSKPVSQPR	3.50981	2.62427
SWPAAIPHLR	1.70078	2.18614
SKQAILAAQR	4.92769	2.38679
SRGPIQSSGPTIQDYLNRPRPTWEEVK	3.23963	2.76478
SIYSQIQEQR	3.16291	2.03248
SCSGFVQSDSKR	4.04776	2.80534
SLVMHTPPVLKK	2.27131	2.38613
KLGNSLLR	2.11864	2.24187
SGLRQDPQSTAAATVLK	4.23097	3.60723
SCGPASQSTLGLKGSLKR	5.98547	1.02717
SAHVTVSGGTPKGEAVLGTHK	5.92543	3.21032
SHAVGPQEIR	3.35025	1.92018
SGGEQAQDWDALPPKRPR	1.90817	2.13935
SGGGIVEPIPLNIK	2.95259	2.12891
KSYLSGGAGAAGGGGADPGNKK	2.71009	0.136519
SGYSLNFSEGDGRR	1.82331	2.01025
SQPDKLQTLSPALKAPEK	6.1687	5.31595
SGYSLNFSEGDGR	2.51739	2.21976
KTPSKPPAQLSPSVPK	7.30075	3.1747
SQGSGNEAEPLGK	9.13212	2.73452
SHLSLR	2.46045	2.41561
KPPEKLPVSSKPGK	1.66719	1.83581
AIGSTSKPQESPK	7.61945	2.0378
SLAPAPLSTK	3.16334	2.59129
MYSYPAR	0.88877	1.44622
SFLKR	2.32273	0.192876
NTPAKSENVDVGKPALGK	6.46349	0.205469
LSTSGNRPPANAETFSCNK	8.73303	4.85366
STPQPPSGK	4.32838	2.40964
EQLLDLTTR	2.95309	0.690781
SVGSVGDSPR	6.57744	4.25057
SQSSTSTTGAK	11.3812	0.0560291
RSRSPGRR	-2.06871	0.246605
SGDHLHNDSQIEADFR	3.5012	1.21506
SAQQEASADVATPK	6.58259	2.56441
SANNTPENSPNFPNFR	4.19367	3.33432
SVVGLHAASKDPR	5.10458	0.556544
GPLLVSTESHPVKSGIHK	2.31458	1.13786
DRDYSDHPSGGSYR	3.39642	0.25497
IWHHTFYNELR	6.06121	3.54125
SESSSKSSQPLASK	5.6906	1.55133
SKSDGEAKPEPSPSPR	5.97005	0.159692
IFPPETSASVAATPPPSTASAPAAVNSSASADKPLSNMK	2.84617	1.33937
DVVKHRTSIFIAHR	4.32842	0.160935
RISYAKTKTRAEVR	4.32842	0.160935
SNSNAVSAIPINK	5.8109	3.51576
SAGSMCITQFMK	3.50884	3.11048
AGPLSGKK	2.91429	0.549173
SGFSSPSPSQTSSLGTAFTQHHRPVITGPR	1.45579	1.87099
ITWWLCAIPYSILIFVYDEIRKLLIR	1.10491	0.0395776
EVVKPLLVSTLGEKSGK	4.14968	3.42768
SSVLPK	7.33663	1.30681
TIQGHGLLGPPKSER	1.19684	1.13735
SSQSSSQQFSGIGR	4.15742	2.41686
SNTSLPPLPFK	4.39741	2.55541
SVVSDLEADDVK	2.75094	2.18906
SGWSSGR	1.98771	0.336642
NRPPLPAGTNSKGPPDFSSDEEREPTPVLGSGAAAAGR	7.33397	0.0954823
SVAPAAPTSCDFSPGDLVWAK	4.46351	2.73954
VAPEEHPVLLTEAPLNPK	4.62879	4.22337
RKPASGGLAASSSAPAR	8.16978	1.33983
NRPAPYSRPK	2.81575	0.10257
KSTGGKAPR	10.4655	1.68096
SFVLSR	0.203613	0.027467
SSNVSYKYSKVNK	5.41206	2.3163
FRPGSGPPSR	5.06972	3.27972
SSPSILAVQR	5.02673	1.88427
GPPPSYGGSSR	1.87372	1.84478
RLAPEYEAAATR	0.203291	0.148347
SESPKEPEQLRK	5.50824	2.97338
SDAGLESDTAMK	5.64997	1.46959
IVKPVKVSAPR	4.29909	2.16187
SSKEPPSAYKEPPK	4.12336	3.8164
NASMNTQHGTATEVAVETTTPK	4.81245	2.49889
TLHGNAPAPGTPAASGWQPPTYHSGR	2.13402	2.72127
SLPLR	2.69777	0.574925
LKSGGGFGPDPGSGTTVPAR	2.37576	2.19984
RSGASGASAAPAASAAAALAPSATR	8.5297	1.47622
SALGAVSQR	3.48238	0.134385
SGGCGAGAGVGGGNGALTWVTLFDQNNAAK	3.3681	0.482832
LAGTSGSDKGLSGKR	4.6318	1.2208
TASVFGTHQAFAPYNKPSLSGAR	2.17883	2.1438
SDLYSSGRDR	2.44115	2.59554
SVGQGYSVGQSMR	5.23847	3.10569
SNTSLPPLPFKR	3.26197	2.47692
RKSNFSNSADDIK	3.41035	3.18549
SLGNILQAKPTSSPAKGPPQK	7.15788	3.84038
RNAFRIQVEKVFSIISSEK	0.555462	0.874212
TFPVKSQQLSR	1.89652	1.87036
GISAGAVQTAGK	8.39099	1.42621
SVRPGASYKR	3.69494	0.0157039
SGASVVAIR	3.92272	2.78838
SDLGVHLR	2.94821	2.10812
ALNTLSSPGQSSFSHGTR	2.5744	2.25966
KFFGVIPSGK	3.19029	2.39147
EYSGFAGVSRPR	2.63706	1.98387
NKSGIISEPLNK	1.36927	0.883664
VEQATKPSFESGR	0.138612	0.272247
AGSGNSSQPSLR	6.71079	2.58759
SQAGVSSGAPPGR	4.09942	1.4437
SVLLPTHR	2.4369	2.17198
SGPSVPVSVQTK	6.30487	4.65236
RPVSLAK	3.85134	0.957638
SLAFEK	2.33167	2.10472
EKPQANVPSALPSLPAGSGLKR	5.45452	3.35478
SSARPRPSTDVK	10.128	0.049332
STAYEDYYYHPPPR	0.00149258	0.0732716
SGYSSDRDR	3.20264	1.20269
SSAPPSLAGPAVSHR	3.22307	2.8727
LTQTSGQSTHTHKEPASGDEGIK	7.28732	0.337579
KSQLVRVSKNYR	16.0237	0.323021
LSPPR	3.62807	1.27716
SGGASHSELIHNLR	3.83824	2.94655
SAGGGPSR	17.9243	0.427243
RLTLASALEEKLVDENMVR	-1.20245	0.644236
SVYYRNK	7.05441	1.7433
IKGEHPGLSIGDVAK	3.84885	2.36916
KSYLSGGAGAAGGGGADPGNK	7.29094	0.474579
KSASRPGSRAGSR	6.20905	2.72793
KPVGEVHSQFSTGHANSPCTIIIGK	3.037	3.121
KGADSLEDFLYHEGYACTSIHGDR	1.876	1.70008
SQNTKPYLK	5.29349	1.43246
SKGTGANGVVFVSHR	7.61033	1.44628
SQNPLR	3.96541	2.9158
SAPSGLVR	5.27366	0.43767
RIAPRPASGPIRPIVR	3.20647	2.68904
KYEKPQELSGR	2.66918	2.82378
SATVKPGAVGAGEFVSPCESGDNTGEPSALEEQR	6.90991	3.60086
SASSFFK	2.23833	2.49752
GLGTGQGAVSGPPRKPPGTVAGTAR	3.79291	2.75901
SNQNGKDSKPSSTPR	11.8597	0.207792
LKISLGK	3.76883	3.35632
SSGMDKESALDKSDLKK	5.58166	3.10316
DYGHSSSRDDYPSR	1.01138	0.248224
LSAKPPAK	3.03008	0.224925
KPASGPGAVVRPPKAPEDFSQNWK	3.01088	2.26309
SAINEVVTR	3.29006	0.742089
KITVPGNFQGHSGAQCITCSYK	5.63199	2.6102
SILVPNEELSMVMSSKK	2.41817	1.66826
FSQMLQDKPLR	1.67453	2.38095
KAGSTSWTGFQTK	6.0042	3.39334
FGLNVSSISR	0.834208	0.993209
RLAAEATEWQR	7.23184	1.46584
KSNFSNSADDIKSK	3.42464	1.54924
ASGSGGGSAALGPSGFGPSGGSGTKLPK	4.0912	2.74205
IEVIEIMTDRGSGK	5.07307	2.91626
LKSELHLLDFQGK	0.041638	0.00601702
QTLASYR	6.51749	1.27294
AGPLSGK	2.12031	0.0290219
KSGPTSYLHQIRH	4.52934	2.639
NAQKSNQNGKDSKPSSTPR	12.2179	0.211048
KSNFSNSADDIK	3.08467	1.26691
SGGYGGDRSGGGYGGDR	2.21068	1.57948
SGESYPVHFK	3.63645	2.14849
SSQQPSTPQQAPPGQPQQGTFVAHK	4.81864	1.49865
KGKTKHLIR	0.131451	0.0267756
TKSQPAASTLESK	8.94345	1.61444
TKYPTQSGKPPLLVSAPSK	4.26675	1.40742
AGGSAALSPSK	7.39878	1.31144
SWHPQTLR	0.275144	0.1133
KPYMCK	5.67097	0.181547
SKGILNGQK	6.35602	1.26051
SSQAFFSK	3.06016	1.57041
QMEYERQVASLK	3.70075	0.1053
SKKVEEAEPEEFVVEK	5.02677	2.86045
LSHRPSDPGKSK	6.01189	0.280418
SGLQTDYATEKESADGLQGETQLLVSR	4.8873	2.3684
SSGPTQVPLPSSSFR	3.66027	3.07305
SSGSPYGGGYGSGGGSGGYGSR	17.6398	0.934916
SHGPKQPGAAAAPAGGK	6.28572	1.155
ERSGVSLAALK	5.80003	2.77654
SKCNALVTSVDSAPAAVK	6.2815	2.23357
SSGGGMRGR	8.47498	0.133585
SPLSALAR	0.773391	0.658414
HVVFGK	3.78243	1.53295
SYSFHQSQHR	2.72305	1.074
RTVSGTCGPGQPASSSGGPGRPISGSVSSARPLGSSR	6.21976	2.79424
STGGKAPR	13.0892	1.82427
HGGGGGGGSGPSAGSGGGGFGGSAAVAAATASGGK	4.84843	3.00968
VVVDPVVTEQPSTSSAAK	4.59081	1.66285
DKGLVEKLTAYAMTIPFVR	0.904324	0.749785
SSGTASSVAFTPLQGLEIVNPQAAEKK	5.32138	3.43087
SISASALLK	3.14056	2.62724
SLPASITMHK	3.93493	2.86523
SSQPLASKQEKDGTEKR	12.4424	0.226657
SVPTTQCLDNSK	7.90461	0.500562
LTSSSIDPGLSIK	2.39004	0.550437
SVSQVTK	12.3763	0.225314
LRSDAGLESDTAMK	1.90109	0.674766
RSQAGVSSGAPPGR	3.7686	1.48802
SSQSSVTVENASKPDFTK	5.73365	1.70486
SGGGYGGDRSGGGYGGDR	2.6505	0.791448
KDARQTPK	-3.14992	0.138699
KRFSQMLQDKPLR	2.22376	3.22847
AEIIADKQSGK	3.59601	0.482097
SIAIENKEQK	3.9395	0.666245
LCSSAETLESHPDIGK	1.90796	1.56699
KDDINLLPSKSSVTK	2.78228	2.41652
SATYICK	4.62812	2.55945
SVAHGQAPEMPLVK	4.46998	2.0792
KKSGPPAPEEEEEEER	4.03446	3.75697
SGELAK	4.70145	0.154551
LTAEAIQTPLKSAK	0.404728	0.888536
KSVLADQGK	7.04558	2.79278
SSATLWNSPSR	1.17435	1.19558
GGHMDDGGYSMNFNMSSSR	3.12943	0.794659
ELRETNSMVEEFMLLANISVAKK	-1.97423	0.0513718
SPSGDRPAVGHSGLKPLSGETPLSAYK	3.07009	2.98982
ERSGVSLAALKK	3.31438	2.35998
SSFLASLNPK	3.0403	2.06767
ASLSRPLNYEPHK	3.43805	2.70823
GVNTVFHCASPPPSSNNK	10.7042	2.0086
TLSGFSSTSVLPHTGYIYHSDIVQSLPPDLRR	1.0265	1.14856
SGGGFGPDPGSGTTVPAR	4.15563	1.92202
SFGIR	1.85825	1.35184
SYGRRSRSPR	3.34025	0.0951009
KFFGVIPSGKK	3.58247	2.70301
SSSSPLVVVSVK	2.32438	2.01971
SESSSKSSQPLASKQEK	6.85732	3.69212
ANITLSGK	5.39916	0.107175
INSGPDPR	1.28311	1.20539
NAPQNSTQAHSENKCSGASQKLPR	6.17586	0.243156
RSGASEANLIVAK	5.39994	2.72052
SSFAYKDQNENR	5.76064	1.91092
SHPPDKWAQGAGAK	2.82028	2.07309
LISTVSKK	1.9488	1.39791
SGIQPLCPER	3.86888	2.33219
SYPRYPLESK	3.18057	2.18362
KISGPNPLSCLK	2.68333	2.94691
SLDANHIAVKESYRK	2.88764	2.20463
ATSSTQSLAR	1.83038	0.745113
HHMGVRYIEVYK	1.59656	0.0134073
FGIVTSSAGTGTTEDTEAK	7.80125	2.44777
TTNVLGAVNKPLSSAGK	2.45464	2.59732
SSAAAALPR	7.16558	3.56731
KPLTSSSAAPQRPISTQR	1.96425	1.90132
SSFSHYSGLK	1.77488	1.60489
AKSGPEAALYSHPLPESCLGEHEVPVPSYYR	3.06888	2.53302
VKEEDESANSLRPGALFFSR	2.01231	2.66688
KSSPTLANK	7.5773	3.34036
LISTVSK	6.16593	0.327913
LSDEFSKSHK	2.37246	0.11359
SILREPTFR	3.3509	2.39655
SAESPSWTPAEHVAK	5.82535	1.84769
AETEALSKLREDFRMQNK	-0.041306	0.0761777
LDLPGNLPGSK	5.65048	2.63052
SKGVPVISVK	6.60471	4.86087
QIEKLEQELKR	4.61634	4.49775
SGAVASLLSK	3.66331	4.78307
NNPPTIVQDK	6.36847	1.14572
KSKGESDDFHMDFDSAVAPR	4.16181	2.77267
DSEKENQIPEEAGSSGLGK	8.07281	0.311851
LLSGPSQESPQTLGK	3.44239	2.60739
VTILCDKFSGHPK	1.20079	1.40468
SYSFIAR	2.24411	1.09366
DRDKARDR	5.40024	1.7908
RDDGLSAAAR	5.40024	1.7908
HKSGAVASLLSK	7.17878	2.70761
SGLKKPVVASSLKR	4.0305	0.816504
SVPGYKPK	6.49281	2.02525
ESVNLGKSEGFKAGDK	3.33828	0.129793
SGPEAALYSHPLPESCLGEHEVPVPSYYR	1.80378	1.58868
SGKLPSGVSAK	5.58026	2.39767
ATTATMATSGSAR	8.13552	1.05892
KISGPNPLSCLKK	4.26112	3.21999
SSQLLEPAVEETTK	6.23804	1.19727
VGRPTASK	4.42796	0.000732146
GSGRPLPGR	5.74019	0.643215
VRYPGPHPR	6.77548	0.566635
ITVPGNFQGHSGAQCITCSYK	5.62422	0.993808
SGGPPPKR	10.3787	0.0431189
YISSSYKR	2.6149	2.31445
DDINLLPSKSSVTK	3.16042	2.51772
EKADFTVVAGDEGSSTTGGSSEENKGPSGSAVSR	7.02771	2.80204
SGGGTGEEPGSQGLNGEAGPEDSTR	16.9881	0.934509
FSQMLQDKPLRTSWQR	1.49242	1.25482
SNIQAR	3.90298	0.0300947
SQRYESLK	3.91665	2.71922
SGIISEPLNK	4.93028	2.56294
SSLAAELNK	2.25763	1.40198
IATTTASAATAAAIGATPR	7.18739	4.0486
AVTKAQKKDGK	4.01248	1.6735
KPRPVSQLVAQQVTQQFVPPTQSK	0.452114	0.610327
NEAVVISGR	8.32856	0.511919
AASVPVKGSLGQGTAPVLPGK	3.87351	0.492537
QQKPTLSGQR	4.77692	0.039685
SGPTSYLHQIR	1.79476	1.42775
SGELAKR	10.0157	0.0824223
SAKKPQSSSTEPAR	16.9087	0.427243
KGYSGKPSSGGDR	1.43864	0.110814
SFYSSHYAR	3.81319	0.335806
SAPSTGGVKKPHR	10.9293	0.388375
GGKNSKYAPAEGNR	4.01677	0.139218
FGGSYIVQGLK	1.14359	1.17694
SRFTPELQPK	6.31614	1.20415
AALSLPAK	6.68988	3.70874
SSAVDPEPQVK	5.80558	1.36108
SSPELEDTATSSK	5.1891	0.410782
TTSSANNPNLMYQDECDRR	3.03973	2.16451
EKPKSDKTEEIAEEEETVFPK	0.496479	0.460146
SPSLLQSGAKK	6.65659	2.11797
KWPGPGNKGSNALLR	1.94747	3.04258
SSFSITR	3.57351	2.93886
KKSNWYLGTIK	2.1103	1.82243
SPQDLASTSR	7.98424	1.65737
SKPGLLPHEFQQQK	2.85859	3.63306
SRQTPTHPLTPR	6.03618	2.01361
IVQISGNSMPR	5.18652	2.25413
STYWMK	4.26112	0.554087
SGTSGVPPMAGGKKPSK	6.04103	0.38743
SSEPVVIMK	5.74977	2.6613
IGEVSSPK	1.87001	1.67469
SKSAESPSWTPAEHVAK	7.7145	1.50175
SRPNASGGAACSGPGPEPAVFCEPVVK	5.91509	0.145912
RLVLDPGEAPLVPVYSGK	3.15539	0.756782
SSSQTSTSQLPSK	5.34176	2.91195
WVPPAASGGSR	3.70479	1.99401
SSLVTSK	4.229	0.565387
SGAPPTGATAPPAPAEPTPPPPPPAPPAQLPCPQCSK	7.14567	3.79671
TKSSSIIGSSSASHTSQATSGANSK	5.70212	0.177169
SFCISTLANTK	2.88292	2.64806
SLYIQAK	3.24491	2.6114
LSLPGSSKSETSKPGPSGLQAK	6.30826	3.49128
APSQLPLSGSR	2.14152	2.04465
SIYVGNVDYGATAEELEAHFHGCGSVNR	3.67949	2.8239
SSGFSGK	5.8632	0.0749686
KSSFANVAAATPAIKKPPSGFK	3.2593	2.68114
SLPIR	1.9775	0.248875
GRKPGSVVAAAAAEAK	5.15423	3.52871
LKTITGNSAAVITPFK	3.58189	3.09032
ASAEGPLLGPEAAPSGEGAGSKGEAVLRPGLDAEPELSPEEQR	8.17782	2.02457
SPQPDPVKTPTSSK	1.65613	1.32766
SARPPEK	8.55495	4.32305
SAENPPSGSVR	7.83651	0.0234254
HRLDLGEDYPSGK	4.51501	2.99292
GGSISVQVNSIK	6.942	2.74024
SSPQAAVPYKK	5.46894	1.98106
KSAPATGGVKKPHR	16.6233	0.466601
LAGTSGSDKGLSGK	5.82981	1.6886
SVLADQGK	3.7488	2.65938
RRVETRQHTEEAIR	3.99875	2.45882
SVGPDFGKK	7.16853	0.485668
SKSSSFGR	2.85641	0.115111
KSKPVNKDR	7.32884	0.207032
SFGPNSLLMHQVSHQVENPYK	1.71971	1.4569
DAGAVAKEGAAR	8.3092	1.01715
VDYNR	3.48697	1.24723
VSTASVGR	5.02064	0.925982
SVDFHFR	3.0026	2.09541
KKISGPNPLSCLK	5.12434	0.0189566
SSATIQNETPK	8.05307	2.78704
SLPATPQGK	9.72918	0.586575
GGSGSHNWGTVKDELTESPK	3.48562	3.39457
SIPQSATWK	5.13237	2.50677
VSAQYLSEIEMAKAQR	4.27298	2.95983
AFAHITGGGLLENIPR	2.74629	2.36757
SGLVQK	3.6745	0.0989429
ISSLSGAHR	3.54329	0.441934
KLVSETVK	6.41139	1.44916
MKVELCSFSGYK	1.08653	0.289868
SFAANGIQAHPESSTGSDAR	5.65859	1.30088
GSVPLSSSPPATHFPDETEITNPVPK	2.68093	0.378538
SQMLR	3.67059	1.03267
SETAPAAPAAAPPAEKAPVK	7.81834	1.10603
TVANLLSGK	2.45548	2.57906
LASSILPNGAESLK	0.690842	0.721843
SGRPSLR	4.94585	0.298684
EKSGIQPLCPER	4.82211	1.94774
IHCSVHNIIIPEDFSIADK	8.67856	1.78117
VASTLTEEGGGGGGGGGSVAPKPPR	11.0865	2.31565
SRAWVLEK	4.20409	2.43551
LSSLPWMVLK	3.33772	2.16429
VMFSSFGQIEECR	4.30513	1.12241
SCFPASLTASR	4.66448	2.39494
SKAPHLHST	9.46351	0.109658
DSKPSSTPR	1.8971	0.305008
SSGMDKESALDK	5.64077	3.69285
GSGYHLLQSDSMLLVLSEPGPARPR	3.21982	0.565645
DRSSGTASSVAFTPLQGLEIVNPQAAEKK	5.79502	0.607203
KSAHVTVSGGTPKGEAVLGTHK	4.302	0.115945
ANITLSGKK	6.25555	1.79688
LDLLGNLPGSK	4.94033	3.50371
SWPAAIPHLRR	0.790638	0.595192
SSPVLK	2.75772	0.448183
SESQSLPK	7.15452	3.32705
TFNTSTGGLLLPSDTKR	3.24125	2.9663
KPRPPPALGPEETSASAGLPK	5.6265	5.53529
AGPNASIISLKSDK	1.40145	1.66909
EVFGDDSEISKESSGVK	4.58605	2.68727
RKSEQEFSFDTPADR	4.58605	2.68727
SCSSSSAVIVPQPEDPDRANTSER	5.26932	2.40447
SKGIAYIEFK	4.34455	2.37673
SVRPGASYK	3.41773	0.142376
SGQGAFGNMCR	4.85491	3.06713
ASAGMANKVEKPQLIADPEPKPR	4.93503	3.69334
SLSGKPSGSLGIVSNNSVETIGLLQSTSGK	7.02617	1.326
SGYGYR	2.1357	2.37711
SVFQMFQR	2.29308	2.7611
RPTSNGVVSSPNSTSRPTLPVK	8.45212	3.65398
NSQLFAASQK	2.38138	1.44579
GPPPSGRPPAR	1.29607	0.0352842
SVIYHALSQK	3.70218	2.08135
YFSGAHDGDVYPAWSQK	0.237064	0.186782
SGEGIREPISVK	5.47355	2.61398
SGIGHEASLK	4.83259	0.639138
SGASAVSGGSGVSQRPFR	4.49432	0.000339042
AGSTSWTGFQTK	6.11049	2.96536
LSLVIR	0.799639	1.01303
SSVVPSVILKPENIK	3.5936	3.56526
KLSLIK	2.40052	0.614531
MLIKENIK	4.63774	1.6664
TRPSSTVIK	4.63774	1.6664
KDPSLPAASSSSSSSKR	7.1512	1.47669
SDLQMQK	4.35718	1.3555
FVPDKEFSGSDRR	1.38482	0.118682
EDVLAGMSGK	4.79373	3.06631
YFQIGTIVDNPADFYHSR	0.9355	0.0488533
SQPVTPEK	10.1058	1.36046
EDLQLDKPASGVKEEWYAR	1.80639	0.948885
KTPTSSGKPSAK	16.1953	0.427243
YLGGSGGAGGR	3.86159	1.22288
QTPSRQPPLPHR	10.1305	1.59956
LSVLHIHGVYTNPSGIVLHPAGYQNVLR	4.12764	0.881445
SKPCLIK	16.1735	0.935077
SLLGVK	1.84729	1.45556
AANMLQQSGSK	10.9346	0.646037
KSGPTSYLHQIR	4.7968	3.54263
SNYNLPMHK	4.84876	0.161704
VGIQQGLLSQSTR	1.70871	0.81133
GKSSPKKSK	16.1397	0.934808
STSQVAASLLASK	4.65158	0.556797
SKSNSLIHTECLSQVQR	6.28143	2.99838
IKGEHPGLSIGDVAKK	6.0452	1.16621
ISDVHFSVKPSASASSPK	5.7143	2.579
SLGSSHSNSSSSSLTEKDQHHPK	9.983	0.506197
AAGNPGSLAAPIDHKPCSAPLEPK	2.91149	2.21206
QQFLGHMRGSLLTLQR	-0.74003	0.334951
ASGNYATVISHNPETKK	3.68384	0.22487
SGQIEGVR	16.0845	4.22242
RQVSSPNAQKPFAHYQR	16.0719	0.93444
SAPSGPVRSSSGMGGR	7.82677	3.00815
KKPRPPPALGPEETSASAGLPK	1.7541	1.86623
EVSGHSVR	4.01391	0.065817
SLGNILQAKPTSSPAK	3.08331	2.8072
ELSLTPITGAKPSATGYLGSVAAK	6.23051	3.10998
SSLTYFQQQLKPGKEDK	1.35148	0.59937
SMPGER	2.17168	0.00400731
SQPDKLQTLSPALK	5.19096	2.88084
SIDTFFGVK	3.54847	2.10329
YYGGGSEGGRAPK	3.51085	0.111672
SGEGEVSGLMR	5.47336	1.63953
SGGGSGGSGGQVSLKK	5.36078	0.371119
SSQVCIPQTSCVLQK	6.21337	1.91562
RASMQPIQIAEGTGITTR	3.31894	2.6609
KSGYSLNFSEGDGR	3.96058	3.22937
SAKKPQSSSTEPARKPGQK	9.8776	0.0805224
LLQLVEDRGSGR	4.65782	2.48304
SSGMSSLLGK	5.29229	2.2367
VSSAEGAAKEEPK	5.27358	1.00906
IKSEHPGLSIGDTAK	1.27496	1.14014
ERNSSGMAR	8.31396	0.0988346
SGGGSVGAVVVK	4.88388	1.09236
VEYISSPLKSHPLR	0.595896	0.444658
NSSGMAR	3.69586	0.0783097
SYPVTEQR	4.63822	0.179422
YLPHSAGR	1.10065	1.42943
IKSVGGACVLVA	3.004	0.279189
QLVSKPLSSSVSNNKR	15.9012	0.926963
SSQKVEVETSGIGDSLLNVK	6.6755	1.29716
AGGSAALSPSKK	7.1923	0.110279
INFYKK	6.98316	0.384681
SMGPK	1.23712	0.197838
GYSSLLKR	1.9526	1.48655
SKVSSQFDPNKQTPSGK	15.8573	6.19396
RRPDHPDFDASTLYVPEDFLNSCTPGMR	3.65718	0.129696
SLPMLSSGLTGR	4.25807	0.859442
ITGTKEGIEKAR	1.58239	1.14612
SVPVNNLPER	5.10524	2.3881
LSAMLVPVTPEVKPK	2.18669	2.43507
RGTKGKSETILSPPPEKR	15.8177	0.932479
GLDWDAGHLSNR	3.8387	0.446148
VEHDLQELDSR	3.8387	0.446148
AKLCSSAETLESHPDIGK	1.55483	1.36117
TLISHPISAPSK	1.71095	1.44513
IIKPLQYQSTVASGTVAR	1.59519	1.2051
YQDIIHSIHLAR	5.18388	3.94098
SQPDPVDTPTSSKPQSKR	7.62348	1.06837
FVINYDYPNSSEDYIHR	4.24814	1.77799
IGGIFAFKVKDGPGGK	4.24814	1.77799
LSVASTPISQR	1.38688	0.330753
SIYTR	4.17524	0.72306
TEWLDGKHVVFGK	6.1697	1.1572
EYGKSFGQK	6.288	3.45873
ANASAIPGK	6.46203	0.313959
IVSQPQPAR	5.18427	2.24846
KFSGFSAKPNNSGEAPSSPTPKR	4.96141	3.65805
QHSSTSPFPTSTPLRR	0.816998	1.01055
KAQSIPAR	7.33315	0.256073
KSRDPLLSQR	5.42795	0.492949
SALAPNLLTSGK	3.17747	2.04795
SSFFIEPQKPVFPETR	4.12625	2.1264
SILKK	15.7188	0.427242
LTGPSHSKGSLGEER	6.93804	2.0008
SLNLEDYK	3.20321	0.220625
AGVSTVQKAK	7.98852	0.0139932
AKYPSLGQKPGGSDFLMK	6.12499	2.91924
KLTPSAGK	4.20926	0.135006
YASNLPGSLLK	2.35353	1.86174
AISEPNFSVAYANMCR	6.68435	0.852056
SRSGEGEVSGLMR	5.27269	0.066862
QILDSAASLTGSKR	7.57641	4.07607
KLESVFFHSLSGSK	0.953248	1.05884
KLDDTPSGAGKFPAGHSVIQLAR	5.39033	3.15733
SIAIENK	7.25499	1.55561
ASTAASSALGFSK	3.72817	1.6476
SILAKPSSSPDPR	2.59157	0.435329
SSFSHYSGLKHEDKR	1.84762	0.222387
SSSYLK	4.38155	1.07144
SKSYSFHQSQHR	6.31189	0.134284
VELCSFSGYK	2.16125	0.0374089
SGGLAPSK	6.71207	0.038293
SAASEQHVFK	2.03842	1.27183
MSELSSSRPK	3.16197	0.683982
LAQLIATCPPSKSSK	1.5866	2.46258
EALAQR	15.553	0.842786
KSGASAVSGGSGVSQRPFR	4.07256	0.0977094
SKSAAELEK	9.18055	0.17241
SQPNHTPAGPPGPSSNPVSNGK	15.5291	0.427243
HGSLGFLPR	2.42752	1.73089
KLDAEDVIGSR	4.32206	1.51766
YELVKALANSK	3.13138	1.20791
LGSGYFSSNGKLEEVK	4.39492	1.96997
STPEHTWSSR	5.90042	2.422
YLRQGYQEMTKVHTIPWDGKKR	-1.57983	0.167398
HLLSGK	4.04612	0.117506
VDAGHTDQPVPSGSVGGPARPASGPR	15.4745	0.927545
QHSSTSPFPTSTPLR	2.26804	1.74841
SGGTPTSMVPIPGPVGNKR	4.97188	0.660158
SNNQYYHGK	12.0003	0.568733
LVSETVK	2.29197	0.0717377
SLLPVKPVEIEIETPEQAK	5.79137	1.0876
SLGSLASLHPRPGEGPGHSASAAGAQAR	5.56146	1.51823
SFSSAPPLILTCSADKK	3.15987	2.99744
HSILDTHGRK	5.84686	0.637326
ALSGSSGYK	7.00131	0.121332
KSGLQTDYATEK	9.49598	1.51933
MNSGPPGLGGKR	3.84715	0.184729
THISNNYGNNFFHSSLLTQK	5.84223	2.63443
AALSSPR	2.75671	0.734067
SALAPNLLTSGKK	4.42296	2.96894
CAPAPPPPPPPPTSGPIGGLR	2.39084	1.34743
KATSCFPRPMTPR	6.50907	2.07174
IKLSLK	2.73086	0.141182
LTMQVSSLQR	0.155947	0.354867
SGGGYGGDRGGGYGGDR	3.22565	0.0136143
SRPETGRPRPK	10.7681	0.734982
GCTIVKPFNLSQGK	1.09971	1.04818
NLVHVAHDLIQK	5.07222	2.57463
LQAEIEGLKGQR	8.15002	1.72072
SVLAGPLR	3.05727	2.11221
SGSASASGAQR	8.83113	0.0484225
KLTAMSSCSR	4.58898	0.554948
LSSSVR	-0.0249652	0.321201
SRTPLISR	10.0493	0.0802962
SKGEPVISVK	15.2494	0.427243
SWGNNYPQHR	1.23065	0.00472225
LLASQGSQGAPLLSTPKR	6.76156	1.33216
TSSGTKPSVKPTSATK	10.3351	0.207946
SSVKTPESIVPIAPELQPSTSR	4.57273	0.927078
SPQPDPVGTPTIFKPQSK	4.30897	1.59047
KTSYAQHQQVR	1.41478	0.071435
SLHLDKSSSR	2.07829	0.0809893
SSPLPAK	7.41754	0.959141
LKTSLGK	5.31207	0.736257
SGGASHSELIHNLRK	15.2116	2.67436
SLPYEPYK	4.84407	3.12855
SFGGFRPLSSALPAR	2.96496	2.04144
SGNTDKPRPPPLPSEPPPPLPPLPK	5.38682	5.91121
SSDNKLEETLTR	6.31381	3.02921
SSFANVAAATPAIKKPPSGFK	2.95686	0.772062
RKSGYSLNFSEGDGR	4.27099	1.90643
KSLFK	4.10941	0.0995648
LTTEATQTPVSNKKPVFDLK	1.70812	0.712955
SGPIKKPVLR	13.1003	0.712519
TPTSSGKPSAK	9.92082	0.536528
NDASEVVLAGERLR	6.19119	2.77072
SNASTLESHETEEPAAK	5.16945	0.770429
SNWYLGTIKK	3.70224	2.1848
SAKPTKPAASDLPVPAEGVR	12.398	2.9816
GSYVSIHSSGFR	2.12269	1.8866
KGAGSVFR	14.7051	0.390762
KDTEAGETFSSVQANLSK	6.91109	2.1106
GKSGPLFNFDVHDDVR	2.86566	1.57129
AKSQNPLR	7.31136	1.35254
RYQQEVDRIKEAVR	-0.0780088	0.0592526
SETAPAAPAAAPPAEK	15.0787	0.892523
SIPVSGTSIQPTLGANGVILDNQPIVK	5.01303	0.35937
SNVQPTAAPGQK	8.56155	0.564758
EGSRGPR	15.0733	0.427243
SLFIHENNEK	1.29621	1.07898
SGLTGYIK	4.17373	1.79394
SNIHSSVMASPGGLSAVR	7.7931	3.96789
MVVNEGSDGGQSVYHVHLHVLGGR	3.99638	3.38468
KASFLR	14.2106	0.360807
SIGASPNPFSVHTATAVPSGK	5.01193	2.82159
SILSPGGSCGPIK	3.30073	0.863551
GAGKSEFR	2.9082	0.108317
QLPGVKSEGKR	5.2205	0.732253
GSEGKPSLTLPASAPGPEEALTTVTVAPAPR	3.20808	0.663336
LALKTLSK	5.88049	2.25944
VEQATKPSFESGRR	1.6864	0.0439387
QILDSAASLTGSK	10.1451	2.11156
SQAPLESSLDSLGDVFLDSGRK	4.94275	0.947576
SFNCSSLFK	5.60132	3.61935
SKEYFSK	5.69769	2.01733
TYSSPGSFK	14.946	0.427243
QVSSPNAQKPFAHYQR	5.88471	0.0367861
SNFSNSADDIKSK	1.47994	0.241376
LSELLR	3.65045	0.629417
KVASTLTEEGGGGGGGGGSVAPKPPR	4.52502	0.981631
SRPVMQA	7.52038	0.186378
ILHFLQDASIGELTLIPQCSQK	14.9123	0.889715
SAVTLPR	6.86077	0.159162
SLSLK	4.0588	0.148516
SRVGIQQGLLSQSTR	2.78076	1.20657
SCGSSSHENRPLDLLHK	4.70307	4.53038
NLKWIGLDLSNGKPR	8.23819	0.202883
SPFPDVVPLQPEVSSYRR	4.81484	0.696053
TSHPVVASTWPVHR	4.83023	2.53465
SLQQLQH	14.8699	2.71496
KKISGPNPLSCLKK	3.10329	1.92108
SSPVLKK	14.8614	0.427243
PEPTKSAPAPK	7.21097	0.512893
KLGSHSVASCAPQLLGDR	6.37627	3.07999
LTMQVSSLQREPFTIAQGK	0.586602	0.113516
EMLIRVNMEDLREQTHTRHYELYR	-1.01941	0.541171
SSGGYEPR	6.10998	0.809438
SQQQPTPVTPK	14.8269	0.427243
EAAAAAAAAVAAAAAAAAAAEPYPVSGAK	4.71961	0.447078
SIFASPESVTGK	6.95347	0.297553
SGAMVK	9.04786	0.179179
SILVSPTGPSR	4.52242	0.0217039
DYDSALLQEVR	1.62881	0.196367
TVVMDKSKGEPVISVK	4.91046	3.92181
SSGAQPASLPTTSQR	4.51984	0.0038433
SGSGNFGGGR	7.86691	0.0137928
LSELEAALQR	4.78671	1.25246
SENVDVGKPALGK	2.82162	0.232007
TYKQPHLQTK	1.17117	0.103229
RVSISR	2.74309	0.0437241
HLVSAGYVHVNR	2.15681	2.40225
QKMQQLEQMLTALDQMRRSIVSELAGLLSAMEYVQK	-0.644087	0.333857
SQAPEKPLVISQMGSK	5.09443	2.16397
SSAPLKSEDLGKPSR	14.6457	0.427243
SHRPQQNVGVQGAATR	4.71694	0.237004
KKGQEADLEAGGEEVPEANGSAGKR	14.624	0.934361
SFQIPR	3.83931	2.034
KTPLSTGGTLAFVSPSLAVHK	1.70548	1.36522
SGLKKPVVASSLK	4.09988	2.48229
FLSSGKEQKPKPK	2.41416	0.0325178
SLKPR	14.5758	0.427243
SGASSLWDPASPAPTSGPRPR	3.79493	0.0758859
SGVSITIDDPVR	5.22342	2.82151
SKVSSQFDPNKQTPSGKK	8.44139	1.229
VASISLPTSCASAGTQCLISGWGNTK	5.01888	1.24517
SAQSPSTSK	9.45458	0.194225
PDPAKSAPAPK	7.68404	0.641144
QVVPVSSHRNPR	7.62383	0.726568
RKRTPSPSYQR	7.62383	0.726568
SQACEPSEPEIEIKLPK	4.3783	3.05612
KEENDDDFTFGQSALKK	2.09417	0.128633
VPPPPRAVIPLK	3.32795	0.189568
SVLSVPNKDVVHMQNDVER	5.02978	1.60527
LEVSMVKPTPGLTPR	5.00106	1.04796
KVSGTLDTPEK	14.0132	0.886808
STVPVR	4.07086	1.52851
SLIVEGK	5.69442	0.00157367
SRGLFSANDWQCK	4.24601	0.0358483
VVRPDSELGERPPEDNQSFQYDHEAFLGK	2.00971	1.43708
RTQAVVSGR	2.75329	0.0382207
ISLLK	2.90627	0.478801
FTEGLR	0.459508	0.0295363
QRLLARAEK	0.58089	0.467535
SGTSGVPPMAGGK	14.377	0.427243
GRPSLSGGPR	3.72768	0.300037
ARLSLVIR	0.648446	0.551311
SIVFHR	6.01039	0.107665
QKSQAPEKPLVISQMGSK	6.13399	1.24915
SGNLWTR	14.3527	0.929166
AMHTPKPAVSGEK	3.83267	0.0547136
NHAHEHFLDLGESK	3.08224	1.73136
LGSPDYGNSALLSLPGYRPTTR	7.2056	0.00683511
SLGSSHSNSSSSSLTEK	10.1174	0.21974
RVSGPDPKPGSNCSPAQSVLSEVPSVPTNGMAK	4.73912	0.347291
LDLTENLTGSK	6.73691	0.0209216
YITASTFAQAR	14.2427	0.427243
SDKPDMAEIEKFDKSKLK	2.84168	0.162329
FHCPHCDTVIAR	5.98547	0.619056
AEPVEVVAPR	7.91661	1.53756
VFLENVIR	5.24549	0.240991
QRASLETAIADAEQR	9.69853	1.6777
GGSGSHNWGTVK	7.42092	1.31371
THSGVEYSEYNKSGK	12.8179	2.5383
VKGPALSR	5.97828	0.0069145
SPSRCRTKSK	6.19329	0.0151719
AGAGPGGPPQKPAPSSQR	4.52998	1.15619
ESGLISTK	14.1051	0.427243
GKLSSSFSSR	14.1019	0.933712
GQQQEPGRYPSR	5.882	0.84553
SFGWSTNLNEYKK	3.02491	1.40005
KSAEFLLHMLK	2.99817	0.792212
VSLPK	2.32021	0.196407
KMMHYFSQR	3.75917	0.0491532
SDSFSHNNPVR	3.75917	0.0491532
ALRMCHPSIEGFTPR	5.22756	0.691356
SNSLIHTECLSQVQR	5.22756	0.691356
DVKGSYVSIHSSGFR	4.17382	1.10807
STASGHDRPTR	13.977	0.427243
SQLDIIIHSLKK	1.96175	0.366687
DSRPMAHPDEDPR	13.9719	3.95556
SGPQSASTAVK	6.74078	0.502725
STANIKTEQEGEASEK	5.72877	0.30189
SRGQGYVGGQR	9.65225	0.198541
VSTVTSPSR	6.32143	0.754143
DAAAVLVSRFITRPDVK	0.927178	0.942436
SSQESIVCELR	4.60144	0.245315
LLASQGSQGAPLLSTPK	4.53833	2.66249
GKSAGREKK	10.6038	0.380397
TLQIFNIEMKSK	13.8682	0.934934
TKSSKPSKPEKDKEPR	7.76964	0.0353752
STEFPRK	4.18133	0.338327
SKYQTDLYER	4.98955	0.0113688
QILDPAASVTGSR	13.8509	0.857193
GTGASGSFKLSKKVIPK	0.582983	0.135713
SFNYSSVLDQHKR	2.67219	0.772298
SEEGLSR	6.58937	0.406321
YDNGSGYR	2.78429	0.346766
SNGGIVWGNIKK	4.16674	0.0381621
LLATASFTK	2.0028	0.277993
SMKPSMYEELDR	3.79726	0.338309
SSLNGKGESSLTALER	2.03398	0.391392
SGYYK	1.15539	0.0882885
SSTATHPPGPAVQLNKTPSSSK	13.7109	0.427243
SAFSINHVSR	6.28327	0.151352
GELFVGQLPSEEMVMTGSQGATR	4.53684	0.0837059
SHLSLRR	3.65217	0.0714683
HSKPGSVPLVSEK	3.83346	0.228833
VGAGAPVYMAAVLEYLTAEILELAGNAAR	-0.196811	0.343671
LTQTSGETTHTHTEPTGDGK	5.40766	0.0995194
SGAALSKKSKGQVKEEGINK	-0.603446	0.423841
AEENALQQKACGSEIMQK	0.22765	0.238436
SYLSGGAGAAGGGGADPGNK	13.5874	0.427243
IEVQEEMEKTKITTYEKELK	-1.0414	0.188974
IRGSYLTVTLQRPTK	2.79816	0.126613
AATTGSGVKVPR	4.16822	0.78001
SGAVTFSSQGR	13.5684	0.427243
LSSFTQHHRPVIAVHSGIAR	2.63766	0.0959976
GSVLIPGLVEGSTK	4.17961	0.361565
LAHYNKR	4.51953	0.614028
VLELMNKLLSPVVPQISAPQSNKERLK	0.0455686	0.276623
SQFITHHR	6.63477	0.132923
SAALQVTK	13.4865	0.956829
AAVKTLNPK	6.04461	0.0314078
SGLPFPK	6.73271	0.325056
NERGVEIAKECLER	4.91834	0.0774851
VVSAPVGK	3.50184	0.122823
KQPPVSPGTALVGSQK	3.19626	0.100163
SNSFNNHQGVR	8.80946	1.60029
SLEIQKPAVAPR	2.95942	1.57527
NMEQTVKDLQLR	-1.68195	0.519389
SSVNSHMTQSTDSR	5.28108	0.450904
KVGVSKAPEK	9.74625	0.227748
KSVGRPPGPYTR	8.31675	0.243279
SILKLDGDVLMK	3.39612	0.402647
ISQHEAKIKSLTEYLQNVEQKKR	13.2167	0.82943
LALTKTVK	8.15673	1.2377
SGLSVR	4.79695	0.20855
NNALVPGTIQVNGHGGQPSK	13.2062	5.29148
EKSESGGSEYGTGPGR	4.22199	0.208873
SQSGGYSDRSSGGSYR	4.5073	0.416062
RRDDGLSAAAR	-0.847749	0.312885
KDFISVLR	1.01461	0.788988
SVSFSLK	3.91589	0.0900298
DKKVSLTK	9.25988	0.461504
AALKEDRSYGLSCGRVSDGSK	0.477394	0.528014
LGYDTRVTVLGHVQR	0.674616	0.310568
MIQKCRSSWDPYDQK	0.87881	1.13617
MLLSPGGVSQPLTASLAR	6.62347	0.211318
GQFIANLTKGDIVLGAEPVVAESTISPTKSPLR	1.56765	0.0144982
SGPTVTK	3.36284	0.00226526
HVLDALDPNAYEAFKASR	5.92222	0.110626
VLHNAQEVEKEPGQR	7.83069	1.56293
SSIFRTPEK	12.8696	2.63114
AGGSGSYWPAR	12.8572	0.427243
SYTSGPGSRISSSSFSR	12.8516	0.427243
GISEETTTGVHNLYK	7.72755	1.89773
AQKPWLKRLK	0.103163	0.144992
KVTSANRAR	4.07841	0.0246152
TSKAQRRR	4.07841	0.0246152
SFQQCEAGSSTTGELSR	5.45712	0.107912
LSAIFLRLPSRSELPDYYLTIKKPMDMEKIR	-0.855087	0.0258017
AKVIAAEGEMNASRALK	2.39057	1.21747
SGADPVTSVGKR	5.36107	1.37533
EESGKPGAHVTVK	1.28184	0.599113
SASTSKSSSARR	2.29575	1.10358
ISSLTASLHAHSR	3.90198	0.036199
SESALSCLSK	12.6281	0.427243
RRCVGVSAGAGGRESVAGGGGR	1.67367	0.0640461
RKAQSIPARKR	-0.472554	0.420504
SYSPR	-4.74686	0.574896
DSNNLCLHFNPR	6.01765	1.15504
SKSEEAHAEDSVMDHHFR	3.11822	0.00713103
KKTLQLALDLVSSR	-0.041112	0.0231515
SPSAESKKPKWVPPAASGGSR	5.23586	2.11377
AETELDFACDQCGRR	-0.849416	0.553907
QEPETQEPETTAHSKSAEPVK	4.66803	0.557166
TQARPVGVKIPTCKITLKETFLTSPEELYR	-0.0320425	0.0852554
VSFELFADKVPK	1.88431	1.53199
SLDFK	1.07802	0.148898
IGAEVYHNLK	3.17008	0.0678827
AFSEGQITR	2.36738	0.160909
SMFIACAGKK	2.67577	0.234114
HATLSLSIPRVAPEHEGHYVCEVQDRRSHDK	-0.285182	0.36118
SQNGMENGDAGSEKDER	11.8616	0.427243
SGKYYYQLNSK	1.9181	0.163734
SSPFPTVPTRPEK	11.4579	0.414376
EMTNHQKKRAAEMMASLLK	0.299651	0.224755
LGSDPQK	1.21074	0.289169
KTYKQPHLQTK	-0.553134	0.0329543
LVLGSAR	1.22365	0.0699656
LNFSHGTHEYHAETIK	2.42227	1.95927
INAEIEKQLRRDKR	-2.18218	1.16209
TRTHSKRQR	1.02015	0.159605
SQQVAAAAHEANK	8.84789	0.254418
SSKPSKPEK	11.0057	0.427243
FFSRPSGR	10.7657	0.934643
SQTEVPK	-1.28547	0.00905452
SPCPQEKSKDSLVQSCPGSLSLCAGVK	-1.43537	0.179772
VGVKEELLAVGKFTR	-3.97032	0.732808
SAKPPAGGK	10.3254	0.427243
TARFGSALVPTGNLQLRKK	-0.887715	0.707966
SGNLPSK	-2.75188	0.491935
HSILDTHGR	9.80209	0.427243
AFAKRALYGR	0.190592	0.27171
AELARQQK	5.29772	0.283642
KSKGPSPSR	5.29772	0.283642
ASKEGMEAAVEKQR	-4.86002	0.936412
KNIKLEPVPLKGTSLDPR	-1.38568	0.310797
LPAISGRGARPPR	5.42374	0.15367
ELDAAPGKSQK	-3.44613	0.72236
EYLEKIQGAQK	-5.65044	1.00719
AKFAGRNFR	2.37033	0.477242
LHSSAAVHR	-4.23192	0.274775
RGLTGDSKKATK	8.77157	0.427243
VGMIPVPYVEKLVR	8.72855	0.916856
GGAKR	8.35041	0.932493
DANSAISYQITGGNTRNR	7.88607	0.427243
GEPRAPWVEQEGPEYWDR	0.778558	0.018533
SSGPPGMSSQKR	0.512165	0.190871
EYEGGRGESSKR	-6.52058	0.251152
IISNASCTTNCLAPLAK	-2.02469	0.0445154
KKANLPKKEK	0.963215	0.0246824
SYSFHQSQHRK	-4.15939	0.165134
RPESFKDHR	-6.79015	0.284932
TIQRPVTMGDEGGLRRLQSLIK	2.93529	0.0962825
LRLIEER	-0.944501	0.282486
VAGGAAPSKPASAK	-8.42585	1.27047
YGRPPDSHHSR	-6.61413	0.765337
DDVWLYTHTELTNR	-10.8906	0.270037
SPVKATAPEVK	-3.33233	1.11399
SVSGPGR	-7.58502	0.482375
NKKRNTETEQR	-9.13951	0.608076
SGGYGGSR	-15.9809	0.427243
SGGYGGDR	-15.3505	0.427243
SGGGGYSQNR	-14.6214	0.694012
RSLPR	-13.4904	1.64073
KELDAAPGKSQK	-13.4611	0.793909
IRSSPR	-13.315	1.56109
KVSSAEGAAKEEPKR	-12.1452	0.801205
KSWHVR	-11.9219	1.88054
YIAESK	-11.1372	1.74891
EGQEKEESKKDRK	-8.64317	0.427243
VCNYVSWIK	-8.52535	1.72449
DSPPPPPPPPPPPQPQPSLKR	-6.91787	0.427243
TYKNPSLR	6.22603	0.427243
DSPELKETGKYWSLKIEPYNIK	5.63033	0.815869
RIHELEK	-0.060633	0.00368658
AKVADKKAR	0	#DIV/0!
ELGTVKYTLEPVLK	0	#DIV/0!
KSLIDQFFGVEFETTMK	0	#DIV/0!
LMQAQLKEEQAGRDEEQR	0	#DIV/0!

## Sheet: Fig.2D
ADPr sites (site localization over 95%, EThcD spectra only)
	UT WT	UT eAf	H2O2 WT	H2O2 eAf
D	0	1	0	3
E	0	3	0	2
K	0	1	0	4
R	2	4	3	3
S	3	15	125	393
Y	0	0	2	0

## Sheet: Fig.2F
	ADPr proteins
	5 mg	10 mg	20 mg
	322	337	350
	284	344	360
	256	307	343
Mean	287.3	329.3	351

## Sheet: Fig.3A
		Log10(normalizes ADPr intensities)
Modifications	Accession	UT WT	UT eAf	H2O2 WT	H2O2 eAf
[2] ADP-Ribosyl-EThcD (SRDEKY) (+541.06)	sp|Q6L8Q7|PDE12_HUMAN	2.82578	2.91799	3.26083	5.04168
[10] ADPr_HCD_249_347_583 (DEKRSY) (+541.06)	sp|Q16401|PSMD5_HUMAN	3.05784	3.15886	3.72565	4.66837
[1] ADPr_HCD_249_347_583 (DEKRSY) (+541.06)|[10] ADPr_HCD_249_347_583 (DEKRSY) (+541.06)|[11] ADPr_HCD_249_347_583 (DEKRSY) (+541.06)|[12] ADPr_HCD_249_347_583 (DEKRSY) (+541.06)|[13] ADPr_HCD_249_347_583 (DEKRSY) (+541.06)	sp|P51665|PSMD7_HUMAN	4.0693	4.08899	2.60077	#NUM!
[1] ADPr_HCD_249_347_583 (DEKRSY) (+541.06)	sp|Q9BYD3|RM04_HUMAN	3.38181	2.991	4.26299	5.566
[1] ADPr_HCD_249_347_583 (DEKRSY) (+541.06)	sp|P46783|RS10_HUMAN	1.31017	2.08988	1.35164	4.61207
[1] ADPr_HCD_249_347_583 (DEKRSY) (+541.06)	sp|P61247|RS3A_HUMAN	1.08931	1.4036	4.15927	3.92006
[1] ADPr_HCD_249_347_583 (DEKRSY) (+541.06)	sp|P61247|RS3A_HUMAN	#NUM!	#NUM!	1.0532	4.47982
[1] ADPr_HCD_249_347_583 (DEKRSY) (+541.06)	sp|P46782|RS5_HUMAN	3.16655	3.54651	3.84322	4.30815
[1] ADPr_HCD_249_347_583 (DEKRSY) (+541.06)	sp|P46782|RS5_HUMAN	4.4663	3.91414	4.19769	4.43263
[1] ADPr_HCD_249_347_583 (DEKRSY) (+541.06)	sp|P46782|RS5_HUMAN	2.66798	2.5099	2.5232	4.14521
[1] ADPr_HCD_249_347_583 (DEKRSY) (+541.06)	sp|P46782|RS5_HUMAN	3.03938	2.81472	3.75	2.17767
[5] ADPr_HCD_249_347_583 (DEKRSY) (+541.06)	sp|P62753|RS6_HUMAN	2.88563	2.86955	4.32935	4.73422
[5] ADPr_HCD_249_347_583 (DEKRSY) (+541.06)	sp|P62753|RS6_HUMAN	3.29117	3.04187	4.44455	5.24296
[3] ADPr_HCD_249_347_583 (DEKRSY) (+541.06)|[4] ADPr_HCD_249_347_583 (DEKRSY) (+541.06)|[7] ADPr_HCD_249_347_583 (DEKRSY) (+541.06)|[11] ADPr_HCD_249_347_583 (DEKRSY) (+541.06)|[12] ADPr_HCD_249_347_583 (DEKRSY) (+541.06)|[14] ADPr_HCD_249_347_583 (DEKRSY) (+541.06)	sp|Q9H0D6|XRN2_HUMAN	3.28329	4.51193	4.32539	2.8618
[1] ADPr_HCD_249_347_583 (DEKRSY) (+541.06)	sp|P62913|RL11_HUMAN	3.69812	3.70764	4.38691	4.94631
[7] ADP-Ribosyl-EThcD (SRDEKY) (+541.06)	sp|P26373|RL13_HUMAN	5.17614	5.23654	5.34096	6.06902
[8] ADP-Ribosyl-EThcD (SRDEKY) (+541.06)	sp|P26373|RL13_HUMAN	3.69265	3.79206	4.417	5.38225
[7] ADP-Ribosyl-EThcD (SRDEKY) (+541.06)	sp|P26373|RL13_HUMAN	2.95723	2.95606	3.61535	4.60388
[1] ADP-Ribosyl-EThcD (SRDEKY) (+541.06)	sp|P18621|RL17_HUMAN	3.23027	3.26564	3.33544	4.23815
[8] ADP-Ribosyl-EThcD (SRDEKY) (+541.06)	sp|P83731|RL24_HUMAN	3.88297	3.86582	3.57627	5.12168
[8] ADP-Ribosyl-EThcD (SRDEKY) (+541.06)	sp|P83731|RL24_HUMAN	3.4219	3.67569	2.95111	4.89299
[8] ADP-Ribosyl-EThcD (SRDEKY) (+541.06)	sp|P83731|RL24_HUMAN	3.90559	4.31155	4.04734	5.00365
[2] ADP-Ribosyl-EThcD (SRDEKY) (+541.06)	sp|P83731|RL24_HUMAN	2.01671	2.7195	4.03755	4.68818
[2] ADP-Ribosyl-EThcD (SRDEKY) (+541.06)	sp|P83731|RL24_HUMAN	2.42069	#NUM!	4.63704	4.96412
[1] ADPr_HCD_249_347_583 (DEKRSY) (+541.06)	sp|P46776|RL27A_HUMAN	1.55484	1.94152	3.75732	2.71784
[3] ADP-Ribosyl-EThcD (SRDEKY) (+541.06)	sp|P46776|RL27A_HUMAN	3.25043	3.25046	3.88388	4.78822
[1] ADPr_HCD_249_347_583 (DEKRSY) (+541.06)	sp|P46776|RL27A_HUMAN	1.44351	1.97873	2.51437	4.11213
[5] ADPr_HCD_249_347_583 (DEKRSY) (+541.06)	sp|P47914|RL29_HUMAN	2.06427	2.10904	3.62674	4.84126
[1] ADP-Ribosyl-EThcD (SRDEKY) (+541.06)	sp|P47914|RL29_HUMAN	3.88306	3.16611	3.62725	4.76779
[3] ADPr_HCD_249_347_583 (DEKRSY) (+541.06)	sp|P39023|RL3_HUMAN	4.45287	4.43698	3.90459	4.56424
[3] ADPr_HCD_249_347_583 (DEKRSY) (+541.06)	sp|P39023|RL3_HUMAN	2.8018	2.47384	2.86446	4.01971
[1] ADPr_HCD_249_347_583 (DEKRSY) (+541.06)	sp|P62899|RL31_HUMAN	1.01936	#NUM!	1.6482	4.91402
[1] ADPr_HCD_249_347_583 (DEKRSY) (+541.06)	sp|P62899|RL31_HUMAN	2.71431	1.68781	4.36804	5.16635
[1] ADP-Ribosyl-EThcD (SRDEKY) (+541.06)	sp|P36578|RL4_HUMAN	3.68842	3.95484	3.02803	4.61958
[1] ADPr_HCD_249_347_583 (DEKRSY) (+541.06)	sp|P36578|RL4_HUMAN	3.30341	3.72098	3.09816	4.36053
[1] ADPr_HCD_249_347_583 (DEKRSY) (+541.06)	sp|P36578|RL4_HUMAN	1.85534	3.75385	3.03386	4.09995
[1] ADPr_HCD_249_347_583 (DEKRSY) (+541.06)	sp|P36578|RL4_HUMAN	1.48974	2.51028	3.25128	4.84719
[3] ADPr_HCD_249_347_583 (DEKRSY) (+541.06)	sp|P36578|RL4_HUMAN	#NUM!	#NUM!	2.31603	3.9175
[1] ADPr_HCD_249_347_583 (DEKRSY) (+541.06)	sp|P46777|RL5_HUMAN	3.10734	2.84875	-0.120838	4.52261
[9] ADPr_HCD_249_347_583 (DEKRSY) (+541.06)	sp|P62424|RL7A_HUMAN	4.52032	4.5219	4.1557	4.33057
[2] ADP-Ribosyl-EThcD (SRDEKY) (+541.06)	sp|P62917|RL8_HUMAN	4.69797	4.96134	3.73727	4.84629
[5] ADPr_HCD_249_347_583 (DEKRSY) (+541.06)	sp|P62917|RL8_HUMAN	#NUM!	#NUM!	#NUM!	4.87029
[2] ADP-Ribosyl-EThcD (SRDEKY) (+541.06)	sp|P62917|RL8_HUMAN	2.31667	2.59164	3.33671	5.69758
[2] ADP-Ribosyl-EThcD (SRDEKY) (+541.06)	sp|P62917|RL8_HUMAN	1.65472	2.38013	3.27904	5.18648
[1] ADP-Ribosyl-EThcD (SRDEKY) (+541.06)	sp|P62917|RL8_HUMAN	#NUM!	1.71839	-0.48162	4.55048
[2] ADPr_HCD_249_347_583 (DEKRSY) (+541.06)	sp|Q7L2J0|MEPCE_HUMAN	2.52172	2.16503	2.34546	4.58031
[1] ADPr_HCD_249_347_583 (DEKRSY) (+541.06)	sp|Q7L2J0|MEPCE_HUMAN	2.53983	1.16238	3.53608	4.94035
[7] ADPr_HCD_249_347_583 (DEKRSY) (+541.06)	sp|P68032|ACTC_HUMAN	3.26777	5.72923	3.26223	4.89644
[7] ADPr_HCD_249_347_583 (DEKRSY) (+541.06)	sp|P68032|ACTC_HUMAN	2.51569	#NUM!	1.69863	4.66939
[7] ADPr_HCD_249_347_583 (DEKRSY) (+541.06)	sp|P60709|ACTB_HUMAN	3.26777	5.72923	3.26223	4.89644
[5] ADP-Ribosyl-EThcD (SRDEKY) (+541.06)	sp|P60709|ACTB_HUMAN	3.52688	5.59442	3.57393	5.21945
[5] ADP-Ribosyl-EThcD (SRDEKY) (+541.06)	sp|P60709|ACTB_HUMAN	3.21207	4.83881	3.4919	3.5807
[7] ADPr_HCD_249_347_583 (DEKRSY) (+541.06)	sp|P60709|ACTB_HUMAN	2.51569	#NUM!	1.69863	4.66939
[7] ADPr_HCD_249_347_583 (DEKRSY) (+541.06)	sp|P63261|ACTG_HUMAN	3.26777	5.72923	3.26223	4.89644
[5] ADP-Ribosyl-EThcD (SRDEKY) (+541.06)	sp|P63261|ACTG_HUMAN	3.52688	5.59442	3.57393	5.21945
[5] ADP-Ribosyl-EThcD (SRDEKY) (+541.06)	sp|P63261|ACTG_HUMAN	3.21207	4.83881	3.4919	3.5807
[7] ADPr_HCD_249_347_583 (DEKRSY) (+541.06)	sp|P63261|ACTG_HUMAN	2.51569	#NUM!	1.69863	4.66939
[14] ADPr_HCD_249_347_583 (DEKRSY) (+541.06)|[18] ADPr_HCD_249_347_583 (DEKRSY) (+541.06)|[19] ADPr_HCD_249_347_583 (DEKRSY) (+541.06)	sp|O95433|AHSA1_HUMAN	4.41199	4.40237	3.74739	3.73774
[2] ADPr_HCD_249_347_583 (DEKRSY) (+541.06)	sp|Q9H2P0|ADNP_HUMAN	#NUM!	#NUM!	#NUM!	4.07196
[1] ADP-Ribosyl-EThcD (SRDEKY) (+541.06)	sp|Q9H2P0|ADNP_HUMAN	2.53299	3.06534	3.88842	5.46541
[2] ADP-Ribosyl-EThcD (SRDEKY) (+541.06)	sp|Q9H2P0|ADNP_HUMAN	2.849	3.17146	3.35777	4.9503
[1] ADPr_HCD_249_347_583 (DEKRSY) (+541.06)	sp|P49753|ACOT2_HUMAN	1.78555	3.05984	0.939757	6.29019
[1] ADPr_HCD_249_347_583 (DEKRSY) (+541.06)	sp|P49753|ACOT2_HUMAN	2.17332	1.95152	4.71332	2.60278
[5] ADPr_HCD_249_347_583 (DEKRSY) (+541.06)	sp|P23526|SAHH_HUMAN	1.62328	4.21559	1.5254	3.86433
[6] ADPr_HCD_249_347_583 (DEKRSY) (+541.06)	sp|P40123|CAP2_HUMAN	3.98236	2.54471	#NUM!	1.86838
[2] ADPr_HCD_249_347_583 (DEKRSY) (+541.06)|[3] ADPr_HCD_249_347_583 (DEKRSY) (+541.06)|[4] ADPr_HCD_249_347_583 (DEKRSY) (+541.06)|[11] ADPr_HCD_249_347_583 (DEKRSY) (+541.06)	sp|Q08043|ACTN3_HUMAN	4.0346	3.54752	2.01313	4.44615
[2] ADPr_HCD_249_347_583 (DEKRSY) (+541.06)|[3] ADPr_HCD_249_347_583 (DEKRSY) (+541.06)|[4] ADPr_HCD_249_347_583 (DEKRSY) (+541.06)|[11] ADPr_HCD_249_347_583 (DEKRSY) (+541.06)	sp|Q08043|ACTN3_HUMAN	#NUM!	2.6168	3.95085	0.367821
[2] ADPr_HCD_249_347_583 (DEKRSY) (+541.06)	sp|O43768|ENSA_HUMAN	1.88155	3.36245	3.75511	3.70041
[2] ADPr_HCD_249_347_583 (DEKRSY) (+541.06)	sp|O43768|ENSA_HUMAN	2.09821	1.2483	2.01792	5.0156
[2] ADP-Ribosyl-EThcD (SRDEKY) (+541.06)	sp|O43768|ENSA_HUMAN	2.76529	2.44138	2.88194	4.72631
[4] ADPr_HCD_249_347_583 (DEKRSY) (+541.06)	sp|P06733|ENOA_HUMAN	3.52111	4.09248	2.74133	3.69632
[6] ADPr_HCD_249_347_583 (DEKRSY) (+541.06)	sp|P06733|ENOA_HUMAN	3.14516	#NUM!	1.96012	2.67749
[1] ADP-Ribosyl-EThcD (SRDEKY) (+541.06)	sp|Q9NQW6|ANLN_HUMAN	2.48279	#NUM!	1.75663	4.07622
[1] ADP-Ribosyl-EThcD (SRDEKY) (+541.06)	sp|Q9NQW6|ANLN_HUMAN	2.33669	1.90606	1.97053	4.33629
[9] ADPr_HCD_249_347_583 (DEKRSY) (+541.06)|[10] Oxidation (+15.99)|[13] ADPr_HCD_249_347_583 (DEKRSY) (+541.06)	sp|O75179|ANR17_HUMAN	4.05391	4.09711	5.38484	6.53934
[1] ADPr_HCD_249_347_583 (DEKRSY) (+541.06)	REV_sp|Q8N7J2|AMER2_HUMAN	2.76912	2.90811	3.99065	5.43765
[15] ADPr_HCD_249_347_583 (DEKRSY) (+541.06)	REV_sp|Q8N7J2|AMER2_HUMAN	3.26822	2.94541	3.29307	3.79704
[1] ADPr_HCD_249_347_583 (DEKRSY) (+541.06)	sp|Q9UKV3|ACINU_HUMAN	2.25594	2.32029	2.81298	4.38604
[1] ADP-Ribosyl-EThcD (SRDEKY) (+541.06)	sp|Q5T686|AVPI1_HUMAN	3.17838	3.23368	3.98072	5.34423
[1] ADP-Ribosyl-EThcD (SRDEKY) (+541.06)	sp|Q5T686|AVPI1_HUMAN	2.87802	2.95878	4.07169	4.82916
[1] ADP-Ribosyl-EThcD (SRDEKY) (+541.06)	sp|Q5T686|AVPI1_HUMAN	1.78421	1.99693	3.77885	4.4759
[1] ADP-Ribosyl-EThcD (SRDEKY) (+541.06)	sp|Q5T686|AVPI1_HUMAN	1.77359	2.08519	3.26384	4.75799
[1] ADP-Ribosyl-EThcD (SRDEKY) (+541.06)	sp|Q5T686|AVPI1_HUMAN	3.08398	3.03311	5.48699	5.78186
[1] ADP-Ribosyl-EThcD (SRDEKY) (+541.06)	sp|Q5T686|AVPI1_HUMAN	2.59354	2.23792	4.25095	4.4186
[1] ADP-Ribosyl-EThcD (SRDEKY) (+541.06)	sp|Q5T686|AVPI1_HUMAN	2.25132	1.72427	2.89582	4.1944
[5] ADP-Ribosyl-EThcD (SRDEKY) (+541.06)	sp|Q7Z6K5|ARPIN_HUMAN	2.73402	5.3086	2.48232	3.094
[5] ADP-Ribosyl-EThcD (SRDEKY) (+541.06)	sp|Q7Z6K5|ARPIN_HUMAN	2.56026	5.1787	2.1516	2.68624
[2] ADPr_HCD_249_347_583 (DEKRSY) (+541.06)	sp|Q7Z6K5|ARPIN_HUMAN	#NUM!	4.19153	#NUM!	2.95024
[2] ADPr_HCD_249_347_583 (DEKRSY) (+541.06)	sp|Q7Z6K5|ARPIN_HUMAN	1.79041	2.27079	2.49214	4.62157
[8] ADP-Ribosyl-EThcD (SRDEKY) (+541.06)	sp|Q12797|ASPH_HUMAN	4.95482	4.88552	5.07225	4.84948
[1] ADP-Ribosyl-EThcD (SRDEKY) (+541.06)	sp|Q6SPF0|SAMD1_HUMAN	2.07211	2.04899	3.71139	4.87392
[8] ADPr_HCD_249_347_583 (DEKRSY) (+541.06)	sp|O75027|ABCB7_HUMAN	3.38181	2.991	4.26299	5.566
[10] ADPr_HCD_249_347_583 (DEKRSY) (+541.06)	sp|Q8NE71|ABCF1_HUMAN	2.29565	3.76003	4.20076	5.31482
[15] ADPr_HCD_249_347_583 (DEKRSY) (+541.06)	sp|P08237|PFKAM_HUMAN	2.14926	2.18908	3.70252	3.90563
[8] ADP-Ribosyl-EThcD (SRDEKY) (+541.06)	sp|P46063|RECQ1_HUMAN	#NUM!	2.32476	1.56209	4.86547
[2] ADPr_HCD_249_347_583 (DEKRSY) (+541.06)	sp|Q08211|DHX9_HUMAN	2.29054	1.83691	3.30815	4.14649
[1] ADPr_HCD_249_347_583 (DEKRSY) (+541.06)	sp|Q9NVP1|DDX18_HUMAN	1.43133	2.39412	-5.35763	4.25471
[2] ADPr_HCD_249_347_583 (DEKRSY) (+541.06)	sp|Q9GZR7|DDX24_HUMAN	#NUM!	1.88569	#NUM!	3.80135
[3] ADP-Ribosyl-EThcD (SRDEKY) (+541.06)	sp|Q9GZR7|DDX24_HUMAN	2.58532	2.67003	4.04456	5.32901
[2] ADP-Ribosyl-EThcD (SRDEKY) (+541.06)	sp|Q9GZR7|DDX24_HUMAN	3.79365	3.6031	4.19879	5.88362
[3] ADP-Ribosyl-EThcD (SRDEKY) (+541.06)	sp|Q9GZR7|DDX24_HUMAN	2.9627	2.04488	4.5322	5.48069
[3] ADPr_HCD_249_347_583 (DEKRSY) (+541.06)	sp|Q9GZR7|DDX24_HUMAN	4.0796	3.32596	3.84911	4.65505
[3] ADP-Ribosyl-EThcD (SRDEKY) (+541.06)	sp|O00148|DX39A_HUMAN	3.61004	3.74593	3.61247	4.2515
[1] ADP-Ribosyl-EThcD (SRDEKY) (+541.06)	sp|O00571|DDX3X_HUMAN	3.98534	5.04199	3.64643	5.23672
[1] ADP-Ribosyl-EThcD (SRDEKY) (+541.06)	sp|O00571|DDX3X_HUMAN	4.3945	5.13503	4.79528	4.86264
[1] ADP-Ribosyl-EThcD (SRDEKY) (+541.06)	sp|Q86XP3|DDX42_HUMAN	3.39756	3.6845	4.92254	5.84977
[8] ADP-Ribosyl-EThcD (SRDEKY) (+541.06)	sp|Q9BQ39|DDX50_HUMAN	2.37174	2.70483	4.24595	5.16373
[1] ADPr_HCD_249_347_583 (DEKRSY) (+541.06)	sp|Q9BQ39|DDX50_HUMAN	1.14209	2.17371	3.12947	5.32394
[1] ADPr_HCD_249_347_583 (DEKRSY) (+541.06)	sp|Q9BQ39|DDX50_HUMAN	2.41694	3.44167	4.58871	5.09423
[8] ADP-Ribosyl-EThcD (SRDEKY) (+541.06)	sp|Q9BQ39|DDX50_HUMAN	3.69839	2.49312	4.08004	3.88673
[1] ADPr_HCD_249_347_583 (DEKRSY) (+541.06)	sp|Q9BQ39|DDX50_HUMAN	1.91341	1.7376	4.66723	3.92679
[1] ADP-Ribosyl-EThcD (SRDEKY) (+541.06)	sp|Q9BQ39|DDX50_HUMAN	2.93935	2.17902	2.6717	4.57326
[1] ADP-Ribosyl-EThcD (SRDEKY) (+541.06)	sp|Q8TDD1|DDX54_HUMAN	3.16936	3.81736	4.32987	5.01408
[1] ADP-Ribosyl-EThcD (SRDEKY) (+541.06)	sp|Q8TDD1|DDX54_HUMAN	0.532077	2.76677	1.81034	4.44769
[2] ADP-Ribosyl-EThcD (SRDEKY) (+541.06)	sp|Q9H6R0|DHX33_HUMAN	4.16434	3.35088	3.90449	5.34298
[5] ADP-Ribosyl-EThcD (SRDEKY) (+541.06)	sp|Q9H6R0|DHX33_HUMAN	3.50368	2.79701	3.23261	5.02805
[1] ADP-Ribosyl-EThcD (SRDEKY) (+541.06)	sp|Q6PL18|ATAD2_HUMAN	1.9048	2.45347	2.44713	4.662
[1] ADP-Ribosyl-EThcD (SRDEKY) (+541.06)	sp|Q6PL18|ATAD2_HUMAN	2.60301	2.73552	4.42244	4.84199
[1] ADP-Ribosyl-EThcD (SRDEKY) (+541.06)	sp|Q6PL18|ATAD2_HUMAN	2.07925	2.3319	2.66006	4.02314
[1] ADP-Ribosyl-EThcD (SRDEKY) (+541.06)	sp|Q6PL18|ATAD2_HUMAN	2.64583	2.56108	3.3641	4.40682
[1] ADPr_HCD_249_347_583 (DEKRSY) (+541.06)	REV_sp|Q9Y5Q5|CORIN_HUMAN	3.50285	5.607	2.63874	7.65189
[3] ADPr_HCD_249_347_583 (DEKRSY) (+541.06)	REV_sp|Q9Y5Q5|CORIN_HUMAN	3.30744	3.76353	2.52826	5.85761
[1] ADPr_HCD_249_347_583 (DEKRSY) (+541.06)	REV_sp|Q9Y5Q5|CORIN_HUMAN	3.2074	3.67605	6.22033	5.2721
[1] ADPr_HCD_249_347_583 (DEKRSY) (+541.06)	REV_sp|Q9Y5Q5|CORIN_HUMAN	3.85504	3.42867	3.62833	5.43053
[1] ADPr_HCD_249_347_583 (DEKRSY) (+541.06)	REV_sp|Q9Y5Q5|CORIN_HUMAN	2.42317	1.26298	3.03794	3.64041
[1] ADP-Ribosyl-EThcD (SRDEKY) (+541.06)	sp|Q96GD4|AURKB_HUMAN	1.64136	1.71169	1.95566	4.53771
[1] ADPr_HCD_249_347_583 (DEKRSY) (+541.06)	sp|Q99933|BAG1_HUMAN	#NUM!	#NUM!	#NUM!	4.20746
[7] ADPr_HCD_249_347_583 (DEKRSY) (+541.06)	sp|Q99933|BAG1_HUMAN	3.70726	3.88306	4.51425	4.90442
[7] ADP-Ribosyl-EThcD (SRDEKY) (+541.06)	sp|Q7L1Q6|BZW1_HUMAN	3.58444	3.52495	3.65085	5.09252
[7] ADP-Ribosyl-EThcD (SRDEKY) (+541.06)	sp|Q7L1Q6|BZW1_HUMAN	1.63083	2.56844	1.57528	1.18768
[1] ADPr_HCD_249_347_583 (DEKRSY) (+541.06)	sp|Q9NYF8|BCLF1_HUMAN	3.16565	3.45516	2.90739	5.18892
[1] ADP-Ribosyl-EThcD (SRDEKY) (+541.06)	sp|Q9NYF8|BCLF1_HUMAN	1.26838	2.59238	3.35335	4.88521
[1] ADP-Ribosyl-EThcD (SRDEKY) (+541.06)	sp|Q9NYF8|BCLF1_HUMAN	2.3544	2.7823	3.86803	4.99659
[2] ADPr_HCD_249_347_583 (DEKRSY) (+541.06)	sp|Q9NYF8|BCLF1_HUMAN	2.66276	3.29526	2.74549	4.41322
[1] ADP-Ribosyl-EThcD (SRDEKY) (+541.06)	sp|Q9NYF8|BCLF1_HUMAN	4.19046	4.1147	4.61968	5.29313
[1] ADPr_HCD_249_347_583 (DEKRSY) (+541.06)	sp|A2AJT9|BCLA3_HUMAN	2.76585	1.79597	1.78111	4.96519
[1] ADPr_HCD_249_347_583 (DEKRSY) (+541.06)	sp|A2AJT9|BCLA3_HUMAN	3.77718	3.72281	3.48977	4.44929
[1] ADPr_HCD_249_347_583 (DEKRSY) (+541.06)	sp|A2AJT9|BCLA3_HUMAN	1.85328	1.54519	3.77661	2.39485
[1] ADPr_HCD_249_347_583 (DEKRSY) (+541.06)	sp|A2AJT9|BCLA3_HUMAN	3.32435	2.95088	3.91447	4.89767
[1] ADPr_HCD_249_347_583 (DEKRSY) (+541.06)	sp|A2AJT9|BCLA3_HUMAN	#NUM!	1.38652	3.08208	#NUM!
[2] ADPr_HCD_249_347_583 (DEKRSY) (+541.06)	sp|P13995|MTDC_HUMAN	2.43494	2.46331	2.58738	5.09565
[4] ADP-Ribosyl-EThcD (SRDEKY) (+541.06)	sp|Q96T60|PNKP_HUMAN	1.60858	2.67766	3.7774	4.42672
[3] ADP-Ribosyl-EThcD (SRDEKY) (+541.06)	sp|P54132|BLM_HUMAN	#NUM!	#NUM!	3.58468	5.77556
[2] ADP-Ribosyl-EThcD (SRDEKY) (+541.06)	sp|P54132|BLM_HUMAN	#NUM!	#NUM!	2.78551	4.74207
[2] ADP-Ribosyl-EThcD (SRDEKY) (+541.06)	sp|P54132|BLM_HUMAN	2.26047	2.28688	3.31478	5.0315
[2] ADP-Ribosyl-EThcD (SRDEKY) (+541.06)	sp|Q53HL2|BOREA_HUMAN	2.74681	2.96361	2.84905	4.35511
[12] ADP-Ribosyl-EThcD (SRDEKY) (+541.06)	sp|Q53HL2|BOREA_HUMAN	4.57954	4.35601	5.1356	5.25744
[11] ADPr_HCD_249_347_583 (DEKRSY) (+541.06)	sp|Q15018|ABRX2_HUMAN	1.18415	4.34124	#NUM!	4.11805
[5] Oxidation (+15.99)|[11] ADPr_HCD_249_347_583 (DEKRSY) (+541.06)	sp|Q15018|ABRX2_HUMAN	0.879245	3.85337	#NUM!	3.4688
[1] ADPr_HCD_249_347_583 (DEKRSY) (+541.06)|[4] Oxidation (+15.99)	sp|Q8TBE0|BAHD1_HUMAN	0.325596	2.14724	2.87717	4.4829
[1] ADPr_HCD_249_347_583 (DEKRSY) (+541.06)	sp|Q8TBE0|BAHD1_HUMAN	2.13509	1.62064	3.36686	4.45588
[2] ADPr_HCD_249_347_583 (DEKRSY) (+541.06)	sp|Q9NRL2|BAZ1A_HUMAN	#NUM!	#NUM!	#NUM!	4.24507
[1] ADPr_HCD_249_347_583 (DEKRSY) (+541.06)	sp|Q9NRL2|BAZ1A_HUMAN	2.67423	2.89436	4.22351	4.74329
[1] ADPr_HCD_249_347_583 (DEKRSY) (+541.06)	sp|Q9NRL2|BAZ1A_HUMAN	3.24055	3.24951	4.5427	5.31066
[5] ADPr_HCD_249_347_583 (DEKRSY) (+541.06)	sp|Q9NRL2|BAZ1A_HUMAN	#NUM!	#NUM!	2.25405	4.72801
[5] ADPr_HCD_249_347_583 (DEKRSY) (+541.06)	sp|Q9NRL2|BAZ1A_HUMAN	#NUM!	2.72055	3.35239	5.22867
[1] ADP-Ribosyl-EThcD (SRDEKY) (+541.06)	sp|Q9NRL2|BAZ1A_HUMAN	2.82391	2.91244	3.50833	5.47042
[1] ADP-Ribosyl-EThcD (SRDEKY) (+541.06)	sp|Q9NRL2|BAZ1A_HUMAN	2.98226	3.55481	3.91555	4.78199
[11] ADP-Ribosyl-EThcD (SRDEKY) (+541.06)	sp|Q9NRL2|BAZ1A_HUMAN	1.60002	1.65579	2.46914	4.24125
[1] ADPr_HCD_249_347_583 (DEKRSY) (+541.06)	sp|Q9NRL2|BAZ1A_HUMAN	2.96627	2.21132	3.98372	4.47668
[1] ADP-Ribosyl-EThcD (SRDEKY) (+541.06)	sp|Q9UIF9|BAZ2A_HUMAN	3.30643	3.86304	5.08532	5.63419
[1] ADP-Ribosyl-EThcD (SRDEKY) (+541.06)	sp|Q9UIF9|BAZ2A_HUMAN	2.7719	3.06714	4.46778	4.90619
[5] ADPr_HCD_249_347_583 (DEKRSY) (+541.06)	sp|Q9UIF9|BAZ2A_HUMAN	2.30116	2.70165	3.2858	4.57171
[3] ADP-Ribosyl-EThcD (SRDEKY) (+541.06)	sp|Q9UIF9|BAZ2A_HUMAN	3.23673	2.97321	4.65554	5.53979
[2] ADP-Ribosyl-EThcD (SRDEKY) (+541.06)	sp|Q9UIF9|BAZ2A_HUMAN	2.84271	2.77351	3.61806	4.81042
[2] ADPr_HCD_249_347_583 (DEKRSY) (+541.06)	REV_sp|Q9ULD4|BRPF3_HUMAN	0.939671	0.562461	#NUM!	4.85853
[5] ADPr_HCD_249_347_583 (DEKRSY) (+541.06)	REV_sp|Q9ULD4|BRPF3_HUMAN	3.20444	3.64872	4.7141	5.60307
[1] ADPr_HCD_249_347_583 (DEKRSY) (+541.06)	REV_sp|Q9ULD4|BRPF3_HUMAN	2.76912	2.90811	3.99065	5.43765
[1] ADPr_HCD_249_347_583 (DEKRSY) (+541.06)	sp|P25440|BRD2_HUMAN	3.76476	4.11781	4.11219	4.28173
[1] ADP-Ribosyl-EThcD (SRDEKY) (+541.06)	sp|P25440|BRD2_HUMAN	2.6796	2.79153	3.68375	5.10069
[8] ADP-Ribosyl-EThcD (SRDEKY) (+541.06)	sp|P25440|BRD2_HUMAN	1.32832	2.3844	3.33847	4.65906
[1] ADP-Ribosyl-EThcD (SRDEKY) (+541.06)	sp|P25440|BRD2_HUMAN	3.80311	3.52427	5.03382	5.83511
[4] ADP-Ribosyl-EThcD (SRDEKY) (+541.06)	sp|P25440|BRD2_HUMAN	2.53963	1.77336	2.61446	4.27026
[1] ADPr_HCD_249_347_583 (DEKRSY) (+541.06)	sp|P25440|BRD2_HUMAN	4.06717	3.23618	3.89556	4.60818
[1] ADP-Ribosyl-EThcD (SRDEKY) (+541.06)	sp|P25440|BRD2_HUMAN	3.02068	2.85927	4.53516	5.31799
[1] ADP-Ribosyl-EThcD (SRDEKY) (+541.06)	sp|P25440|BRD2_HUMAN	2.92816	1.9632	2.91783	5.12688
[5] ADP-Ribosyl-EThcD (SRDEKY) (+541.06)	sp|P25440|BRD2_HUMAN	3.15886	2.74293	3.97829	4.76607
[8] ADP-Ribosyl-EThcD (SRDEKY) (+541.06)	sp|P25440|BRD2_HUMAN	2.51606	2.29311	3.66621	5.13744
[4] ADP-Ribosyl-EThcD (SRDEKY) (+541.06)	sp|P25440|BRD2_HUMAN	1.25274	#NUM!	3.80157	4.6159
[4] ADPr_HCD_249_347_583 (DEKRSY) (+541.06)	sp|Q9NYQ7|CELR3_HUMAN	2.91939	4.32786	2.62555	3.85424
[4] ADPr_HCD_249_347_583 (DEKRSY) (+541.06)|[7] ADPr_HCD_249_347_583 (DEKRSY) (+541.06)|[8] ADPr_HCD_249_347_583 (DEKRSY) (+541.06)|[16] ADPr_HCD_249_347_583 (DEKRSY) (+541.06)|[18] ADPr_HCD_249_347_583 (DEKRSY) (+541.06)	sp|Q9NYQ7|CELR3_HUMAN	1.43523	3.51717	#NUM!	2.3721
[1] ADPr_HCD_249_347_583 (DEKRSY) (+541.06)	sp|Q8IWX8|CHERP_HUMAN	2.24082	2.44292	4.47217	5.14773
[1] ADPr_HCD_249_347_583 (DEKRSY) (+541.06)	REV_sp|P98194|AT2C1_HUMAN	4.04004	4.29004	5.47005	6.11233
[1] ADPr_HCD_249_347_583 (DEKRSY) (+541.06)	REV_sp|P98194|AT2C1_HUMAN	4.09365	4.7283	5.45798	5.51927
[3] ADP-Ribosyl-EThcD (SRDEKY) (+541.06)	sp|Q05682|CALD1_HUMAN	2.92913	2.58733	0.750006	4.38685
[3] ADP-Ribosyl-EThcD (SRDEKY) (+541.06)	sp|Q05682|CALD1_HUMAN	#NUM!	1.94945	#NUM!	4.05602
[10] ADPr_HCD_249_347_583 (DEKRSY) (+541.06)	sp|P31327|CPSM_HUMAN	2.14497	2.6385	2.64681	4.22142
[1] ADPr_HCD_249_347_583 (DEKRSY) (+541.06)	sp|P11717|MPRI_HUMAN	3.61095	3.77543	3.88764	5.51689
[3] ADP-Ribosyl-EThcD (SRDEKY) (+541.06)	sp|Q9NXV6|CARF_HUMAN	2.39153	1.56445	0.183342	3.59321
[2] ADP-Ribosyl-EThcD (SRDEKY) (+541.06)	sp|Q9NXV6|CARF_HUMAN	2.48426	4.27063	3.42984	5.03802
[2] ADP-Ribosyl-EThcD (SRDEKY) (+541.06)	sp|Q9NXV6|CARF_HUMAN	1.50178	2.23713	2.43201	4.02334
[3] ADP-Ribosyl-EThcD (SRDEKY) (+541.06)	sp|Q9NXV6|CARF_HUMAN	2.84848	2.00291	3.45711	4.83347
[2] ADP-Ribosyl-EThcD (SRDEKY) (+541.06)	sp|Q9NXV6|CARF_HUMAN	2.64749	1.71351	2.80365	4.18948
[3] ADPr_HCD_249_347_583 (DEKRSY) (+541.06)	sp|Q8IX12|CCAR1_HUMAN	1.49838	2.00841	1.84921	4.18415
[3] ADPr_HCD_249_347_583 (DEKRSY) (+541.06)	sp|Q8IX12|CCAR1_HUMAN	2.76622	2.24813	3.16133	4.60251
[1] ADPr_HCD_249_347_583 (DEKRSY) (+541.06)	sp|Q96GN5|CDA7L_HUMAN	1.29735	1.40614	1.9485	4.55996
[1] ADPr_HCD_249_347_583 (DEKRSY) (+541.06)	sp|Q96GN5|CDA7L_HUMAN	2.56461	1.98764	2.25685	4.81569
[3] ADPr_HCD_249_347_583 (DEKRSY) (+541.06)	sp|Q96GN5|CDA7L_HUMAN	2.70724	#NUM!	2.98049	3.69351
[1] ADPr_HCD_249_347_583 (DEKRSY) (+541.06)	sp|Q69YH5|CDCA2_HUMAN	1.2012	1.94614	3.37208	4.69124
[5] ADP-Ribosyl-EThcD (SRDEKY) (+541.06)	sp|Q69YH5|CDCA2_HUMAN	#NUM!	2.66504	2.14056	4.11414
[2] ADP-Ribosyl-EThcD (SRDEKY) (+541.06)	sp|Q69YH5|CDCA2_HUMAN	#NUM!	2.85642	3.51775	4.13014
[1] ADPr_HCD_249_347_583 (DEKRSY) (+541.06)	sp|Q69YH5|CDCA2_HUMAN	2.51354	1.90304	4.16235	5.03022
[5] ADPr_HCD_249_347_583 (DEKRSY) (+541.06)	sp|Q69YH5|CDCA2_HUMAN	2.78203	2.61851	3.31716	4.52621
[17] ADPr_HCD_249_347_583 (DEKRSY) (+541.06)	sp|Q9NX58|LYAR_HUMAN	#NUM!	#NUM!	#NUM!	4.40224
[1] ADPr_HCD_249_347_583 (DEKRSY) (+541.06)	sp|P49454|CENPF_HUMAN	#NUM!	1.04895	3.03277	4.64766
[1] ADPr_HCD_249_347_583 (DEKRSY) (+541.06)	sp|P49454|CENPF_HUMAN	-0.665794	1.81467	2.78536	4.13743
[6] ADPr_HCD_249_347_583 (DEKRSY) (+541.06)	sp|P49454|CENPF_HUMAN	3.04504	2.82448	3.78178	5.17151
[7] ADP-Ribosyl-EThcD (SRDEKY) (+541.06)	sp|Q7Z7K6|CENPV_HUMAN	3.96643	3.4422	3.12464	5.0997
[7] ADP-Ribosyl-EThcD (SRDEKY) (+541.06)	sp|Q7Z7K6|CENPV_HUMAN	2.87366	3.15672	2.509	5.42397
[1] ADP-Ribosyl-EThcD (SRDEKY) (+541.06)	sp|Q7Z7K6|CENPV_HUMAN	2.7405	3.08056	2.42984	4.41758
[7] ADP-Ribosyl-EThcD (SRDEKY) (+541.06)	sp|Q7Z7K6|CENPV_HUMAN	2.15971	2.85073	2.70885	4.67302
[5] ADP-Ribosyl-EThcD (SRDEKY) (+541.06)	sp|Q7Z7K6|CENPV_HUMAN	2.37837	2.61338	2.6708	5.31407
[8] ADP-Ribosyl-EThcD (SRDEKY) (+541.06)	sp|Q7Z7K6|CENPV_HUMAN	1.75775	1.78127	2.53807	4.97784
[1] ADP-Ribosyl-EThcD (SRDEKY) (+541.06)	sp|Q7Z7K6|CENPV_HUMAN	1.7785	1.56793	4.47786	2.91879
[4] ADP-Ribosyl-EThcD (SRDEKY) (+541.06)	sp|Q7Z7K6|CENPV_HUMAN	4.8339	4.74116	5.48473	6.74195
[1] ADP-Ribosyl-EThcD (SRDEKY) (+541.06)	sp|Q7Z7K6|CENPV_HUMAN	2.65562	2.4898	3.02696	6.13346
[1] ADP-Ribosyl-EThcD (SRDEKY) (+541.06)	sp|Q7Z7K6|CENPV_HUMAN	3.2576	3.085	4.44754	5.857
[1] ADPr_HCD_249_347_583 (DEKRSY) (+541.06)	sp|Q9P2H0|CE126_HUMAN	1.43133	2.39412	-5.35763	4.25471
[1] ADPr_HCD_249_347_583 (DEKRSY) (+541.06)	sp|Q66GS9|CP135_HUMAN	2.43679	1.51894	#NUM!	3.87408
[1] ADPr_HCD_249_347_583 (DEKRSY) (+541.06)	sp|Q13111|CAF1A_HUMAN	#NUM!	2.87092	2.03984	4.97255
[1] ADP-Ribosyl-EThcD (SRDEKY) (+541.06)	sp|Q13111|CAF1A_HUMAN	3.21375	3.2658	4.34248	5.32885
[1] ADP-Ribosyl-EThcD (SRDEKY) (+541.06)	sp|Q13111|CAF1A_HUMAN	2.35013	2.63745	3.10707	4.93355
[3] ADPr_HCD_249_347_583 (DEKRSY) (+541.06)	sp|Q13111|CAF1A_HUMAN	1.73782	2.32058	4.49075	4.7367
[1] ADP-Ribosyl-EThcD (SRDEKY) (+541.06)|[5] Oxidation (+15.99)	sp|Q13111|CAF1A_HUMAN	2.97024	3.11708	3.92963	4.79801
[3] ADPr_HCD_249_347_583 (DEKRSY) (+541.06)	sp|Q13111|CAF1A_HUMAN	2.72713	2.30097	3.96279	4.53399
[3] ADPr_HCD_249_347_583 (DEKRSY) (+541.06)	sp|Q13111|CAF1A_HUMAN	2.05798	2.01774	2.41622	4.05208
[1] ADPr_HCD_249_347_583 (DEKRSY) (+541.06)	sp|Q9Y3Y2|CHTOP_HUMAN	#NUM!	#NUM!	-1.08586	5.09926
[1] ADPr_HCD_249_347_583 (DEKRSY) (+541.06)	sp|Q9Y3Y2|CHTOP_HUMAN	1.86541	1.72473	3.93424	3.46384
[3] ADPr_HCD_249_347_583 (DEKRSY) (+541.06)	sp|Q9Y3Y2|CHTOP_HUMAN	3.49613	3.0335	4.02608	5.76873
[3] ADPr_HCD_249_347_583 (DEKRSY) (+541.06)	sp|Q9Y3Y2|CHTOP_HUMAN	3.80085	2.14941	4.12706	5.72819
[7] ADPr_HCD_249_347_583 (DEKRSY) (+541.06)	sp|Q14781|CBX2_HUMAN	3.59012	3.24002	3.92769	5.4155
[1] ADPr_HCD_249_347_583 (DEKRSY) (+541.06)	sp|Q14781|CBX2_HUMAN	2.6842	2.41814	3.21932	4.601
[7] ADPr_HCD_249_347_583 (DEKRSY) (+541.06)	sp|Q14781|CBX2_HUMAN	3.50162	3.339	3.98166	2.41363
[3] ADP-Ribosyl-EThcD (SRDEKY) (+541.06)	sp|Q13185|CBX3_HUMAN	2.50862	2.59037	3.79924	5.31252
[1] ADP-Ribosyl-EThcD (SRDEKY) (+541.06)	sp|P45973|CBX5_HUMAN	#NUM!	#NUM!	#NUM!	5.25675
[1] ADP-Ribosyl-EThcD (SRDEKY) (+541.06)	sp|P45973|CBX5_HUMAN	#NUM!	#NUM!	#NUM!	5.11378
[2] ADP-Ribosyl-EThcD (SRDEKY) (+541.06)	sp|P45973|CBX5_HUMAN	#NUM!	1.8255	#NUM!	4.72095
[1] ADP-Ribosyl-EThcD (SRDEKY) (+541.06)	sp|P45973|CBX5_HUMAN	#NUM!	#NUM!	3.12614	5.37686
[3] ADP-Ribosyl-EThcD (SRDEKY) (+541.06)	sp|P45973|CBX5_HUMAN	2.29565	3.76003	4.20076	5.31482
[3] ADP-Ribosyl-EThcD (SRDEKY) (+541.06)	sp|P45973|CBX5_HUMAN	2.27136	2.82078	2.28113	4.9149
[14] ADP-Ribosyl-EThcD (SRDEKY) (+541.06)	sp|P45973|CBX5_HUMAN	2.37437	3.13815	4.3202	5.35113
[2] ADP-Ribosyl-EThcD (SRDEKY) (+541.06)	sp|P45973|CBX5_HUMAN	3.34066	3.38318	4.40945	5.218
[12] ADP-Ribosyl-EThcD (SRDEKY) (+541.06)	sp|P45973|CBX5_HUMAN	1.84055	2.49691	4.0487	4.49423
[1] ADP-Ribosyl-EThcD (SRDEKY) (+541.06)	sp|P45973|CBX5_HUMAN	#NUM!	#NUM!	3.95378	#NUM!
[3] ADP-Ribosyl-EThcD (SRDEKY) (+541.06)	sp|P45973|CBX5_HUMAN	1.79324	1.64739	4.04459	#NUM!
[11] ADPr_HCD_249_347_583 (DEKRSY) (+541.06)	sp|O95503|CBX6_HUMAN	-1.68027	1.51747	3.12963	4.85012
[3] ADP-Ribosyl-EThcD (SRDEKY) (+541.06)	sp|O95503|CBX6_HUMAN	1.97821	1.93536	3.91497	2.64009
[1] ADP-Ribosyl-EThcD (SRDEKY) (+541.06)	sp|Q9HC52|CBX8_HUMAN	2.71134	3.12729	2.65654	5.06099
[1] ADP-Ribosyl-EThcD (SRDEKY) (+541.06)	sp|Q9HC52|CBX8_HUMAN	2.75857	2.85424	3.08466	4.70766
[11] ADP-Ribosyl-EThcD (SRDEKY) (+541.06)	sp|Q8N8U2|CDYL2_HUMAN	-1.28411	3.08328	#NUM!	5.31115
[1] ADP-Ribosyl-EThcD (SRDEKY) (+541.06)	sp|Q8N8U2|CDYL2_HUMAN	1.21394	#NUM!	#NUM!	5.08808
[1] ADPr_HCD_249_347_583 (DEKRSY) (+541.06)	sp|Q8N8U2|CDYL2_HUMAN	#NUM!	1.58082	#NUM!	3.57059
[11] ADP-Ribosyl-EThcD (SRDEKY) (+541.06)	sp|Q8N8U2|CDYL2_HUMAN	#NUM!	0.509541	3.50149	2.05087
[1] ADPr_HCD_249_347_583 (DEKRSY) (+541.06)	sp|Q8N8U2|CDYL2_HUMAN	1.74842	#NUM!	4.655	#NUM!
[2] ADP-Ribosyl-EThcD (SRDEKY) (+541.06)	sp|Q9Y232|CDYL_HUMAN	#NUM!	0.989281	3.58802	4.77608
[2] ADP-Ribosyl-EThcD (SRDEKY) (+541.06)	sp|Q9Y232|CDYL_HUMAN	1.62427	#NUM!	4.06209	4.31342
[2] ADP-Ribosyl-EThcD (SRDEKY) (+541.06)	sp|O14646|CHD1_HUMAN	3.66352	3.56156	3.34196	4.55415
[1] ADPr_HCD_249_347_583 (DEKRSY) (+541.06)	sp|O14646|CHD1_HUMAN	2.78886	3.00439	2.77929	4.13845
[1] ADP-Ribosyl-EThcD (SRDEKY) (+541.06)	sp|O14646|CHD1_HUMAN	2.72221	3.46874	3.89032	5.46102
[1] ADP-Ribosyl-EThcD (SRDEKY) (+541.06)	sp|O14646|CHD1_HUMAN	1.92432	1.86319	2.24322	4.51447
[1] ADP-Ribosyl-EThcD (SRDEKY) (+541.06)	sp|Q86WJ1|CHD1L_HUMAN	2.47304	4.14837	2.6642	6.45303
[4] ADP-Ribosyl-EThcD (SRDEKY) (+541.06)	sp|Q86WJ1|CHD1L_HUMAN	3.81299	4.02798	4.89924	5.85748
[14] ADPr_HCD_249_347_583 (DEKRSY) (+541.06)	sp|Q86WJ1|CHD1L_HUMAN	2.32599	2.76294	2.81846	4.07727
[1] ADP-Ribosyl-EThcD (SRDEKY) (+541.06)	sp|Q86WJ1|CHD1L_HUMAN	2.09547	1.82493	4.82652	3.68972
[1] ADP-Ribosyl-EThcD (SRDEKY) (+541.06)	sp|Q86WJ1|CHD1L_HUMAN	1.87517	#NUM!	3.43768	2.66725
[4] ADP-Ribosyl-EThcD (SRDEKY) (+541.06)	sp|Q86WJ1|CHD1L_HUMAN	3.76223	3.12529	4.30306	5.59945
[4] ADP-Ribosyl-EThcD (SRDEKY) (+541.06)	sp|Q86WJ1|CHD1L_HUMAN	3.20464	2.97505	4.04947	5.51721
[1] ADPr_HCD_249_347_583 (DEKRSY) (+541.06)	sp|O14647|CHD2_HUMAN	1.97266	2.25018	4.07108	2.65301
[3] ADP-Ribosyl-EThcD (SRDEKY) (+541.06)	sp|O14647|CHD2_HUMAN	2.50024	3.04722	4.50138	5.71141
[2] ADP-Ribosyl-EThcD (SRDEKY) (+541.06)	sp|Q12873|CHD3_HUMAN	2.37143	1.42501	2.69657	3.96835
[8] ADP-Ribosyl-EThcD (SRDEKY) (+541.06)	sp|Q3L8U1|CHD9_HUMAN	2.2253	2.98142	3.0288	4.53826
[2] ADP-Ribosyl-EThcD (SRDEKY) (+541.06)	sp|Q96JM3|CHAP1_HUMAN	2.50952	2.41716	1.82241	4.23979
[2] ADP-Ribosyl-EThcD (SRDEKY) (+541.06)	sp|Q96JM3|CHAP1_HUMAN	2.44131	2.97306	3.48127	4.56467
[9] Oxidation (+15.99)|[11] ADPr_HCD_249_347_583 (DEKRSY) (+541.06)|[12] ADPr_HCD_249_347_583 (DEKRSY) (+541.06)	sp|Q00610|CLH1_HUMAN	0.706288	#NUM!	#NUM!	4.17472
[9] ADPr_HCD_249_347_583 (DEKRSY) (+541.06)	sp|P53618|COPB_HUMAN	3.21404	3.89485	3.535	3.37338
[9] ADPr_HCD_249_347_583 (DEKRSY) (+541.06)	sp|P53618|COPB_HUMAN	3.41603	3.38928	3.43565	3.55859
[4] ADPr_HCD_249_347_583 (DEKRSY) (+541.06)	sp|Q6PK04|CC137_HUMAN	2.93022	2.78092	1.88893	3.88831
[1] ADPr_HCD_249_347_583 (DEKRSY) (+541.06)	sp|Q6PK04|CC137_HUMAN	2.19491	2.32682	3.85406	4.95907
[3] ADP-Ribosyl-EThcD (SRDEKY) (+541.06)|[5] Oxidation (+15.99)	sp|Q9H6F5|CCD86_HUMAN	#NUM!	4.63481	4.70612	4.30558
[2] ADP-Ribosyl-EThcD (SRDEKY) (+541.06)	sp|Q9H6F5|CCD86_HUMAN	2.56531	2.57629	4.32937	2.8454
[3] ADP-Ribosyl-EThcD (SRDEKY) (+541.06)|[5] Oxidation (+15.99)	sp|Q9H6F5|CCD86_HUMAN	3.08328	4.19275	4.78503	5.3086
[3] ADP-Ribosyl-EThcD (SRDEKY) (+541.06)|[5] Oxidation (+15.99)	sp|Q9H6F5|CCD86_HUMAN	1.90356	2.3042	4.0899	4.44598
[2] ADP-Ribosyl-EThcD (SRDEKY) (+541.06)|[4] Oxidation (+15.99)	sp|Q9H6F5|CCD86_HUMAN	2.73816	3.15755	3.88043	4.7319
[3] ADP-Ribosyl-EThcD (SRDEKY) (+541.06)|[5] Oxidation (+15.99)	sp|Q9H6F5|CCD86_HUMAN	3.6901	3.11883	4.78024	4.41841
[3] ADP-Ribosyl-EThcD (SRDEKY) (+541.06)	sp|Q9H6F5|CCD86_HUMAN	3.24103	3.09535	5.62109	5.92051
[3] ADP-Ribosyl-EThcD (SRDEKY) (+541.06)|[5] Oxidation (+15.99)	sp|Q9H6F5|CCD86_HUMAN	3.01289	2.95317	5.57011	5.65516
[4] ADP-Ribosyl-EThcD (SRDEKY) (+541.06)	sp|Q9H6F5|CCD86_HUMAN	3.57234	3.46167	4.60244	5.27187
[2] ADPr_HCD_249_347_583 (DEKRSY) (+541.06)	sp|Q9H6F5|CCD86_HUMAN	3.98891	2.99187	4.66105	5.04173
[2] ADP-Ribosyl-EThcD (SRDEKY) (+541.06)	sp|Q9H6F5|CCD86_HUMAN	3.27309	2.98301	4.62482	5.2363
[8] ADPr_HCD_249_347_583 (DEKRSY) (+541.06)	sp|Q9H6F5|CCD86_HUMAN	2.17351	1.36745	2.37769	4.29015
[1] ADPr_HCD_249_347_583 (DEKRSY) (+541.06)	sp|Q14011|CIRBP_HUMAN	2.35109	-0.18348	2.60716	3.96502
[1] ADPr_HCD_249_347_583 (DEKRSY) (+541.06)	sp|Q14011|CIRBP_HUMAN	2.1555	2.20693	4.81072	#NUM!
[8] ADPr_HCD_249_347_583 (DEKRSY) (+541.06)|[12] ADPr_HCD_249_347_583 (DEKRSY) (+541.06)	sp|Q9P0M6|H2AW_HUMAN	#NUM!	3.36255	#NUM!	4.7616
[1] ADP-Ribosyl-EThcD (SRDEKY) (+541.06)	sp|Q9UEE9|CFDP1_HUMAN	1.90424	1.98166	1.90796	4.61511
[2] ADPr_HCD_249_347_583 (DEKRSY) (+541.06)	sp|Q9UEE9|CFDP1_HUMAN	2.48568	2.98884	3.09399	4.65967
[1] ADPr_HCD_249_347_583 (DEKRSY) (+541.06)	sp|Q9UEE9|CFDP1_HUMAN	#NUM!	1.70929	2.57045	4.24536
[18] ADP-Ribosyl-EThcD (SRDEKY) (+541.06)	sp|Q9UEE9|CFDP1_HUMAN	3.67077	3.1926	3.77219	5.41424
[1] ADP-Ribosyl-EThcD (SRDEKY) (+541.06)	sp|Q9UEE9|CFDP1_HUMAN	2.61274	2.38101	2.40827	4.12279
[2] ADPr_HCD_249_347_583 (DEKRSY) (+541.06)	sp|Q9UEE9|CFDP1_HUMAN	3.87193	4.26031	3.93503	3.79275
[3] Oxidation (+15.99)|[11] ADPr_HCD_249_347_583 (DEKRSY) (+541.06)	sp|P46109|CRKL_HUMAN	3.37003	#NUM!	#NUM!	2.62653
[4] ADPr_HCD_249_347_583 (DEKRSY) (+541.06)	sp|Q96NY9|MUS81_HUMAN	#NUM!	#NUM!	#NUM!	3.87034
[2] Oxidation (+15.99)|[13] ADPr_HCD_249_347_583 (DEKRSY) (+541.06)	sp|Q92879|CELF1_HUMAN	2.55892	2.66918	3.64501	4.94108
[2] ADP-Ribosyl-EThcD (SRDEKY) (+541.06)	sp|Q7LFL8|CXXC5_HUMAN	1.76119	#NUM!	#NUM!	4.07874
[2] ADP-Ribosyl-EThcD (SRDEKY) (+541.06)	sp|Q7LFL8|CXXC5_HUMAN	2.83072	3.04678	2.98124	5.14272
[2] ADP-Ribosyl-EThcD (SRDEKY) (+541.06)	sp|Q7LFL8|CXXC5_HUMAN	2.05182	3.89502	4.25112	4.98713
[1] ADPr_HCD_249_347_583 (DEKRSY) (+541.06)	sp|Q7LFL8|CXXC5_HUMAN	2.75512	3.12343	3.77797	4.98156
[1] ADPr_HCD_249_347_583 (DEKRSY) (+541.06)	sp|Q7LFL8|CXXC5_HUMAN	1.60505	3.02674	3.73692	4.69275
[2] ADP-Ribosyl-EThcD (SRDEKY) (+541.06)	sp|Q7LFL8|CXXC5_HUMAN	3.42508	2.82486	4.9435	5.21436
[1] ADP-Ribosyl-EThcD (SRDEKY) (+541.06)	sp|Q7LFL8|CXXC5_HUMAN	3.22742	2.86843	3.62248	5.10674
[1] ADP-Ribosyl-EThcD (SRDEKY) (+541.06)	sp|Q8N884|CGAS_HUMAN	3.10618	3.2351	3.3846	5.5976
[1] ADP-Ribosyl-EThcD (SRDEKY) (+541.06)	sp|Q8N884|CGAS_HUMAN	2.96745	3.42444	4.46644	5.97011
[1] ADP-Ribosyl-EThcD (SRDEKY) (+541.06)	sp|Q8N884|CGAS_HUMAN	2.30106	2.24691	3.55341	5.4078
[2] ADPr_HCD_249_347_583 (DEKRSY) (+541.06)	sp|Q14004|CDK13_HUMAN	2.81572	2.68831	4.2514	5.49268
[2] ADPr_HCD_249_347_583 (DEKRSY) (+541.06)	sp|Q14004|CDK13_HUMAN	2.68358	2.68238	4.42551	5.10514
[15] ADP-Ribosyl-EThcD (SRDEKY) (+541.06)	sp|O60563|CCNT1_HUMAN	2.97126	2.87515	2.95357	4.57563
[1] ADP-Ribosyl-EThcD (SRDEKY) (+541.06)	sp|Q8IYA6|CKP2L_HUMAN	3.79023	4.23803	3.08452	5.1245
[1] ADPr_HCD_249_347_583 (DEKRSY) (+541.06)	sp|Q8IYA6|CKP2L_HUMAN	3.0955	3.49272	2.96166	4.1837
[1] ADP-Ribosyl-EThcD (SRDEKY) (+541.06)	sp|Q8IYA6|CKP2L_HUMAN	2.72264	2.68556	2.37312	4.6956
[1] ADPr_HCD_249_347_583 (DEKRSY) (+541.06)	sp|Q8IYA6|CKP2L_HUMAN	#NUM!	#NUM!	0.42114	5.32917
[6] ADP-Ribosyl-EThcD (SRDEKY) (+541.06)	sp|Q8IYA6|CKP2L_HUMAN	3.20457	3.76959	4.52989	5.34349
[6] ADP-Ribosyl-EThcD (SRDEKY) (+541.06)	sp|Q8IYA6|CKP2L_HUMAN	2.50689	3.14537	4.61728	4.77688
[1] ADPr_HCD_249_347_583 (DEKRSY) (+541.06)	sp|Q8IYA6|CKP2L_HUMAN	3.61165	4.13864	3.69991	5.04536
[2] ADPr_HCD_249_347_583 (DEKRSY) (+541.06)	sp|Q8IYA6|CKP2L_HUMAN	#NUM!	2.14862	3.39481	4.79122
[2] ADPr_HCD_249_347_583 (DEKRSY) (+541.06)	sp|Q8IYA6|CKP2L_HUMAN	0.972099	2.50133	2.80674	4.19114
[1] ADP-Ribosyl-EThcD (SRDEKY) (+541.06)	sp|Q8IYA6|CKP2L_HUMAN	#NUM!	#NUM!	2.20532	3.85072
[2] ADP-Ribosyl-EThcD (SRDEKY) (+541.06)	sp|Q8IYA6|CKP2L_HUMAN	3.79023	2.77194	5.06006	5.80744
[2] ADP-Ribosyl-EThcD (SRDEKY) (+541.06)	sp|Q8IYA6|CKP2L_HUMAN	3.22045	2.03677	2.99673	5.19766
[1] ADPr_HCD_249_347_583 (DEKRSY) (+541.06)	sp|Q8IYA6|CKP2L_HUMAN	3.38837	3.02792	3.85394	5.64522
[1] ADPr_HCD_249_347_583 (DEKRSY) (+541.06)	sp|Q8IYA6|CKP2L_HUMAN	1.51453	#NUM!	1.91353	5.58092
[4] ADPr_HCD_249_347_583 (DEKRSY) (+541.06)	sp|Q96KP4|CNDP2_HUMAN	4.02733	3.68633	3.09373	3.4584
[6] ADP-Ribosyl-EThcD (SRDEKY) (+541.06)	sp|Q9NV06|DCA13_HUMAN	2.98405	4.52189	2.9616	4.11603
[1] ADPr_HCD_249_347_583 (DEKRSY) (+541.06)	sp|Q9NV06|DCA13_HUMAN	1.85595	1.97402	4.71086	5.663
[1] ADPr_HCD_249_347_583 (DEKRSY) (+541.06)	sp|Q9BTC0|DIDO1_HUMAN	4.34821	3.72196	3.33213	4.34497
[3] ADP-Ribosyl-EThcD (SRDEKY) (+541.06)	sp|Q9BTC0|DIDO1_HUMAN	4.06377	4.03042	3.66392	4.39073
[1] ADP-Ribosyl-EThcD (SRDEKY) (+541.06)	sp|Q9BTC0|DIDO1_HUMAN	2.57841	2.67158	2.90952	5.88134
[2] ADP-Ribosyl-EThcD (SRDEKY) (+541.06)	sp|Q9BTC0|DIDO1_HUMAN	3.31312	3.50981	3.89099	5.28679
[2] ADP-Ribosyl-EThcD (SRDEKY) (+541.06)	sp|Q9BTC0|DIDO1_HUMAN	1.81886	1.87527	3.69279	4.53301
[2] ADP-Ribosyl-EThcD (SRDEKY) (+541.06)	sp|Q9BTC0|DIDO1_HUMAN	3.00106	2.9579	4.92962	5.97249
[1] ADP-Ribosyl-EThcD (SRDEKY) (+541.06)	sp|Q9BTC0|DIDO1_HUMAN	3.2546	3.23855	5.61256	5.8867
[2] ADP-Ribosyl-EThcD (SRDEKY) (+541.06)	sp|Q9BTC0|DIDO1_HUMAN	3.47879	3.27614	4.81395	5.79464
[3] ADPr_HCD_249_347_583 (DEKRSY) (+541.06)	sp|Q9BTC0|DIDO1_HUMAN	4.04096	2.75463	3.51898	5.14474
[1] ADP-Ribosyl-EThcD (SRDEKY) (+541.06)	sp|Q9BTC0|DIDO1_HUMAN	3.27233	2.97737	3.78267	4.85211
[1] ADPr_HCD_249_347_583 (DEKRSY) (+541.06)	sp|Q9BTC0|DIDO1_HUMAN	3.78419	2.61586	3.78476	4.44006
[1] ADPr_HCD_249_347_583 (DEKRSY) (+541.06)	sp|Q9BTC0|DIDO1_HUMAN	2.03389	0.972577	2.17309	4.20515
[2] ADPr_HCD_249_347_583 (DEKRSY) (+541.06)	sp|Q9BTC0|DIDO1_HUMAN	3.06506	2.58538	3.68231	4.57249
[2] ADPr_HCD_249_347_583 (DEKRSY) (+541.06)	sp|Q15392|DHC24_HUMAN	1.56015	1.88183	2.76358	3.73548
[2] ADPr_HCD_249_347_583 (DEKRSY) (+541.06)	sp|Q15392|DHC24_HUMAN	2.24345	1.84875	2.94682	3.74407
[1] ADP-Ribosyl-EThcD (SRDEKY) (+541.06)	sp|Q5QJE6|TDIF2_HUMAN	3.45777	#NUM!	#NUM!	4.36957
[3] ADPr_HCD_249_347_583 (DEKRSY) (+541.06)	sp|Q5QJE6|TDIF2_HUMAN	2.68378	2.75803	4.55959	5.27908
[1] ADP-Ribosyl-EThcD (SRDEKY) (+541.06)	sp|Q5QJE6|TDIF2_HUMAN	1.96746	2.3639	3.16907	4.62838
[1] ADP-Ribosyl-EThcD (SRDEKY) (+541.06)	sp|Q5QJE6|TDIF2_HUMAN	#NUM!	1.04674	2.5298	4.41151
[1] ADPr_HCD_249_347_583 (DEKRSY) (+541.06)	sp|Q5QJE6|TDIF2_HUMAN	3.09863	3.23244	4.5954	4.87702
[2] ADPr_HCD_249_347_583 (DEKRSY) (+541.06)|[9] ADPr_HCD_249_347_583 (DEKRSY) (+541.06)|[13] ADPr_HCD_249_347_583 (DEKRSY) (+541.06)|[14] ADPr_HCD_249_347_583 (DEKRSY) (+541.06)|[16] Oxidation (+15.99)|[18] ADPr_HCD_249_347_583 (DEKRSY) (+541.06)	sp|P15924|DESP_HUMAN	3.55521	3.74801	4.02372	4.09226
[15] ADPr_HCD_249_347_583 (DEKRSY) (+541.06)	REV_sp|Q8TDM6|DLG5_HUMAN	2.95349	3.08597	3.73364	4.93322
[15] ADPr_HCD_249_347_583 (DEKRSY) (+541.06)	REV_sp|Q8TDM6|DLG5_HUMAN	2.79779	2.59158	3.51513	4.44153
[15] ADPr_HCD_249_347_583 (DEKRSY) (+541.06)	REV_sp|Q8TDM6|DLG5_HUMAN	2.75684	2.66399	4.13465	4.71464
[2] ADP-Ribosyl-EThcD (SRDEKY) (+541.06)	sp|P26358|DNMT1_HUMAN	1.51959	3.97455	#NUM!	1.61446
[3] ADP-Ribosyl-EThcD (SRDEKY) (+541.06)	sp|P26358|DNMT1_HUMAN	3.19502	2.31317	2.11309	5.57236
[1] ADP-Ribosyl-EThcD (SRDEKY) (+541.06)	sp|P26358|DNMT1_HUMAN	2.01374	3.77318	3.39471	5.68268
[1] ADP-Ribosyl-EThcD (SRDEKY) (+541.06)	sp|P26358|DNMT1_HUMAN	2.51539	2.91272	3.07079	5.20803
[1] ADP-Ribosyl-EThcD (SRDEKY) (+541.06)	sp|P26358|DNMT1_HUMAN	2.70561	3.01354	3.1518	5.30978
[5] ADP-Ribosyl-EThcD (SRDEKY) (+541.06)	sp|P26358|DNMT1_HUMAN	2.45107	2.69054	3.05267	4.37104
[6] ADPr_HCD_249_347_583 (DEKRSY) (+541.06)	sp|P26358|DNMT1_HUMAN	2.20649	#NUM!	3.37691	1.47746
[2] ADPr_HCD_249_347_583 (DEKRSY) (+541.06)	sp|P26358|DNMT1_HUMAN	2.42684	2.75783	3.53759	1.19944
[1] ADP-Ribosyl-EThcD (SRDEKY) (+541.06)	sp|P49916|DNLI3_HUMAN	2.63763	#NUM!	#NUM!	4.45861
[3] ADP-Ribosyl-EThcD (SRDEKY) (+541.06)	sp|P49916|DNLI3_HUMAN	#NUM!	#NUM!	#NUM!	5.45195
[14] ADPr_HCD_249_347_583 (DEKRSY) (+541.06)	sp|P49916|DNLI3_HUMAN	4.31767	4.51002	3.24831	4.74208
[7] ADPr_HCD_249_347_583 (DEKRSY) (+541.06)	sp|P49916|DNLI3_HUMAN	2.08586	3.60631	1.50598	3.87653
[1] ADP-Ribosyl-EThcD (SRDEKY) (+541.06)	sp|P49916|DNLI3_HUMAN	4.28133	4.30285	5.56365	6.78294
[1] ADP-Ribosyl-EThcD (SRDEKY) (+541.06)	sp|P49916|DNLI3_HUMAN	2.19928	2.22094	3.24442	4.96758
[3] ADPr_HCD_249_347_583 (DEKRSY) (+541.06)	sp|P49916|DNLI3_HUMAN	#NUM!	#NUM!	4.13076	5.72043
[3] ADPr_HCD_249_347_583 (DEKRSY) (+541.06)	sp|P49916|DNLI3_HUMAN	#NUM!	#NUM!	3.38959	5.37859
[9] ADPr_HCD_249_347_583 (DEKRSY) (+541.06)	sp|P49916|DNLI3_HUMAN	2.97644	3.14187	3.81482	5.60466
[10] ADPr_HCD_249_347_583 (DEKRSY) (+541.06)	sp|P49916|DNLI3_HUMAN	2.99064	3.02155	3.1138	5.01226
[12] ADPr_HCD_249_347_583 (DEKRSY) (+541.06)	sp|P49916|DNLI3_HUMAN	1.93663	2.33091	2.09203	3.87824
[14] ADP-Ribosyl-EThcD (SRDEKY) (+541.06)	sp|P49916|DNLI3_HUMAN	2.75659	#NUM!	3.0003	5.11628
[5] ADP-Ribosyl-EThcD (SRDEKY) (+541.06)	sp|P20585|MSH3_HUMAN	2.56178	3.78887	3.0701	5.52982
[14] ADP-Ribosyl-EThcD (SRDEKY) (+541.06)	sp|P52701|MSH6_HUMAN	3.01098	4.79693	3.67092	4.77193
[1] ADP-Ribosyl-EThcD (SRDEKY) (+541.06)	sp|P52701|MSH6_HUMAN	2.97555	3.68907	3.89529	5.37888
[1] ADP-Ribosyl-EThcD (SRDEKY) (+541.06)	sp|P52701|MSH6_HUMAN	3.12823	3.16709	3.88021	5.00668
[1] ADPr_HCD_249_347_583 (DEKRSY) (+541.06)	sp|P09884|DPOLA_HUMAN	3.01989	3.99835	2.7969	3.60297
[1] ADP-Ribosyl-EThcD (SRDEKY) (+541.06)	sp|P09884|DPOLA_HUMAN	2.29481	3.98718	3.01187	4.52102
[1] ADPr_HCD_249_347_583 (DEKRSY) (+541.06)	sp|Q01831|XPC_HUMAN	4.22194	3.91633	5.14649	6.18105
[11] ADP-Ribosyl-EThcD (SRDEKY) (+541.06)	sp|Q01831|XPC_HUMAN	2.80239	2.49006	2.72767	4.8812
[1] ADP-Ribosyl-EThcD (SRDEKY) (+541.06)	sp|Q01831|XPC_HUMAN	2.80275	2.69701	2.90393	4.64783
[1] ADPr_HCD_249_347_583 (DEKRSY) (+541.06)	sp|P18887|XRCC1_HUMAN	3.34407	4.13062	3.32745	5.50995
[4] ADP-Ribosyl-EThcD (SRDEKY) (+541.06)	sp|P18887|XRCC1_HUMAN	2.98564	2.8253	2.75892	5.00954
[4] ADPr_HCD_249_347_583 (DEKRSY) (+541.06)	sp|P18887|XRCC1_HUMAN	2.42142	3.72444	2.75925	5.35026
[14] ADPr_HCD_249_347_583 (DEKRSY) (+541.06)	sp|P18887|XRCC1_HUMAN	3.26548	3.79642	4.76149	5.87789
[4] ADPr_HCD_249_347_583 (DEKRSY) (+541.06)	sp|P18887|XRCC1_HUMAN	2.80186	2.72068	3.19156	5.28963
[2] ADPr_HCD_249_347_583 (DEKRSY) (+541.06)	sp|P18887|XRCC1_HUMAN	3.07915	2.77288	4.58328	5.18905
[5] ADPr_HCD_249_347_583 (DEKRSY) (+541.06)	sp|P33991|MCM4_HUMAN	2.88563	2.86955	4.32935	4.73422
[5] ADPr_HCD_249_347_583 (DEKRSY) (+541.06)	sp|P33991|MCM4_HUMAN	3.29117	3.04187	4.44455	5.24296
[1] ADPr_HCD_249_347_583 (DEKRSY) (+541.06)|[2] Oxidation (+15.99)|[3] Oxidation (+15.99)	sp|P11387|TOP1_HUMAN	#NUM!	3.29988	#NUM!	4.23119
[1] ADPr_HCD_249_347_583 (DEKRSY) (+541.06)|[2] Oxidation (+15.99)|[3] Oxidation (+15.99)	sp|P11387|TOP1_HUMAN	2.41997	2.44551	5.22301	2.69468
[1] ADP-Ribosyl-EThcD (SRDEKY) (+541.06)	sp|P11387|TOP1_HUMAN	3.67068	4.26616	5.96942	6.98485
[1] ADP-Ribosyl-EThcD (SRDEKY) (+541.06)|[2] Oxidation (+15.99)	sp|P11387|TOP1_HUMAN	3.18686	3.45384	5.48865	6.56246
[1] ADP-Ribosyl-EThcD (SRDEKY) (+541.06)|[2] Oxidation (+15.99)	sp|P11387|TOP1_HUMAN	#NUM!	1.49426	3.39267	5.93797
[1] ADP-Ribosyl-EThcD (SRDEKY) (+541.06)|[2] Oxidation (+15.99)	sp|P11387|TOP1_HUMAN	5.21556	5.65196	6.41351	7.24347
[1] ADPr_HCD_249_347_583 (DEKRSY) (+541.06)|[3] Oxidation (+15.99)	sp|P11387|TOP1_HUMAN	3.85812	4.03095	4.56626	5.62255
[1] ADP-Ribosyl-EThcD (SRDEKY) (+541.06)|[2] Oxidation (+15.99)|[3] Oxidation (+15.99)	sp|P11387|TOP1_HUMAN	4.29102	4.65472	5.3557	6.3672
[1] ADPr_HCD_249_347_583 (DEKRSY) (+541.06)|[2] Oxidation (+15.99)|[3] Oxidation (+15.99)	sp|P11387|TOP1_HUMAN	#NUM!	#NUM!	3.25887	4.75437
[N-term] Acetyl (+42.01)|[3] ADP-Ribosyl-EThcD (SRDEKY) (+541.06)	sp|P11387|TOP1_HUMAN	2.5007	3.2091	4.5357	5.58968
[1] ADP-Ribosyl-EThcD (SRDEKY) (+541.06)|[2] Oxidation (+15.99)	sp|P11387|TOP1_HUMAN	3.97889	3.56208	3.80282	4.94164
[1] ADPr_HCD_249_347_583 (DEKRSY) (+541.06)|[3] Oxidation (+15.99)	sp|P11387|TOP1_HUMAN	3.64976	3.52769	5.22446	6.36169
[1] ADP-Ribosyl-EThcD (SRDEKY) (+541.06)|[2] Oxidation (+15.99)|[3] Oxidation (+15.99)	sp|P11387|TOP1_HUMAN	1.86695	#NUM!	3.78682	5.73643
[1] ADP-Ribosyl-EThcD (SRDEKY) (+541.06)|[2] Oxidation (+15.99)|[3] Oxidation (+15.99)	sp|P11387|TOP1_HUMAN	2.90859	2.87043	5.16267	6.37228
[1] ADP-Ribosyl-EThcD (SRDEKY) (+541.06)|[2] Oxidation (+15.99)|[3] Oxidation (+15.99)	sp|P11387|TOP1_HUMAN	2.98372	2.65957	2.79383	4.60289
[1] ADPr_HCD_249_347_583 (DEKRSY) (+541.06)|[2] Oxidation (+15.99)|[3] Oxidation (+15.99)	sp|P11387|TOP1_HUMAN	3.31227	3.28941	5.38536	6.4409
[17] ADP-Ribosyl-EThcD (SRDEKY) (+541.06)	sp|P11388|TOP2A_HUMAN	#NUM!	0.614614	#NUM!	6.20149
[10] ADP-Ribosyl-EThcD (SRDEKY) (+541.06)	sp|P11388|TOP2A_HUMAN	3.26394	3.06593	2.84368	5.31585
[1] ADP-Ribosyl-EThcD (SRDEKY) (+541.06)	sp|P11388|TOP2A_HUMAN	#NUM!	1.80685	5.17749	0.436236
[17] ADP-Ribosyl-EThcD (SRDEKY) (+541.06)	sp|P11388|TOP2A_HUMAN	3.37069	3.88698	5.76346	6.73963
[2] ADP-Ribosyl-EThcD (SRDEKY) (+541.06)	sp|P11388|TOP2A_HUMAN	4.05391	4.09711	5.38484	6.53934
[1] ADP-Ribosyl-EThcD (SRDEKY) (+541.06)	sp|P11388|TOP2A_HUMAN	3.02496	3.3304	3.83049	6.27143
[10] ADP-Ribosyl-EThcD (SRDEKY) (+541.06)	sp|P11388|TOP2A_HUMAN	3.14638	3.49033	4.5374	5.69602
[2] ADP-Ribosyl-EThcD (SRDEKY) (+541.06)|[10] Oxidation (+15.99)	sp|P11388|TOP2A_HUMAN	2.90257	3.65601	4.6645	6.03287
[2] ADP-Ribosyl-EThcD (SRDEKY) (+541.06)|[10] Oxidation (+15.99)	sp|P11388|TOP2A_HUMAN	3.59524	3.64078	3.76123	4.66349
[1] ADP-Ribosyl-EThcD (SRDEKY) (+541.06)	sp|P11388|TOP2A_HUMAN	2.28354	2.64703	4.40476	4.80961
[1] ADPr_HCD_249_347_583 (DEKRSY) (+541.06)	sp|P11388|TOP2A_HUMAN	2.6184	3.09317	4.41215	5.44768
[2] ADP-Ribosyl-EThcD (SRDEKY) (+541.06)	sp|P11388|TOP2A_HUMAN	2.64656	2.91207	3.2383	4.45327
[1] ADP-Ribosyl-EThcD (SRDEKY) (+541.06)	sp|P11388|TOP2A_HUMAN	2.13855	1.40633	2.17081	5.59981
[2] ADP-Ribosyl-EThcD (SRDEKY) (+541.06)|[10] Oxidation (+15.99)	sp|P11388|TOP2A_HUMAN	3.5333	3.18107	3.98435	5.6318
[2] ADP-Ribosyl-EThcD (SRDEKY) (+541.06)|[10] Oxidation (+15.99)	sp|P11388|TOP2A_HUMAN	3.29313	3.13889	3.66334	4.7358
[2] ADP-Ribosyl-EThcD (SRDEKY) (+541.06)|[10] Oxidation (+15.99)	sp|P11388|TOP2A_HUMAN	3.81497	3.05381	4.40294	5.13297
[3] ADP-Ribosyl-EThcD (SRDEKY) (+541.06)	sp|P11388|TOP2A_HUMAN	3.25505	2.8406	3.51653	4.89288
[2] ADP-Ribosyl-EThcD (SRDEKY) (+541.06)	sp|P11388|TOP2A_HUMAN	3.45376	3.03299	4.15321	4.96028
[1] ADP-Ribosyl-EThcD (SRDEKY) (+541.06)|[11] Oxidation (+15.99)	sp|P11388|TOP2A_HUMAN	2.64681	2.00597	3.47138	4.55934
[1] ADP-Ribosyl-EThcD (SRDEKY) (+541.06)	sp|P11388|TOP2A_HUMAN	#NUM!	#NUM!	4.01548	#NUM!
[1] ADP-Ribosyl-EThcD (SRDEKY) (+541.06)	sp|Q02880|TOP2B_HUMAN	1.59737	#NUM!	#NUM!	4.87525
[1] ADP-Ribosyl-EThcD (SRDEKY) (+541.06)	sp|Q02880|TOP2B_HUMAN	3.10179	3.45101	3.26021	5.03371
[1] ADPr_HCD_249_347_583 (DEKRSY) (+541.06)	sp|Q02880|TOP2B_HUMAN	2.19054	4.14395	4.43112	5.2773
[2] ADPr_HCD_249_347_583 (DEKRSY) (+541.06)	sp|Q02880|TOP2B_HUMAN	2.21261	2.23222	3.12888	4.76849
[2] ADPr_HCD_249_347_583 (DEKRSY) (+541.06)	sp|Q02880|TOP2B_HUMAN	2.06896	2.08728	3.13921	4.2275
[4] ADP-Ribosyl-EThcD (SRDEKY) (+541.06)	sp|Q02880|TOP2B_HUMAN	1.65328	0.502731	1.56565	4.56375
[1] ADP-Ribosyl-EThcD (SRDEKY) (+541.06)	sp|Q9UBZ4|APEX2_HUMAN	2.56466	2.5137	3.68262	4.60303
[1] ADP-Ribosyl-EThcD (SRDEKY) (+541.06)	sp|P29372|3MG_HUMAN	2.59494	3.21463	5.21325	5.7566
[1] ADPr_HCD_249_347_583 (DEKRSY) (+541.06)	sp|P29372|3MG_HUMAN	3.59695	2.2642	4.10545	2.85802
[1] ADPr_HCD_249_347_583 (DEKRSY) (+541.06)	sp|P29372|3MG_HUMAN	2.83299	2.71312	4.23296	4.72154
[1] ADPr_HCD_249_347_583 (DEKRSY) (+541.06)	sp|P78527|PRKDC_HUMAN	5.40093	5.39807	4.4918	5.43802
[1] ADPr_HCD_249_347_583 (DEKRSY) (+541.06)	sp|P78527|PRKDC_HUMAN	5.04034	4.9192	3.07666	5.34101
[1] ADPr_HCD_249_347_583 (DEKRSY) (+541.06)	sp|P78527|PRKDC_HUMAN	3.49584	1.90857	2.83671	4.99528
[10] ADP-Ribosyl-EThcD (SRDEKY) (+541.06)	sp|O15446|RPA34_HUMAN	2.45918	2.81498	3.2038	4.4913
[1] ADPr_HCD_249_347_583 (DEKRSY) (+541.06)	sp|O15446|RPA34_HUMAN	2.35692	1.87048	3.55272	4.19566
[1] ADPr_HCD_249_347_583 (DEKRSY) (+541.06)	sp|O15446|RPA34_HUMAN	2.7201	2.04351	3.38163	4.58437
[10] ADP-Ribosyl-EThcD (SRDEKY) (+541.06)	sp|O15446|RPA34_HUMAN	1.7119	0.630082	2.56334	4.04803
[7] ADPr_HCD_249_347_583 (DEKRSY) (+541.06)	sp|Q96EY1|DNJA3_HUMAN	3.43312	0.895518	1.12657	2.78987
[3] ADPr_HCD_249_347_583 (DEKRSY) (+541.06)	REV_sp|Q6PKX4|DOK6_HUMAN	3.70598	3.12349	3.01749	4.42338
[3] ADPr_HCD_249_347_583 (DEKRSY) (+541.06)	REV_sp|Q6PKX4|DOK6_HUMAN	3.25043	3.25046	3.88388	4.78822
[3] ADPr_HCD_249_347_583 (DEKRSY) (+541.06)	sp|P39656|OST48_HUMAN	2.28586	2.27911	3.93569	4.98542
[1] ADPr_HCD_249_347_583 (DEKRSY) (+541.06)	REV_sp|Q96DT5|DYH11_HUMAN	#NUM!	1.60455	3.09572	5.38701
[14] ADPr_HCD_249_347_583 (DEKRSY) (+541.06)	REV_sp|Q96DT5|DYH11_HUMAN	1.79069	#NUM!	4.93262	1.6445
[5] ADP-Ribosyl-EThcD (SRDEKY) (+541.06)	sp|O00257|CBX4_HUMAN	2.83808	3.091	2.93215	4.54659
[1] ADP-Ribosyl-EThcD (SRDEKY) (+541.06)	sp|O00257|CBX4_HUMAN	2.38647	2.56116	2.97028	3.54803
[6] ADP-Ribosyl-EThcD (SRDEKY) (+541.06)	sp|O00257|CBX4_HUMAN	2.84079	2.52665	4.35829	5.12061
[6] ADPr_HCD_249_347_583 (DEKRSY) (+541.06)|[8] ADPr_HCD_249_347_583 (DEKRSY) (+541.06)|[9] Oxidation (+15.99)|[11] ADPr_HCD_249_347_583 (DEKRSY) (+541.06)|[18] ADPr_HCD_249_347_583 (DEKRSY) (+541.06)|[20] ADPr_HCD_249_347_583 (DEKRSY) (+541.06)	sp|Q7Z6Z7|HUWE1_HUMAN	6.47168	6.61866	6.10202	6.46442
[1] ADP-Ribosyl-EThcD (SRDEKY) (+541.06)	sp|Q7Z6Z7|HUWE1_HUMAN	2.59591	3.52192	3.06502	4.48115
[1] ADP-Ribosyl-EThcD (SRDEKY) (+541.06)	sp|Q8IYW5|RN168_HUMAN	#NUM!	1.5558	#NUM!	5.36486
[1] ADP-Ribosyl-EThcD (SRDEKY) (+541.06)	sp|Q8IYW5|RN168_HUMAN	#NUM!	2.42029	#NUM!	5.69954
[1] ADP-Ribosyl-EThcD (SRDEKY) (+541.06)	sp|Q8IYW5|RN168_HUMAN	4.0836	4.45228	4.80684	6.09194
[1] ADPr_HCD_249_347_583 (DEKRSY) (+541.06)	sp|Q8IYW5|RN168_HUMAN	0.0397832	0.716605	3.51783	4.3227
[1] ADPr_HCD_249_347_583 (DEKRSY) (+541.06)	sp|Q8IYW5|RN168_HUMAN	2.68968	2.53134	4.12898	4.78595
[2] ADPr_HCD_249_347_583 (DEKRSY) (+541.06)	sp|Q14669|TRIPC_HUMAN	3.69356	4.18587	3.23697	3.93553
[9] ADP-Ribosyl-EThcD (SRDEKY) (+541.06)	sp|Q14669|TRIPC_HUMAN	2.42692	2.46149	3.13067	5.02996
[6] ADPr_HCD_249_347_583 (DEKRSY) (+541.06)	sp|Q14669|TRIPC_HUMAN	2.40015	2.95741	3.33441	4.92083
[2] ADPr_HCD_249_347_583 (DEKRSY) (+541.06)	sp|Q14669|TRIPC_HUMAN	2.55297	2.5106	4.33735	5.25259
[1] ADPr_HCD_249_347_583 (DEKRSY) (+541.06)	sp|Q14669|TRIPC_HUMAN	1.01337	0.97073	1.52223	4.38118
[1] ADP-Ribosyl-EThcD (SRDEKY) (+541.06)	sp|Q96T88|UHRF1_HUMAN	1.59268	1.41566	#NUM!	5.39575
[1] ADPr_HCD_249_347_583 (DEKRSY) (+541.06)	sp|Q96T88|UHRF1_HUMAN	4.04099	4.11756	5.22711	6.3411
[5] ADP-Ribosyl-EThcD (SRDEKY) (+541.06)	sp|Q96T88|UHRF1_HUMAN	3.72361	3.92894	4.87178	6.02404
[5] ADPr_HCD_249_347_583 (DEKRSY) (+541.06)	sp|Q96T88|UHRF1_HUMAN	#NUM!	4.20123	3.87485	5.08408
[5] ADPr_HCD_249_347_583 (DEKRSY) (+541.06)	sp|Q96T88|UHRF1_HUMAN	2.54926	2.51279	2.57457	4.016
[5] ADPr_HCD_249_347_583 (DEKRSY) (+541.06)	sp|Q96T88|UHRF1_HUMAN	2.63579	2.07101	2.09232	4.41779
[2] ADPr_HCD_249_347_583 (DEKRSY) (+541.06)	REV_sp|Q15075|EEA1_HUMAN	3.16565	3.45516	2.90739	5.18892
[1] Oxidation (+15.99)|[4] ADPr_HCD_249_347_583 (DEKRSY) (+541.06)|[18] ADPr_HCD_249_347_583 (DEKRSY) (+541.06)|[19] ADPr_HCD_249_347_583 (DEKRSY) (+541.06)|[20] ADPr_HCD_249_347_583 (DEKRSY) (+541.06)|[21] ADPr_HCD_249_347_583 (DEKRSY) (+541.06)|[23] ADPr_HCD_249_347_583 (DEKRSY) (+541.06)|[25] ADPr_HCD_249_347_583 (DEKRSY) (+541.06)	sp|O00423|EMAL1_HUMAN	#NUM!	#NUM!	#NUM!	6.16929
[6] ADPr_HCD_249_347_583 (DEKRSY) (+541.06)	REV_sp|O60447|EVI5_HUMAN	3.75768	3.67728	4.40362	4.0901
[1] ADPr_HCD_249_347_583 (DEKRSY) (+541.06)	sp|P29692|EF1D_HUMAN	3.48116	2.58638	#NUM!	4.20479
[1] ADPr_HCD_249_347_583 (DEKRSY) (+541.06)	sp|P78549|NTH_HUMAN	2.68932	3.45996	3.23685	5.42271
[1] ADPr_HCD_249_347_583 (DEKRSY) (+541.06)	sp|P78549|NTH_HUMAN	3.51894	3.32391	4.47818	5.50914
[1] ADP-Ribosyl-EThcD (SRDEKY) (+541.06)	sp|O60869|EDF1_HUMAN	3.61781	3.38676	4.1815	5.66491
[3] Oxidation (+15.99)|[6] ADPr_HCD_249_347_583 (DEKRSY) (+541.06)|[7] ADPr_HCD_249_347_583 (DEKRSY) (+541.06)|[9] ADPr_HCD_249_347_583 (DEKRSY) (+541.06)|[11] ADPr_HCD_249_347_583 (DEKRSY) (+541.06)|[12] ADPr_HCD_249_347_583 (DEKRSY) (+541.06)	sp|Q9H6T0|ESRP2_HUMAN	4.53353	4.6431	4.72758	5.2082
[10] Oxidation (+15.99)|[17] ADPr_HCD_249_347_583 (DEKRSY) (+541.06)	sp|P27105|STOM_HUMAN	4.6878	4.07047	3.11789	3.83779
[3] ADPr_HCD_249_347_583 (DEKRSY) (+541.06)	REV_sp|P50548|ERF_HUMAN	5.51996	5.33311	5.29164	5.33121
[1] ADPr_HCD_249_347_583 (DEKRSY) (+541.06)	REV_sp|P50548|ERF_HUMAN	1.34574	1.89673	2.48392	4.98666
[N-term] Acetyl (+42.01)|[9] ADPr_HCD_249_347_583 (DEKRSY) (+541.06)	sp|P38919|IF4A3_HUMAN	3.76554	2.8009	#NUM!	4.53345
[N-term] Acetyl (+42.01)|[9] ADPr_HCD_249_347_583 (DEKRSY) (+541.06)	sp|P38919|IF4A3_HUMAN	#NUM!	4.06501	2.62164	4.8922
[N-term] Acetyl (+42.01)|[9] ADPr_HCD_249_347_583 (DEKRSY) (+541.06)	sp|P38919|IF4A3_HUMAN	1.52551	3.1263	1.78319	4.35886
[3] ADPr_HCD_249_347_583 (DEKRSY) (+541.06)	sp|Q04637|IF4G1_HUMAN	3.20252	2.96169	2.70558	4.71861
[1] ADPr_HCD_249_347_583 (DEKRSY) (+541.06)	sp|Q04637|IF4G1_HUMAN	1.99498	2.27284	3.92474	4.78303
[1] ADPr_HCD_249_347_583 (DEKRSY) (+541.06)	sp|Q04637|IF4G1_HUMAN	2.87277	2.38426	4.23883	#NUM!
[5] ADPr_HCD_249_347_583 (DEKRSY) (+541.06)	sp|P78344|IF4G2_HUMAN	2.88563	2.86955	4.32935	4.73422
[5] ADPr_HCD_249_347_583 (DEKRSY) (+541.06)	sp|P78344|IF4G2_HUMAN	3.29117	3.04187	4.44455	5.24296
[11] ADP-Ribosyl-EThcD (SRDEKY) (+541.06)	sp|Q15056|IF4H_HUMAN	2.691	2.83777	1.78975	5.11489
[11] ADP-Ribosyl-EThcD (SRDEKY) (+541.06)	sp|Q15056|IF4H_HUMAN	2.68969	3.02353	4.53556	5.63604
[11] ADP-Ribosyl-EThcD (SRDEKY) (+541.06)	sp|Q15056|IF4H_HUMAN	2.43331	2.38213	4.44038	#NUM!
[3] ADPr_HCD_249_347_583 (DEKRSY) (+541.06)|[4] ADPr_HCD_249_347_583 (DEKRSY) (+541.06)|[7] ADPr_HCD_249_347_583 (DEKRSY) (+541.06)	sp|Q9Y2L1|RRP44_HUMAN	3.34112	3.62738	5.8479	5.2536
[2] ADP-Ribosyl-EThcD (SRDEKY) (+541.06)	sp|Q01780|EXOSX_HUMAN	2.19934	0.260634	#NUM!	4.60431
[2] ADP-Ribosyl-EThcD (SRDEKY) (+541.06)	sp|Q01780|EXOSX_HUMAN	#NUM!	#NUM!	#NUM!	4.28227
[2] ADP-Ribosyl-EThcD (SRDEKY) (+541.06)	sp|Q01780|EXOSX_HUMAN	2.25319	2.13689	1.83859	4.38594
[1] ADP-Ribosyl-EThcD (SRDEKY) (+541.06)	sp|Q01780|EXOSX_HUMAN	2.44284	2.61936	4.37438	5.64305
[1] ADP-Ribosyl-EThcD (SRDEKY) (+541.06)	sp|Q01780|EXOSX_HUMAN	2.84987	3.43789	5.24353	6.14971
[1] ADPr_HCD_249_347_583 (DEKRSY) (+541.06)|[2] Oxidation (+15.99)	sp|Q01780|EXOSX_HUMAN	3.40709	3.84234	5.15468	6.21334
[1] ADPr_HCD_249_347_583 (DEKRSY) (+541.06)	sp|Q01780|EXOSX_HUMAN	2.23715	1.8931	3.64893	5.4714
[1] ADPr_HCD_249_347_583 (DEKRSY) (+541.06)|[2] Oxidation (+15.99)	sp|Q01780|EXOSX_HUMAN	3.3202	2.77493	5.15277	5.93716
[1] ADPr_HCD_249_347_583 (DEKRSY) (+541.06)|[2] Oxidation (+15.99)	sp|Q01780|EXOSX_HUMAN	1.83792	1.35414	3.36098	5.39504
[4] ADP-Ribosyl-EThcD (SRDEKY) (+541.06)	sp|Q8N531|FBXL6_HUMAN	2.91075	3.0994	2.80802	4.60346
[2] ADP-Ribosyl-EThcD (SRDEKY) (+541.06)	sp|Q8N531|FBXL6_HUMAN	3.52403	3.75359	3.93642	4.66601
[11] ADPr_HCD_249_347_583 (DEKRSY) (+541.06)	sp|Q08945|SSRP1_HUMAN	3.04827	4.63109	2.76497	4.47749
[1] ADPr_HCD_249_347_583 (DEKRSY) (+541.06)	sp|Q08945|SSRP1_HUMAN	2.00118	1.9126	1.23702	4.62331
[9] ADP-Ribosyl-EThcD (SRDEKY) (+541.06)	sp|Q08945|SSRP1_HUMAN	#NUM!	#NUM!	4.19646	2.23105
[1] ADPr_HCD_249_347_583 (DEKRSY) (+541.06)	sp|Q08945|SSRP1_HUMAN	3.1676	5.39294	3.48295	5.18062
[12] ADP-Ribosyl-EThcD (SRDEKY) (+541.06)	sp|Q08945|SSRP1_HUMAN	2.70841	4.89281	3.19018	4.54341
[11] ADPr_HCD_249_347_583 (DEKRSY) (+541.06)	sp|Q08945|SSRP1_HUMAN	3.22988	4.93905	3.32419	5.01192
[1] ADPr_HCD_249_347_583 (DEKRSY) (+541.06)	REV_sp|Q8N4E7|FTMT_HUMAN	2.5631	2.87625	3.04515	5.20259
[7] ADP-Ribosyl-EThcD (SRDEKY) (+541.06)	sp|P39748|FEN1_HUMAN	2.63203	3.43432	1.98269	5.53986
[1] ADPr_HCD_249_347_583 (DEKRSY) (+541.06)	sp|P39748|FEN1_HUMAN	1.15256	2.49254	#NUM!	5.25765
[6] ADP-Ribosyl-EThcD (SRDEKY) (+541.06)	sp|P39748|FEN1_HUMAN	2.59677	3.45625	4.23752	3.47568
[7] ADP-Ribosyl-EThcD (SRDEKY) (+541.06)	sp|P39748|FEN1_HUMAN	2.01064	2.53473	4.7857	2.39059
[6] ADPr_HCD_249_347_583 (DEKRSY) (+541.06)	sp|P39748|FEN1_HUMAN	1.88973	3.11523	4.00855	3.83872
[6] ADP-Ribosyl-EThcD (SRDEKY) (+541.06)	sp|P39748|FEN1_HUMAN	1.92594	3.29033	2.44196	2.46777
[4] ADPr_HCD_249_347_583 (DEKRSY) (+541.06)	sp|P39748|FEN1_HUMAN	3.13596	4.16617	5.19684	5.71252
[4] ADPr_HCD_249_347_583 (DEKRSY) (+541.06)	sp|P39748|FEN1_HUMAN	2.48361	3.54789	5.00433	5.85375
[4] ADPr_HCD_249_347_583 (DEKRSY) (+541.06)	sp|P39748|FEN1_HUMAN	2.49541	3.52547	5.00683	5.54248
[7] ADP-Ribosyl-EThcD (SRDEKY) (+541.06)	sp|P39748|FEN1_HUMAN	2.43357	3.15111	4.79694	5.15784
[1] ADPr_HCD_249_347_583 (DEKRSY) (+541.06)	sp|P39748|FEN1_HUMAN	#NUM!	3.20194	0.780009	4.92259
[1] ADPr_HCD_249_347_583 (DEKRSY) (+541.06)	sp|P39748|FEN1_HUMAN	1.97776	2.97066	2.05027	4.60012
[3] ADPr_HCD_249_347_583 (DEKRSY) (+541.06)	sp|P39748|FEN1_HUMAN	1.64683	1.01951	3.84251	1.90375
[4] ADPr_HCD_249_347_583 (DEKRSY) (+541.06)	sp|P39748|FEN1_HUMAN	2.61092	2.03729	2.8037	4.92514
[2] ADPr_HCD_249_347_583 (DEKRSY) (+541.06)|[11] Oxidation (+15.99)	sp|O75955|FLOT1_HUMAN	2.72708	3.04452	3.6817	4.96808
[1] ADP-Ribosyl-EThcD (SRDEKY) (+541.06)	sp|P15408|FOSL2_HUMAN	#NUM!	3.17127	2.69282	4.32362
[1] ADP-Ribosyl-EThcD (SRDEKY) (+541.06)	sp|P15408|FOSL2_HUMAN	2.78834	3.34637	3.21318	4.62067
[1] ADP-Ribosyl-EThcD (SRDEKY) (+541.06)	sp|A1L429|GG12C_HUMAN	3.25331	3.64807	5.62621	5.72155
[1] ADP-Ribosyl-EThcD (SRDEKY) (+541.06)	sp|Q8N954|GPT11_HUMAN	2.95806	2.82722	2.30533	5.11828
[1] ADP-Ribosyl-EThcD (SRDEKY) (+541.06)	sp|Q8N954|GPT11_HUMAN	2.65121	3.74373	4.16049	5.52812
[1] ADPr_HCD_249_347_583 (DEKRSY) (+541.06)	sp|Q8N954|GPT11_HUMAN	0.638171	1.97487	2.12888	4.61623
[1] ADP-Ribosyl-EThcD (SRDEKY) (+541.06)	sp|Q8N954|GPT11_HUMAN	3.22279	3.25538	3.66948	4.68166
[1] ADP-Ribosyl-EThcD (SRDEKY) (+541.06)	sp|Q8N954|GPT11_HUMAN	2.46908	1.75644	4.0287	2.43387
[1] ADP-Ribosyl-EThcD (SRDEKY) (+541.06)	sp|Q8N954|GPT11_HUMAN	3.18797	2.91248	3.44683	4.90173
[1] ADPr_HCD_249_347_583 (DEKRSY) (+541.06)	sp|Q8N954|GPT11_HUMAN	3.3472	3.32396	4.70985	5.58547
[1] ADP-Ribosyl-EThcD (SRDEKY) (+541.06)	sp|Q9NW75|GPTC2_HUMAN	2.89127	2.45874	3.1581	4.65507
[4] ADPr_HCD_249_347_583 (DEKRSY) (+541.06)	sp|Q5T3I0|GPTC4_HUMAN	2.0918	1.90351	2.32288	4.72972
[2] ADPr_HCD_249_347_583 (DEKRSY) (+541.06)	sp|P09382|LEG1_HUMAN	1.62145	3.71429	1.97339	3.78941
[7] ADP-Ribosyl-EThcD (SRDEKY) (+541.06)	sp|Q16666|IF16_HUMAN	2.94694	2.70568	2.45627	4.25741
[2] ADP-Ribosyl-EThcD (SRDEKY) (+541.06)	sp|Q8WUU5|GATD1_HUMAN	1.42484	#NUM!	-1.07356	3.48422
[1] ADPr_HCD_249_347_583 (DEKRSY) (+541.06)	sp|P78347|GTF2I_HUMAN	#NUM!	2.30143	3.52209	4.51582
[2] ADP-Ribosyl-EThcD (SRDEKY) (+541.06)	sp|P78347|GTF2I_HUMAN	3.07823	2.20188	4.33157	4.87537
[1] ADP-Ribosyl-EThcD (SRDEKY) (+541.06)	sp|P35269|T2FA_HUMAN	2.95453	3.26354	4.05004	5.40406
[1] ADP-Ribosyl-EThcD (SRDEKY) (+541.06)	sp|P35269|T2FA_HUMAN	3.76727	3.30697	3.94572	5.17376
[3] ADP-Ribosyl-EThcD (SRDEKY) (+541.06)	sp|P04406|G3P_HUMAN	1.61236	3.78877	2.83032	2.21885
[2] ADPr_HCD_249_347_583 (DEKRSY) (+541.06)|[4] ADPr_HCD_249_347_583 (DEKRSY) (+541.06)|[5] ADPr_HCD_249_347_583 (DEKRSY) (+541.06)|[11] ADPr_HCD_249_347_583 (DEKRSY) (+541.06)	sp|Q14789|GOGB1_HUMAN	3.45556	3.17886	4.45228	2.75057
[1] ADPr_HCD_249_347_583 (DEKRSY) (+541.06)	sp|P62826|RAN_HUMAN	0.915953	2.90449	-1.2176	3.90621
[1] ADPr_HCD_249_347_583 (DEKRSY) (+541.06)	sp|P62826|RAN_HUMAN	3.90305	2.1761	2.51404	4.11608
[13] ADPr_HCD_249_347_583 (DEKRSY) (+541.06)	sp|P29992|GNA11_HUMAN	4.04272	4.20309	4.03384	3.3768
[4] ADPr_HCD_249_347_583 (DEKRSY) (+541.06)	sp|Q0VDF9|HSP7E_HUMAN	4.48296	2.31607	3.35243	#NUM!
[2] ADPr_HCD_249_347_583 (DEKRSY) (+541.06)	sp|P07900|HS90A_HUMAN	2.88826	4.59317	3.09393	4.19299
[2] ADPr_HCD_249_347_583 (DEKRSY) (+541.06)	sp|P08238|HS90B_HUMAN	2.88826	4.59317	3.09393	4.19299
[2] ADP-Ribosyl-EThcD (SRDEKY) (+541.06)	sp|Q6ZRS2|SRCAP_HUMAN	4.07549	4.29756	4.43244	5.4027
[4] ADPr_HCD_249_347_583 (DEKRSY) (+541.06)	sp|Q14527|HLTF_HUMAN	3.99425	2.93904	1.1172	2.02872
[3] ADPr_HCD_249_347_583 (DEKRSY) (+541.06)	sp|Q14527|HLTF_HUMAN	2.11429	1.46881	3.73322	4.68514
[1] ADP-Ribosyl-EThcD (SRDEKY) (+541.06)	sp|P51858|HDGF_HUMAN	4.03063	4.30133	5.88238	6.44379
[6] ADPr_HCD_249_347_583 (DEKRSY) (+541.06)	sp|P51858|HDGF_HUMAN	3.62467	3.62057	3.94669	5.89755
[1] ADP-Ribosyl-EThcD (SRDEKY) (+541.06)	sp|Q7Z4V5|HDGR2_HUMAN	1.31817	2.2639	#NUM!	5.09004
[3] ADPr_HCD_249_347_583 (DEKRSY) (+541.06)	sp|Q7Z4V5|HDGR2_HUMAN	#NUM!	2.35059	1.82783	4.80769
[2] ADPr_HCD_249_347_583 (DEKRSY) (+541.06)	sp|Q5SSJ5|HP1B3_HUMAN	#NUM!	#NUM!	#NUM!	4.62045
[2] ADPr_HCD_249_347_583 (DEKRSY) (+541.06)	sp|Q5SSJ5|HP1B3_HUMAN	#NUM!	#NUM!	#NUM!	4.06184
[2] ADPr_HCD_249_347_583 (DEKRSY) (+541.06)	sp|Q5SSJ5|HP1B3_HUMAN	#NUM!	#NUM!	#NUM!	4.16642
[1] ADP-Ribosyl-EThcD (SRDEKY) (+541.06)	sp|Q5SSJ5|HP1B3_HUMAN	1.69637	2.96749	3.8229	4.79525
[1] ADP-Ribosyl-EThcD (SRDEKY) (+541.06)	sp|Q5SSJ5|HP1B3_HUMAN	2.09418	2.65842	4.06085	5.32825
[1] ADPr_HCD_249_347_583 (DEKRSY) (+541.06)	sp|Q5SSJ5|HP1B3_HUMAN	#NUM!	#NUM!	3.32304	4.69726
[5] ADP-Ribosyl-EThcD (SRDEKY) (+541.06)	sp|Q5SSJ5|HP1B3_HUMAN	3.08148	2.93476	3.48511	4.88135
[1] ADP-Ribosyl-EThcD (SRDEKY) (+541.06)	sp|Q13151|ROA0_HUMAN	4.37695	5.49045	6.49666	7.42219
[9] ADP-Ribosyl-EThcD (SRDEKY) (+541.06)	sp|Q13151|ROA0_HUMAN	3.191	4.38442	4.08347	5.26941
[1] ADP-Ribosyl-EThcD (SRDEKY) (+541.06)	sp|Q13151|ROA0_HUMAN	5.01513	4.51926	4.95434	6.94567
[9] ADP-Ribosyl-EThcD (SRDEKY) (+541.06)	sp|Q13151|ROA0_HUMAN	2.30025	2.77657	3.51418	2.04395
[N-term] Acetyl (+42.01)|[3] ADP-Ribosyl-EThcD (SRDEKY) (+541.06)	sp|P09651|ROA1_HUMAN	3.05207	2.75069	1.72039	5.17839
[1] ADP-Ribosyl-EThcD (SRDEKY) (+541.06)	sp|P09651|ROA1_HUMAN	2.51896	3.10795	1.98124	5.27401
[N-term] Acetyl (+42.01)|[3] ADPr_HCD_249_347_583 (DEKRSY) (+541.06)	sp|P09651|ROA1_HUMAN	#NUM!	#NUM!	4.20021	3.24338
[2] ADP-Ribosyl-EThcD (SRDEKY) (+541.06)	sp|P09651|ROA1_HUMAN	4.51152	5.36533	6.67396	7.44894
[2] ADP-Ribosyl-EThcD (SRDEKY) (+541.06)	sp|P09651|ROA1_HUMAN	1.77709	2.13178	3.45833	4.72605
[5] ADP-Ribosyl-EThcD (SRDEKY) (+541.06)	sp|P09651|ROA1_HUMAN	2.43288	4.05699	5.47121	6.23572
[5] ADP-Ribosyl-EThcD (SRDEKY) (+541.06)	sp|P09651|ROA1_HUMAN	2.67645	3.06004	4.92545	5.84624
[5] ADP-Ribosyl-EThcD (SRDEKY) (+541.06)	sp|P09651|ROA1_HUMAN	2.96822	3.27243	5.14488	5.9379
[2] ADPr_HCD_249_347_583 (DEKRSY) (+541.06)	sp|P09651|ROA1_HUMAN	2.86335	2.91612	3.84196	5.50016
[N-term] Acetyl (+42.01)|[3] ADP-Ribosyl-EThcD (SRDEKY) (+541.06)	sp|P09651|ROA1_HUMAN	2.99162	3.12069	3.76445	5.63164
[1] ADP-Ribosyl-EThcD (SRDEKY) (+541.06)	sp|P09651|ROA1_HUMAN	2.73918	4.69668	3.84298	5.66688
[12] ADP-Ribosyl-EThcD (SRDEKY) (+541.06)	sp|P09651|ROA1_HUMAN	3.20504	3.62739	3.50155	5.26794
[1] ADPr_HCD_249_347_583 (DEKRSY) (+541.06)	sp|P09651|ROA1_HUMAN	#NUM!	-0.469833	2.06778	4.43964
[N-term] Acetyl (+42.01)|[1] ADP-Ribosyl-EThcD (SRDEKY) (+541.06)	sp|P09651|ROA1_HUMAN	2.46775	2.27121	4.3718	6.22763
[2] ADP-Ribosyl-EThcD (SRDEKY) (+541.06)|[7] Oxidation (+15.99)	sp|P09651|ROA1_HUMAN	2.48089	1.05682	3.52264	4.10063
[14] ADPr_HCD_249_347_583 (DEKRSY) (+541.06)	sp|P09651|ROA1_HUMAN	2.02233	1.90116	2.12915	4.4083
[1] ADP-Ribosyl-EThcD (SRDEKY) (+541.06)	sp|P51991|ROA3_HUMAN	#NUM!	#NUM!	#NUM!	4.53587
[4] ADP-Ribosyl-EThcD (SRDEKY) (+541.06)	sp|P51991|ROA3_HUMAN	#NUM!	3.2766	#NUM!	5.06952
[4] ADP-Ribosyl-EThcD (SRDEKY) (+541.06)	sp|P51991|ROA3_HUMAN	#NUM!	3.24796	#NUM!	4.72035
[3] ADPr_HCD_249_347_583 (DEKRSY) (+541.06)	sp|P51991|ROA3_HUMAN	1.89381	2.38422	4.11068	5.68264
[3] ADPr_HCD_249_347_583 (DEKRSY) (+541.06)	sp|P51991|ROA3_HUMAN	2.2083	2.07445	4.21726	3.2915
[1] ADPr_HCD_249_347_583 (DEKRSY) (+541.06)	sp|P14866|HNRPL_HUMAN	0.978058	1.93285	3.4734	3.17258
[1] ADP-Ribosyl-EThcD (SRDEKY) (+541.06)	sp|P14866|HNRPL_HUMAN	1.84166	2.24245	3.45258	4.81121
[1] ADPr_HCD_249_347_583 (DEKRSY) (+541.06)	sp|P14866|HNRPL_HUMAN	1.86925	1.13981	1.71976	4.45163
[1] ADP-Ribosyl-EThcD (SRDEKY) (+541.06)	sp|O43390|HNRPR_HUMAN	2.64612	2.70438	5.40601	5.40646
[1] ADP-Ribosyl-EThcD (SRDEKY) (+541.06)	sp|Q00839|HNRPU_HUMAN	4.81693	5.78777	7.10936	8.32577
[1] ADP-Ribosyl-EThcD (SRDEKY) (+541.06)	sp|Q00839|HNRPU_HUMAN	3.10845	3.37727	3.753	5.27317
[6] ADP-Ribosyl-EThcD (SRDEKY) (+541.06)	sp|Q00839|HNRPU_HUMAN	4.14414	4.99778	6.68599	7.99349
[6] ADPr_HCD_249_347_583 (DEKRSY) (+541.06)	sp|Q00839|HNRPU_HUMAN	5.32703	5.74319	7.49578	7.71187
[1] ADP-Ribosyl-EThcD (SRDEKY) (+541.06)	sp|Q00839|HNRPU_HUMAN	2.22531	1.74666	4.95764	2.11251
[1] ADP-Ribosyl-EThcD (SRDEKY) (+541.06)	sp|Q00839|HNRPU_HUMAN	3.07685	2.96975	3.82623	4.66605
[1] ADP-Ribosyl-EThcD (SRDEKY) (+541.06)	sp|Q00839|HNRPU_HUMAN	2.75685	2.0982	2.67416	6.33938
[5] ADP-Ribosyl-EThcD (SRDEKY) (+541.06)	sp|Q00839|HNRPU_HUMAN	2.96658	2.92083	4.47634	5.67667
[1] ADP-Ribosyl-EThcD (SRDEKY) (+541.06)	sp|Q00839|HNRPU_HUMAN	2.00328	1.55226	4.88762	#NUM!
[1] ADP-Ribosyl-EThcD (SRDEKY) (+541.06)	sp|Q9BUJ2|HNRL1_HUMAN	1.25616	#NUM!	4.40147	#NUM!
[2] ADP-Ribosyl-EThcD (SRDEKY) (+541.06)	sp|Q1KMD3|HNRL2_HUMAN	1.0242	-0.628923	1.26635	4.19484
[1] ADPr_HCD_249_347_583 (DEKRSY) (+541.06)	sp|P22626|ROA2_HUMAN	3.4686	4.52442	5.93172	5.26306
[2] Oxidation (+15.99)|[6] ADP-Ribosyl-EThcD (SRDEKY) (+541.06)	sp|P22626|ROA2_HUMAN	2.40884	2.87419	4.94219	4.47253
[1] ADPr_HCD_249_347_583 (DEKRSY) (+541.06)	sp|P22626|ROA2_HUMAN	2.18656	4.37012	2.37479	6.99929
[6] ADP-Ribosyl-EThcD (SRDEKY) (+541.06)	sp|P22626|ROA2_HUMAN	2.71656	3.46354	4.89424	5.777
[6] ADP-Ribosyl-EThcD (SRDEKY) (+541.06)	sp|P22626|ROA2_HUMAN	2.57745	2.75243	4.75474	5.13661
[2] Oxidation (+15.99)|[19] ADP-Ribosyl-EThcD (SRDEKY) (+541.06)	sp|P22626|ROA2_HUMAN	1.77697	4.25969	4.30723	5.27531
[2] Oxidation (+15.99)|[11] ADPr_HCD_249_347_583 (DEKRSY) (+541.06)	sp|P22626|ROA2_HUMAN	2.33234	2.72776	3.60715	4.25111
[5] ADP-Ribosyl-EThcD (SRDEKY) (+541.06)	sp|P22626|ROA2_HUMAN	1.496	1.59724	3.44803	3.834
[2] Oxidation (+15.99)|[6] ADP-Ribosyl-EThcD (SRDEKY) (+541.06)	sp|P22626|ROA2_HUMAN	3.16242	2.69225	4.11209	4.43357
[1] Oxidation (+15.99)|[2] ADPr_HCD_249_347_583 (DEKRSY) (+541.06)	sp|P07910|HNRPC_HUMAN	2.78959	2.49618	2.35498	4.07657
[2] ADPr_HCD_249_347_583 (DEKRSY) (+541.06)	sp|P07910|HNRPC_HUMAN	3.04754	3.55955	4.59386	3.0714
[2] ADPr_HCD_249_347_583 (DEKRSY) (+541.06)	sp|P07910|HNRPC_HUMAN	#NUM!	2.99874	3.54636	5.26292
[2] ADPr_HCD_249_347_583 (DEKRSY) (+541.06)	sp|P07910|HNRPC_HUMAN	3.01153	3.88836	5.12543	5.30908
[1] Oxidation (+15.99)|[2] ADPr_HCD_249_347_583 (DEKRSY) (+541.06)	sp|P07910|HNRPC_HUMAN	3.503	3.83418	4.04185	4.17358
[2] ADPr_HCD_249_347_583 (DEKRSY) (+541.06)	sp|P07910|HNRPC_HUMAN	2.28813	#NUM!	4.56812	2.84323
[2] ADP-Ribosyl-EThcD (SRDEKY) (+541.06)	sp|Q15651|HMGN3_HUMAN	4.78739	4.05047	3.5619	6.10218
[2] ADP-Ribosyl-EThcD (SRDEKY) (+541.06)	sp|Q15651|HMGN3_HUMAN	5.09055	4.6509	5.14856	6.45455
[2] ADP-Ribosyl-EThcD (SRDEKY) (+541.06)	sp|O00479|HMGN4_HUMAN	4.78739	4.05047	3.5619	6.10218
[2] ADP-Ribosyl-EThcD (SRDEKY) (+541.06)	sp|O00479|HMGN4_HUMAN	5.09055	4.6509	5.14856	6.45455
[2] ADPr_HCD_249_347_583 (DEKRSY) (+541.06)	sp|P82970|HMGN5_HUMAN	4.2633	3.34471	3.49344	4.53797
[2] ADP-Ribosyl-EThcD (SRDEKY) (+541.06)|[4] Oxidation (+15.99)	sp|P82970|HMGN5_HUMAN	3.45739	2.92136	3.98121	4.36681
[2] ADP-Ribosyl-EThcD (SRDEKY) (+541.06)	sp|P09429|HMGB1_HUMAN	3.08797	3.14579	2.58875	4.35711
[4] ADP-Ribosyl-EThcD (SRDEKY) (+541.06)	sp|P09429|HMGB1_HUMAN	3.66858	5.19938	4.22933	5.39428
[4] ADP-Ribosyl-EThcD (SRDEKY) (+541.06)	sp|P09429|HMGB1_HUMAN	2.72645	4.68177	2.83913	4.68592
[2] ADPr_HCD_249_347_583 (DEKRSY) (+541.06)	sp|P09429|HMGB1_HUMAN	2.00485	4.6082	2.39507	#NUM!
[3] ADP-Ribosyl-EThcD (SRDEKY) (+541.06)	sp|P26583|HMGB2_HUMAN	2.60724	3.29825	4.16528	4.07349
[3] ADP-Ribosyl-EThcD (SRDEKY) (+541.06)	sp|P26583|HMGB2_HUMAN	2.79583	3.15081	4.05681	4.7088
[1] ADP-Ribosyl-EThcD (SRDEKY) (+541.06)	sp|P17096|HMGA1_HUMAN	2.15193	2.37847	1.91758	4.19809
[1] ADPr_HCD_249_347_583 (DEKRSY) (+541.06)	sp|P17096|HMGA1_HUMAN	2.88353	3.10197	1.67142	6.48108
[2] ADP-Ribosyl-EThcD (SRDEKY) (+541.06)	sp|P17096|HMGA1_HUMAN	2.46761	1.6088	1.52684	5.28511
[1] ADPr_HCD_249_347_583 (DEKRSY) (+541.06)	sp|P17096|HMGA1_HUMAN	3.72091	5.14147	6.036	7.47498
[1] ADP-Ribosyl-EThcD (SRDEKY) (+541.06)	sp|P17096|HMGA1_HUMAN	2.18636	3.44331	2.27222	7.00144
[2] ADPr_HCD_249_347_583 (DEKRSY) (+541.06)	sp|P17096|HMGA1_HUMAN	#NUM!	#NUM!	2.00607	3.75715
[N-term] Acetyl (+42.01)|[1] ADP-Ribosyl-EThcD (SRDEKY) (+541.06)	sp|P17096|HMGA1_HUMAN	2.5813	2.61331	2.66678	5.43899
[N-term] Acetyl (+42.01)|[8] ADP-Ribosyl-EThcD (SRDEKY) (+541.06)	sp|P17096|HMGA1_HUMAN	2.05515	3.69309	2.64871	4.98897
[1] ADPr_HCD_249_347_583 (DEKRSY) (+541.06)	sp|P17096|HMGA1_HUMAN	#NUM!	#NUM!	3.07071	4.03321
[2] ADPr_HCD_249_347_583 (DEKRSY) (+541.06)	sp|P17096|HMGA1_HUMAN	1.47232	1.23087	3.65465	2.68365
[1] ADPr_HCD_249_347_583 (DEKRSY) (+541.06)	sp|P17096|HMGA1_HUMAN	1.87807	0.695238	4.93758	3.94513
[1] ADPr_HCD_249_347_583 (DEKRSY) (+541.06)	sp|P17096|HMGA1_HUMAN	1.85574	#NUM!	1.07451	6.58879
[1] ADP-Ribosyl-EThcD (SRDEKY) (+541.06)	sp|P17096|HMGA1_HUMAN	4.962	4.5552	5.6696	6.48766
[1] ADP-Ribosyl-EThcD (SRDEKY) (+541.06)	sp|P17096|HMGA1_HUMAN	4.14276	2.77049	3.24753	6.20143
[N-term] Acetyl (+42.01)|[2] ADP-Ribosyl-EThcD (SRDEKY) (+541.06)	sp|P17096|HMGA1_HUMAN	2.29694	1.32818	2.55516	4.80091
[N-term] Acetyl (+42.01)|[8] ADP-Ribosyl-EThcD (SRDEKY) (+541.06)	sp|P17096|HMGA1_HUMAN	1.68475	1.44533	3.80942	4.5749
[N-term] Acetyl (+42.01)|[8] ADP-Ribosyl-EThcD (SRDEKY) (+541.06)	sp|P17096|HMGA1_HUMAN	2.5635	1.85448	3.01563	4.8719
[5] ADP-Ribosyl-EThcD (SRDEKY) (+541.06)	sp|P49773|HINT1_HUMAN	3.19574	4.74653	3.32115	4.52438
[1] ADPr_HCD_249_347_583 (DEKRSY) (+541.06)	REV_sp|Q92831|KAT2B_HUMAN	2.83863	3.85662	3.27061	5.39443
[1] ADP-Ribosyl-EThcD (SRDEKY) (+541.06)	sp|O95251|KAT7_HUMAN	1.99195	2.7762	#NUM!	4.46333
[8] ADP-Ribosyl-EThcD (SRDEKY) (+541.06)	sp|Q9H7Z6|KAT8_HUMAN	1.5317	2.24977	1.50964	3.97824
[N-term] Acetyl (+42.01)|[2] ADP-Ribosyl-EThcD (SRDEKY) (+541.06)	sp|P16403|H12_HUMAN	1.84925	#NUM!	#NUM!	4.23811
[1] ADP-Ribosyl-EThcD (SRDEKY) (+541.06)	sp|P16403|H12_HUMAN	3.85922	4.51214	5.31192	6.32848
[1] ADP-Ribosyl-EThcD (SRDEKY) (+541.06)	sp|P16403|H12_HUMAN	3.21525	3.88132	4.93062	5.98102
[1] ADPr_HCD_249_347_583 (DEKRSY) (+541.06)	sp|P16403|H12_HUMAN	2.53345	3.39375	3.01545	5.46472
[1] ADPr_HCD_249_347_583 (DEKRSY) (+541.06)	sp|P16403|H12_HUMAN	1.85699	2.17629	4.44808	5.01357
[5] ADPr_HCD_249_347_583 (DEKRSY) (+541.06)	sp|P16403|H12_HUMAN	2.65055	2.79298	4.24441	5.46847
[5] ADPr_HCD_249_347_583 (DEKRSY) (+541.06)	sp|P16403|H12_HUMAN	1.90183	3.42011	3.52281	4.62974
[3] ADP-Ribosyl-EThcD (SRDEKY) (+541.06)	sp|P16403|H12_HUMAN	3.20678	3.84738	4.93785	5.60982
[3] ADP-Ribosyl-EThcD (SRDEKY) (+541.06)	sp|P16403|H12_HUMAN	3.67439	3.71498	3.91395	4.85911
[3] ADP-Ribosyl-EThcD (SRDEKY) (+541.06)	sp|P16403|H12_HUMAN	2.45055	2.99035	2.90464	4.23788
[3] ADP-Ribosyl-EThcD (SRDEKY) (+541.06)	sp|P16403|H12_HUMAN	2.71922	3.36137	3.2611	5.0072
[N-term] Acetyl (+42.01)|[2] ADP-Ribosyl-EThcD (SRDEKY) (+541.06)	sp|P16403|H12_HUMAN	1.92491	2.28115	2.60076	4.9554
[3] ADP-Ribosyl-EThcD (SRDEKY) (+541.06)	sp|P16403|H12_HUMAN	3.1564	3.09507	4.56768	5.13585
[N-term] Acetyl (+42.01)|[2] ADP-Ribosyl-EThcD (SRDEKY) (+541.06)	sp|P10412|H14_HUMAN	1.84925	#NUM!	#NUM!	4.23811
[1] ADP-Ribosyl-EThcD (SRDEKY) (+541.06)	sp|P10412|H14_HUMAN	3.85922	4.51214	5.31192	6.32848
[1] ADP-Ribosyl-EThcD (SRDEKY) (+541.06)	sp|P10412|H14_HUMAN	3.21525	3.88132	4.93062	5.98102
[1] ADPr_HCD_249_347_583 (DEKRSY) (+541.06)	sp|P10412|H14_HUMAN	2.53345	3.39375	3.01545	5.46472
[1] ADPr_HCD_249_347_583 (DEKRSY) (+541.06)	sp|P10412|H14_HUMAN	1.85699	2.17629	4.44808	5.01357
[5] ADPr_HCD_249_347_583 (DEKRSY) (+541.06)	sp|P10412|H14_HUMAN	2.65055	2.79298	4.24441	5.46847
[5] ADPr_HCD_249_347_583 (DEKRSY) (+541.06)	sp|P10412|H14_HUMAN	1.90183	3.42011	3.52281	4.62974
[3] ADP-Ribosyl-EThcD (SRDEKY) (+541.06)	sp|P10412|H14_HUMAN	3.20678	3.84738	4.93785	5.60982
[3] ADP-Ribosyl-EThcD (SRDEKY) (+541.06)	sp|P10412|H14_HUMAN	3.67439	3.71498	3.91395	4.85911
[3] ADP-Ribosyl-EThcD (SRDEKY) (+541.06)	sp|P10412|H14_HUMAN	2.45055	2.99035	2.90464	4.23788
[3] ADP-Ribosyl-EThcD (SRDEKY) (+541.06)	sp|P10412|H14_HUMAN	2.71922	3.36137	3.2611	5.0072
[3] ADP-Ribosyl-EThcD (SRDEKY) (+541.06)	sp|P10412|H14_HUMAN	3.1564	3.09507	4.56768	5.13585
[1] ADPr_HCD_249_347_583 (DEKRSY) (+541.06)	sp|P16401|H15_HUMAN	2.53345	3.39375	3.01545	5.46472
[1] ADPr_HCD_249_347_583 (DEKRSY) (+541.06)	sp|P16401|H15_HUMAN	1.85699	2.17629	4.44808	5.01357
[5] ADPr_HCD_249_347_583 (DEKRSY) (+541.06)	sp|P16401|H15_HUMAN	2.65055	2.79298	4.24441	5.46847
[5] ADPr_HCD_249_347_583 (DEKRSY) (+541.06)	sp|P16401|H15_HUMAN	1.90183	3.42011	3.52281	4.62974
[5] ADPr_HCD_249_347_583 (DEKRSY) (+541.06)|[7] ADPr_HCD_249_347_583 (DEKRSY) (+541.06)|[9] ADPr_HCD_249_347_583 (DEKRSY) (+541.06)|[11] ADPr_HCD_249_347_583 (DEKRSY) (+541.06)|[12] ADPr_HCD_249_347_583 (DEKRSY) (+541.06)|[13] ADPr_HCD_249_347_583 (DEKRSY) (+541.06)	sp|P22492|H1T_HUMAN	3.97197	4.27464	3.99095	4.16646
[5] ADPr_HCD_249_347_583 (DEKRSY) (+541.06)	sp|P22492|H1T_HUMAN	2.65055	2.79298	4.24441	5.46847
[5] ADPr_HCD_249_347_583 (DEKRSY) (+541.06)	sp|P22492|H1T_HUMAN	1.90183	3.42011	3.52281	4.62974
[6] ADPr_HCD_249_347_583 (DEKRSY) (+541.06)	sp|P22492|H1T_HUMAN	3.34442	3.2292	3.79732	4.61945
[4] ADPr_HCD_249_347_583 (DEKRSY) (+541.06)	sp|Q92522|H1X_HUMAN	1.942	1.98286	2.96229	5.15706
[4] ADP-Ribosyl-EThcD (SRDEKY) (+541.06)	sp|Q92522|H1X_HUMAN	2.32281	2.45244	2.61972	4.78585
[4] ADPr_HCD_249_347_583 (DEKRSY) (+541.06)	sp|Q92522|H1X_HUMAN	1.78687	1.65394	2.52813	4.83414
[9] Oxidation (+15.99)|[29] ADPr_HCD_249_347_583 (DEKRSY) (+541.06)	sp|Q16777|H2A2C_HUMAN	3.83838	4.58054	4.17445	4.1152
[1] ADPr_HCD_249_347_583 (DEKRSY) (+541.06)	sp|P0C0S5|H2AZ_HUMAN	3.47032	4.00591	3.93993	5.70915
[1] ADPr_HCD_249_347_583 (DEKRSY) (+541.06)	sp|P0C0S5|H2AZ_HUMAN	4.54826	4.29786	4.93096	5.86644
[4] ADPr_HCD_249_347_583 (DEKRSY) (+541.06)	sp|P58876|H2B1D_HUMAN	2.99182	4.34456	2.11058	3.4719
[1] ADPr_HCD_249_347_583 (DEKRSY) (+541.06)	sp|P58876|H2B1D_HUMAN	2.36867	5.3471	2.1078	8.10521
[1] ADPr_HCD_249_347_583 (DEKRSY) (+541.06)	sp|P58876|H2B1D_HUMAN	2.1516	2.62205	1.67786	4.38679
[1] ADPr_HCD_249_347_583 (DEKRSY) (+541.06)	sp|P58876|H2B1D_HUMAN	2.61065	2.7876	4.09262	5.9803
[9] ADPr_HCD_249_347_583 (DEKRSY) (+541.06)|[11] ADPr_HCD_249_347_583 (DEKRSY) (+541.06)	sp|P58876|H2B1D_HUMAN	1.79288	1.90474	3.41531	4.62324
[1] ADPr_HCD_249_347_583 (DEKRSY) (+541.06)	sp|P58876|H2B1D_HUMAN	4.72033	3.36555	4.74361	5.43028
[N-term] Acetyl (+42.01)|[2] ADPr_HCD_249_347_583 (DEKRSY) (+541.06)	sp|P58876|H2B1D_HUMAN	2.57465	1.61705	2.30007	4.47295
[1] ADPr_HCD_249_347_583 (DEKRSY) (+541.06)	sp|P58876|H2B1D_HUMAN	4.42084	#NUM!	0.770522	#NUM!
[4] ADPr_HCD_249_347_583 (DEKRSY) (+541.06)	sp|P06899|H2B1J_HUMAN	2.99182	4.34456	2.11058	3.4719
[1] ADPr_HCD_249_347_583 (DEKRSY) (+541.06)	sp|P06899|H2B1J_HUMAN	2.36867	5.3471	2.1078	8.10521
[1] ADPr_HCD_249_347_583 (DEKRSY) (+541.06)	sp|P06899|H2B1J_HUMAN	2.1516	2.62205	1.67786	4.38679
[2] ADP-Ribosyl-EThcD (SRDEKY) (+541.06)	sp|P06899|H2B1J_HUMAN	4.16457	3.88818	2.28812	5.23865
[N-term] Acetyl (+42.01)|[2] ADPr_HCD_249_347_583 (DEKRSY) (+541.06)	sp|P06899|H2B1J_HUMAN	#NUM!	#NUM!	#NUM!	5.10127
[1] ADPr_HCD_249_347_583 (DEKRSY) (+541.06)	sp|P06899|H2B1J_HUMAN	2.61065	2.7876	4.09262	5.9803
[N-term] Acetyl (+42.01)|[2] ADPr_HCD_249_347_583 (DEKRSY) (+541.06)	sp|P06899|H2B1J_HUMAN	3.3812	3.54973	3.98045	5.52297
[9] ADPr_HCD_249_347_583 (DEKRSY) (+541.06)|[11] ADPr_HCD_249_347_583 (DEKRSY) (+541.06)	sp|P06899|H2B1J_HUMAN	1.79288	1.90474	3.41531	4.62324
[1] ADPr_HCD_249_347_583 (DEKRSY) (+541.06)	sp|P06899|H2B1J_HUMAN	4.72033	3.36555	4.74361	5.43028
[1] ADPr_HCD_249_347_583 (DEKRSY) (+541.06)	sp|P06899|H2B1J_HUMAN	4.42084	#NUM!	0.770522	#NUM!
[4] ADPr_HCD_249_347_583 (DEKRSY) (+541.06)	sp|Q99879|H2B1M_HUMAN	2.99182	4.34456	2.11058	3.4719
[1] ADPr_HCD_249_347_583 (DEKRSY) (+541.06)	sp|Q99879|H2B1M_HUMAN	3.19585	4.8967	4.8298	6.31041
[4] ADPr_HCD_249_347_583 (DEKRSY) (+541.06)	sp|P23527|H2B1O_HUMAN	2.99182	4.34456	2.11058	3.4719
[1] ADPr_HCD_249_347_583 (DEKRSY) (+541.06)	sp|P23527|H2B1O_HUMAN	2.36867	5.3471	2.1078	8.10521
[1] ADPr_HCD_249_347_583 (DEKRSY) (+541.06)	sp|P23527|H2B1O_HUMAN	2.1516	2.62205	1.67786	4.38679
[2] ADPr_HCD_249_347_583 (DEKRSY) (+541.06)	sp|P23527|H2B1O_HUMAN	2.62589	2.16603	2.06094	4.37781
[1] ADPr_HCD_249_347_583 (DEKRSY) (+541.06)	sp|P23527|H2B1O_HUMAN	2.61065	2.7876	4.09262	5.9803
[9] ADPr_HCD_249_347_583 (DEKRSY) (+541.06)|[11] ADPr_HCD_249_347_583 (DEKRSY) (+541.06)	sp|P23527|H2B1O_HUMAN	1.79288	1.90474	3.41531	4.62324
[1] ADPr_HCD_249_347_583 (DEKRSY) (+541.06)	sp|P23527|H2B1O_HUMAN	4.72033	3.36555	4.74361	5.43028
[1] ADPr_HCD_249_347_583 (DEKRSY) (+541.06)	sp|P23527|H2B1O_HUMAN	4.42084	#NUM!	0.770522	#NUM!
[1] ADPr_HCD_249_347_583 (DEKRSY) (+541.06)	sp|P68431|H31_HUMAN	2.03255	4.60451	1.69693	3.67468
[1] ADP-Ribosyl-EThcD (SRDEKY) (+541.06)	sp|P68431|H31_HUMAN	1.41602	3.24773	#NUM!	5.00412
[1] ADPr_HCD_249_347_583 (DEKRSY) (+541.06)	sp|P68431|H31_HUMAN	#NUM!	0.169187	#NUM!	3.79592
[1] ADPr_HCD_249_347_583 (DEKRSY) (+541.06)	sp|P68431|H31_HUMAN	2.87194	5.35546	3.0624	6.74979
[1] ADP-Ribosyl-EThcD (SRDEKY) (+541.06)	sp|P68431|H31_HUMAN	1.32687	1.6679	3.00972	5.38369
[1] ADP-Ribosyl-EThcD (SRDEKY) (+541.06)	sp|P68431|H31_HUMAN	1.76428	4.15575	2.9589	5.93428
[1] ADP-Ribosyl-EThcD (SRDEKY) (+541.06)	sp|P68431|H31_HUMAN	2.65535	4.20512	3.58769	6.02286
[1] ADP-Ribosyl-EThcD (SRDEKY) (+541.06)	sp|P68431|H31_HUMAN	2.02286	3.59234	2.0266	5.0895
[2] ADP-Ribosyl-EThcD (SRDEKY) (+541.06)	sp|P68431|H31_HUMAN	#NUM!	#NUM!	1.05193	4.64426
[1] ADPr_HCD_249_347_583 (DEKRSY) (+541.06)	sp|P68431|H31_HUMAN	0.574682	2.88476	1.03859	4.9701
[1] ADPr_HCD_249_347_583 (DEKRSY) (+541.06)	sp|P68431|H31_HUMAN	2.0409	0.313957	3.63088	#NUM!
[1] ADPr_HCD_249_347_583 (DEKRSY) (+541.06)	sp|P84243|H33_HUMAN	#NUM!	0.169187	#NUM!	3.79592
[1] ADPr_HCD_249_347_583 (DEKRSY) (+541.06)	sp|P84243|H33_HUMAN	1.30319	1.97106	4.03129	3.42116
[1] ADPr_HCD_249_347_583 (DEKRSY) (+541.06)	sp|P84243|H33_HUMAN	1.44505	4.1316	2.40223	5.84445
[1] ADP-Ribosyl-EThcD (SRDEKY) (+541.06)	sp|P84243|H33_HUMAN	1.26302	3.10171	1.78778	5.08485
[1] ADP-Ribosyl-EThcD (SRDEKY) (+541.06)	sp|P84243|H33_HUMAN	2.02286	3.59234	2.0266	5.0895
[2] ADP-Ribosyl-EThcD (SRDEKY) (+541.06)	sp|P84243|H33_HUMAN	#NUM!	#NUM!	1.05193	4.64426
[1] ADPr_HCD_249_347_583 (DEKRSY) (+541.06)	sp|P84243|H33_HUMAN	0.574682	2.88476	1.03859	4.9701
[4] ADPr_HCD_249_347_583 (DEKRSY) (+541.06)	sp|P62805|H4_HUMAN	1.86197	2.94177	-2.11794	2.5157
[4] ADPr_HCD_249_347_583 (DEKRSY) (+541.06)	sp|P62805|H4_HUMAN	#NUM!	1.92589	#NUM!	4.26959
[4] ADPr_HCD_249_347_583 (DEKRSY) (+541.06)	sp|P62805|H4_HUMAN	2.40998	4.60351	2.69523	2.37856
[1] ADPr_HCD_249_347_583 (DEKRSY) (+541.06)	sp|Q03164|KMT2A_HUMAN	2.55596	3.02606	3.78651	4.46334
[1] ADPr_HCD_249_347_583 (DEKRSY) (+541.06)	sp|Q03164|KMT2A_HUMAN	2.08863	2.19644	3.03532	4.13024
[1] ADPr_HCD_249_347_583 (DEKRSY) (+541.06)	sp|Q03164|KMT2A_HUMAN	2.33734	1.99012	2.48974	4.53237
[1] ADP-Ribosyl-EThcD (SRDEKY) (+541.06)	sp|Q9UMN6|KMT2B_HUMAN	2.55596	3.02606	3.78651	4.46334
[1] ADPr_HCD_249_347_583 (DEKRSY) (+541.06)	sp|Q9UMN6|KMT2B_HUMAN	2.08863	2.19644	3.03532	4.13024
[1] ADPr_HCD_249_347_583 (DEKRSY) (+541.06)	sp|Q9UMN6|KMT2B_HUMAN	2.33734	1.99012	2.48974	4.53237
[1] Oxidation (+15.99)|[8] ADPr_HCD_249_347_583 (DEKRSY) (+541.06)|[10] ADPr_HCD_249_347_583 (DEKRSY) (+541.06)|[12] ADPr_HCD_249_347_583 (DEKRSY) (+541.06)|[13] ADPr_HCD_249_347_583 (DEKRSY) (+541.06)|[15] ADPr_HCD_249_347_583 (DEKRSY) (+541.06)	REV_sp|O14686|KMT2D_HUMAN	3.95254	4.64795	3.62959	3.89418
[7] ADPr_HCD_249_347_583 (DEKRSY) (+541.06)	REV_sp|O14686|KMT2D_HUMAN	3.38475	#NUM!	3.055	3.36229
[14] ADP-Ribosyl-EThcD (SRDEKY) (+541.06)	sp|Q9NR48|ASH1L_HUMAN	1.87716	2.5619	4.20646	4.68409
[1] ADP-Ribosyl-EThcD (SRDEKY) (+541.06)	sp|Q9NR48|ASH1L_HUMAN	3.60616	3.49446	4.96964	6.01179
[1] ADP-Ribosyl-EThcD (SRDEKY) (+541.06)	sp|Q9H9B1|EHMT1_HUMAN	#NUM!	1.87043	2.92068	5.32472
[5] ADPr_HCD_249_347_583 (DEKRSY) (+541.06)	sp|Q9H9B1|EHMT1_HUMAN	2.88563	2.86955	4.32935	4.73422
[5] ADPr_HCD_249_347_583 (DEKRSY) (+541.06)	sp|Q9H9B1|EHMT1_HUMAN	3.29117	3.04187	4.44455	5.24296
[1] ADP-Ribosyl-EThcD (SRDEKY) (+541.06)	sp|Q9H9B1|EHMT1_HUMAN	2.07936	#NUM!	3.86452	5.23646
[1] ADPr_HCD_249_347_583 (DEKRSY) (+541.06)	sp|Q9H9B1|EHMT1_HUMAN	#NUM!	#NUM!	3.47632	#NUM!
[2] ADP-Ribosyl-EThcD (SRDEKY) (+541.06)	sp|Q4FZB7|KMT5B_HUMAN	3.35849	3.3255	3.09365	4.2256
[8] ADPr_HCD_249_347_583 (DEKRSY) (+541.06)	sp|O96028|NSD2_HUMAN	2.28213	2.69988	4.28835	4.75641
[2] ADP-Ribosyl-EThcD (SRDEKY) (+541.06)	sp|O96028|NSD2_HUMAN	1.67197	2.42613	3.57921	4.7016
[4] ADP-Ribosyl-EThcD (SRDEKY) (+541.06)	sp|O96028|NSD2_HUMAN	2.33308	2.25899	4.69308	5.26744
[1] ADP-Ribosyl-EThcD (SRDEKY) (+541.06)|[8] Oxidation (+15.99)	sp|Q9BZ95|NSD3_HUMAN	3.2122	3.23504	2.99891	4.57286
[1] ADP-Ribosyl-EThcD (SRDEKY) (+541.06)	sp|Q9BZ95|NSD3_HUMAN	3.03688	3.01864	4.06749	5.19459
[2] ADP-Ribosyl-EThcD (SRDEKY) (+541.06)	sp|Q9BYW2|SETD2_HUMAN	0.620796	0.382877	#NUM!	4.40878
[4] ADPr_HCD_249_347_583 (DEKRSY) (+541.06)	sp|P30508|1C12_HUMAN	3.3428	-0.591075	1.79237	2.0282
[4] ADPr_HCD_249_347_583 (DEKRSY) (+541.06)	sp|Q29963|1C06_HUMAN	3.3428	-0.591075	1.79237	2.0282
[4] ADP-Ribosyl-EThcD (SRDEKY) (+541.06)	sp|Q9NYD6|HXC10_HUMAN	2.68596	3.07925	4.42396	4.94633
[1] ADP-Ribosyl-EThcD (SRDEKY) (+541.06)	sp|Q9NYD6|HXC10_HUMAN	2.53252	3.02106	4.092	4.67624
[11] ADPr_HCD_249_347_583 (DEKRSY) (+541.06)	sp|Q9NYD6|HXC10_HUMAN	2.12538	2.0218	4.19759	5.01512
[2] ADP-Ribosyl-EThcD (SRDEKY) (+541.06)	sp|Q9NYD6|HXC10_HUMAN	2.6514	2.63601	3.42499	4.70797
[1] ADPr_HCD_249_347_583 (DEKRSY) (+541.06)	sp|P31276|HXC13_HUMAN	2.43066	2.75272	3.02769	4.47749
[1] ADP-Ribosyl-EThcD (SRDEKY) (+541.06)	sp|P31276|HXC13_HUMAN	2.35193	1.84492	2.08542	4.93777
[1] ADPr_HCD_249_347_583 (DEKRSY) (+541.06)	sp|O15397|IPO8_HUMAN	2.92824	2.35711	2.85577	4.09301
[2] ADPr_HCD_249_347_583 (DEKRSY) (+541.06)	REV_sp|Q3KP66|INAVA_HUMAN	4.7399	1.05837	1.31113	2.9261
[4] ADPr_HCD_249_347_583 (DEKRSY) (+541.06)	sp|Q68E01|INT3_HUMAN	3.66846	2.52993	1.3334	4.36358
[4] ADPr_HCD_249_347_583 (DEKRSY) (+541.06)	sp|Q68E01|INT3_HUMAN	3.49386	2.71589	3.79625	4.28624
[16] ADP-Ribosyl-EThcD (SRDEKY) (+541.06)	sp|Q9H9L3|I20L2_HUMAN	2.48992	2.89054	3.37109	5.23039
[1] ADP-Ribosyl-EThcD (SRDEKY) (+541.06)	sp|Q9Y4A0|JERKL_HUMAN	2.25789	1.63271	2.98967	4.13317
[1] ADP-Ribosyl-EThcD (SRDEKY) (+541.06)	sp|Q9UK76|JUPI1_HUMAN	1.64765	2.78231	3.50078	5.56075
[1] ADP-Ribosyl-EThcD (SRDEKY) (+541.06)	sp|Q9UK76|JUPI1_HUMAN	3.5219	3.3396	4.45594	6.2902
[6] ADPr_HCD_249_347_583 (DEKRSY) (+541.06)	sp|Q7RTS7|K2C74_HUMAN	2.33392	2.25855	1.32586	4.26542
[16] ADPr_HCD_249_347_583 (DEKRSY) (+541.06)	sp|P05787|K2C8_HUMAN	#NUM!	#NUM!	#NUM!	3.86864
[4] ADPr_HCD_249_347_583 (DEKRSY) (+541.06)	sp|P05787|K2C8_HUMAN	2.0746	3.85194	1.8473	4.30376
[3] ADPr_HCD_249_347_583 (DEKRSY) (+541.06)	sp|P05787|K2C8_HUMAN	2.40987	4.62475	2.69415	4.13552
[1] ADP-Ribosyl-EThcD (SRDEKY) (+541.06)	sp|Q07666|KHDR1_HUMAN	#NUM!	#NUM!	#NUM!	5.88355
[3] ADP-Ribosyl-EThcD (SRDEKY) (+541.06)|[4] Oxidation (+15.99)	sp|Q07666|KHDR1_HUMAN	4.4078	4.88957	4.67491	6.18411
[3] ADP-Ribosyl-EThcD (SRDEKY) (+541.06)|[4] Oxidation (+15.99)	sp|Q07666|KHDR1_HUMAN	3.23622	3.33819	4.54757	5.21378
[3] ADP-Ribosyl-EThcD (SRDEKY) (+541.06)|[4] Oxidation (+15.99)	sp|Q07666|KHDR1_HUMAN	2.26347	2.75465	3.7494	4.68399
[3] ADP-Ribosyl-EThcD (SRDEKY) (+541.06)|[4] Oxidation (+15.99)	sp|Q07666|KHDR1_HUMAN	2.53628	3.20701	4.08889	5.46104
[1] ADP-Ribosyl-EThcD (SRDEKY) (+541.06)	sp|Q07666|KHDR1_HUMAN	3.20885	3.60602	5.03572	6.1771
[5] ADPr_HCD_249_347_583 (DEKRSY) (+541.06)	sp|Q07666|KHDR1_HUMAN	#NUM!	2.82026	1.8164	4.87255
[1] ADP-Ribosyl-EThcD (SRDEKY) (+541.06)|[4] Oxidation (+15.99)	sp|Q07666|KHDR1_HUMAN	2.859	1.85297	3.44997	4.92655
[3] ADP-Ribosyl-EThcD (SRDEKY) (+541.06)|[4] Oxidation (+15.99)	sp|Q07666|KHDR1_HUMAN	3.16944	2.23545	3.47164	5.4341
[1] ADP-Ribosyl-EThcD (SRDEKY) (+541.06)|[4] Oxidation (+15.99)	sp|Q07666|KHDR1_HUMAN	3.18398	3.17751	5.04057	6.24317
[1] ADP-Ribosyl-EThcD (SRDEKY) (+541.06)	sp|Q07666|KHDR1_HUMAN	2.81101	2.58853	4.67935	5.79911
[2] ADPr_HCD_249_347_583 (DEKRSY) (+541.06)	REV_sp|Q5T011|SZT2_HUMAN	3.78229	2.53825	2.26659	1.98009
[11] ADPr_HCD_249_347_583 (DEKRSY) (+541.06)	sp|Q12840|KIF5A_HUMAN	4.37782	4.53607	4.26733	4.24384
[1] ADPr_HCD_249_347_583 (DEKRSY) (+541.06)|[2] Oxidation (+15.99)|[7] ADPr_HCD_249_347_583 (DEKRSY) (+541.06)|[8] ADPr_HCD_249_347_583 (DEKRSY) (+541.06)|[9] ADPr_HCD_249_347_583 (DEKRSY) (+541.06)|[13] Oxidation (+15.99)|[14] Oxidation (+15.99)|[19] ADPr_HCD_249_347_583 (DEKRSY) (+541.06)	sp|P33176|KINH_HUMAN	4.40296	3.87998	3.37139	3.46163
[2] ADPr_HCD_249_347_583 (DEKRSY) (+541.06)|[5] ADPr_HCD_249_347_583 (DEKRSY) (+541.06)|[7] ADPr_HCD_249_347_583 (DEKRSY) (+541.06)|[21] ADPr_HCD_249_347_583 (DEKRSY) (+541.06)|[22] ADPr_HCD_249_347_583 (DEKRSY) (+541.06)|[23] ADPr_HCD_249_347_583 (DEKRSY) (+541.06)	sp|P33176|KINH_HUMAN	4.12095	4.20408	#NUM!	3.97857
[11] ADPr_HCD_249_347_583 (DEKRSY) (+541.06)	sp|P33176|KINH_HUMAN	4.37782	4.53607	4.26733	4.24384
[4] ADP-Ribosyl-EThcD (SRDEKY) (+541.06)	sp|Q14807|KIF22_HUMAN	1.73412	2.08986	#NUM!	4.09843
[4] ADPr_HCD_249_347_583 (DEKRSY) (+541.06)	sp|Q14807|KIF22_HUMAN	2.56024	#NUM!	2.55314	4.42063
[4] ADP-Ribosyl-EThcD (SRDEKY) (+541.06)	sp|Q14807|KIF22_HUMAN	3.17275	2.78153	2.81298	4.1798
[1] ADPr_HCD_249_347_583 (DEKRSY) (+541.06)|[9] Oxidation (+15.99)	sp|Q9BW19|KIFC1_HUMAN	#NUM!	#NUM!	#NUM!	4.24177
[1] ADPr_HCD_249_347_583 (DEKRSY) (+541.06)	sp|Q9BW19|KIFC1_HUMAN	#NUM!	#NUM!	#NUM!	3.58286
[4] ADP-Ribosyl-EThcD (SRDEKY) (+541.06)	sp|Q9BW19|KIFC1_HUMAN	1.69687	2.6176	3.23021	5.04899
[3] ADPr_HCD_249_347_583 (DEKRSY) (+541.06)	sp|Q9BW19|KIFC1_HUMAN	1.83915	3.14398	4.19143	4.91901
[3] ADPr_HCD_249_347_583 (DEKRSY) (+541.06)	sp|Q9BW19|KIFC1_HUMAN	-0.87017	#NUM!	3.93966	4.37982
[4] ADPr_HCD_249_347_583 (DEKRSY) (+541.06)	sp|Q13601|KRR1_HUMAN	1.41306	1.41404	3.63191	2.37716
[5] ADP-Ribosyl-EThcD (SRDEKY) (+541.06)	sp|Q13601|KRR1_HUMAN	2.02474	1.69476	1.73101	4.50969
[2] ADP-Ribosyl-EThcD (SRDEKY) (+541.06)	sp|P42166|LAP2A_HUMAN	3.70803	4.11263	3.44799	4.90984
[4] ADP-Ribosyl-EThcD (SRDEKY) (+541.06)	sp|P42166|LAP2A_HUMAN	2.87454	3.28822	4.13153	5.96158
[4] ADP-Ribosyl-EThcD (SRDEKY) (+541.06)	sp|P42166|LAP2A_HUMAN	3.38239	3.42784	3.40082	5.34045
[2] ADP-Ribosyl-EThcD (SRDEKY) (+541.06)	sp|P42166|LAP2A_HUMAN	#NUM!	#NUM!	2.53896	3.89858
[12] ADP-Ribosyl-EThcD (SRDEKY) (+541.06)	sp|P42166|LAP2A_HUMAN	2.42842	2.53087	3.02555	5.2335
[1] ADPr_HCD_249_347_583 (DEKRSY) (+541.06)	sp|P42166|LAP2A_HUMAN	2.44135	2.1985	4.0555	5.22018
[4] ADP-Ribosyl-EThcD (SRDEKY) (+541.06)	sp|P42167|LAP2B_HUMAN	2.87454	3.28822	4.13153	5.96158
[4] ADP-Ribosyl-EThcD (SRDEKY) (+541.06)	sp|P42167|LAP2B_HUMAN	3.38239	3.42784	3.40082	5.34045
[12] ADP-Ribosyl-EThcD (SRDEKY) (+541.06)	sp|P42167|LAP2B_HUMAN	2.42842	2.53087	3.02555	5.2335
[1] ADPr_HCD_249_347_583 (DEKRSY) (+541.06)	sp|Q96BZ8|LENG1_HUMAN	2.99369	2.76195	3.58875	#NUM!
[1] ADPr_HCD_249_347_583 (DEKRSY) (+541.06)	sp|O75145|LIPA3_HUMAN	3.48116	2.58638	#NUM!	4.20479
[1] ADP-Ribosyl-EThcD (SRDEKY) (+541.06)	sp|Q1ED39|KNOP1_HUMAN	2.79985	3.37723	3.82291	5.08169
[1] ADP-Ribosyl-EThcD (SRDEKY) (+541.06)	sp|Q1ED39|KNOP1_HUMAN	2.51915	2.18133	3.2091	4.79654
[5] ADPr_HCD_249_347_583 (DEKRSY) (+541.06)	sp|Q9Y2K7|KDM2A_HUMAN	1.50363	2.30983	3.24733	4.08987
[9] ADP-Ribosyl-EThcD (SRDEKY) (+541.06)	sp|Q8NHM5|KDM2B_HUMAN	1.31146	2.37465	4.18528	2.9598
[1] ADPr_HCD_249_347_583 (DEKRSY) (+541.06)	sp|Q8NHM5|KDM2B_HUMAN	2.80542	3.03743	4.01061	4.71912
[9] ADP-Ribosyl-EThcD (SRDEKY) (+541.06)	sp|Q8NHM5|KDM2B_HUMAN	3.41473	2.78794	4.35139	5.37912
[2] ADP-Ribosyl-EThcD (SRDEKY) (+541.06)	sp|Q8NHM5|KDM2B_HUMAN	2.58314	2.02112	4.39113	4.69934
[2] ADP-Ribosyl-EThcD (SRDEKY) (+541.06)	sp|Q8NHM5|KDM2B_HUMAN	2.6239	2.55937	3.23153	4.23323
[1] ADP-Ribosyl-EThcD (SRDEKY) (+541.06)	sp|O75151|PHF2_HUMAN	2.35181	1.66421	2.4444	4.25152
[1] ADP-Ribosyl-EThcD (SRDEKY) (+541.06)	sp|O75151|PHF2_HUMAN	1.6621	1.63517	2.62703	3.70891
[2] ADP-Ribosyl-EThcD (SRDEKY) (+541.06)	sp|Q99549|MPP8_HUMAN	1.51876	1.25024	1.9062	4.67517
[1] ADPr_HCD_249_347_583 (DEKRSY) (+541.06)	sp|Q3KQU3|MA7D1_HUMAN	2.42117	3.05867	2.42203	4.48896
[2] ADP-Ribosyl-EThcD (SRDEKY) (+541.06)	sp|Q3KQU3|MA7D1_HUMAN	3.31701	2.823	4.90142	5.13715
[1] ADPr_HCD_249_347_583 (DEKRSY) (+541.06)	sp|Q3KQU3|MA7D1_HUMAN	2.10035	1.68045	2.16829	4.63406
[4] ADP-Ribosyl-EThcD (SRDEKY) (+541.06)	sp|Q14676|MDC1_HUMAN	3.53854	3.23596	3.12316	3.97158
[4] ADP-Ribosyl-EThcD (SRDEKY) (+541.06)	sp|Q14676|MDC1_HUMAN	3.85645	3.26595	3.70097	6.06183
[1] ADP-Ribosyl-EThcD (SRDEKY) (+541.06)	sp|Q14676|MDC1_HUMAN	3.0685	2.80053	3.16269	4.87461
[2] ADPr_HCD_249_347_583 (DEKRSY) (+541.06)	sp|Q14676|MDC1_HUMAN	2.50629	-0.0243484	1.58959	4.64484
[18] ADP-Ribosyl-EThcD (SRDEKY) (+541.06)	sp|Q14676|MDC1_HUMAN	1.94283	#NUM!	3.96573	4.70609
[15] ADPr_HCD_249_347_583 (DEKRSY) (+541.06)	sp|Q14676|MDC1_HUMAN	1.73711	#NUM!	2.21061	4.29954
[8] ADP-Ribosyl-EThcD (SRDEKY) (+541.06)	sp|Q14676|MDC1_HUMAN	0.771236	#NUM!	1.9332	4.11906
[8] ADPr_HCD_249_347_583 (DEKRSY) (+541.06)	sp|Q14676|MDC1_HUMAN	2.59538	2.20455	2.33252	4.21112
[10] ADP-Ribosyl-EThcD (SRDEKY) (+541.06)	sp|O00255|MEN1_HUMAN	2.03624	2.39859	3.54124	4.47791
[14] ADP-Ribosyl-EThcD (SRDEKY) (+541.06)	sp|O00255|MEN1_HUMAN	2.97113	2.70104	4.03146	5.1676
[10] ADP-Ribosyl-EThcD (SRDEKY) (+541.06)	sp|O00255|MEN1_HUMAN	2.26193	#NUM!	3.43859	4.76439
[1] ADPr_HCD_249_347_583 (DEKRSY) (+541.06)	sp|Q9Y483|MTF2_HUMAN	2.37354	2.1116	1.46822	3.98629
[1] ADP-Ribosyl-EThcD (SRDEKY) (+541.06)	sp|Q9Y483|MTF2_HUMAN	#NUM!	2.71848	2.46404	6.15778
[4] ADP-Ribosyl-EThcD (SRDEKY) (+541.06)	sp|Q9Y483|MTF2_HUMAN	3.44445	3.94097	4.08712	5.71742
[1] ADP-Ribosyl-EThcD (SRDEKY) (+541.06)	sp|Q9Y483|MTF2_HUMAN	3.19129	3.37968	3.77493	5.13057
[1] ADP-Ribosyl-EThcD (SRDEKY) (+541.06)	sp|Q9Y483|MTF2_HUMAN	3.72297	3.74738	5.13888	5.52096
[1] ADPr_HCD_249_347_583 (DEKRSY) (+541.06)	sp|Q9Y483|MTF2_HUMAN	3.05099	3.15365	4.69076	4.92877
[1] ADP-Ribosyl-EThcD (SRDEKY) (+541.06)	sp|Q9Y483|MTF2_HUMAN	4.97767	4.52446	5.04398	6.54317
[1] ADPr_HCD_249_347_583 (DEKRSY) (+541.06)	sp|Q9Y483|MTF2_HUMAN	3.78399	2.76084	3.32727	4.8766
[1] ADP-Ribosyl-EThcD (SRDEKY) (+541.06)	sp|Q9UBB5|MBD2_HUMAN	2.96987	2.52553	4.55925	5.65897
[8] ADP-Ribosyl-EThcD (SRDEKY) (+541.06)	sp|Q9UBB5|MBD2_HUMAN	2.5949	2.54964	3.101	4.6575
[1] ADP-Ribosyl-EThcD (SRDEKY) (+541.06)	sp|O95243|MBD4_HUMAN	3.24289	4.823	4.34523	5.65846
[1] ADP-Ribosyl-EThcD (SRDEKY) (+541.06)	sp|O95243|MBD4_HUMAN	2.52195	2.35012	3.73535	2.82654
[6] ADP-Ribosyl-EThcD (SRDEKY) (+541.06)	sp|P51608|MECP2_HUMAN	3.78868	4.29686	3.46477	5.0165
[15] ADP-Ribosyl-EThcD (SRDEKY) (+541.06)	sp|P51608|MECP2_HUMAN	3.72929	3.80215	4.3005	5.5497
[1] ADPr_HCD_249_347_583 (DEKRSY) (+541.06)	sp|Q9UPN3|MACF1_HUMAN	2.53345	3.39375	3.01545	5.46472
[1] ADPr_HCD_249_347_583 (DEKRSY) (+541.06)	sp|Q9UPN3|MACF1_HUMAN	1.85699	2.17629	4.44808	5.01357
[2] ADPr_HCD_249_347_583 (DEKRSY) (+541.06)	sp|Q9UPN3|MACF1_HUMAN	2.48052	3.57508	3.14579	5.16656
[2] ADPr_HCD_249_347_583 (DEKRSY) (+541.06)	sp|Q9UPN3|MACF1_HUMAN	#NUM!	2.4221	3.28307	4.99469
[1] ADPr_HCD_249_347_583 (DEKRSY) (+541.06)	sp|Q9UPN3|MACF1_HUMAN	5.97489	5.77934	5.7566	5.39463
[2] ADPr_HCD_249_347_583 (DEKRSY) (+541.06)	REV_sp|Q9UPN3|MACF1_HUMAN	3.59737	2.69245	3.60164	4.7573
[21] ADPr_HCD_249_347_583 (DEKRSY) (+541.06)	REV_sp|P78559|MAP1A_HUMAN	2.32646	2.2657	2.35353	3.76059
[1] ADP-Ribosyl-EThcD (SRDEKY) (+541.06)	sp|Q15691|MARE1_HUMAN	#NUM!	#NUM!	#NUM!	4.60137
[1] ADP-Ribosyl-EThcD (SRDEKY) (+541.06)	sp|Q15691|MARE1_HUMAN	#NUM!	#NUM!	#NUM!	4.45076
[1] ADP-Ribosyl-EThcD (SRDEKY) (+541.06)	sp|Q15691|MARE1_HUMAN	#NUM!	2.95786	2.0355	4.20316
[15] ADP-Ribosyl-EThcD (SRDEKY) (+541.06)	sp|Q15691|MARE1_HUMAN	3.05329	1.7657	4.60693	4.87004
[1] ADP-Ribosyl-EThcD (SRDEKY) (+541.06)	sp|Q6P0N0|M18BP_HUMAN	2.73735	2.49642	2.88529	4.14013
[1] ADP-Ribosyl-EThcD (SRDEKY) (+541.06)	sp|Q8WV92|MITD1_HUMAN	3.21664	3.31621	5.1242	6.25901
[1] ADP-Ribosyl-EThcD (SRDEKY) (+541.06)	sp|Q8WV92|MITD1_HUMAN	2.92268	4.0292	4.2179	5.64706
[9] ADPr_HCD_249_347_583 (DEKRSY) (+541.06)	sp|Q8WV92|MITD1_HUMAN	3.45456	3.23894	3.85403	2.82146
[1] ADPr_HCD_249_347_583 (DEKRSY) (+541.06)	sp|Q9BYG3|MK67I_HUMAN	2.09065	#NUM!	-0.434409	4.35439
[1] ADP-Ribosyl-EThcD (SRDEKY) (+541.06)	sp|Q15014|MO4L2_HUMAN	1.64585	1.92568	2.64728	5.00727
[2] ADP-Ribosyl-EThcD (SRDEKY) (+541.06)	sp|Q9UKD2|MRT4_HUMAN	2.50298	1.02122	1.12682	3.94555
[1] ADP-Ribosyl-EThcD (SRDEKY) (+541.06)	sp|Q9BQG0|MBB1A_HUMAN	3.59772	2.74875	1.32459	4.64119
[1] ADPr_HCD_249_347_583 (DEKRSY) (+541.06)	sp|Q9BQG0|MBB1A_HUMAN	#NUM!	2.70682	#NUM!	4.21634
[1] ADP-Ribosyl-EThcD (SRDEKY) (+541.06)	sp|Q9BQG0|MBB1A_HUMAN	2.73674	3.87474	5.14313	6.04104
[1] ADP-Ribosyl-EThcD (SRDEKY) (+541.06)	sp|Q9BQG0|MBB1A_HUMAN	2.88005	3.74263	5.15924	5.4313
[10] ADPr_HCD_249_347_583 (DEKRSY) (+541.06)	sp|Q9BQG0|MBB1A_HUMAN	#NUM!	3.47764	2.9417	4.34181
[7] ADP-Ribosyl-EThcD (SRDEKY) (+541.06)	sp|Q9BQG0|MBB1A_HUMAN	1.98958	3.63364	2.41423	4.53696
[1] ADP-Ribosyl-EThcD (SRDEKY) (+541.06)	sp|Q9BQG0|MBB1A_HUMAN	2.43976	2.05026	2.9612	4.64133
[1] ADP-Ribosyl-EThcD (SRDEKY) (+541.06)	sp|Q9BQG0|MBB1A_HUMAN	2.93046	2.67457	5.06803	5.1978
[2] ADPr_HCD_249_347_583 (DEKRSY) (+541.06)	sp|Q9BQG0|MBB1A_HUMAN	3.12172	2.93947	4.64589	4.88661
[4] ADP-Ribosyl-EThcD (SRDEKY) (+541.06)	sp|Q9BQG0|MBB1A_HUMAN	2.54647	2.4216	4.12956	4.32477
[3] ADPr_HCD_249_347_583 (DEKRSY) (+541.06)	sp|P35580|MYH10_HUMAN	1.41578	2.22777	2.75548	6.06862
[10] ADPr_HCD_249_347_583 (DEKRSY) (+541.06)	REV_sp|P35580|MYH10_HUMAN	3.97259	3.75751	2.88677	2.94421
[2] Oxidation (+15.99)|[3] ADPr_HCD_249_347_583 (DEKRSY) (+541.06)|[7] ADPr_HCD_249_347_583 (DEKRSY) (+541.06)	sp|Q9UKX2|MYH2_HUMAN	4.6703	4.40949	4.53168	4.02533
[4] ADPr_HCD_249_347_583 (DEKRSY) (+541.06)	sp|Q9UKX2|MYH2_HUMAN	2.26091	4.46467	1.83316	1.81463
[2] Oxidation (+15.99)|[13] ADPr_HCD_249_347_583 (DEKRSY) (+541.06)|[14] ADPr_HCD_249_347_583 (DEKRSY) (+541.06)|[15] ADPr_HCD_249_347_583 (DEKRSY) (+541.06)|[16] ADPr_HCD_249_347_583 (DEKRSY) (+541.06)|[18] ADPr_HCD_249_347_583 (DEKRSY) (+541.06)	sp|A7E2Y1|MYH7B_HUMAN	3.42692	3.24004	#NUM!	#NUM!
[21] ADPr_HCD_249_347_583 (DEKRSY) (+541.06)	sp|A7E2Y1|MYH7B_HUMAN	4.67481	4.64941	5.14093	4.66534
[5] ADPr_HCD_249_347_583 (DEKRSY) (+541.06)	sp|P58546|MTPN_HUMAN	2.88563	2.86955	4.32935	4.73422
[5] ADPr_HCD_249_347_583 (DEKRSY) (+541.06)	sp|P58546|MTPN_HUMAN	3.29117	3.04187	4.44455	5.24296
[1] ADP-Ribosyl-EThcD (SRDEKY) (+541.06)	sp|P18615|NELFE_HUMAN	4.42738	3.92972	4.13379	5.66027
[1] ADP-Ribosyl-EThcD (SRDEKY) (+541.06)	sp|P18615|NELFE_HUMAN	4.44455	3.64559	4.31385	6.13754
[1] ADPr_HCD_249_347_583 (DEKRSY) (+541.06)	sp|P18615|NELFE_HUMAN	2.92008	2.86064	4.33235	#NUM!
[4] ADPr_HCD_249_347_583 (DEKRSY) (+541.06)	sp|P07197|NFM_HUMAN	4.33573	3.88644	2.60469	1.59166
[4] ADP-Ribosyl-EThcD (SRDEKY) (+541.06)	sp|Q8IVL1|NAV2_HUMAN	1.82755	3.75224	1.65254	6.14604
[1] ADP-Ribosyl-EThcD (SRDEKY) (+541.06)	sp|O15226|NKRF_HUMAN	2.91196	2.91743	3.17606	4.72114
[1] ADPr_HCD_249_347_583 (DEKRSY) (+541.06)	sp|O15226|NKRF_HUMAN	2.02157	2.144	2.47072	4.43465
[15] ADP-Ribosyl-EThcD (SRDEKY) (+541.06)	sp|Q8NCF5|NF2IP_HUMAN	3.46155	4.18573	4.80421	5.48416
[15] ADP-Ribosyl-EThcD (SRDEKY) (+541.06)	sp|Q8NCF5|NF2IP_HUMAN	3.90257	3.90393	4.91777	5.92417
[7] ADPr_HCD_249_347_583 (DEKRSY) (+541.06)	sp|Q8NCF5|NF2IP_HUMAN	2.73242	3.60102	4.87541	5.53114
[16] ADP-Ribosyl-EThcD (SRDEKY) (+541.06)	sp|Q8NCF5|NF2IP_HUMAN	3.4544	3.35663	4.08945	5.03935
[1] ADPr_HCD_249_347_583 (DEKRSY) (+541.06)	sp|Q9Y314|NOSIP_HUMAN	0.922758	2.37096	2.22549	4.49192
[2] ADP-Ribosyl-EThcD (SRDEKY) (+541.06)	sp|P05114|HMGN1_HUMAN	3.95941	3.52317	3.22177	5.55112
[2] ADPr_HCD_249_347_583 (DEKRSY) (+541.06)	sp|P05114|HMGN1_HUMAN	3.38607	2.3344	#NUM!	4.39692
[1] ADP-Ribosyl-EThcD (SRDEKY) (+541.06)	sp|P05114|HMGN1_HUMAN	2.60767	2.65722	5.53935	4.16196
[1] ADP-Ribosyl-EThcD (SRDEKY) (+541.06)	sp|P05114|HMGN1_HUMAN	1.73222	3.99279	3.36514	3.60854
[1] ADP-Ribosyl-EThcD (SRDEKY) (+541.06)	sp|P05114|HMGN1_HUMAN	2.65208	3.03376	2.85203	6.29238
[2] ADP-Ribosyl-EThcD (SRDEKY) (+541.06)	sp|P05114|HMGN1_HUMAN	3.72844	4.12438	4.62841	5.86462
[2] ADPr_HCD_249_347_583 (DEKRSY) (+541.06)	sp|P05114|HMGN1_HUMAN	3.12542	3.55141	4.37662	5.35997
[1] ADP-Ribosyl-EThcD (SRDEKY) (+541.06)	sp|P05114|HMGN1_HUMAN	3.23994	0.403413	5.28929	3.9255
[4] ADP-Ribosyl-EThcD (SRDEKY) (+541.06)	sp|P05114|HMGN1_HUMAN	5.66395	3.68243	5.0688	5.91425
[2] ADP-Ribosyl-EThcD (SRDEKY) (+541.06)	sp|P05114|HMGN1_HUMAN	2.4398	1.85929	3.21178	4.58079
[2] ADPr_HCD_249_347_583 (DEKRSY) (+541.06)	sp|P05114|HMGN1_HUMAN	2.32697	2.91568	3.62738	-1.34424
[1] ADPr_HCD_249_347_583 (DEKRSY) (+541.06)	sp|P05114|HMGN1_HUMAN	1.4457	0.299458	3.65597	#NUM!
[2] ADP-Ribosyl-EThcD (SRDEKY) (+541.06)	sp|P05204|HMGN2_HUMAN	3.9678	3.90996	3.03998	6.33803
[2] ADP-Ribosyl-EThcD (SRDEKY) (+541.06)	sp|P05204|HMGN2_HUMAN	4.12312	4.88546	5.40807	6.4398
[8] ADPr_HCD_249_347_583 (DEKRSY) (+541.06)|[16] ADPr_HCD_249_347_583 (DEKRSY) (+541.06)	sp|P22307|NLTP_HUMAN	3.14814	2.93147	3.47177	4.75073
[1] ADPr_HCD_249_347_583 (DEKRSY) (+541.06)	sp|Q53F19|NCBP3_HUMAN	#NUM!	1.42627	#NUM!	4.32058
[5] ADP-Ribosyl-EThcD (SRDEKY) (+541.06)	sp|Q12857|NFIA_HUMAN	3.67871	3.57581	5.11706	5.5553
[21] ADP-Ribosyl-EThcD (SRDEKY) (+541.06)	sp|P08651|NFIC_HUMAN	3.96879	5.89447	3.96293	5.57373
[21] ADP-Ribosyl-EThcD (SRDEKY) (+541.06)	sp|P08651|NFIC_HUMAN	2.32807	2.87855	2.23991	5.44321
[3] ADPr_HCD_249_347_583 (DEKRSY) (+541.06)	sp|P08651|NFIC_HUMAN	2.0977	2.21964	3.28463	4.07883
[1] ADP-Ribosyl-EThcD (SRDEKY) (+541.06)	sp|Q14980|NUMA1_HUMAN	3.71624	3.30057	2.64875	5.87995
[1] ADP-Ribosyl-EThcD (SRDEKY) (+541.06)	sp|Q14980|NUMA1_HUMAN	3.35035	3.21634	3.01299	4.50131
[1] ADPr_HCD_249_347_583 (DEKRSY) (+541.06)	sp|Q14980|NUMA1_HUMAN	2.37676	3.37725	4.52343	6.27342
[1] ADP-Ribosyl-EThcD (SRDEKY) (+541.06)	sp|Q14980|NUMA1_HUMAN	3.20458	3.73086	5.01104	5.64882
[3] ADPr_HCD_249_347_583 (DEKRSY) (+541.06)	sp|Q14980|NUMA1_HUMAN	2.69178	3.23705	4.39558	4.91024
[3] ADPr_HCD_249_347_583 (DEKRSY) (+541.06)	sp|Q14980|NUMA1_HUMAN	1.38907	2.09609	4.3222	4.91265
[1] ADP-Ribosyl-EThcD (SRDEKY) (+541.06)	sp|Q14980|NUMA1_HUMAN	3.34702	4.18187	3.35644	4.85664
[1] ADPr_HCD_249_347_583 (DEKRSY) (+541.06)	sp|Q14980|NUMA1_HUMAN	1.382	2.07674	1.79542	4.02218
[1] ADPr_HCD_249_347_583 (DEKRSY) (+541.06)	sp|Q14980|NUMA1_HUMAN	0.848976	#NUM!	4.31776	3.37657
[1] ADP-Ribosyl-EThcD (SRDEKY) (+541.06)	sp|Q14980|NUMA1_HUMAN	2.65491	1.73283	4.1242	5.29058
[1] ADPr_HCD_249_347_583 (DEKRSY) (+541.06)	sp|Q14980|NUMA1_HUMAN	3.16613	2.07929	3.90412	5.06212
[1] ADPr_HCD_249_347_583 (DEKRSY) (+541.06)	sp|Q14980|NUMA1_HUMAN	2.57974	1.84512	3.76984	4.87011
[7] ADP-Ribosyl-EThcD (SRDEKY) (+541.06)	sp|Q14980|NUMA1_HUMAN	3.28099	1.91801	2.31146	4.44505
[7] ADP-Ribosyl-EThcD (SRDEKY) (+541.06)	sp|Q14980|NUMA1_HUMAN	2.48774	2.04899	2.8202	4.99336
[1] ADPr_HCD_249_347_583 (DEKRSY) (+541.06)	sp|Q14980|NUMA1_HUMAN	1.85163	1.27952	2.59874	4.49703
[3] ADP-Ribosyl-EThcD (SRDEKY) (+541.06)	sp|Q14980|NUMA1_HUMAN	2.7162	2.47409	3.81406	4.81322
[3] ADP-Ribosyl-EThcD (SRDEKY) (+541.06)	sp|Q14980|NUMA1_HUMAN	2.25337	1.74952	2.12356	4.2959
[1] ADPr_HCD_249_347_583 (DEKRSY) (+541.06)	sp|Q8WUM0|NU133_HUMAN	3.48116	2.58638	#NUM!	4.20479
[1] ADPr_HCD_249_347_583 (DEKRSY) (+541.06)	sp|Q9BW27|NUP85_HUMAN	-0.189752	3.52707	0.442219	5.39975
[5] Oxidation (+15.99)|[7] ADPr_HCD_249_347_583 (DEKRSY) (+541.06)	sp|Q8N1F7|NUP93_HUMAN	3.67094	4.0896	4.05846	4.07218
[7] ADPr_HCD_249_347_583 (DEKRSY) (+541.06)	sp|Q8TEM1|PO210_HUMAN	2.56949	1.45431	2.07715	4.37575
[7] ADP-Ribosyl-EThcD (SRDEKY) (+541.06)	sp|Q9H1E3|NUCKS_HUMAN	1.52406	2.00834	0.717964	5.12211
[7] ADP-Ribosyl-EThcD (SRDEKY) (+541.06)	sp|Q9H1E3|NUCKS_HUMAN	2.40472	1.62924	3.79224	3.03104
[2] ADPr_HCD_249_347_583 (DEKRSY) (+541.06)	sp|Q9H1E3|NUCKS_HUMAN	2.02097	1.93046	3.70713	#NUM!
[10] ADPr_HCD_249_347_583 (DEKRSY) (+541.06)	sp|O15381|NVL_HUMAN	5.54162	5.6148	5.28706	5.45427
[1] ADPr_HCD_249_347_583 (DEKRSY) (+541.06)	sp|Q14978|NOLC1_HUMAN	3.26388	5.40326	2.95651	3.68823
[12] ADP-Ribosyl-EThcD (SRDEKY) (+541.06)	sp|Q14978|NOLC1_HUMAN	1.53871	1.58405	3.73549	1.7218
[1] ADP-Ribosyl-EThcD (SRDEKY) (+541.06)	sp|Q14978|NOLC1_HUMAN	3.3425	5.7586	5.08896	6.8416
[1] ADPr_HCD_249_347_583 (DEKRSY) (+541.06)	sp|Q14978|NOLC1_HUMAN	3.44604	5.4787	4.98656	6.59542
[4] ADPr_HCD_249_347_583 (DEKRSY) (+541.06)	sp|Q14978|NOLC1_HUMAN	2.67556	2.72443	3.05792	5.07215
[1] ADPr_HCD_249_347_583 (DEKRSY) (+541.06)	sp|Q14978|NOLC1_HUMAN	2.84682	2.47436	3.74072	4.5436
[3] ADPr_HCD_249_347_583 (DEKRSY) (+541.06)	sp|Q14978|NOLC1_HUMAN	2.64739	#NUM!	2.91421	5.00448
[12] ADP-Ribosyl-EThcD (SRDEKY) (+541.06)	sp|Q14978|NOLC1_HUMAN	2.21181	1.72768	4.30277	1.31194
[1] ADPr_HCD_249_347_583 (DEKRSY) (+541.06)	sp|Q9BXS6|NUSAP_HUMAN	1.60364	1.23594	1.16559	5.48471
[1] ADP-Ribosyl-EThcD (SRDEKY) (+541.06)	sp|Q9BXS6|NUSAP_HUMAN	2.62348	2.89515	1.8754	5.06019
[1] ADPr_HCD_249_347_583 (DEKRSY) (+541.06)	sp|Q9BXS6|NUSAP_HUMAN	2.62898	3.07788	1.85824	4.99956
[1] ADP-Ribosyl-EThcD (SRDEKY) (+541.06)	sp|Q9BXS6|NUSAP_HUMAN	2.57331	2.30803	2.26743	5.01855
[1] ADP-Ribosyl-EThcD (SRDEKY) (+541.06)	sp|Q9BXS6|NUSAP_HUMAN	3.64284	4.11131	3.01588	5.29309
[1] ADP-Ribosyl-EThcD (SRDEKY) (+541.06)	sp|Q9BXS6|NUSAP_HUMAN	4.09314	3.8636	3.0138	4.81308
[1] ADP-Ribosyl-EThcD (SRDEKY) (+541.06)	sp|Q9BXS6|NUSAP_HUMAN	3.85609	4.26368	3.64182	5.04906
[1] ADP-Ribosyl-EThcD (SRDEKY) (+541.06)	sp|Q9BXS6|NUSAP_HUMAN	2.71905	3.86625	2.43457	4.76354
[4] ADPr_HCD_249_347_583 (DEKRSY) (+541.06)	sp|Q9BXS6|NUSAP_HUMAN	3.21303	2.90888	2.68237	4.78541
[4] ADPr_HCD_249_347_583 (DEKRSY) (+541.06)	sp|Q9BXS6|NUSAP_HUMAN	#NUM!	#NUM!	#NUM!	3.96817
[1] ADPr_HCD_249_347_583 (DEKRSY) (+541.06)	sp|Q9BXS6|NUSAP_HUMAN	1.84213	2.1262	4.69474	4.0788
[1] ADPr_HCD_249_347_583 (DEKRSY) (+541.06)	sp|Q9BXS6|NUSAP_HUMAN	1.88912	2.27238	3.61831	3.45175
[1] ADP-Ribosyl-EThcD (SRDEKY) (+541.06)	sp|Q9BXS6|NUSAP_HUMAN	2.13254	2.54504	2.33365	4.25326
[1] ADP-Ribosyl-EThcD (SRDEKY) (+541.06)	sp|Q9BXS6|NUSAP_HUMAN	3.27322	4.29369	5.52097	7.35304
[1] ADP-Ribosyl-EThcD (SRDEKY) (+541.06)	sp|Q9BXS6|NUSAP_HUMAN	3.11384	3.79618	5.9385	7.10329
[1] ADP-Ribosyl-EThcD (SRDEKY) (+541.06)	sp|Q9BXS6|NUSAP_HUMAN	2.45889	2.67823	5.40558	6.51303
[2] ADP-Ribosyl-EThcD (SRDEKY) (+541.06)	sp|Q9BXS6|NUSAP_HUMAN	2.68076	2.79405	3.89832	5.60054
[1] ADPr_HCD_249_347_583 (DEKRSY) (+541.06)	sp|Q9BXS6|NUSAP_HUMAN	2.36966	2.5583	4.31701	5.48711
[1] ADP-Ribosyl-EThcD (SRDEKY) (+541.06)	sp|Q9BXS6|NUSAP_HUMAN	3.05568	3.39943	4.50498	5.68686
[1] ADP-Ribosyl-EThcD (SRDEKY) (+541.06)	sp|Q9BXS6|NUSAP_HUMAN	2.00773	2.66933	3.83312	5.53004
[1] ADP-Ribosyl-EThcD (SRDEKY) (+541.06)	sp|Q9BXS6|NUSAP_HUMAN	#NUM!	#NUM!	2.74929	4.06154
[4] ADP-Ribosyl-EThcD (SRDEKY) (+541.06)	sp|Q9BXS6|NUSAP_HUMAN	2.87288	3.06721	3.94562	5.05219
[4] ADP-Ribosyl-EThcD (SRDEKY) (+541.06)	sp|Q9BXS6|NUSAP_HUMAN	2.40546	2.7975	3.88354	4.81794
[2] ADP-Ribosyl-EThcD (SRDEKY) (+541.06)	sp|Q9BXS6|NUSAP_HUMAN	2.17666	2.59089	3.84819	4.42751
[4] ADPr_HCD_249_347_583 (DEKRSY) (+541.06)	sp|Q9BXS6|NUSAP_HUMAN	1.81595	1.87452	4.05351	4.44196
[2] ADP-Ribosyl-EThcD (SRDEKY) (+541.06)	sp|Q9BXS6|NUSAP_HUMAN	2.076	2.02397	3.07688	4.99654
[4] ADP-Ribosyl-EThcD (SRDEKY) (+541.06)	sp|Q9BXS6|NUSAP_HUMAN	3.04763	2.7838	4.35067	5.72464
[2] ADPr_HCD_249_347_583 (DEKRSY) (+541.06)	sp|Q9BXS6|NUSAP_HUMAN	2.66199	2.01891	3.68982	5.38264
[8] ADP-Ribosyl-EThcD (SRDEKY) (+541.06)	sp|Q9BXS6|NUSAP_HUMAN	2.80857	2.60826	3.63941	4.93453
[2] ADP-Ribosyl-EThcD (SRDEKY) (+541.06)	sp|Q9BXS6|NUSAP_HUMAN	3.65303	3.53345	3.93677	5.01507
[2] ADPr_HCD_249_347_583 (DEKRSY) (+541.06)	sp|Q9BXS6|NUSAP_HUMAN	2.61966	1.65045	4.33242	4.74993
[1] ADP-Ribosyl-EThcD (SRDEKY) (+541.06)	sp|Q9BXS6|NUSAP_HUMAN	3.09276	3.58169	4.30912	2.7672
[2] ADPr_HCD_249_347_583 (DEKRSY) (+541.06)	sp|Q9BXS6|NUSAP_HUMAN	2.2047	#NUM!	3.68423	#NUM!
[12] ADP-Ribosyl-EThcD (SRDEKY) (+541.06)	sp|Q9BVI4|NOC4L_HUMAN	#NUM!	2.20672	2.75342	4.11988
[4] ADPr_HCD_249_347_583 (DEKRSY) (+541.06)	sp|Q9BZE4|NOG1_HUMAN	2.86686	3.24474	3.43876	5.79647
[1] ADPr_HCD_249_347_583 (DEKRSY) (+541.06)	sp|Q9BZE4|NOG1_HUMAN	3.41745	3.73039	5.2077	6.13656
[4] ADPr_HCD_249_347_583 (DEKRSY) (+541.06)	sp|Q9BZE4|NOG1_HUMAN	2.58507	2.19353	3.44706	4.66521
[3] ADP-Ribosyl-EThcD (SRDEKY) (+541.06)	sp|Q13823|NOG2_HUMAN	#NUM!	#NUM!	#NUM!	4.33399
[3] ADP-Ribosyl-EThcD (SRDEKY) (+541.06)	sp|Q13823|NOG2_HUMAN	2.19557	2.50468	4.27257	4.54431
[3] ADPr_HCD_249_347_583 (DEKRSY) (+541.06)	sp|Q9UGY1|NOL12_HUMAN	2.91939	4.32786	2.62555	3.85424
[1] ADPr_HCD_249_347_583 (DEKRSY) (+541.06)	sp|Q9UGY1|NOL12_HUMAN	2.69593	3.0286	3.09948	4.7338
[2] ADP-Ribosyl-EThcD (SRDEKY) (+541.06)	sp|Q9UGY1|NOL12_HUMAN	1.23537	1.89516	2.6296	3.80516
[1] ADP-Ribosyl-EThcD (SRDEKY) (+541.06)	sp|O00567|NOP56_HUMAN	4.83235	3.64403	2.30718	5.68589
[1] ADP-Ribosyl-EThcD (SRDEKY) (+541.06)	sp|O00567|NOP56_HUMAN	3.7908	2.41488	0.980738	5.15881
[1] ADP-Ribosyl-EThcD (SRDEKY) (+541.06)	sp|O00567|NOP56_HUMAN	1.54034	2.03221	1.59966	3.86715
[1] ADPr_HCD_249_347_583 (DEKRSY) (+541.06)	sp|Q9UMY1|NOL7_HUMAN	4.04004	4.29004	5.47005	6.11233
[1] ADPr_HCD_249_347_583 (DEKRSY) (+541.06)	sp|Q9UMY1|NOL7_HUMAN	4.09365	4.7283	5.45798	5.51927
[2] ADP-Ribosyl-EThcD (SRDEKY) (+541.06)	sp|Q86U38|NOP9_HUMAN	4.41317	4.38139	3.39735	5.1255
[2] ADP-Ribosyl-EThcD (SRDEKY) (+541.06)	sp|Q9NR30|DDX21_HUMAN	2.99	5.0549	2.92552	5.05299
[1] ADPr_HCD_249_347_583 (DEKRSY) (+541.06)	sp|Q9NR30|DDX21_HUMAN	1.15354	#NUM!	#NUM!	4.53751
[10] ADP-Ribosyl-EThcD (SRDEKY) (+541.06)	sp|Q9NR30|DDX21_HUMAN	2.72053	2.75997	3.69772	4.44261
[3] ADP-Ribosyl-EThcD (SRDEKY) (+541.06)	sp|Q9NR30|DDX21_HUMAN	3.66356	4.27282	4.61867	5.01512
[4] ADPr_HCD_249_347_583 (DEKRSY) (+541.06)	sp|Q9NR30|DDX21_HUMAN	#NUM!	#NUM!	3.77472	4.2408
[2] ADPr_HCD_249_347_583 (DEKRSY) (+541.06)|[11] Oxidation (+15.99)	sp|Q9NR30|DDX21_HUMAN	2.03658	2.19259	2.6005	4.98778
[2] ADP-Ribosyl-EThcD (SRDEKY) (+541.06)	sp|Q9NR30|DDX21_HUMAN	3.69509	3.40594	3.70284	5.02313
[10] ADP-Ribosyl-EThcD (SRDEKY) (+541.06)	sp|Q9NR30|DDX21_HUMAN	2.80547	2.74633	4.89135	4.95025
[3] ADP-Ribosyl-EThcD (SRDEKY) (+541.06)	sp|Q9NR30|DDX21_HUMAN	3.70186	2.86516	3.03011	4.31738
[3] ADP-Ribosyl-EThcD (SRDEKY) (+541.06)|[13] Oxidation (+15.99)	sp|Q9NR30|DDX21_HUMAN	2.71492	2.6737	3.3427	4.68092
[1] ADP-Ribosyl-EThcD (SRDEKY) (+541.06)	sp|P19338|NUCL_HUMAN	2.99642	2.60278	3.61246	4.9204
[1] ADP-Ribosyl-EThcD (SRDEKY) (+541.06)	sp|P06748|NPM_HUMAN	2.28006	4.41582	1.67113	1.95924
[2] ADPr_HCD_249_347_583 (DEKRSY) (+541.06)	sp|P06748|NPM_HUMAN	1.87961	2.79281	1.72602	5.98974
[1] ADP-Ribosyl-EThcD (SRDEKY) (+541.06)	sp|P06748|NPM_HUMAN	2.11562	4.76873	1.26048	6.07402
[1] ADP-Ribosyl-EThcD (SRDEKY) (+541.06)	sp|P06748|NPM_HUMAN	3.75518	4.98242	3.56673	6.17166
[1] ADP-Ribosyl-EThcD (SRDEKY) (+541.06)	sp|P06748|NPM_HUMAN	2.9716	4.68752	2.68713	5.77736
[3] ADPr_HCD_249_347_583 (DEKRSY) (+541.06)	sp|P06748|NPM_HUMAN	3.93431	5.49583	5.18457	6.54213
[3] ADPr_HCD_249_347_583 (DEKRSY) (+541.06)	sp|P06748|NPM_HUMAN	4.05183	5.87516	5.16854	6.47589
[5] ADP-Ribosyl-EThcD (SRDEKY) (+541.06)	sp|P06748|NPM_HUMAN	3.48265	4.9717	4.44375	5.8233
[3] ADPr_HCD_249_347_583 (DEKRSY) (+541.06)	sp|P06748|NPM_HUMAN	2.69133	3.99563	3.79456	4.50351
[4] ADP-Ribosyl-EThcD (SRDEKY) (+541.06)	sp|P06748|NPM_HUMAN	0.722133	2.58009	1.6511	5.33864
[1] ADP-Ribosyl-EThcD (SRDEKY) (+541.06)	sp|P06748|NPM_HUMAN	1.13685	3.01022	1.79062	5.36772
[1] ADPr_HCD_249_347_583 (DEKRSY) (+541.06)	sp|P06748|NPM_HUMAN	1.70596	0.815365	4.17372	3.80295
[1] ADP-Ribosyl-EThcD (SRDEKY) (+541.06)	sp|P06748|NPM_HUMAN	3.75079	3.66834	4.78479	4.24189
[5] ADP-Ribosyl-EThcD (SRDEKY) (+541.06)	sp|P06748|NPM_HUMAN	4.48891	3.86078	5.00831	6.31195
[2] ADPr_HCD_249_347_583 (DEKRSY) (+541.06)	sp|P06748|NPM_HUMAN	1.64436	1.18321	1.9921	4.93776
[2] ADPr_HCD_249_347_583 (DEKRSY) (+541.06)	sp|P06748|NPM_HUMAN	1.90628	2.67485	3.53474	#NUM!
[2] ADPr_HCD_249_347_583 (DEKRSY) (+541.06)	sp|P06748|NPM_HUMAN	2.43705	#NUM!	4.36483	#NUM!
[1] ADPr_HCD_249_347_583 (DEKRSY) (+541.06)	sp|Q12830|BPTF_HUMAN	#NUM!	#NUM!	0.560899	3.32964
[14] ADPr_HCD_249_347_583 (DEKRSY) (+541.06)	sp|Q12830|BPTF_HUMAN	2.87393	2.59887	3.90309	4.62285
[3] ADPr_HCD_249_347_583 (DEKRSY) (+541.06)	sp|Q5VST9|OBSCN_HUMAN	3.36963	4.66359	4.19434	4.33267
[1] ADPr_HCD_249_347_583 (DEKRSY) (+541.06)	sp|Q13415|ORC1_HUMAN	#NUM!	#NUM!	#NUM!	4.38774
[3] ADP-Ribosyl-EThcD (SRDEKY) (+541.06)	sp|Q13415|ORC1_HUMAN	3.29741	4.67194	2.72082	5.04394
[1] ADP-Ribosyl-EThcD (SRDEKY) (+541.06)	sp|Q13415|ORC1_HUMAN	3.45483	3.43586	3.27522	4.40128
[1] ADPr_HCD_249_347_583 (DEKRSY) (+541.06)	sp|Q13415|ORC1_HUMAN	3.34029	3.74266	5.04131	5.78282
[1] ADPr_HCD_249_347_583 (DEKRSY) (+541.06)	sp|Q13415|ORC1_HUMAN	3.38702	3.61845	3.48798	5.60695
[1] ADP-Ribosyl-EThcD (SRDEKY) (+541.06)	sp|Q13415|ORC1_HUMAN	2.63192	2.70591	3.27805	5.16903
[3] ADP-Ribosyl-EThcD (SRDEKY) (+541.06)	sp|Q13415|ORC1_HUMAN	1.55463	2.65569	3.42997	5.18373
[2] ADPr_HCD_249_347_583 (DEKRSY) (+541.06)	sp|Q13415|ORC1_HUMAN	2.81605	3.11804	3.23276	4.85878
[1] ADPr_HCD_249_347_583 (DEKRSY) (+541.06)	sp|Q13415|ORC1_HUMAN	1.1968	3.35151	1.40335	4.61956
[1] ADP-Ribosyl-EThcD (SRDEKY) (+541.06)	sp|Q13415|ORC1_HUMAN	0.150273	0.891915	2.9851	4.28894
[1] ADP-Ribosyl-EThcD (SRDEKY) (+541.06)	sp|Q13415|ORC1_HUMAN	2.28672	2.59932	2.9344	4.67476
[1] ADP-Ribosyl-EThcD (SRDEKY) (+541.06)	sp|Q13415|ORC1_HUMAN	3.01424	2.77777	3.59687	5.40426
[1] ADP-Ribosyl-EThcD (SRDEKY) (+541.06)	sp|Q13415|ORC1_HUMAN	2.81415	1.31737	2.0735	4.44938
[2] ADP-Ribosyl-EThcD (SRDEKY) (+541.06)	sp|Q13415|ORC1_HUMAN	3.09025	2.948	3.64973	4.71147
[1] ADPr_HCD_249_347_583 (DEKRSY) (+541.06)	sp|Q13415|ORC1_HUMAN	3.17194	3.36177	4.79046	3.03112
[3] ADPr_HCD_249_347_583 (DEKRSY) (+541.06)	sp|Q13416|ORC2_HUMAN	0.829287	3.33296	2.98376	4.03833
[1] ADPr_HCD_249_347_583 (DEKRSY) (+541.06)	sp|Q13416|ORC2_HUMAN	#NUM!	1.51954	2.76955	3.94904
[3] ADPr_HCD_249_347_583 (DEKRSY) (+541.06)	sp|O43929|ORC4_HUMAN	2.14497	2.6385	2.64681	4.22142
[2] ADP-Ribosyl-EThcD (SRDEKY) (+541.06)	sp|O43929|ORC4_HUMAN	2.14563	2.0903	2.9658	4.85716
[7] ADPr_HCD_249_347_583 (DEKRSY) (+541.06)	sp|Q9BUP3|HTAI2_HUMAN	3.59579	3.35406	5.18989	5.17746
[6] ADPr_HCD_249_347_583 (DEKRSY) (+541.06)	sp|Q9NWT1|PK1IP_HUMAN	3.22778	#NUM!	#NUM!	2.63951
[1] ADPr_HCD_249_347_583 (DEKRSY) (+541.06)	sp|Q9NWT1|PK1IP_HUMAN	2.8462	2.32344	#NUM!	4.24604
[15] ADP-Ribosyl-EThcD (SRDEKY) (+541.06)	sp|Q15004|PAF15_HUMAN	2.8851	3.37889	2.72034	5.15132
[2] ADPr_HCD_249_347_583 (DEKRSY) (+541.06)	sp|P62937|PPIA_HUMAN	3.19717	4.44643	3.15289	3.72035
[6] ADPr_HCD_249_347_583 (DEKRSY) (+541.06)	sp|P62937|PPIA_HUMAN	3.19397	3.80366	2.99537	4.47842
[2] ADPr_HCD_249_347_583 (DEKRSY) (+541.06)	sp|P62937|PPIA_HUMAN	2.76485	4.29418	2.68544	4.64252
[2] ADPr_HCD_249_347_583 (DEKRSY) (+541.06)	sp|P62937|PPIA_HUMAN	2.31486	4.29687	2.46134	4.07487
[6] ADPr_HCD_249_347_583 (DEKRSY) (+541.06)	sp|P62937|PPIA_HUMAN	3.40387	4.35438	3.5211	4.5681
[6] ADPr_HCD_249_347_583 (DEKRSY) (+541.06)	sp|P62937|PPIA_HUMAN	2.16263	4.46638	2.75249	#NUM!
[6] ADPr_HCD_249_347_583 (DEKRSY) (+541.06)	sp|P23284|PPIB_HUMAN	3.19397	3.80366	2.99537	4.47842
[6] ADPr_HCD_249_347_583 (DEKRSY) (+541.06)	sp|P23284|PPIB_HUMAN	3.40387	4.35438	3.5211	4.5681
[6] ADPr_HCD_249_347_583 (DEKRSY) (+541.06)	sp|P23284|PPIB_HUMAN	2.16263	4.46638	2.75249	#NUM!
[6] ADPr_HCD_249_347_583 (DEKRSY) (+541.06)	sp|O43447|PPIH_HUMAN	3.19397	3.80366	2.99537	4.47842
[6] ADPr_HCD_249_347_583 (DEKRSY) (+541.06)	sp|O43447|PPIH_HUMAN	3.40387	4.35438	3.5211	4.5681
[6] ADPr_HCD_249_347_583 (DEKRSY) (+541.06)	sp|O43447|PPIH_HUMAN	2.16263	4.46638	2.75249	#NUM!
[2] ADP-Ribosyl-EThcD (SRDEKY) (+541.06)	sp|Q8WUA2|PPIL4_HUMAN	3.26069	2.91812	2.66685	4.16976
[5] ADPr_HCD_249_347_583 (DEKRSY) (+541.06)	sp|Q13610|PWP1_HUMAN	3.18979	3.57992	3.08181	3.45038
[7] ADP-Ribosyl-EThcD (SRDEKY) (+541.06)	sp|Q8NEY8|PPHLN_HUMAN	3.44721	2.938	2.67906	5.4394
[1] ADPr_HCD_249_347_583 (DEKRSY) (+541.06)	sp|Q8NEY8|PPHLN_HUMAN	1.64371	#NUM!	#NUM!	4.52178
[1] ADP-Ribosyl-EThcD (SRDEKY) (+541.06)	sp|Q8NEY8|PPHLN_HUMAN	4.13177	3.99986	3.93717	4.71947
[1] ADPr_HCD_249_347_583 (DEKRSY) (+541.06)	sp|Q8NEY8|PPHLN_HUMAN	#NUM!	#NUM!	#NUM!	4.55608
[3] ADP-Ribosyl-EThcD (SRDEKY) (+541.06)	sp|Q8NEY8|PPHLN_HUMAN	1.81793	2.31076	4.12391	2.93271
[2] ADPr_HCD_249_347_583 (DEKRSY) (+541.06)	sp|Q8NEY8|PPHLN_HUMAN	#NUM!	#NUM!	3.37841	2.12323
[1] ADP-Ribosyl-EThcD (SRDEKY) (+541.06)	sp|Q8NEY8|PPHLN_HUMAN	2.99347	3.5808	4.40741	5.21487
[2] ADP-Ribosyl-EThcD (SRDEKY) (+541.06)	sp|Q8NEY8|PPHLN_HUMAN	2.73474	2.54379	3.67805	4.55827
[2] ADP-Ribosyl-EThcD (SRDEKY) (+541.06)	sp|Q8NEY8|PPHLN_HUMAN	3.13582	2.21484	2.78953	4.6903
[1] ADP-Ribosyl-EThcD (SRDEKY) (+541.06)	sp|Q8NEY8|PPHLN_HUMAN	4.02398	3.55927	3.89033	4.91922
[3] ADP-Ribosyl-EThcD (SRDEKY) (+541.06)	sp|Q8NEY8|PPHLN_HUMAN	1.72427	1.4709	3.87644	#NUM!
[2] ADPr_HCD_249_347_583 (DEKRSY) (+541.06)	sp|Q06830|PRDX1_HUMAN	3.35976	2.92554	2.78459	4.50047
[2] ADPr_HCD_249_347_583 (DEKRSY) (+541.06)	sp|O00541|PESC_HUMAN	#NUM!	#NUM!	#NUM!	3.88867
[2] ADP-Ribosyl-EThcD (SRDEKY) (+541.06)	sp|O00541|PESC_HUMAN	#NUM!	3.31871	2.86705	5.41185
[2] ADPr_HCD_249_347_583 (DEKRSY) (+541.06)	sp|O00541|PESC_HUMAN	3.03613	3.07577	3.56257	5.29767
[2] ADPr_HCD_249_347_583 (DEKRSY) (+541.06)	sp|O00541|PESC_HUMAN	3.4633	#NUM!	1.77865	5.11337
[5] ADPr_HCD_249_347_583 (DEKRSY) (+541.06)	sp|Q8WWQ0|PHIP_HUMAN	2.44453	3.63333	2.00273	3.56662
[2] ADP-Ribosyl-EThcD (SRDEKY) (+541.06)	sp|Q8WWQ0|PHIP_HUMAN	2.82047	4.59547	2.77444	5.2454
[9] ADPr_HCD_249_347_583 (DEKRSY) (+541.06)	sp|Q8WWQ0|PHIP_HUMAN	1.86261	2.18961	#NUM!	4.78164
[4] ADP-Ribosyl-EThcD (SRDEKY) (+541.06)	sp|Q8WWQ0|PHIP_HUMAN	2.93508	3.25374	2.65611	4.37633
[1] ADPr_HCD_249_347_583 (DEKRSY) (+541.06)	sp|Q8WWQ0|PHIP_HUMAN	1.9436	2.10783	#NUM!	4.84191
[20] ADPr_HCD_249_347_583 (DEKRSY) (+541.06)	sp|Q8WWQ0|PHIP_HUMAN	0.899304	1.15736	#NUM!	3.97543
[2] ADP-Ribosyl-EThcD (SRDEKY) (+541.06)	sp|Q8WWQ0|PHIP_HUMAN	3.43451	3.43801	4.4012	6.21217
[2] ADPr_HCD_249_347_583 (DEKRSY) (+541.06)	sp|Q8WWQ0|PHIP_HUMAN	2.46705	3.66752	2.90394	5.40871
[2] ADPr_HCD_249_347_583 (DEKRSY) (+541.06)	sp|Q8WWQ0|PHIP_HUMAN	#NUM!	#NUM!	3.54228	5.49742
[1] ADPr_HCD_249_347_583 (DEKRSY) (+541.06)	sp|Q8WWQ0|PHIP_HUMAN	3.04519	3.24201	3.96873	5.16541
[1] ADPr_HCD_249_347_583 (DEKRSY) (+541.06)	sp|Q8WWQ0|PHIP_HUMAN	3.62342	3.78981	4.36489	4.64518
[6] ADP-Ribosyl-EThcD (SRDEKY) (+541.06)	sp|Q8WWQ0|PHIP_HUMAN	2.36938	2.66034	4.62611	5.25112
[4] ADP-Ribosyl-EThcD (SRDEKY) (+541.06)	sp|Q8WWQ0|PHIP_HUMAN	2.624	2.8497	3.91441	5.13801
[12] ADPr_HCD_249_347_583 (DEKRSY) (+541.06)	sp|Q8WWQ0|PHIP_HUMAN	2.25475	4.14642	3.34968	4.20736
[1] ADPr_HCD_249_347_583 (DEKRSY) (+541.06)	sp|Q8WWQ0|PHIP_HUMAN	#NUM!	#NUM!	3.14245	4.9905
[4] ADPr_HCD_249_347_583 (DEKRSY) (+541.06)	sp|Q8WWQ0|PHIP_HUMAN	3.1579	#NUM!	2.797	4.74295
[1] ADPr_HCD_249_347_583 (DEKRSY) (+541.06)	sp|Q8WWQ0|PHIP_HUMAN	3.73684	3.38546	4.041	5.01948
[14] ADP-Ribosyl-EThcD (SRDEKY) (+541.06)	sp|Q8WWQ0|PHIP_HUMAN	2.08626	0.885955	3.56066	4.97861
[1] ADP-Ribosyl-EThcD (SRDEKY) (+541.06)	sp|O43189|PHF1_HUMAN	1.97489	2.22894	3.24371	4.38633
[5] ADPr_HCD_249_347_583 (DEKRSY) (+541.06)	sp|O43189|PHF1_HUMAN	3.59737	2.69245	3.60164	4.7573
[1] ADP-Ribosyl-EThcD (SRDEKY) (+541.06)	sp|Q8WUB8|PHF10_HUMAN	3.12832	3.18189	2.66638	5.00824
[1] ADP-Ribosyl-EThcD (SRDEKY) (+541.06)	sp|Q8WUB8|PHF10_HUMAN	3.0253	3.17258	3.02479	4.54775
[2] ADP-Ribosyl-EThcD (SRDEKY) (+541.06)	sp|Q5T6S3|PHF19_HUMAN	3.04342	2.8899	4.19906	5.05961
[1] ADPr_HCD_249_347_583 (DEKRSY) (+541.06)	REV_sp|Q15735|PI5PA_HUMAN	4.7399	1.05837	1.31113	2.9261
[1] ADPr_HCD_249_347_583 (DEKRSY) (+541.06)	sp|P00558|PGK1_HUMAN	3.47032	4.00591	3.93993	5.70915
[1] ADPr_HCD_249_347_583 (DEKRSY) (+541.06)	sp|P00558|PGK1_HUMAN	4.54826	4.29786	4.93096	5.86644
[1] ADP-Ribosyl-EThcD (SRDEKY) (+541.06)	sp|P78337|PITX1_HUMAN	3.21102	3.01923	4.66799	5.62025
[9] ADPr_HCD_249_347_583 (DEKRSY) (+541.06)	sp|P20020|AT2B1_HUMAN	2.82415	1.6858	1.87853	2.17127
[2] ADP-Ribosyl-EThcD (SRDEKY) (+541.06)	sp|Q8NC51|PAIRB_HUMAN	3.93949	4.30776	2.8451	3.78433
[1] ADP-Ribosyl-EThcD (SRDEKY) (+541.06)	sp|Q8NC51|PAIRB_HUMAN	1.53592	1.93299	1.34764	5.66079
[1] ADP-Ribosyl-EThcD (SRDEKY) (+541.06)	sp|Q8NC51|PAIRB_HUMAN	2.28209	3.79181	3.14638	4.32043
[1] ADP-Ribosyl-EThcD (SRDEKY) (+541.06)	sp|Q8NC51|PAIRB_HUMAN	2.59626	3.39197	2.75946	6.02879
[1] ADP-Ribosyl-EThcD (SRDEKY) (+541.06)	sp|Q8NC51|PAIRB_HUMAN	2.23194	2.90458	4.13521	4.69142
[7] ADP-Ribosyl-EThcD (SRDEKY) (+541.06)	sp|Q8NC51|PAIRB_HUMAN	3.63425	4.10823	4.55533	5.02051
[1] ADP-Ribosyl-EThcD (SRDEKY) (+541.06)	sp|Q8NC51|PAIRB_HUMAN	3.38262	3.50431	3.97676	4.52083
[2] ADPr_HCD_249_347_583 (DEKRSY) (+541.06)	sp|Q8NC51|PAIRB_HUMAN	#NUM!	1.66236	2.01584	4.24804
[5] ADPr_HCD_249_347_583 (DEKRSY) (+541.06)	sp|Q8NC51|PAIRB_HUMAN	#NUM!	1.92841	3.4211	4.39945
[3] ADP-Ribosyl-EThcD (SRDEKY) (+541.06)	sp|Q8NC51|PAIRB_HUMAN	1.8475	2.37076	2.02622	4.26419
[5] ADP-Ribosyl-EThcD (SRDEKY) (+541.06)	sp|Q8NC51|PAIRB_HUMAN	3.54628	3.17647	3.75896	4.83737
[1] ADP-Ribosyl-EThcD (SRDEKY) (+541.06)	sp|Q8NC51|PAIRB_HUMAN	#NUM!	#NUM!	3.59483	#NUM!
[17] ADPr_HCD_249_347_583 (DEKRSY) (+541.06)	sp|P13797|PLST_HUMAN	4.36774	4.15561	4.75261	5.95564
[2] ADPr_HCD_249_347_583 (DEKRSY) (+541.06)	sp|P68402|PA1B2_HUMAN	3.69356	4.18587	3.23697	3.93553
[3] ADP-Ribosyl-EThcD (SRDEKY) (+541.06)	sp|P09874|PARP1_HUMAN	#NUM!	0.0189543	#NUM!	#NUM!
[1] ADP-Ribosyl-EThcD (SRDEKY) (+541.06)	sp|P09874|PARP1_HUMAN	4.21119	4.98741	2.70127	8.02147
[1] ADP-Ribosyl-EThcD (SRDEKY) (+541.06)	sp|P09874|PARP1_HUMAN	4.7903	3.29146	2.61086	6.04981
[2] ADP-Ribosyl-EThcD (SRDEKY) (+541.06)	sp|P09874|PARP1_HUMAN	2.11468	5.38212	1.6255	7.31068
[3] ADPr_HCD_249_347_583 (DEKRSY) (+541.06)	sp|P09874|PARP1_HUMAN	2.41333	4.66267	1.82705	6.82285
[3] ADP-Ribosyl-EThcD (SRDEKY) (+541.06)	sp|P09874|PARP1_HUMAN	0.939671	0.562461	#NUM!	4.85853
[1] ADPr_HCD_249_347_583 (DEKRSY) (+541.06)	sp|P09874|PARP1_HUMAN	2.52287	5.13014	2.03966	7.60135
[2] ADP-Ribosyl-EThcD (SRDEKY) (+541.06)	sp|P09874|PARP1_HUMAN	3.6238	5.38307	2.89556	7.30419
[2] ADP-Ribosyl-EThcD (SRDEKY) (+541.06)	sp|P09874|PARP1_HUMAN	3.66754	5.04565	2.64283	7.58767
[1] ADP-Ribosyl-EThcD (SRDEKY) (+541.06)	sp|P09874|PARP1_HUMAN	1.47277	3.60419	1.13229	6.72272
[1] ADPr_HCD_249_347_583 (DEKRSY) (+541.06)|[2] ADPr_HCD_249_347_583 (DEKRSY) (+541.06)	sp|P09874|PARP1_HUMAN	2.24721	2.4635	1.73762	6.31602
[7] ADP-Ribosyl-EThcD (SRDEKY) (+541.06)	sp|P09874|PARP1_HUMAN	1.54618	3.43872	-0.288283	6.472
[13] ADP-Ribosyl-EThcD (SRDEKY) (+541.06)	sp|P09874|PARP1_HUMAN	2.62931	3.24598	2.0578	6.57473
[11] ADPr_HCD_249_347_583 (DEKRSY) (+541.06)	sp|P09874|PARP1_HUMAN	1.5879	#NUM!	#NUM!	5.84622
[1] ADP-Ribosyl-EThcD (SRDEKY) (+541.06)|[6] ADP-Ribosyl-EThcD (SRDEKY) (+541.06)	sp|P09874|PARP1_HUMAN	2.10081	1.97923	1.31623	5.23358
[2] ADP-Ribosyl-EThcD (SRDEKY) (+541.06)	sp|P09874|PARP1_HUMAN	2.9066	2.92883	5.1716	4.47347
[2] ADP-Ribosyl-EThcD (SRDEKY) (+541.06)	sp|P09874|PARP1_HUMAN	3.00825	4.04529	4.65537	4.10831
[1] ADP-Ribosyl-EThcD (SRDEKY) (+541.06)	sp|P09874|PARP1_HUMAN	1.43922	3.37473	4.11335	3.24897
[1] ADP-Ribosyl-EThcD (SRDEKY) (+541.06)|[16] ADP-Ribosyl-EThcD (SRDEKY) (+541.06)	sp|P09874|PARP1_HUMAN	3.14366	3.15583	6.75145	5.05241
[1] ADP-Ribosyl-EThcD (SRDEKY) (+541.06)|[16] ADP-Ribosyl-EThcD (SRDEKY) (+541.06)	sp|P09874|PARP1_HUMAN	4.3379	4.78645	5.13035	4.84664
[1] ADPr_HCD_249_347_583 (DEKRSY) (+541.06)|[2] ADPr_HCD_249_347_583 (DEKRSY) (+541.06)	sp|P09874|PARP1_HUMAN	2.91797	3.39728	6.63721	3.62716
[2] ADP-Ribosyl-EThcD (SRDEKY) (+541.06)	sp|P09874|PARP1_HUMAN	0.977678	1.62493	4.81089	3.95745
[1] ADP-Ribosyl-EThcD (SRDEKY) (+541.06)|[15] ADP-Ribosyl-EThcD (SRDEKY) (+541.06)	sp|P09874|PARP1_HUMAN	1.93799	3.08368	6.39273	3.28517
[1] ADP-Ribosyl-EThcD (SRDEKY) (+541.06)|[15] ADP-Ribosyl-EThcD (SRDEKY) (+541.06)	sp|P09874|PARP1_HUMAN	2.25249	2.50102	6.50182	4.49254
[1] ADP-Ribosyl-EThcD (SRDEKY) (+541.06)|[15] ADP-Ribosyl-EThcD (SRDEKY) (+541.06)	sp|P09874|PARP1_HUMAN	2.57835	4.2133	5.92392	5.14105
[1] ADP-Ribosyl-EThcD (SRDEKY) (+541.06)|[15] ADP-Ribosyl-EThcD (SRDEKY) (+541.06)	sp|P09874|PARP1_HUMAN	2.56941	2.8586	5.85157	4.68018
[11] ADP-Ribosyl-EThcD (SRDEKY) (+541.06)	sp|P09874|PARP1_HUMAN	1.99629	2.01488	5.47301	3.92
[1] ADP-Ribosyl-EThcD (SRDEKY) (+541.06)|[6] ADP-Ribosyl-EThcD (SRDEKY) (+541.06)	sp|P09874|PARP1_HUMAN	2.56367	2.62577	5.54998	3.02119
[1] ADP-Ribosyl-EThcD (SRDEKY) (+541.06)|[6] ADP-Ribosyl-EThcD (SRDEKY) (+541.06)	sp|P09874|PARP1_HUMAN	2.03135	2.81265	4.28921	4.10754
[1] ADP-Ribosyl-EThcD (SRDEKY) (+541.06)	sp|P09874|PARP1_HUMAN	2.92016	5.99811	4.19848	8.44056
[3] ADP-Ribosyl-EThcD (SRDEKY) (+541.06)	sp|P09874|PARP1_HUMAN	3.4953	4.24639	3.76769	5.51988
[2] ADPr_HCD_249_347_583 (DEKRSY) (+541.06)	sp|P09874|PARP1_HUMAN	2.58057	2.85109	4.19628	4.99648
[1] ADP-Ribosyl-EThcD (SRDEKY) (+541.06)	sp|P09874|PARP1_HUMAN	2.80851	2.98676	3.75789	5.73959
[1] ADP-Ribosyl-EThcD (SRDEKY) (+541.06)	sp|P09874|PARP1_HUMAN	1.83833	4.47469	1.88912	7.20393
[1] ADP-Ribosyl-EThcD (SRDEKY) (+541.06)	sp|P09874|PARP1_HUMAN	#NUM!	#NUM!	1.31697	4.0532
[1] ADP-Ribosyl-EThcD (SRDEKY) (+541.06)	sp|P09874|PARP1_HUMAN	2.23739	4.53743	2.32635	7.08964
[1] ADP-Ribosyl-EThcD (SRDEKY) (+541.06)	sp|P09874|PARP1_HUMAN	2.93802	3.705	4.20804	5.27533
[1] ADP-Ribosyl-EThcD (SRDEKY) (+541.06)|[16] ADP-Ribosyl-EThcD (SRDEKY) (+541.06)	sp|P09874|PARP1_HUMAN	2.40882	3.25339	2.51811	6.63642
[2] ADP-Ribosyl-EThcD (SRDEKY) (+541.06)	sp|P09874|PARP1_HUMAN	2.44981	2.55947	2.98226	4.76952
[7] ADP-Ribosyl-EThcD (SRDEKY) (+541.06)	sp|P09874|PARP1_HUMAN	2.13942	2.89526	4.59085	5.07857
[1] ADP-Ribosyl-EThcD (SRDEKY) (+541.06)|[15] ADP-Ribosyl-EThcD (SRDEKY) (+541.06)	sp|P09874|PARP1_HUMAN	2.75605	3.90808	2.77371	6.61451
[11] ADP-Ribosyl-EThcD (SRDEKY) (+541.06)	sp|P09874|PARP1_HUMAN	1.42847	1.67449	2.54681	4.01032
[4] ADPr_HCD_249_347_583 (DEKRSY) (+541.06)	sp|P09874|PARP1_HUMAN	2.33416	3.44111	2.87456	6.38788
[7] ADP-Ribosyl-EThcD (SRDEKY) (+541.06)	sp|P09874|PARP1_HUMAN	2.50939	2.56218	2.53117	6.27678
[3] ADP-Ribosyl-EThcD (SRDEKY) (+541.06)|[8] ADP-Ribosyl-EThcD (SRDEKY) (+541.06)	sp|P09874|PARP1_HUMAN	1.40952	2.93144	1.60206	6.12903
[14] ADP-Ribosyl-EThcD (SRDEKY) (+541.06)	sp|P09874|PARP1_HUMAN	2.30875	2.79696	2.96375	4.83282
[1] ADP-Ribosyl-EThcD (SRDEKY) (+541.06)|[6] ADP-Ribosyl-EThcD (SRDEKY) (+541.06)	sp|P09874|PARP1_HUMAN	2.59187	3.45983	4.25753	4.93299
[2] ADPr_HCD_249_347_583 (DEKRSY) (+541.06)|[3] ADPr_HCD_249_347_583 (DEKRSY) (+541.06)	sp|P09874|PARP1_HUMAN	0.73732	1.82963	1.73897	5.17998
[1] ADP-Ribosyl-EThcD (SRDEKY) (+541.06)|[2] ADP-Ribosyl-EThcD (SRDEKY) (+541.06)	sp|P09874|PARP1_HUMAN	2.24261	3.53174	2.72452	5.47105
[1] ADPr_HCD_249_347_583 (DEKRSY) (+541.06)|[2] ADPr_HCD_249_347_583 (DEKRSY) (+541.06)	sp|P09874|PARP1_HUMAN	2.22897	3.00662	3.08626	4.68261
[3] ADP-Ribosyl-EThcD (SRDEKY) (+541.06)|[8] ADP-Ribosyl-EThcD (SRDEKY) (+541.06)	sp|P09874|PARP1_HUMAN	2.20601	2.69842	4.59744	4.87644
[7] ADP-Ribosyl-EThcD (SRDEKY) (+541.06)	sp|P09874|PARP1_HUMAN	2.62565	3.00079	2.93815	4.51017
[9] ADP-Ribosyl-EThcD (SRDEKY) (+541.06)|[38] Oxidation (+15.99)	sp|P09874|PARP1_HUMAN	3.69479	3.71839	4.71419	5.57098
[2] ADP-Ribosyl-EThcD (SRDEKY) (+541.06)	sp|P09874|PARP1_HUMAN	2.70011	1.72773	3.61746	2.58885
[2] ADP-Ribosyl-EThcD (SRDEKY) (+541.06)	sp|P09874|PARP1_HUMAN	3.52122	3.16924	5.55998	5.32519
[14] ADP-Ribosyl-EThcD (SRDEKY) (+541.06)	sp|P09874|PARP1_HUMAN	3.28493	1.29462	5.02133	3.84481
[7] ADP-Ribosyl-EThcD (SRDEKY) (+541.06)	sp|P09874|PARP1_HUMAN	3.71231	1.59573	6.14692	3.21171
[7] ADP-Ribosyl-EThcD (SRDEKY) (+541.06)	sp|P09874|PARP1_HUMAN	1.60816	1.54091	4.21544	3.2175
[4] ADPr_HCD_249_347_583 (DEKRSY) (+541.06)	sp|P09874|PARP1_HUMAN	3.13402	2.29717	5.96423	3.21446
[11] ADP-Ribosyl-EThcD (SRDEKY) (+541.06)	sp|P09874|PARP1_HUMAN	3.18454	#NUM!	3.87006	3.07806
[7] ADP-Ribosyl-EThcD (SRDEKY) (+541.06)	sp|P09874|PARP1_HUMAN	3.41505	1.7657	5.6255	3.46781
[3] ADP-Ribosyl-EThcD (SRDEKY) (+541.06)|[8] ADP-Ribosyl-EThcD (SRDEKY) (+541.06)	sp|P09874|PARP1_HUMAN	2.77247	1.32703	5.8321	3.07161
[1] ADP-Ribosyl-EThcD (SRDEKY) (+541.06)|[6] ADP-Ribosyl-EThcD (SRDEKY) (+541.06)	sp|P09874|PARP1_HUMAN	2.49447	2.43241	5.21294	2.45724
[2] ADPr_HCD_249_347_583 (DEKRSY) (+541.06)	sp|P09874|PARP1_HUMAN	2.96948	1.73035	2.52937	5.71287
[2] ADPr_HCD_249_347_583 (DEKRSY) (+541.06)	sp|P09874|PARP1_HUMAN	3.6037	1.98916	2.92528	3.81667
[2] ADP-Ribosyl-EThcD (SRDEKY) (+541.06)	sp|P09874|PARP1_HUMAN	2.97149	2.27215	2.60001	3.57599
[1] ADPr_HCD_249_347_583 (DEKRSY) (+541.06)	sp|P09874|PARP1_HUMAN	1.98535	1.73666	3.90774	5.56349
[2] ADPr_HCD_249_347_583 (DEKRSY) (+541.06)	sp|P09874|PARP1_HUMAN	1.4034	1.30243	1.81048	3.82892
[1] ADP-Ribosyl-EThcD (SRDEKY) (+541.06)|[15] ADP-Ribosyl-EThcD (SRDEKY) (+541.06)	sp|P09874|PARP1_HUMAN	4.25246	3.52336	5.11702	6.69397
[2] ADP-Ribosyl-EThcD (SRDEKY) (+541.06)	sp|P09874|PARP1_HUMAN	2.03331	1.7951	1.88862	4.27731
[3] ADP-Ribosyl-EThcD (SRDEKY) (+541.06)|[8] ADP-Ribosyl-EThcD (SRDEKY) (+541.06)	sp|P09874|PARP1_HUMAN	1.94541	1.79191	4.62672	0.0765668
[2] ADPr_HCD_249_347_583 (DEKRSY) (+541.06)	sp|P09874|PARP1_HUMAN	1.35541	3.28675	3.003	#NUM!
[N-term] Acetyl (+42.01)|[18] ADP-Ribosyl-EThcD (SRDEKY) (+541.06)	sp|Q86U42|PABP2_HUMAN	3.23706	3.15831	2.97463	6.07625
[N-term] Acetyl (+42.01)|[18] ADP-Ribosyl-EThcD (SRDEKY) (+541.06)	sp|Q86U42|PABP2_HUMAN	3.41847	3.93614	5.99661	6.77088
[N-term] Acetyl (+42.01)|[18] ADPr_HCD_249_347_583 (DEKRSY) (+541.06)	sp|Q86U42|PABP2_HUMAN	2.72167	2.89688	4.58	5.61184
[N-term] Acetyl (+42.01)|[23] ADPr_HCD_249_347_583 (DEKRSY) (+541.06)	sp|Q86U42|PABP2_HUMAN	1.91907	2.0753	4.43852	5.14392
[1] ADP-Ribosyl-EThcD (SRDEKY) (+541.06)	sp|Q86U42|PABP2_HUMAN	2.78528	3.11674	3.91945	5.02713
[9] ADP-Ribosyl-EThcD (SRDEKY) (+541.06)	sp|Q86U42|PABP2_HUMAN	3.04661	2.85598	4.7867	5.14818
[4] ADP-Ribosyl-EThcD (SRDEKY) (+541.06)	sp|Q96GD3|SCMH1_HUMAN	2.90522	2.77123	4.2401	4.75517
[13] ADP-Ribosyl-EThcD (SRDEKY) (+541.06)	sp|Q15022|SUZ12_HUMAN	2.72551	3.44081	4.73666	5.74472
[5] ADP-Ribosyl-EThcD (SRDEKY) (+541.06)	sp|Q15022|SUZ12_HUMAN	2.48618	#NUM!	4.06297	5.25308
[9] ADP-Ribosyl-EThcD (SRDEKY) (+541.06)	sp|Q15022|SUZ12_HUMAN	3.69958	2.97387	3.83822	5.29781
[4] ADPr_HCD_249_347_583 (DEKRSY) (+541.06)|[11] Oxidation (+15.99)	sp|Q9BY77|PDIP3_HUMAN	1.7187	2.23563	4.58378	2.58332
[4] ADP-Ribosyl-EThcD (SRDEKY) (+541.06)	sp|Q9BY77|PDIP3_HUMAN	3.10961	3.30241	5.20019	5.67794
[4] ADP-Ribosyl-EThcD (SRDEKY) (+541.06)	sp|Q9BY77|PDIP3_HUMAN	2.11994	2.43249	3.55374	3.96151
[2] ADP-Ribosyl-EThcD (SRDEKY) (+541.06)	sp|Q9BY77|PDIP3_HUMAN	4.19974	4.36327	4.54561	5.17597
[2] ADP-Ribosyl-EThcD (SRDEKY) (+541.06)	sp|Q9BY77|PDIP3_HUMAN	4.32606	4.40469	4.5601	5.51453
[2] ADP-Ribosyl-EThcD (SRDEKY) (+541.06)	sp|Q9BY77|PDIP3_HUMAN	2.13469	2.52925	2.58851	4.91086
[9] ADP-Ribosyl-EThcD (SRDEKY) (+541.06)	sp|Q9BY77|PDIP3_HUMAN	2.24309	2.54188	3.44722	4.22609
[9] ADPr_HCD_249_347_583 (DEKRSY) (+541.06)	sp|Q9BY77|PDIP3_HUMAN	2.292	2.65917	3.34172	3.89286
[1] ADP-Ribosyl-EThcD (SRDEKY) (+541.06)	sp|Q9BY77|PDIP3_HUMAN	4.12391	4.05564	4.57911	6.19581
[4] ADPr_HCD_249_347_583 (DEKRSY) (+541.06)	sp|Q9BY77|PDIP3_HUMAN	2.5093	2.40475	4.26909	4.57341
[4] ADP-Ribosyl-EThcD (SRDEKY) (+541.06)|[11] Oxidation (+15.99)	sp|Q9BY77|PDIP3_HUMAN	1.95776	1.95387	4.30839	5.30173
[4] ADPr_HCD_249_347_583 (DEKRSY) (+541.06)|[11] Oxidation (+15.99)	sp|Q9BY77|PDIP3_HUMAN	2.65585	2.16907	3.67211	4.52251
[9] ADPr_HCD_249_347_583 (DEKRSY) (+541.06)	sp|Q9BY77|PDIP3_HUMAN	4.30252	3.48593	4.23508	4.67992
[2] ADPr_HCD_249_347_583 (DEKRSY) (+541.06)	sp|Q9BY77|PDIP3_HUMAN	2.79033	2.11105	3.64745	4.48462
[1] ADP-Ribosyl-EThcD (SRDEKY) (+541.06)	sp|Q13029|PRDM2_HUMAN	3.12322	3.04168	4.20826	5.31014
[1] ADPr_HCD_249_347_583 (DEKRSY) (+541.06)	sp|O94913|PCF11_HUMAN	2.92824	2.35711	2.85577	4.09301
[41] ADP-Ribosyl-EThcD (SRDEKY) (+541.06)	sp|Q5VTL8|PR38B_HUMAN	#NUM!	#NUM!	#NUM!	5.54481
[41] ADPr_HCD_249_347_583 (DEKRSY) (+541.06)	sp|Q5VTL8|PR38B_HUMAN	#NUM!	#NUM!	#NUM!	5.3466
[N-term] Acetyl (+42.01)|[35] ADPr_HCD_249_347_583 (DEKRSY) (+541.06)	sp|Q5VTL8|PR38B_HUMAN	3.29771	3.77827	5.19434	6.41731
[4] ADPr_HCD_249_347_583 (DEKRSY) (+541.06)	sp|O43143|DHX15_HUMAN	2.91699	4.80125	3.56634	4.86453
[13] ADP-Ribosyl-EThcD (SRDEKY) (+541.06)	sp|O43143|DHX15_HUMAN	2.16139	2.41292	2.87798	4.45206
[1] ADPr_HCD_249_347_583 (DEKRSY) (+541.06)	sp|Q92620|PRP16_HUMAN	2.26336	-1.06854	#NUM!	4.54314
[1] ADP-Ribosyl-EThcD (SRDEKY) (+541.06)	sp|Q92620|PRP16_HUMAN	4.19184	3.61918	4.07195	4.13221
[1] ADP-Ribosyl-EThcD (SRDEKY) (+541.06)	sp|Q9NXE8|CWC25_HUMAN	3.71344	3.23245	3.15151	4.92187
[1] ADP-Ribosyl-EThcD (SRDEKY) (+541.06)	sp|Q9NXE8|CWC25_HUMAN	3.99759	4.16021	5.23879	5.10683
[7] ADPr_HCD_249_347_583 (DEKRSY) (+541.06)	sp|Q2NL82|TSR1_HUMAN	1.5317	2.24977	1.50964	3.97824
[4] ADPr_HCD_249_347_583 (DEKRSY) (+541.06)	sp|Q2NL82|TSR1_HUMAN	1.88096	2.26096	2.45805	3.78852
[4] ADPr_HCD_249_347_583 (DEKRSY) (+541.06)	sp|Q2NL82|TSR1_HUMAN	2.34792	2.05393	2.35472	4.21889
[1] ADPr_HCD_249_347_583 (DEKRSY) (+541.06)	sp|Q2NL82|TSR1_HUMAN	2.92824	2.35711	2.85577	4.09301
[1] ADP-Ribosyl-EThcD (SRDEKY) (+541.06)	sp|P02545|LMNA_HUMAN	1.74035	#NUM!	#NUM!	6.82058
[1] ADP-Ribosyl-EThcD (SRDEKY) (+541.06)	sp|P02545|LMNA_HUMAN	3.11891	3.36377	4.39061	6.62337
[1] ADP-Ribosyl-EThcD (SRDEKY) (+541.06)	sp|P02545|LMNA_HUMAN	3.3068	3.39701	5.38886	6.68347
[1] ADP-Ribosyl-EThcD (SRDEKY) (+541.06)	sp|P02545|LMNA_HUMAN	4.19579	4.20876	4.54249	5.79553
[5] ADP-Ribosyl-EThcD (SRDEKY) (+541.06)	sp|P02545|LMNA_HUMAN	3.98116	4.79832	5.32681	6.68246
[1] ADP-Ribosyl-EThcD (SRDEKY) (+541.06)	sp|P02545|LMNA_HUMAN	5.07082	4.69767	5.38836	6.13852
[6] ADP-Ribosyl-EThcD (SRDEKY) (+541.06)	sp|P02545|LMNA_HUMAN	2.9681	2.95306	4.17041	5.87439
[6] ADP-Ribosyl-EThcD (SRDEKY) (+541.06)	sp|P02545|LMNA_HUMAN	2.83771	1.50343	3.1399	5.23249
[15] ADP-Ribosyl-EThcD (SRDEKY) (+541.06)	sp|P02545|LMNA_HUMAN	2.85465	2.8407	4.60745	5.18947
[2] ADP-Ribosyl-EThcD (SRDEKY) (+541.06)	sp|O43709|BUD23_HUMAN	3.84677	3.11003	3.67951	4.94515
[3] ADP-Ribosyl-EThcD (SRDEKY) (+541.06)	sp|P46087|NOP2_HUMAN	#NUM!	#NUM!	2.64675	4.87723
[3] ADP-Ribosyl-EThcD (SRDEKY) (+541.06)	sp|P46087|NOP2_HUMAN	#NUM!	3.15411	2.58498	5.30725
[2] ADP-Ribosyl-EThcD (SRDEKY) (+541.06)	sp|Q92841|DDX17_HUMAN	1.75295	2.14646	3.37466	5.12019
[2] ADPr_HCD_249_347_583 (DEKRSY) (+541.06)	sp|Q92841|DDX17_HUMAN	-2.00503	0.741683	3.65041	5.01885
[3] ADPr_HCD_249_347_583 (DEKRSY) (+541.06)	sp|Q92841|DDX17_HUMAN	#NUM!	2.74144	3.47104	4.72021
[3] ADP-Ribosyl-EThcD (SRDEKY) (+541.06)	sp|Q92841|DDX17_HUMAN	1.67419	1.79709	3.82959	4.64117
[3] ADPr_HCD_249_347_583 (DEKRSY) (+541.06)	sp|Q92841|DDX17_HUMAN	#NUM!	#NUM!	3.65938	4.32509
[2] ADP-Ribosyl-EThcD (SRDEKY) (+541.06)	sp|Q92841|DDX17_HUMAN	1.74518	1.73162	4.10542	5.05398
[1] ADPr_HCD_249_347_583 (DEKRSY) (+541.06)	sp|Q9H8H2|DDX31_HUMAN	3.69812	3.70764	4.38691	4.94631
[1] ADP-Ribosyl-EThcD (SRDEKY) (+541.06)	sp|Q9H8H2|DDX31_HUMAN	3.84	3.77689	4.52185	5.64619
[1] ADPr_HCD_249_347_583 (DEKRSY) (+541.06)	sp|Q9H8H2|DDX31_HUMAN	#NUM!	1.88077	4.00699	#NUM!
[1] ADPr_HCD_249_347_583 (DEKRSY) (+541.06)	sp|Q7L014|DDX46_HUMAN	1.06903	1.15057	-0.650983	5.02333
[1] ADPr_HCD_249_347_583 (DEKRSY) (+541.06)	sp|Q7L014|DDX46_HUMAN	0.79689	2.10147	2.86933	3.88218
[1] ADPr_HCD_249_347_583 (DEKRSY) (+541.06)	sp|Q7L014|DDX46_HUMAN	-0.687955	0.575723	3.25805	#NUM!
[8] ADPr_HCD_249_347_583 (DEKRSY) (+541.06)	sp|P17844|DDX5_HUMAN	2.08778	2.87978	2.08712	5.50095
[5] ADP-Ribosyl-EThcD (SRDEKY) (+541.06)	sp|P17844|DDX5_HUMAN	1.18664	-0.16254	-1.00747	4.28236
[7] ADPr_HCD_249_347_583 (DEKRSY) (+541.06)	sp|P17844|DDX5_HUMAN	2.56443	2.80442	4.70642	5.34471
[N-term] Acetyl (+42.01)|[1] ADPr_HCD_249_347_583 (DEKRSY) (+541.06)	sp|P17844|DDX5_HUMAN	2.58649	3.66518	4.43954	5.30503
[2] ADP-Ribosyl-EThcD (SRDEKY) (+541.06)	sp|P17844|DDX5_HUMAN	3.52127	3.70051	4.18746	4.77527
[10] ADP-Ribosyl-EThcD (SRDEKY) (+541.06)	sp|P17844|DDX5_HUMAN	3.02679	3.03122	3.40166	4.80397
[8] ADPr_HCD_249_347_583 (DEKRSY) (+541.06)	sp|P17844|DDX5_HUMAN	2.27431	2.09677	4.67756	4.37383
[N-term] Acetyl (+42.01)|[1] ADPr_HCD_249_347_583 (DEKRSY) (+541.06)	sp|P17844|DDX5_HUMAN	1.52252	#NUM!	1.69843	4.71528
[5] ADP-Ribosyl-EThcD (SRDEKY) (+541.06)	sp|P17844|DDX5_HUMAN	3.14814	2.93147	3.47177	4.75073
[1] ADPr_HCD_249_347_583 (DEKRSY) (+541.06)	sp|Q9NY93|DDX56_HUMAN	3.24423	3.34018	3.84563	4.8564
[1] ADPr_HCD_249_347_583 (DEKRSY) (+541.06)	sp|Q9NY93|DDX56_HUMAN	2.58752	3.06526	3.92979	5.23183
[2] ADP-Ribosyl-EThcD (SRDEKY) (+541.06)	sp|Q9NY93|DDX56_HUMAN	2.16645	#NUM!	2.34368	4.54658
[5] ADP-Ribosyl-EThcD (SRDEKY) (+541.06)	sp|Q8IY37|DHX37_HUMAN	2.73565	2.59615	2.70341	4.76933
[9] ADP-Ribosyl-EThcD (SRDEKY) (+541.06)	sp|Q8IY37|DHX37_HUMAN	3.74315	3.21601	3.8708	4.52749
[1] ADP-Ribosyl-EThcD (SRDEKY) (+541.06)	sp|Q9UNQ2|DIM1_HUMAN	3.40681	3.61131	2.83859	6.27889
[1] ADP-Ribosyl-EThcD (SRDEKY) (+541.06)|[6] Oxidation (+15.99)	sp|Q9UNQ2|DIM1_HUMAN	4.31699	4.57962	3.91089	5.61205
[4] ADP-Ribosyl-EThcD (SRDEKY) (+541.06)	sp|Q9UNQ2|DIM1_HUMAN	2.50879	4.01825	2.33317	4.94769
[1] ADP-Ribosyl-EThcD (SRDEKY) (+541.06)	sp|Q9UNQ2|DIM1_HUMAN	2.46751	3.33633	4.87719	3.18171
[1] ADP-Ribosyl-EThcD (SRDEKY) (+541.06)	sp|Q9UNQ2|DIM1_HUMAN	3.42869	3.77897	5.00041	3.72059
[1] ADP-Ribosyl-EThcD (SRDEKY) (+541.06)|[6] Oxidation (+15.99)	sp|Q9UNQ2|DIM1_HUMAN	1.8262	2.42254	4.64266	2.60315
[1] ADP-Ribosyl-EThcD (SRDEKY) (+541.06)	sp|Q9UNQ2|DIM1_HUMAN	3.95132	4.6201	6.25923	6.90663
[1] ADP-Ribosyl-EThcD (SRDEKY) (+541.06)	sp|Q9UNQ2|DIM1_HUMAN	4.12266	4.57186	5.35338	6.09024
[1] ADP-Ribosyl-EThcD (SRDEKY) (+541.06)	sp|Q9UNQ2|DIM1_HUMAN	3.23536	3.34769	3.36829	6.04664
[1] ADP-Ribosyl-EThcD (SRDEKY) (+541.06)|[6] Oxidation (+15.99)	sp|Q9UNQ2|DIM1_HUMAN	2.86885	3.54317	4.24609	5.73094
[1] ADP-Ribosyl-EThcD (SRDEKY) (+541.06)|[6] Oxidation (+15.99)	sp|Q9UNQ2|DIM1_HUMAN	3.86976	4.03512	5.51012	6.31718
[1] ADP-Ribosyl-EThcD (SRDEKY) (+541.06)|[6] Oxidation (+15.99)	sp|Q9UNQ2|DIM1_HUMAN	2.43452	2.62942	4.57887	5.25045
[1] ADP-Ribosyl-EThcD (SRDEKY) (+541.06)|[6] Oxidation (+15.99)	sp|Q9UNQ2|DIM1_HUMAN	2.66448	2.92737	4.13446	5.60731
[1] ADP-Ribosyl-EThcD (SRDEKY) (+541.06)|[6] Oxidation (+15.99)	sp|Q9UNQ2|DIM1_HUMAN	3.15462	3.04987	3.85432	5.18855
[20] ADP-Ribosyl-EThcD (SRDEKY) (+541.06)	sp|Q86UW9|DTX2_HUMAN	3.10495	3.15516	4.81258	5.46848
[1] ADPr_HCD_249_347_583 (DEKRSY) (+541.06)	sp|Q8N9I9|DTX3_HUMAN	4.09365	4.7283	5.45798	5.51927
[17] ADPr_HCD_249_347_583 (DEKRSY) (+541.06)	REV_sp|O94823|AT10B_HUMAN	4.21924	2.37173	3.41359	3.88561
[1] ADPr_HCD_249_347_583 (DEKRSY) (+541.06)	REV_sp|O94823|AT10B_HUMAN	4.22194	3.91633	5.14649	6.18105
[2] ADPr_HCD_249_347_583 (DEKRSY) (+541.06)	sp|Q99848|EBP2_HUMAN	1.55169	2.24804	3.56873	4.88049
[2] ADP-Ribosyl-EThcD (SRDEKY) (+541.06)	sp|Q9Y3A2|UTP11_HUMAN	3.26662	3.02817	5.33585	5.34838
[1] ADP-Ribosyl-EThcD (SRDEKY) (+541.06)	sp|P46013|KI67_HUMAN	3.48676	3.27126	2.27847	6.24741
[13] ADP-Ribosyl-EThcD (SRDEKY) (+541.06)	sp|P46013|KI67_HUMAN	4.18708	4.42721	4.02859	5.91222
[2] ADPr_HCD_249_347_583 (DEKRSY) (+541.06)	sp|P46013|KI67_HUMAN	2.23571	2.29897	#NUM!	5.06436
[1] ADP-Ribosyl-EThcD (SRDEKY) (+541.06)	sp|P46013|KI67_HUMAN	#NUM!	#NUM!	#NUM!	4.89861
[2] ADP-Ribosyl-EThcD (SRDEKY) (+541.06)	sp|P46013|KI67_HUMAN	2.82171	2.92515	2.70496	4.465
[12] ADP-Ribosyl-EThcD (SRDEKY) (+541.06)	sp|P46013|KI67_HUMAN	#NUM!	1.79468	#NUM!	4.44858
[4] ADPr_HCD_249_347_583 (DEKRSY) (+541.06)	sp|P46013|KI67_HUMAN	#NUM!	#NUM!	#NUM!	4.47417
[2] ADP-Ribosyl-EThcD (SRDEKY) (+541.06)	sp|P46013|KI67_HUMAN	2.79301	2.36954	1.76751	4.63343
[12] ADP-Ribosyl-EThcD (SRDEKY) (+541.06)	sp|P46013|KI67_HUMAN	2.84097	2.45444	2.42922	4.71155
[1] ADPr_HCD_249_347_583 (DEKRSY) (+541.06)	sp|P46013|KI67_HUMAN	3.11762	2.8369	2.53986	4.41681
[2] ADPr_HCD_249_347_583 (DEKRSY) (+541.06)	sp|P46013|KI67_HUMAN	2.46879	3.31614	2.25732	4.2877
[4] ADPr_HCD_249_347_583 (DEKRSY) (+541.06)	sp|P46013|KI67_HUMAN	2.03483	3.17514	1.43185	4.50159
[4] ADPr_HCD_249_347_583 (DEKRSY) (+541.06)	sp|P46013|KI67_HUMAN	1.79556	#NUM!	#NUM!	4.16951
[4] ADPr_HCD_249_347_583 (DEKRSY) (+541.06)	sp|P46013|KI67_HUMAN	#NUM!	2.33941	3.57437	2.6573
[1] ADPr_HCD_249_347_583 (DEKRSY) (+541.06)	sp|P46013|KI67_HUMAN	2.25045	2.36181	3.84891	3.02016
[2] ADP-Ribosyl-EThcD (SRDEKY) (+541.06)	sp|P46013|KI67_HUMAN	2.84529	3.48468	5.79385	6.59106
[2] ADPr_HCD_249_347_583 (DEKRSY) (+541.06)	sp|P46013|KI67_HUMAN	3.47032	4.00591	3.93993	5.70915
[4] ADP-Ribosyl-EThcD (SRDEKY) (+541.06)	sp|P46013|KI67_HUMAN	2.67491	3.20232	4.68211	6.16898
[10] ADPr_HCD_249_347_583 (DEKRSY) (+541.06)	sp|P46013|KI67_HUMAN	4.17319	4.68164	4.89305	6.14845
[3] ADP-Ribosyl-EThcD (SRDEKY) (+541.06)	sp|P46013|KI67_HUMAN	2.59477	3.33503	2.63647	5.32972
[1] ADP-Ribosyl-EThcD (SRDEKY) (+541.06)	sp|P46013|KI67_HUMAN	3.48289	4.37678	4.47722	5.80982
[1] ADPr_HCD_249_347_583 (DEKRSY) (+541.06)	sp|P46013|KI67_HUMAN	2.29396	2.452	4.28043	4.78647
[2] ADPr_HCD_249_347_583 (DEKRSY) (+541.06)	sp|P46013|KI67_HUMAN	1.56184	1.91097	2.10253	5.48001
[1] ADP-Ribosyl-EThcD (SRDEKY) (+541.06)	sp|P46013|KI67_HUMAN	1.66596	2.12955	2.06619	3.90601
[2] ADPr_HCD_249_347_583 (DEKRSY) (+541.06)	sp|P46013|KI67_HUMAN	#NUM!	1.21384	2.51885	4.98376
[1] ADP-Ribosyl-EThcD (SRDEKY) (+541.06)	sp|P46013|KI67_HUMAN	#NUM!	#NUM!	2.90177	5.0499
[1] ADP-Ribosyl-EThcD (SRDEKY) (+541.06)	sp|P46013|KI67_HUMAN	1.81404	2.80235	3.86131	5.67427
[1] ADP-Ribosyl-EThcD (SRDEKY) (+541.06)	sp|P46013|KI67_HUMAN	2.35908	2.41559	4.46303	5.29551
[11] ADP-Ribosyl-EThcD (SRDEKY) (+541.06)	sp|P46013|KI67_HUMAN	0.899633	1.82774	2.98512	4.91099
[5] ADP-Ribosyl-EThcD (SRDEKY) (+541.06)	sp|P46013|KI67_HUMAN	2.82114	2.92324	3.20783	5.4018
[2] ADPr_HCD_249_347_583 (DEKRSY) (+541.06)	sp|P46013|KI67_HUMAN	2.55709	3.39545	3.6049	5.58418
[8] ADP-Ribosyl-EThcD (SRDEKY) (+541.06)	sp|P46013|KI67_HUMAN	3.03827	3.52752	4.11687	4.93029
[8] ADP-Ribosyl-EThcD (SRDEKY) (+541.06)	sp|P46013|KI67_HUMAN	#NUM!	3.45094	2.56656	4.70703
[1] ADP-Ribosyl-EThcD (SRDEKY) (+541.06)|[4] Oxidation (+15.99)	sp|P46013|KI67_HUMAN	2.87058	3.00047	4.55019	5.31802
[1] ADPr_HCD_249_347_583 (DEKRSY) (+541.06)	sp|P46013|KI67_HUMAN	1.95774	2.21907	2.4993	4.7169
[11] ADPr_HCD_249_347_583 (DEKRSY) (+541.06)	sp|P46013|KI67_HUMAN	2.47899	2.74691	2.53883	4.4419
[2] ADPr_HCD_249_347_583 (DEKRSY) (+541.06)	sp|P46013|KI67_HUMAN	#NUM!	2.71869	3.50788	4.94308
[7] ADPr_HCD_249_347_583 (DEKRSY) (+541.06)	sp|P46013|KI67_HUMAN	#NUM!	2.27414	2.25328	3.0638
[1] ADPr_HCD_249_347_583 (DEKRSY) (+541.06)	sp|P46013|KI67_HUMAN	2.4985	2.90172	3.36754	4.66878
[2] Oxidation (+15.99)|[12] ADPr_HCD_249_347_583 (DEKRSY) (+541.06)	sp|P46013|KI67_HUMAN	2.0771	2.19023	3.15481	4.30884
[7] ADPr_HCD_249_347_583 (DEKRSY) (+541.06)	sp|P46013|KI67_HUMAN	#NUM!	#NUM!	2.47938	4.10866
[2] ADPr_HCD_249_347_583 (DEKRSY) (+541.06)	sp|P46013|KI67_HUMAN	2.67218	3.02051	3.2665	4.5234
[11] ADPr_HCD_249_347_583 (DEKRSY) (+541.06)	sp|P46013|KI67_HUMAN	2.85135	2.87183	2.96397	4.71289
[6] ADP-Ribosyl-EThcD (SRDEKY) (+541.06)	sp|P46013|KI67_HUMAN	2.48063	2.8198	3.33941	5.0166
[1] ADPr_HCD_249_347_583 (DEKRSY) (+541.06)	sp|P46013|KI67_HUMAN	1.1143	#NUM!	3.40693	2.98283
[1] ADPr_HCD_249_347_583 (DEKRSY) (+541.06)	sp|P46013|KI67_HUMAN	0.876117	#NUM!	3.56185	2.79824
[1] ADP-Ribosyl-EThcD (SRDEKY) (+541.06)	sp|P46013|KI67_HUMAN	4.66703	3.83558	6.07584	6.71084
[2] ADPr_HCD_249_347_583 (DEKRSY) (+541.06)	sp|P46013|KI67_HUMAN	4.54826	4.29786	4.93096	5.86644
[1] ADP-Ribosyl-EThcD (SRDEKY) (+541.06)	sp|P46013|KI67_HUMAN	2.88357	2.46203	4.65298	6.19619
[1] ADP-Ribosyl-EThcD (SRDEKY) (+541.06)	sp|P46013|KI67_HUMAN	2.99697	2.23247	3.15149	5.81595
[1] ADPr_HCD_249_347_583 (DEKRSY) (+541.06)	sp|P46013|KI67_HUMAN	2.88388	#NUM!	3.56298	5.56522
[1] ADPr_HCD_249_347_583 (DEKRSY) (+541.06)	sp|P46013|KI67_HUMAN	4.24932	4.06173	4.49643	5.98106
[4] ADP-Ribosyl-EThcD (SRDEKY) (+541.06)	sp|P46013|KI67_HUMAN	4.42996	4.02362	4.42394	6.006
[1] ADPr_HCD_249_347_583 (DEKRSY) (+541.06)	sp|P46013|KI67_HUMAN	3.01601	3.01509	5.19709	5.60748
[1] ADPr_HCD_249_347_583 (DEKRSY) (+541.06)	sp|P46013|KI67_HUMAN	2.90326	2.42982	4.8757	5.10122
[1] ADPr_HCD_249_347_583 (DEKRSY) (+541.06)	sp|P46013|KI67_HUMAN	4.47361	3.85522	4.81282	5.29732
[2] ADPr_HCD_249_347_583 (DEKRSY) (+541.06)	sp|P46013|KI67_HUMAN	3.9551	3.56471	4.23053	5.36509
[1] ADP-Ribosyl-EThcD (SRDEKY) (+541.06)	sp|P46013|KI67_HUMAN	3.31109	3.27362	4.55961	5.48682
[1] ADP-Ribosyl-EThcD (SRDEKY) (+541.06)	sp|P46013|KI67_HUMAN	3.12938	3.05454	3.22171	4.88552
[16] ADP-Ribosyl-EThcD (SRDEKY) (+541.06)	sp|P46013|KI67_HUMAN	2.76465	0.327073	2.70097	5.13226
[2] ADP-Ribosyl-EThcD (SRDEKY) (+541.06)	sp|P46013|KI67_HUMAN	2.5988	2.47426	3.98425	5.22478
[1] ADP-Ribosyl-EThcD (SRDEKY) (+541.06)|[4] Oxidation (+15.99)	sp|P46013|KI67_HUMAN	3.83645	3.3957	3.82127	5.16447
[1] ADPr_HCD_249_347_583 (DEKRSY) (+541.06)|[4] Oxidation (+15.99)	sp|P46013|KI67_HUMAN	3.15017	2.84313	3.47821	4.67048
[2] ADP-Ribosyl-EThcD (SRDEKY) (+541.06)	sp|P46013|KI67_HUMAN	3.03408	2.91587	3.5439	5.1461
[11] ADP-Ribosyl-EThcD (SRDEKY) (+541.06)	sp|P46013|KI67_HUMAN	2.46426	2.35523	4.24614	5.24839
[11] ADP-Ribosyl-EThcD (SRDEKY) (+541.06)	sp|P46013|KI67_HUMAN	3.05238	2.99278	4.08945	4.83475
[1] ADPr_HCD_249_347_583 (DEKRSY) (+541.06)	sp|P46013|KI67_HUMAN	2.434	2.03315	4.5147	4.8751
[2] ADPr_HCD_249_347_583 (DEKRSY) (+541.06)	sp|P46013|KI67_HUMAN	3.93438	2.32596	2.97994	4.57948
[1] ADPr_HCD_249_347_583 (DEKRSY) (+541.06)	sp|P46013|KI67_HUMAN	2.48721	2.02417	3.31575	5.04681
[11] ADPr_HCD_249_347_583 (DEKRSY) (+541.06)	sp|P46013|KI67_HUMAN	3.32023	2.7828	3.42127	5.08729
[1] ADP-Ribosyl-EThcD (SRDEKY) (+541.06)	sp|P46013|KI67_HUMAN	3.80193	3.71331	4.48164	5.4636
[1] ADPr_HCD_249_347_583 (DEKRSY) (+541.06)	sp|P46013|KI67_HUMAN	3.53375	3.20231	4.2185	5.54228
[1] ADPr_HCD_249_347_583 (DEKRSY) (+541.06)	sp|P46013|KI67_HUMAN	3.00925	0.817472	2.45471	4.75112
[17] ADP-Ribosyl-EThcD (SRDEKY) (+541.06)	sp|P46013|KI67_HUMAN	2.34237	1.73284	3.29115	4.58849
[1] ADPr_HCD_249_347_583 (DEKRSY) (+541.06)	sp|P46013|KI67_HUMAN	2.74449	2.6986	2.91507	4.17428
[10] ADP-Ribosyl-EThcD (SRDEKY) (+541.06)	sp|P46013|KI67_HUMAN	2.55637	1.59208	2.34927	4.68769
[11] ADP-Ribosyl-EThcD (SRDEKY) (+541.06)	sp|P46013|KI67_HUMAN	3.11344	2.79345	3.6527	4.71358
[1] ADP-Ribosyl-EThcD (SRDEKY) (+541.06)	sp|P46013|KI67_HUMAN	4.09797	3.40164	4.76246	2.3145
[15] ADPr_HCD_249_347_583 (DEKRSY) (+541.06)	sp|P46013|KI67_HUMAN	3.60413	3.59331	4.35593	3.16046
[2] ADPr_HCD_249_347_583 (DEKRSY) (+541.06)	sp|P46013|KI67_HUMAN	1.97337	3.85227	3.6567	#NUM!
[1] ADPr_HCD_249_347_583 (DEKRSY) (+541.06)	sp|Q92733|PRCC_HUMAN	#NUM!	#NUM!	#NUM!	4.05979
[4] ADP-Ribosyl-EThcD (SRDEKY) (+541.06)	sp|P42568|AF9_HUMAN	3.01621	2.92551	3.68942	4.64071
[1] ADPr_HCD_249_347_583 (DEKRSY) (+541.06)	sp|P35659|DEK_HUMAN	3.5025	3.37535	2.63597	4.35114
[2] ADPr_HCD_249_347_583 (DEKRSY) (+541.06)	sp|P35659|DEK_HUMAN	0.692548	1.35519	3.67739	1.79624
[2] ADPr_HCD_249_347_583 (DEKRSY) (+541.06)|[5] Oxidation (+15.99)	sp|P35659|DEK_HUMAN	#NUM!	2.83293	1.25458	4.31517
[1] ADPr_HCD_249_347_583 (DEKRSY) (+541.06)	sp|P35659|DEK_HUMAN	2.26274	2.02921	2.29344	4.79839
[6] ADPr_HCD_249_347_583 (DEKRSY) (+541.06)	sp|P35659|DEK_HUMAN	2.44308	1.54125	4.56856	4.6155
[2] ADPr_HCD_249_347_583 (DEKRSY) (+541.06)|[5] Oxidation (+15.99)	sp|P35659|DEK_HUMAN	1.62357	#NUM!	1.01971	4.61605
[7] ADPr_HCD_249_347_583 (DEKRSY) (+541.06)	sp|P35659|DEK_HUMAN	2.91706	0.195983	4.29335	4.46994
[1] ADP-Ribosyl-EThcD (SRDEKY) (+541.06)	sp|P30101|PDIA3_HUMAN	5.06959	4.89893	4.82057	5.15118
[1] ADP-Ribosyl-EThcD (SRDEKY) (+541.06)	sp|P30101|PDIA3_HUMAN	4.27446	4.29275	4.73824	4.42425
[1] ADPr_HCD_249_347_583 (DEKRSY) (+541.06)	sp|P30101|PDIA3_HUMAN	#NUM!	#NUM!	3.98375	3.52096
[1] ADP-Ribosyl-EThcD (SRDEKY) (+541.06)	sp|P30101|PDIA3_HUMAN	4.84834	5.40695	5.16387	5.16631
[16] ADP-Ribosyl-EThcD (SRDEKY) (+541.06)	sp|P07237|PDIA1_HUMAN	5.90157	6.23444	6.13971	6.31866
[1] ADP-Ribosyl-EThcD (SRDEKY) (+541.06)	sp|Q8WYP5|ELYS_HUMAN	2.7553	#NUM!	#NUM!	5.04132
[2] ADPr_HCD_249_347_583 (DEKRSY) (+541.06)	sp|Q8WYP5|ELYS_HUMAN	3.40277	3.01893	2.8593	4.53585
[2] ADP-Ribosyl-EThcD (SRDEKY) (+541.06)	sp|Q8WYP5|ELYS_HUMAN	3.79917	4.0888	3.58228	4.32541
[2] ADPr_HCD_249_347_583 (DEKRSY) (+541.06)	sp|Q8WYP5|ELYS_HUMAN	0.754477	2.60704	#NUM!	3.76871
[2] ADPr_HCD_249_347_583 (DEKRSY) (+541.06)	sp|Q8WYP5|ELYS_HUMAN	3.91124	4.7066	5.66608	6.57374
[5] ADPr_HCD_249_347_583 (DEKRSY) (+541.06)	sp|Q8WYP5|ELYS_HUMAN	#NUM!	#NUM!	3.46757	5.40355
[5] ADP-Ribosyl-EThcD (SRDEKY) (+541.06)	sp|Q8WYP5|ELYS_HUMAN	#NUM!	3.29491	3.21669	5.17945
[3] ADP-Ribosyl-EThcD (SRDEKY) (+541.06)	sp|Q8WYP5|ELYS_HUMAN	1.79451	1.8396	3.92927	5.38921
[4] ADP-Ribosyl-EThcD (SRDEKY) (+541.06)	sp|Q8WYP5|ELYS_HUMAN	2.83254	3.08753	5.40762	5.63258
[1] ADP-Ribosyl-EThcD (SRDEKY) (+541.06)	sp|Q8WYP5|ELYS_HUMAN	2.91233	3.37439	3.60567	5.44198
[1] ADP-Ribosyl-EThcD (SRDEKY) (+541.06)	sp|Q8WYP5|ELYS_HUMAN	2.85602	2.97079	4.48147	5.32421
[2] ADPr_HCD_249_347_583 (DEKRSY) (+541.06)	sp|Q8WYP5|ELYS_HUMAN	1.14245	2.22747	1.92486	4.27299
[1] ADP-Ribosyl-EThcD (SRDEKY) (+541.06)|[11] Oxidation (+15.99)	sp|Q8WYP5|ELYS_HUMAN	2.73643	2.92408	3.27957	4.63667
[1] ADPr_HCD_249_347_583 (DEKRSY) (+541.06)	sp|Q8WYP5|ELYS_HUMAN	3.87511	3.54215	4.94437	5.90947
[1] ADP-Ribosyl-EThcD (SRDEKY) (+541.06)	sp|Q8WYP5|ELYS_HUMAN	3.84269	3.05453	5.31112	6.21523
[2] ADPr_HCD_249_347_583 (DEKRSY) (+541.06)	sp|Q8WYP5|ELYS_HUMAN	2.81833	2.50541	2.98284	4.90568
[1] ADP-Ribosyl-EThcD (SRDEKY) (+541.06)	sp|Q8WYP5|ELYS_HUMAN	3.93573	3.7607	4.44587	5.80733
[1] ADP-Ribosyl-EThcD (SRDEKY) (+541.06)	sp|Q8WYP5|ELYS_HUMAN	3.66785	3.59274	4.46145	5.69557
[2] ADPr_HCD_249_347_583 (DEKRSY) (+541.06)	sp|Q8WYP5|ELYS_HUMAN	2.17691	1.3002	2.28861	4.19375
[17] ADPr_HCD_249_347_583 (DEKRSY) (+541.06)	sp|Q8WYP5|ELYS_HUMAN	2.52024	2.13776	4.08881	4.21953
[6] ADPr_HCD_249_347_583 (DEKRSY) (+541.06)	sp|Q8WYP5|ELYS_HUMAN	1.79785	-1.04355	3.53282	4.13582
[10] ADP-Ribosyl-EThcD (SRDEKY) (+541.06)	sp|Q9BPY3|F118B_HUMAN	2.94162	4.58555	2.83218	2.85151
[12] ADP-Ribosyl-EThcD (SRDEKY) (+541.06)	sp|Q9BPY3|F118B_HUMAN	2.56478	4.11489	2.60499	3.79019
[10] ADPr_HCD_249_347_583 (DEKRSY) (+541.06)	sp|Q9BPY3|F118B_HUMAN	3.26741	5.10501	3.55381	4.86777
[12] ADP-Ribosyl-EThcD (SRDEKY) (+541.06)	sp|Q9BPY3|F118B_HUMAN	2.71052	4.38029	2.90392	4.53628
[2] ADP-Ribosyl-EThcD (SRDEKY) (+541.06)	sp|Q5BKY9|F133B_HUMAN	3.19897	3.20958	3.85577	5.43848
[2] ADP-Ribosyl-EThcD (SRDEKY) (+541.06)	sp|Q5BKY9|F133B_HUMAN	2.87617	2.86706	4.62039	5.27283
[10] ADPr_HCD_249_347_583 (DEKRSY) (+541.06)	sp|Q14320|FA50A_HUMAN	2.61	3.58204	3.68493	4.54765
[1] ADP-Ribosyl-EThcD (SRDEKY) (+541.06)	sp|Q5HYJ3|FA76B_HUMAN	1.18106	3.22842	#NUM!	2.62227
[4] ADP-Ribosyl-EThcD (SRDEKY) (+541.06)	sp|Q5HYJ3|FA76B_HUMAN	2.70335	2.55502	1.8386	4.84745
[1] ADP-Ribosyl-EThcD (SRDEKY) (+541.06)	sp|Q5HYJ3|FA76B_HUMAN	2.51878	1.50331	1.2177	4.28885
[1] ADPr_HCD_249_347_583 (DEKRSY) (+541.06)	sp|Q5HYJ3|FA76B_HUMAN	#NUM!	#NUM!	0.515874	4.47306
[2] ADPr_HCD_249_347_583 (DEKRSY) (+541.06)	sp|Q5HYJ3|FA76B_HUMAN	2.31783	#NUM!	2.55162	4.81956
[1] ADPr_HCD_249_347_583 (DEKRSY) (+541.06)	REV_sp|Q6ZRV2|FA83H_HUMAN	2.4217	1.94463	4.06097	#NUM!
[4] ADPr_HCD_249_347_583 (DEKRSY) (+541.06)	sp|Q13045|FLII_HUMAN	3.35055	2.87242	3.21977	2.80222
[4] ADP-Ribosyl-EThcD (SRDEKY) (+541.06)	sp|Q92613|JADE3_HUMAN	3.07835	2.48683	4.2627	5.22016
[1] ADPr_HCD_249_347_583 (DEKRSY) (+541.06)	sp|Q92833|JARD2_HUMAN	#NUM!	#NUM!	#NUM!	5.35386
[1] ADPr_HCD_249_347_583 (DEKRSY) (+541.06)	sp|Q92833|JARD2_HUMAN	#NUM!	1.81776	3.1149	5.68391
[1] ADPr_HCD_249_347_583 (DEKRSY) (+541.06)	sp|Q92833|JARD2_HUMAN	2.53679	#NUM!	3.47633	5.70777
[8] ADPr_HCD_249_347_583 (DEKRSY) (+541.06)	sp|Q9UKS6|PACN3_HUMAN	3.69842	4.45432	3.82402	3.85508
[1] ADP-Ribosyl-EThcD (SRDEKY) (+541.06)	sp|Q9BRT6|LLPH_HUMAN	2.52205	2.99748	2.95904	3.98181
[1] ADPr_HCD_249_347_583 (DEKRSY) (+541.06)	sp|Q7L590|MCM10_HUMAN	3.22221	3.88703	4.34348	5.2889
[2] ADP-Ribosyl-EThcD (SRDEKY) (+541.06)	sp|O15297|PPM1D_HUMAN	3.36757	2.90526	3.07991	4.44086
[11] ADP-Ribosyl-EThcD (SRDEKY) (+541.06)	sp|O15355|PPM1G_HUMAN	#NUM!	#NUM!	#NUM!	4.91043
[8] ADP-Ribosyl-EThcD (SRDEKY) (+541.06)	sp|O15355|PPM1G_HUMAN	#NUM!	2.37993	#NUM!	4.68689
[1] ADP-Ribosyl-EThcD (SRDEKY) (+541.06)	sp|Q9BSJ6|PIMRE_HUMAN	2.46195	2.80609	4.42612	5.47444
[28] ADPr_HCD_249_347_583 (DEKRSY) (+541.06)|[29] ADPr_HCD_249_347_583 (DEKRSY) (+541.06)	sp|Q86U86|PB1_HUMAN	3.18596	4.08073	4.09523	3.8378
[5] ADP-Ribosyl-EThcD (SRDEKY) (+541.06)	sp|Q86U86|PB1_HUMAN	3.86875	2.02301	2.64107	4.73061
[1] ADPr_HCD_249_347_583 (DEKRSY) (+541.06)	sp|P48634|PRC2A_HUMAN	2.76912	2.90811	3.99065	5.43765
[1] ADPr_HCD_249_347_583 (DEKRSY) (+541.06)	sp|P48634|PRC2A_HUMAN	3.04519	3.24201	3.96873	5.16541
[1] ADPr_HCD_249_347_583 (DEKRSY) (+541.06)	sp|P48634|PRC2A_HUMAN	3.62342	3.78981	4.36489	4.64518
[1] ADP-Ribosyl-EThcD (SRDEKY) (+541.06)	sp|P48634|PRC2A_HUMAN	2.60261	2.7028	3.13585	4.027
[13] ADP-Ribosyl-EThcD (SRDEKY) (+541.06)	sp|P48634|PRC2A_HUMAN	3.34635	3.75203	3.54301	4.50885
[1] ADPr_HCD_249_347_583 (DEKRSY) (+541.06)	sp|P48634|PRC2A_HUMAN	3.73684	3.38546	4.041	5.01948
[1] ADPr_HCD_249_347_583 (DEKRSY) (+541.06)	sp|Q9Y520|PRC2C_HUMAN	3.26805	2.96735	0.503296	4.56541
[1] ADPr_HCD_249_347_583 (DEKRSY) (+541.06)	sp|Q9Y520|PRC2C_HUMAN	3.04519	3.24201	3.96873	5.16541
[1] ADPr_HCD_249_347_583 (DEKRSY) (+541.06)	sp|Q9Y520|PRC2C_HUMAN	3.62342	3.78981	4.36489	4.64518
[1] ADPr_HCD_249_347_583 (DEKRSY) (+541.06)	sp|Q9Y520|PRC2C_HUMAN	3.73684	3.38546	4.041	5.01948
[1] ADPr_HCD_249_347_583 (DEKRSY) (+541.06)	sp|Q99590|SCAFB_HUMAN	2.65627	0.917128	#NUM!	4.87725
[1] ADPr_HCD_249_347_583 (DEKRSY) (+541.06)	sp|Q99590|SCAFB_HUMAN	2.58026	2.8895	3.34745	5.71134
[4] ADP-Ribosyl-EThcD (SRDEKY) (+541.06)	sp|Q99590|SCAFB_HUMAN	#NUM!	2.47159	2.52794	5.26524
[3] ADPr_HCD_249_347_583 (DEKRSY) (+541.06)	sp|Q99590|SCAFB_HUMAN	3.24947	4.21349	4.52971	5.04486
[3] ADPr_HCD_249_347_583 (DEKRSY) (+541.06)	sp|Q99590|SCAFB_HUMAN	4.15007	4.35406	4.55827	4.77477
[1] ADP-Ribosyl-EThcD (SRDEKY) (+541.06)	sp|Q99590|SCAFB_HUMAN	1.93262	2.39256	3.41728	5.02289
[10] ADPr_HCD_249_347_583 (DEKRSY) (+541.06)	sp|Q99590|SCAFB_HUMAN	1.55399	2.46874	2.3887	4.25482
[1] ADPr_HCD_249_347_583 (DEKRSY) (+541.06)	sp|Q99590|SCAFB_HUMAN	2.31113	2.23215	4.60651	4.15728
[3] ADP-Ribosyl-EThcD (SRDEKY) (+541.06)	sp|Q99590|SCAFB_HUMAN	3.88489	2.79569	4.06646	3.42611
[4] ADP-Ribosyl-EThcD (SRDEKY) (+541.06)	sp|Q99590|SCAFB_HUMAN	3.55116	2.90615	4.32115	5.7963
[2] ADP-Ribosyl-EThcD (SRDEKY) (+541.06)	sp|Q99590|SCAFB_HUMAN	3.11787	2.85979	3.28026	4.9802
[1] ADPr_HCD_249_347_583 (DEKRSY) (+541.06)	sp|Q99590|SCAFB_HUMAN	2.18321	2.07179	2.68415	4.79623
[1] ADPr_HCD_249_347_583 (DEKRSY) (+541.06)	sp|Q99590|SCAFB_HUMAN	2.22283	2.01558	3.54315	4.92381
[3] ADPr_HCD_249_347_583 (DEKRSY) (+541.06)|[4] ADPr_HCD_249_347_583 (DEKRSY) (+541.06)|[5] ADPr_HCD_249_347_583 (DEKRSY) (+541.06)	sp|Q14160|SCRIB_HUMAN	3.26047	3.37991	6.17445	5.99716
[9] ADP-Ribosyl-EThcD (SRDEKY) (+541.06)	sp|Q9NVU7|SDA1_HUMAN	2.12302	1.91096	3.79609	2.75802
[10] ADP-Ribosyl-EThcD (SRDEKY) (+541.06)	sp|Q9NVU7|SDA1_HUMAN	0.781602	2.02824	4.05214	#NUM!
[4] ADPr_HCD_249_347_583 (DEKRSY) (+541.06)	sp|Q01105|SET_HUMAN	2.44645	3.03064	4.30518	4.83323
[12] ADPr_HCD_249_347_583 (DEKRSY) (+541.06)	sp|Q01105|SET_HUMAN	2.95223	2.75246	3.23139	4.92539
[1] ADPr_HCD_249_347_583 (DEKRSY) (+541.06)	sp|Q68D10|SPT2_HUMAN	#NUM!	#NUM!	#NUM!	5.21626
[1] ADP-Ribosyl-EThcD (SRDEKY) (+541.06)	sp|Q68D10|SPT2_HUMAN	3.18313	3.91346	3.13262	5.68123
[1] ADP-Ribosyl-EThcD (SRDEKY) (+541.06)	sp|Q68D10|SPT2_HUMAN	3.94719	3.90314	3.76163	5.08373
[7] ADP-Ribosyl-EThcD (SRDEKY) (+541.06)	sp|Q68D10|SPT2_HUMAN	1.00723	3.01279	5.34498	2.01282
[1] ADPr_HCD_249_347_583 (DEKRSY) (+541.06)	sp|Q68D10|SPT2_HUMAN	0.331619	2.7038	3.64427	3.59567
[1] ADPr_HCD_249_347_583 (DEKRSY) (+541.06)	sp|Q68D10|SPT2_HUMAN	#NUM!	#NUM!	3.53494	1.22671
[3] ADP-Ribosyl-EThcD (SRDEKY) (+541.06)	sp|Q68D10|SPT2_HUMAN	2.91692	3.83829	5.39943	6.73565
[1] ADPr_HCD_249_347_583 (DEKRSY) (+541.06)	sp|Q68D10|SPT2_HUMAN	#NUM!	1.6056	4.40407	5.53419
[1] ADPr_HCD_249_347_583 (DEKRSY) (+541.06)	sp|Q68D10|SPT2_HUMAN	#NUM!	#NUM!	3.17793	5.32271
[1] ADPr_HCD_249_347_583 (DEKRSY) (+541.06)	sp|Q68D10|SPT2_HUMAN	#NUM!	#NUM!	4.42478	5.00385
[4] ADPr_HCD_249_347_583 (DEKRSY) (+541.06)	sp|Q68D10|SPT2_HUMAN	#NUM!	1.84228	3.03934	3.8821
[1] ADPr_HCD_249_347_583 (DEKRSY) (+541.06)	sp|Q68D10|SPT2_HUMAN	0.663086	2.85515	2.6713	5.64473
[3] ADP-Ribosyl-EThcD (SRDEKY) (+541.06)	sp|Q68D10|SPT2_HUMAN	3.2611	4.00218	4.08824	5.54485
[5] ADP-Ribosyl-EThcD (SRDEKY) (+541.06)	sp|Q68D10|SPT2_HUMAN	2.73202	3.00323	4.7913	5.55753
[19] ADPr_HCD_249_347_583 (DEKRSY) (+541.06)	sp|Q68D10|SPT2_HUMAN	#NUM!	2.8785	3.21816	4.91671
[4] ADP-Ribosyl-EThcD (SRDEKY) (+541.06)	sp|Q68D10|SPT2_HUMAN	2.22235	2.53185	4.58271	5.5991
[3] ADPr_HCD_249_347_583 (DEKRSY) (+541.06)	sp|Q68D10|SPT2_HUMAN	1.99918	2.49351	2.86497	4.97691
[1] ADPr_HCD_249_347_583 (DEKRSY) (+541.06)	sp|Q68D10|SPT2_HUMAN	1.72716	1.98334	4.01949	4.79966
[1] ADPr_HCD_249_347_583 (DEKRSY) (+541.06)|[6] Oxidation (+15.99)	sp|Q68D10|SPT2_HUMAN	3.74575	3.8164	5.10851	5.98396
[3] ADPr_HCD_249_347_583 (DEKRSY) (+541.06)	sp|Q68D10|SPT2_HUMAN	2.59381	1.75326	4.38125	5.84906
[1] ADP-Ribosyl-EThcD (SRDEKY) (+541.06)	sp|Q68D10|SPT2_HUMAN	3.79066	3.49632	3.60376	5.60678
[4] ADP-Ribosyl-EThcD (SRDEKY) (+541.06)	sp|Q68D10|SPT2_HUMAN	4.23448	4.10629	5.289	5.84709
[1] ADPr_HCD_249_347_583 (DEKRSY) (+541.06)	sp|Q68D10|SPT2_HUMAN	4.33895	3.9081	4.25336	5.8752
[7] ADP-Ribosyl-EThcD (SRDEKY) (+541.06)	sp|Q68D10|SPT2_HUMAN	3.28953	3.01171	5.45289	5.7614
[1] ADPr_HCD_249_347_583 (DEKRSY) (+541.06)	sp|Q68D10|SPT2_HUMAN	2.95684	#NUM!	3.79043	5.42159
[3] ADP-Ribosyl-EThcD (SRDEKY) (+541.06)	sp|Q68D10|SPT2_HUMAN	2.9293	2.88214	3.05958	4.92258
[1] ADP-Ribosyl-EThcD (SRDEKY) (+541.06)	sp|Q68D10|SPT2_HUMAN	4.63479	4.29996	5.51328	6.54718
[5] ADP-Ribosyl-EThcD (SRDEKY) (+541.06)	sp|Q68D10|SPT2_HUMAN	3.90035	3.59866	5.28747	5.75554
[3] ADP-Ribosyl-EThcD (SRDEKY) (+541.06)	sp|Q68D10|SPT2_HUMAN	2.47447	2.43392	3.26416	5.24176
[24] ADP-Ribosyl-EThcD (SRDEKY) (+541.06)	sp|Q68D10|SPT2_HUMAN	2.47821	#NUM!	3.42681	5.2993
[1] ADPr_HCD_249_347_583 (DEKRSY) (+541.06)|[6] Oxidation (+15.99)	sp|Q68D10|SPT2_HUMAN	2.83387	0.708722	3.19984	4.59861
[1] ADPr_HCD_249_347_583 (DEKRSY) (+541.06)|[6] Oxidation (+15.99)	sp|Q68D10|SPT2_HUMAN	4.15524	3.91677	4.07238	5.22278
[1] ADP-Ribosyl-EThcD (SRDEKY) (+541.06)|[6] Oxidation (+15.99)	sp|Q68D10|SPT2_HUMAN	4.28664	3.7073	3.83683	5.8606
[3] ADP-Ribosyl-EThcD (SRDEKY) (+541.06)|[13] Oxidation (+15.99)	sp|Q68D10|SPT2_HUMAN	2.75679	2.29184	4.00868	5.04751
[1] ADPr_HCD_249_347_583 (DEKRSY) (+541.06)	sp|Q9UK61|TASOR_HUMAN	2.48553	3.12989	3.24292	4.3989
[4] ADPr_HCD_249_347_583 (DEKRSY) (+541.06)	sp|Q9UNS1|TIM_HUMAN	3.23025	2.86077	4.70336	4.96263
[4] ADPr_HCD_249_347_583 (DEKRSY) (+541.06)	sp|Q9UNS1|TIM_HUMAN	2.62441	2.45122	3.55779	4.44429
[3] ADPr_HCD_249_347_583 (DEKRSY) (+541.06)	sp|Q9UNS1|TIM_HUMAN	2.9944	2.58446	4.74349	4.95146
[11] ADP-Ribosyl-EThcD (SRDEKY) (+541.06)	sp|Q69YN4|VIR_HUMAN	3.81938	3.4753	5.03474	5.67231
[11] ADP-Ribosyl-EThcD (SRDEKY) (+541.06)	sp|Q69YN4|VIR_HUMAN	4.20271	4.13125	4.47422	5.13478
[20] ADPr_HCD_249_347_583 (DEKRSY) (+541.06)	sp|Q69YN4|VIR_HUMAN	3.10139	2.88989	2.07888	#NUM!
[1] ADPr_HCD_249_347_583 (DEKRSY) (+541.06)	sp|O95785|WIZ_HUMAN	#NUM!	#NUM!	#NUM!	4.51783
[1] ADPr_HCD_249_347_583 (DEKRSY) (+541.06)	sp|O95785|WIZ_HUMAN	#NUM!	#NUM!	#NUM!	4.6124
[3] ADP-Ribosyl-EThcD (SRDEKY) (+541.06)	sp|O95785|WIZ_HUMAN	2.96607	2.79262	2.95104	4.82709
[1] ADPr_HCD_249_347_583 (DEKRSY) (+541.06)	sp|O60232|ZNRD2_HUMAN	#NUM!	4.85209	#NUM!	2.39061
[1] ADPr_HCD_249_347_583 (DEKRSY) (+541.06)	sp|O60232|ZNRD2_HUMAN	#NUM!	3.46388	#NUM!	4.47269
[1] ADP-Ribosyl-EThcD (SRDEKY) (+541.06)	sp|P22061|PIMT_HUMAN	#NUM!	#NUM!	#NUM!	4.47021
[8] ADP-Ribosyl-EThcD (SRDEKY) (+541.06)	sp|P22061|PIMT_HUMAN	#NUM!	#NUM!	#NUM!	3.92521
[1] ADP-Ribosyl-EThcD (SRDEKY) (+541.06)	sp|P22061|PIMT_HUMAN	3.54726	4.69893	4.03375	4.90869
[1] ADP-Ribosyl-EThcD (SRDEKY) (+541.06)	sp|P22061|PIMT_HUMAN	3.77815	5.03438	3.82667	5.22924
[4] ADPr_HCD_249_347_583 (DEKRSY) (+541.06)	sp|Q58FF3|ENPLL_HUMAN	2.8789	2.78947	5.14772	5.74772
[3] ADPr_HCD_249_347_583 (DEKRSY) (+541.06)	sp|Q8N7H1|CL061_HUMAN	3.79023	4.23803	3.08452	5.1245
[4] ADP-Ribosyl-EThcD (SRDEKY) (+541.06)	sp|P14618|KPYM_HUMAN	2.3789	4.15818	2.68033	3.41024
[6] ADPr_HCD_249_347_583 (DEKRSY) (+541.06)	sp|Q9BXR0|TGT_HUMAN	4.07124	3.23191	3.29399	3.02658
[17] ADPr_HCD_249_347_583 (DEKRSY) (+541.06)	sp|Q96B01|R51A1_HUMAN	4.25371	3.17831	2.1938	3.77265
[2] ADPr_HCD_249_347_583 (DEKRSY) (+541.06)	sp|Q96B01|R51A1_HUMAN	2.27246	2.29236	2.64139	4.33906
[1] ADP-Ribosyl-EThcD (SRDEKY) (+541.06)	sp|Q96B01|R51A1_HUMAN	#NUM!	1.50974	2.75047	4.87524
[2] ADP-Ribosyl-EThcD (SRDEKY) (+541.06)	sp|Q96B01|R51A1_HUMAN	2.46821	3.01162	3.31092	5.1072
[7] ADPr_HCD_249_347_583 (DEKRSY) (+541.06)	sp|Q96B01|R51A1_HUMAN	#NUM!	#NUM!	3.76179	4.35235
[7] ADPr_HCD_249_347_583 (DEKRSY) (+541.06)	sp|Q96B01|R51A1_HUMAN	#NUM!	#NUM!	3.41246	4.93728
[2] ADPr_HCD_249_347_583 (DEKRSY) (+541.06)	sp|Q96B01|R51A1_HUMAN	2.12201	0.223186	2.19332	4.7989
[2] ADPr_HCD_249_347_583 (DEKRSY) (+541.06)	sp|Q96B01|R51A1_HUMAN	3.11152	2.82858	4.53181	5.21774
[2] ADPr_HCD_249_347_583 (DEKRSY) (+541.06)	sp|Q96B01|R51A1_HUMAN	2.09853	#NUM!	2.84377	3.94554
[2] ADPr_HCD_249_347_583 (DEKRSY) (+541.06)	sp|P35251|RFC1_HUMAN	3.59289	3.20441	3.14624	4.56346
[2] ADP-Ribosyl-EThcD (SRDEKY) (+541.06)	sp|P35251|RFC1_HUMAN	2.02239	2.92753	0.872816	5.58168
[2] ADP-Ribosyl-EThcD (SRDEKY) (+541.06)	sp|P35251|RFC1_HUMAN	1.41521	1.77258	#NUM!	5.11101
[9] ADP-Ribosyl-EThcD (SRDEKY) (+541.06)	sp|P35251|RFC1_HUMAN	#NUM!	3.07707	#NUM!	4.97722
[1] ADP-Ribosyl-EThcD (SRDEKY) (+541.06)	sp|P35251|RFC1_HUMAN	#NUM!	#NUM!	#NUM!	4.40652
[2] ADPr_HCD_249_347_583 (DEKRSY) (+541.06)	sp|P35251|RFC1_HUMAN	0.513701	#NUM!	#NUM!	3.31284
[1] ADPr_HCD_249_347_583 (DEKRSY) (+541.06)	sp|P35251|RFC1_HUMAN	1.60976	2.06707	4.4409	3.01188
[2] ADP-Ribosyl-EThcD (SRDEKY) (+541.06)	sp|P35251|RFC1_HUMAN	3.4637	5.24087	6.06096	7.2039
[1] ADPr_HCD_249_347_583 (DEKRSY) (+541.06)	sp|P35251|RFC1_HUMAN	3.36076	4.40017	5.26442	6.10528
[9] ADP-Ribosyl-EThcD (SRDEKY) (+541.06)	sp|P35251|RFC1_HUMAN	3.84768	4.17683	5.12089	5.5114
[1] ADP-Ribosyl-EThcD (SRDEKY) (+541.06)	sp|P35251|RFC1_HUMAN	1.32967	1.6808	3.03525	4.82542
[8] ADP-Ribosyl-EThcD (SRDEKY) (+541.06)	sp|P35251|RFC1_HUMAN	3.30404	4.29625	4.16269	5.24115
[3] ADPr_HCD_249_347_583 (DEKRSY) (+541.06)	sp|P35251|RFC1_HUMAN	2.23309	2.92817	3.95829	4.64828
[3] ADPr_HCD_249_347_583 (DEKRSY) (+541.06)	sp|P35251|RFC1_HUMAN	3.48345	4.31434	4.44827	4.91988
[3] ADPr_HCD_249_347_583 (DEKRSY) (+541.06)	sp|P35251|RFC1_HUMAN	2.55921	2.85374	3.39123	3.71584
[1] ADP-Ribosyl-EThcD (SRDEKY) (+541.06)	sp|P35251|RFC1_HUMAN	2.39333	#NUM!	2.86706	3.8305
[3] ADPr_HCD_249_347_583 (DEKRSY) (+541.06)	sp|P35251|RFC1_HUMAN	2.97693	2.3605	3.35833	4.44411
[1] ADP-Ribosyl-EThcD (SRDEKY) (+541.06)	sp|P35251|RFC1_HUMAN	3.48876	3.20926	4.41003	5.25016
[8] ADP-Ribosyl-EThcD (SRDEKY) (+541.06)	sp|P35251|RFC1_HUMAN	3.7371	3.42287	3.62825	4.98018
[17] ADP-Ribosyl-EThcD (SRDEKY) (+541.06)	sp|P35251|RFC1_HUMAN	2.51265	1.97973	2.46753	4.54944
[2] ADP-Ribosyl-EThcD (SRDEKY) (+541.06)	sp|P35251|RFC1_HUMAN	2.00392	1.64902	1.8294	4.17465
[1] ADP-Ribosyl-EThcD (SRDEKY) (+541.06)	sp|P35251|RFC1_HUMAN	1.92397	1.65178	5.34174	#NUM!
[3] ADP-Ribosyl-EThcD (SRDEKY) (+541.06)	sp|Q9BWE0|REPI1_HUMAN	2.58331	2.51069	4.11439	5.15068
[11] ADPr_HCD_249_347_583 (DEKRSY) (+541.06)	sp|Q15293|RCN1_HUMAN	3.68601	4.25264	3.74157	4.34661
[2] ADPr_HCD_249_347_583 (DEKRSY) (+541.06)	sp|P28749|RBL1_HUMAN	1.38476	2.69479	2.16421	4.15074
[1] ADP-Ribosyl-EThcD (SRDEKY) (+541.06)	sp|Q7Z5J4|RAI1_HUMAN	2.24434	2.28937	3.5862	5.25158
[1] ADP-Ribosyl-EThcD (SRDEKY) (+541.06)	sp|Q7Z5J4|RAI1_HUMAN	2.35182	2.21826	4.62739	5.46271
[1] ADP-Ribosyl-EThcD (SRDEKY) (+541.06)|[4] Oxidation (+15.99)	sp|Q7Z5J4|RAI1_HUMAN	3.44244	3.26657	4.48681	5.82793
[1] ADP-Ribosyl-EThcD (SRDEKY) (+541.06)	sp|Q5TBB1|RNH2B_HUMAN	1.61666	2.1541	2.25311	4.39307
[1] ADP-Ribosyl-EThcD (SRDEKY) (+541.06)	sp|Q5TBB1|RNH2B_HUMAN	2.88307	2.54425	3.73894	4.61832
[1] ADP-Ribosyl-EThcD (SRDEKY) (+541.06)	sp|O95707|RPP29_HUMAN	2.71575	2.73824	3.59072	4.38516
[1] ADP-Ribosyl-EThcD (SRDEKY) (+541.06)	sp|O95707|RPP29_HUMAN	2.97661	0.713335	3.35511	4.74774
[3] ADP-Ribosyl-EThcD (SRDEKY) (+541.06)	sp|Q99575|POP1_HUMAN	2.04383	2.22615	1.55764	5.68102
[1] ADP-Ribosyl-EThcD (SRDEKY) (+541.06)	sp|Q99575|POP1_HUMAN	1.85556	#NUM!	#NUM!	4.28746
[3] ADP-Ribosyl-EThcD (SRDEKY) (+541.06)	sp|Q99575|POP1_HUMAN	2.35254	2.55806	4.51253	3.26891
[5] ADPr_HCD_249_347_583 (DEKRSY) (+541.06)	sp|Q99575|POP1_HUMAN	2.09086	2.15909	4.70682	5.71838
[5] ADP-Ribosyl-EThcD (SRDEKY) (+541.06)	sp|Q99575|POP1_HUMAN	2.79823	2.97032	3.30064	4.76324
[9] ADPr_HCD_249_347_583 (DEKRSY) (+541.06)	sp|Q99575|POP1_HUMAN	2.8859	2.96876	4.14462	5.64207
[2] ADP-Ribosyl-EThcD (SRDEKY) (+541.06)	sp|Q99575|POP1_HUMAN	3.70663	3.6895	5.93301	6.69021
[17] ADP-Ribosyl-EThcD (SRDEKY) (+541.06)	sp|Q99575|POP1_HUMAN	2.16861	2.03157	4.60817	5.18208
[10] ADP-Ribosyl-EThcD (SRDEKY) (+541.06)	sp|Q99575|POP1_HUMAN	3.21441	2.86864	3.53213	5.12661
[10] ADP-Ribosyl-EThcD (SRDEKY) (+541.06)	sp|Q99575|POP1_HUMAN	3.15983	2.75649	4.72252	5.40945
[9] ADPr_HCD_249_347_583 (DEKRSY) (+541.06)	sp|Q99575|POP1_HUMAN	2.60026	#NUM!	4.6187	5.49106
[1] ADPr_HCD_249_347_583 (DEKRSY) (+541.06)	sp|O76021|RL1D1_HUMAN	3.2074	3.67605	6.22033	5.2721
[6] ADPr_HCD_249_347_583 (DEKRSY) (+541.06)|[7] ADPr_HCD_249_347_583 (DEKRSY) (+541.06)	sp|O76021|RL1D1_HUMAN	1.47838	1.77086	1.60506	5.87274
[2] ADPr_HCD_249_347_583 (DEKRSY) (+541.06)	sp|Q14684|RRP1B_HUMAN	-0.610196	#NUM!	#NUM!	4.12735
[1] ADPr_HCD_249_347_583 (DEKRSY) (+541.06)	sp|Q14684|RRP1B_HUMAN	2.03798	1.95766	3.08623	4.44795
[4] ADPr_HCD_249_347_583 (DEKRSY) (+541.06)	sp|Q92979|NEP1_HUMAN	2.07463	2.41345	4.98526	5.53328
[4] ADPr_HCD_249_347_583 (DEKRSY) (+541.06)	sp|Q92979|NEP1_HUMAN	2.47775	2.48419	3.13941	4.16292
[4] ADPr_HCD_249_347_583 (DEKRSY) (+541.06)	sp|Q92979|NEP1_HUMAN	2.91161	2.99424	4.29833	4.93763
[14] ADP-Ribosyl-EThcD (SRDEKY) (+541.06)	sp|Q9Y3A4|RRP7A_HUMAN	3.72754	3.41937	4.88637	5.58313
[2] ADPr_HCD_249_347_583 (DEKRSY) (+541.06)	sp|Q15050|RRS1_HUMAN	2.07684	2.09027	2.72074	4.64513
[3] ADP-Ribosyl-EThcD (SRDEKY) (+541.06)	sp|Q15050|RRS1_HUMAN	2.99468	3.04271	3.47183	4.63008
[2] ADPr_HCD_249_347_583 (DEKRSY) (+541.06)	sp|Q15050|RRS1_HUMAN	3.30605	2.61803	3.38713	4.7167
[1] ADPr_HCD_249_347_583 (DEKRSY) (+541.06)	sp|Q96E39|RMXL1_HUMAN	1.78345	2.16637	0.844911	5.52486
[2] ADPr_HCD_249_347_583 (DEKRSY) (+541.06)	sp|Q96E39|RMXL1_HUMAN	1.40756	2.12433	#NUM!	5.47196
[1] ADPr_HCD_249_347_583 (DEKRSY) (+541.06)	sp|Q96E39|RMXL1_HUMAN	1.61789	2.32831	4.35396	3.87386
[1] ADPr_HCD_249_347_583 (DEKRSY) (+541.06)	sp|Q96E39|RMXL1_HUMAN	2.60905	3.32021	2.83534	5.2245
[1] ADPr_HCD_249_347_583 (DEKRSY) (+541.06)	sp|Q96E39|RMXL1_HUMAN	3.51382	3.89718	3.74503	4.86859
[6] ADPr_HCD_249_347_583 (DEKRSY) (+541.06)	sp|Q96E39|RMXL1_HUMAN	2.15409	2.75259	4.1238	5.03541
[6] ADPr_HCD_249_347_583 (DEKRSY) (+541.06)	sp|Q96E39|RMXL1_HUMAN	2.00299	2.68511	3.67607	4.91108
[1] ADP-Ribosyl-EThcD (SRDEKY) (+541.06)	sp|Q96E39|RMXL1_HUMAN	2.45909	2.59814	4.53763	5.03173
[6] ADPr_HCD_249_347_583 (DEKRSY) (+541.06)	sp|Q96E39|RMXL1_HUMAN	2.13308	2.35309	4.60171	5.04048
[6] ADPr_HCD_249_347_583 (DEKRSY) (+541.06)	sp|Q96E39|RMXL1_HUMAN	2.32614	2.58792	3.56088	4.69929
[10] ADPr_HCD_249_347_583 (DEKRSY) (+541.06)|[15] Oxidation (+15.99)	sp|Q96E39|RMXL1_HUMAN	2.32358	2.61328	3.8267	4.5704
[5] ADPr_HCD_249_347_583 (DEKRSY) (+541.06)	sp|Q96E39|RMXL1_HUMAN	2.82544	2.34252	3.55372	4.72303
[1] ADPr_HCD_249_347_583 (DEKRSY) (+541.06)|[5] Oxidation (+15.99)	sp|Q96E39|RMXL1_HUMAN	1.93449	#NUM!	-0.766582	4.65616
[2] ADPr_HCD_249_347_583 (DEKRSY) (+541.06)	sp|Q96E39|RMXL1_HUMAN	-0.251203	0.641871	3.38248	#NUM!
[1] ADPr_HCD_249_347_583 (DEKRSY) (+541.06)	sp|Q9H0A0|NAT10_HUMAN	3.0955	3.49272	2.96166	4.1837
[12] ADP-Ribosyl-EThcD (SRDEKY) (+541.06)	sp|Q9H0A0|NAT10_HUMAN	3.59531	3.14385	4.50274	4.92462
[1] ADP-Ribosyl-EThcD (SRDEKY) (+541.06)	sp|Q6P6C2|ALKB5_HUMAN	4.17673	3.97853	4.68958	5.42316
[23] ADPr_HCD_249_347_583 (DEKRSY) (+541.06)	sp|Q6P6C2|ALKB5_HUMAN	2.94319	2.86378	3.03777	4.45889
[1] ADPr_HCD_249_347_583 (DEKRSY) (+541.06)	sp|Q9GZR2|REXO4_HUMAN	3.48222	3.77582	3.46176	4.95076
[1] ADP-Ribosyl-EThcD (SRDEKY) (+541.06)	sp|Q9GZR2|REXO4_HUMAN	2.47464	2.77755	2.88303	4.41716
[2] ADP-Ribosyl-EThcD (SRDEKY) (+541.06)	sp|Q9GZR2|REXO4_HUMAN	#NUM!	0.835754	2.47365	4.3216
[1] ADP-Ribosyl-EThcD (SRDEKY) (+541.06)	sp|Q9GZR2|REXO4_HUMAN	3.87104	3.73939	4.45346	5.35984
[1] ADP-Ribosyl-EThcD (SRDEKY) (+541.06)	sp|Q9BTL3|RAMAC_HUMAN	3.17021	2.36424	4.21983	4.59031
[N-term] Acetyl (+42.01)|[18] ADPr_HCD_249_347_583 (DEKRSY) (+541.06)	sp|P55199|ELL_HUMAN	4.28039	4.19163	3.78479	3.92852
[1] ADP-Ribosyl-EThcD (SRDEKY) (+541.06)	sp|P55199|ELL_HUMAN	2.80264	5.17331	3.04196	4.6765
[1] ADP-Ribosyl-EThcD (SRDEKY) (+541.06)	sp|P55199|ELL_HUMAN	#NUM!	4.39319	3.3804	4.49808
[1] ADPr_HCD_249_347_583 (DEKRSY) (+541.06)	sp|P55199|ELL_HUMAN	2.77872	0.0990265	3.45363	4.67973
[1] ADP-Ribosyl-EThcD (SRDEKY) (+541.06)	sp|Q92541|RTF1_HUMAN	1.84423	2.05704	3.76555	4.72988
[1] ADPr_HCD_249_347_583 (DEKRSY) (+541.06)	sp|P38159|RBMX_HUMAN	1.46682	0.9533	#NUM!	5.69002
[1] ADPr_HCD_249_347_583 (DEKRSY) (+541.06)	sp|P38159|RBMX_HUMAN	1.78345	2.16637	0.844911	5.52486
[2] ADPr_HCD_249_347_583 (DEKRSY) (+541.06)	sp|P38159|RBMX_HUMAN	1.40756	2.12433	#NUM!	5.47196
[4] ADPr_HCD_249_347_583 (DEKRSY) (+541.06)	sp|P38159|RBMX_HUMAN	1.45242	1.66051	1.37354	4.12792
[1] ADPr_HCD_249_347_583 (DEKRSY) (+541.06)	sp|P38159|RBMX_HUMAN	1.61789	2.32831	4.35396	3.87386
[5] ADPr_HCD_249_347_583 (DEKRSY) (+541.06)	sp|P38159|RBMX_HUMAN	2.93385	3.64773	4.19853	3.89224
[1] ADPr_HCD_249_347_583 (DEKRSY) (+541.06)	sp|P38159|RBMX_HUMAN	3.10483	3.86638	5.25675	6.57976
[1] ADPr_HCD_249_347_583 (DEKRSY) (+541.06)	sp|P38159|RBMX_HUMAN	3.0444	4.44191	5.15604	6.44494
[2] ADPr_HCD_249_347_583 (DEKRSY) (+541.06)	sp|P38159|RBMX_HUMAN	3.35005	3.3936	6.03835	6.53888
[3] ADP-Ribosyl-EThcD (SRDEKY) (+541.06)	sp|P38159|RBMX_HUMAN	3.6445	4.20222	5.90873	6.1165
[1] ADP-Ribosyl-EThcD (SRDEKY) (+541.06)	sp|P38159|RBMX_HUMAN	2.75324	3.21908	5.41381	6.48452
[1] ADP-Ribosyl-EThcD (SRDEKY) (+541.06)	sp|P38159|RBMX_HUMAN	1.86924	2.93421	2.22782	6.12355
[2] ADP-Ribosyl-EThcD (SRDEKY) (+541.06)	sp|P38159|RBMX_HUMAN	1.33933	2.64426	4.70312	4.98597
[6] ADPr_HCD_249_347_583 (DEKRSY) (+541.06)	sp|P38159|RBMX_HUMAN	2.15409	2.75259	4.1238	5.03541
[6] ADPr_HCD_249_347_583 (DEKRSY) (+541.06)	sp|P38159|RBMX_HUMAN	2.00299	2.68511	3.67607	4.91108
[5] ADP-Ribosyl-EThcD (SRDEKY) (+541.06)	sp|P38159|RBMX_HUMAN	3.06724	3.21521	4.16947	5.15242
[1] ADPr_HCD_249_347_583 (DEKRSY) (+541.06)	sp|P38159|RBMX_HUMAN	0.56419	1.3116	1.99244	5.12112
[1] ADP-Ribosyl-EThcD (SRDEKY) (+541.06)	sp|P38159|RBMX_HUMAN	2.45909	2.59814	4.53763	5.03173
[6] ADPr_HCD_249_347_583 (DEKRSY) (+541.06)	sp|P38159|RBMX_HUMAN	2.13308	2.35309	4.60171	5.04048
[6] ADPr_HCD_249_347_583 (DEKRSY) (+541.06)	sp|P38159|RBMX_HUMAN	2.32614	2.58792	3.56088	4.69929
[14] ADP-Ribosyl-EThcD (SRDEKY) (+541.06)	sp|P38159|RBMX_HUMAN	2.06579	2.47515	3.99488	4.50256
[10] ADPr_HCD_249_347_583 (DEKRSY) (+541.06)|[15] Oxidation (+15.99)	sp|P38159|RBMX_HUMAN	2.32358	2.61328	3.8267	4.5704
[11] ADP-Ribosyl-EThcD (SRDEKY) (+541.06)	sp|P38159|RBMX_HUMAN	2.93281	2.74399	4.6043	2.81455
[2] ADPr_HCD_249_347_583 (DEKRSY) (+541.06)	sp|P38159|RBMX_HUMAN	3.40939	2.94327	5.27872	6.49228
[14] ADP-Ribosyl-EThcD (SRDEKY) (+541.06)	sp|P38159|RBMX_HUMAN	3.74375	3.70362	3.72441	3.99972
[11] ADP-Ribosyl-EThcD (SRDEKY) (+541.06)	sp|P38159|RBMX_HUMAN	3.12165	2.7628	5.1918	5.23947
[5] ADP-Ribosyl-EThcD (SRDEKY) (+541.06)	sp|P38159|RBMX_HUMAN	2.78831	2.47937	4.38652	4.75229
[2] ADPr_HCD_249_347_583 (DEKRSY) (+541.06)	sp|P38159|RBMX_HUMAN	2.33953	2.05698	4.17054	4.97464
[1] ADP-Ribosyl-EThcD (SRDEKY) (+541.06)	sp|P38159|RBMX_HUMAN	1.45638	#NUM!	2.44423	4.7428
[5] ADPr_HCD_249_347_583 (DEKRSY) (+541.06)	sp|P38159|RBMX_HUMAN	2.82544	2.34252	3.55372	4.72303
[1] ADPr_HCD_249_347_583 (DEKRSY) (+541.06)|[5] Oxidation (+15.99)	sp|P38159|RBMX_HUMAN	1.93449	#NUM!	-0.766582	4.65616
[2] ADPr_HCD_249_347_583 (DEKRSY) (+541.06)	sp|P38159|RBMX_HUMAN	-0.251203	0.641871	3.38248	#NUM!
[1] ADPr_HCD_249_347_583 (DEKRSY) (+541.06)|[6] Oxidation (+15.99)	sp|O75526|RMXL2_HUMAN	2.0712	1.43486	2.75541	5.30739
[2] ADPr_HCD_249_347_583 (DEKRSY) (+541.06)	sp|Q96PK6|RBM14_HUMAN	3.04519	3.24201	3.96873	5.16541
[2] ADPr_HCD_249_347_583 (DEKRSY) (+541.06)	sp|Q96PK6|RBM14_HUMAN	3.73684	3.38546	4.041	5.01948
[7] ADP-Ribosyl-EThcD (SRDEKY) (+541.06)	sp|Q96T37|RBM15_HUMAN	2.47513	2.75338	0.945407	4.58298
[8] ADP-Ribosyl-EThcD (SRDEKY) (+541.06)	sp|Q96T37|RBM15_HUMAN	2.35162	2.42409	3.95897	2.26147
[7] ADPr_HCD_249_347_583 (DEKRSY) (+541.06)	sp|Q9NW13|RBM28_HUMAN	3.3009	#NUM!	#NUM!	#NUM!
[4] ADPr_HCD_249_347_583 (DEKRSY) (+541.06)	sp|Q9NW13|RBM28_HUMAN	5.28175	5.58649	5.85428	5.95744
[3] ADP-Ribosyl-EThcD (SRDEKY) (+541.06)	sp|Q9NW13|RBM28_HUMAN	2.30006	2.37886	3.05374	4.89356
[4] ADP-Ribosyl-EThcD (SRDEKY) (+541.06)	sp|Q9NW13|RBM28_HUMAN	2.84356	2.83544	3.54786	5.35542
[6] ADPr_HCD_249_347_583 (DEKRSY) (+541.06)	sp|P35637|FUS_HUMAN	1.92356	2.04326	2.48861	4.37657
[1] ADPr_HCD_249_347_583 (DEKRSY) (+541.06)	sp|P35637|FUS_HUMAN	#NUM!	0.678439	2.05172	3.72633
[1] ADPr_HCD_249_347_583 (DEKRSY) (+541.06)	sp|Q15287|RNPS1_HUMAN	3.85702	4.18522	6.2131	5.07115
[1] ADPr_HCD_249_347_583 (DEKRSY) (+541.06)	sp|Q15287|RNPS1_HUMAN	3.4136	4.07315	4.03625	5.39135
[1] ADPr_HCD_249_347_583 (DEKRSY) (+541.06)	sp|Q15287|RNPS1_HUMAN	2.48633	2.82429	4.31239	4.86849
[1] ADPr_HCD_249_347_583 (DEKRSY) (+541.06)	sp|Q15287|RNPS1_HUMAN	3.79294	2.93682	3.22543	4.45204
[12] ADPr_HCD_249_347_583 (DEKRSY) (+541.06)	sp|Q86SE5|RALYL_HUMAN	3.05797	2.0494	3.36253	4.36451
[1] ADP-Ribosyl-EThcD (SRDEKY) (+541.06)	sp|Q9BRU9|UTP23_HUMAN	2.81426	2.76442	2.62336	4.06879
[1] ADP-Ribosyl-EThcD (SRDEKY) (+541.06)	sp|Q9BRU9|UTP23_HUMAN	3.09647	3.30598	3.59846	5.03771
[3] ADP-Ribosyl-EThcD (SRDEKY) (+541.06)	sp|Q9BRU9|UTP23_HUMAN	2.0249	2.2839	3.48307	4.40358
[1] ADPr_HCD_249_347_583 (DEKRSY) (+541.06)	sp|Q9BRU9|UTP23_HUMAN	3.78597	3.3474	3.43989	4.98262
[1] ADP-Ribosyl-EThcD (SRDEKY) (+541.06)	sp|Q9BRU9|UTP23_HUMAN	3.61241	3.42664	4.4122	5.21997
[1] ADPr_HCD_249_347_583 (DEKRSY) (+541.06)	sp|Q9BRU9|UTP23_HUMAN	3.74181	3.26664	3.48362	4.257
[6] ADP-Ribosyl-EThcD (SRDEKY) (+541.06)	sp|Q5JTH9|RRP12_HUMAN	2.72358	2.44149	#NUM!	3.24055
[1] ADP-Ribosyl-EThcD (SRDEKY) (+541.06)	sp|Q5JTH9|RRP12_HUMAN	2.21752	2.41668	2.7346	4.99069
[3] ADP-Ribosyl-EThcD (SRDEKY) (+541.06)	sp|Q5JTH9|RRP12_HUMAN	1.83653	3.38976	3.30728	4.5753
[3] ADPr_HCD_249_347_583 (DEKRSY) (+541.06)	sp|Q5JTH9|RRP12_HUMAN	1.46065	#NUM!	2.41354	#NUM!
[7] ADPr_HCD_249_347_583 (DEKRSY) (+541.06)	sp|Q9Y3B9|RRP15_HUMAN	3.21644	2.85373	1.01828	4.99083
[3] ADPr_HCD_249_347_583 (DEKRSY) (+541.06)	sp|Q9Y3B9|RRP15_HUMAN	2.32493	#NUM!	#NUM!	4.7454
[3] ADP-Ribosyl-EThcD (SRDEKY) (+541.06)	sp|Q9Y3B9|RRP15_HUMAN	3.22564	2.7469	1.85062	4.44752
[3] ADP-Ribosyl-EThcD (SRDEKY) (+541.06)	sp|Q9Y3B9|RRP15_HUMAN	3.51748	3.64961	4.33733	4.9493
[1] ADPr_HCD_249_347_583 (DEKRSY) (+541.06)	sp|Q9Y3B9|RRP15_HUMAN	1.829	2.53003	3.65447	3.95995
[3] ADPr_HCD_249_347_583 (DEKRSY) (+541.06)	sp|Q9Y3B9|RRP15_HUMAN	2.67637	#NUM!	0.434893	4.69423
[3] ADPr_HCD_249_347_583 (DEKRSY) (+541.06)	sp|Q9Y3B9|RRP15_HUMAN	1.50931	#NUM!	3.3278	#NUM!
[3] ADP-Ribosyl-EThcD (SRDEKY) (+541.06)	sp|Q9Y3B9|RRP15_HUMAN	2.65493	3.00209	4.32954	2.33263
[13] ADP-Ribosyl-EThcD (SRDEKY) (+541.06)	sp|Q8N5C6|SRBD1_HUMAN	1.67319	2.47113	3.73958	4.37004
[1] ADP-Ribosyl-EThcD (SRDEKY) (+541.06)	sp|Q9NWH9|SLTM_HUMAN	#NUM!	3.03616	#NUM!	5.93523
[14] ADPr_HCD_249_347_583 (DEKRSY) (+541.06)	sp|Q9NWH9|SLTM_HUMAN	#NUM!	#NUM!	#NUM!	4.97658
[14] ADP-Ribosyl-EThcD (SRDEKY) (+541.06)|[18] Oxidation (+15.99)	sp|Q9NWH9|SLTM_HUMAN	#NUM!	#NUM!	#NUM!	3.67764
[5] ADPr_HCD_249_347_583 (DEKRSY) (+541.06)	sp|Q9NWH9|SLTM_HUMAN	#NUM!	0.933311	#NUM!	4.21839
[1] ADP-Ribosyl-EThcD (SRDEKY) (+541.06)	sp|Q9NWH9|SLTM_HUMAN	#NUM!	3.95411	3.65978	6.47518
[1] ADP-Ribosyl-EThcD (SRDEKY) (+541.06)	sp|Q9NWH9|SLTM_HUMAN	#NUM!	0.553352	3.56256	5.11886
[2] ADP-Ribosyl-EThcD (SRDEKY) (+541.06)	sp|Q9NWH9|SLTM_HUMAN	3.58081	3.60463	4.85968	6.28377
[14] ADP-Ribosyl-EThcD (SRDEKY) (+541.06)|[18] Oxidation (+15.99)	sp|Q9NWH9|SLTM_HUMAN	#NUM!	3.02819	3.16293	4.76798
[1] ADP-Ribosyl-EThcD (SRDEKY) (+541.06)	sp|Q9NWH9|SLTM_HUMAN	3.40645	3.14398	4.41693	6.17743
[2] ADP-Ribosyl-EThcD (SRDEKY) (+541.06)	sp|Q9NWH9|SLTM_HUMAN	3.27577	3.10251	4.35134	5.86329
[1] ADP-Ribosyl-EThcD (SRDEKY) (+541.06)	sp|Q9NWH9|SLTM_HUMAN	1.1879	#NUM!	1.27212	4.83168
[5] ADPr_HCD_249_347_583 (DEKRSY) (+541.06)	sp|Q9NWH9|SLTM_HUMAN	2.61175	1.85755	3.00407	4.8133
[5] ADPr_HCD_249_347_583 (DEKRSY) (+541.06)	sp|Q9NWH9|SLTM_HUMAN	2.28491	2.07534	3.32546	4.5085
[1] ADPr_HCD_249_347_583 (DEKRSY) (+541.06)	sp|Q9NWH9|SLTM_HUMAN	2.27616	0.869359	3.62134	#NUM!
[6] ADPr_HCD_249_347_583 (DEKRSY) (+541.06)	sp|P82979|SARNP_HUMAN	2.66592	2.7559	2.6217	5.02687
[5] ADPr_HCD_249_347_583 (DEKRSY) (+541.06)	sp|P82979|SARNP_HUMAN	2.97878	3.41162	4.22417	4.60511
[4] ADPr_HCD_249_347_583 (DEKRSY) (+541.06)	sp|P82979|SARNP_HUMAN	3.34173	3.62649	5.05959	5.63461
[6] ADPr_HCD_249_347_583 (DEKRSY) (+541.06)	sp|P82979|SARNP_HUMAN	3.09137	3.31281	3.75708	4.7658
[6] ADPr_HCD_249_347_583 (DEKRSY) (+541.06)	sp|P82979|SARNP_HUMAN	2.29621	2.51083	4.62105	4.70583
[6] ADPr_HCD_249_347_583 (DEKRSY) (+541.06)	sp|P82979|SARNP_HUMAN	2.95969	2.92919	4.89722	5.06556
[6] ADP-Ribosyl-EThcD (SRDEKY) (+541.06)	sp|P82979|SARNP_HUMAN	2.21413	1.82346	2.48056	4.73747
[1] ADP-Ribosyl-EThcD (SRDEKY) (+541.06)	sp|Q15424|SAFB1_HUMAN	3.2137	3.02963	3.18535	5.17385
[1] ADPr_HCD_249_347_583 (DEKRSY) (+541.06)	sp|Q14151|SAFB2_HUMAN	#NUM!	#NUM!	#NUM!	4.59052
[7] ADP-Ribosyl-EThcD (SRDEKY) (+541.06)	sp|Q14151|SAFB2_HUMAN	2.20066	0.865592	2.96226	4.44091
[1] ADPr_HCD_249_347_583 (DEKRSY) (+541.06)	REV_sp|Q8NFY4|SEM6D_HUMAN	2.98913	3.55338	3.94838	4.54368
[1] ADPr_HCD_249_347_583 (DEKRSY) (+541.06)	REV_sp|Q8NFY4|SEM6D_HUMAN	3.46544	3.64887	4.19414	5.00626
[2] ADP-Ribosyl-EThcD (SRDEKY) (+541.06)	sp|Q9H4L4|SENP3_HUMAN	2.63214	4.41742	4.76762	5.4828
[1] ADP-Ribosyl-EThcD (SRDEKY) (+541.06)	sp|Q9H4L4|SENP3_HUMAN	2.84037	3.48614	3.99696	5.24797
[13] ADPr_HCD_249_347_583 (DEKRSY) (+541.06)|[15] ADPr_HCD_249_347_583 (DEKRSY) (+541.06)	sp|Q15019|SEPT2_HUMAN	2.84628	2.44759	1.34308	5.92994
[13] ADPr_HCD_249_347_583 (DEKRSY) (+541.06)|[15] ADPr_HCD_249_347_583 (DEKRSY) (+541.06)	sp|Q15019|SEPT2_HUMAN	2.91251	2.57347	3.60843	5.99643
[2] Oxidation (+15.99)|[5] ADPr_HCD_249_347_583 (DEKRSY) (+541.06)|[8] Oxidation (+15.99)	sp|Q14141|SEPT6_HUMAN	4.61364	4.49504	4.77543	4.46855
[1] ADPr_HCD_249_347_583 (DEKRSY) (+541.06)	sp|Q8IYB3|SRRM1_HUMAN	1.60976	2.06707	4.4409	3.01188
[2] ADPr_HCD_249_347_583 (DEKRSY) (+541.06)	sp|Q9UQ35|SRRM2_HUMAN	1.47398	3.07836	1.55498	4.59204
[19] ADPr_HCD_249_347_583 (DEKRSY) (+541.06)	sp|Q9UQ35|SRRM2_HUMAN	4.69851	2.89692	3.62294	3.19068
[1] ADPr_HCD_249_347_583 (DEKRSY) (+541.06)	sp|Q07955|SRSF1_HUMAN	1.60976	2.06707	4.4409	3.01188
[1] ADPr_HCD_249_347_583 (DEKRSY) (+541.06)	sp|O75494|SRS10_HUMAN	1.60976	2.06707	4.4409	3.01188
[N-term] Acetyl (+42.01)|[4] ADPr_HCD_249_347_583 (DEKRSY) (+541.06)|[12] Oxidation (+15.99)	sp|Q01130|SRSF2_HUMAN	4.59496	4.30444	4.23469	5.20136
[N-term] Acetyl (+42.01)|[1] ADP-Ribosyl-EThcD (SRDEKY) (+541.06)	sp|Q01130|SRSF2_HUMAN	2.67506	2.78514	2.46106	5.2573
[N-term] Acetyl (+42.01)|[10] ADPr_HCD_249_347_583 (DEKRSY) (+541.06)|[12] Oxidation (+15.99)	sp|Q01130|SRSF2_HUMAN	3.08039	3.03039	2.98656	4.79763
[N-term] Acetyl (+42.01)|[1] ADP-Ribosyl-EThcD (SRDEKY) (+541.06)	sp|Q01130|SRSF2_HUMAN	3.70035	4.9028	6.27967	7.29244
[N-term] Acetyl (+42.01)|[1] ADP-Ribosyl-EThcD (SRDEKY) (+541.06)|[12] Oxidation (+15.99)	sp|Q01130|SRSF2_HUMAN	3.73112	3.79794	5.40859	6.53715
[N-term] Acetyl (+42.01)|[4] ADP-Ribosyl-EThcD (SRDEKY) (+541.06)	sp|Q01130|SRSF2_HUMAN	3.69966	4.45057	5.80654	6.73188
[N-term] Acetyl (+42.01)|[1] ADP-Ribosyl-EThcD (SRDEKY) (+541.06)|[12] Oxidation (+15.99)	sp|Q01130|SRSF2_HUMAN	5.27916	5.2121	5.90741	6.76739
[N-term] Acetyl (+42.01)|[4] ADP-Ribosyl-EThcD (SRDEKY) (+541.06)|[12] Oxidation (+15.99)	sp|Q01130|SRSF2_HUMAN	4.24763	4.1062	5.36107	6.2856
[N-term] Acetyl (+42.01)|[4] ADP-Ribosyl-EThcD (SRDEKY) (+541.06)|[12] Oxidation (+15.99)	sp|Q01130|SRSF2_HUMAN	3.82749	3.47718	4.8642	6.23124
[N-term] Acetyl (+42.01)|[12] Oxidation (+15.99)|[16] ADPr_HCD_249_347_583 (DEKRSY) (+541.06)	sp|Q01130|SRSF2_HUMAN	3.99025	3.56275	3.72332	4.96943
[10] ADPr_HCD_249_347_583 (DEKRSY) (+541.06)	sp|Q01130|SRSF2_HUMAN	2.11692	1.98427	3.82657	1.82919
[1] ADPr_HCD_249_347_583 (DEKRSY) (+541.06)	sp|Q08170|SRSF4_HUMAN	3.07577	3.33727	3.96149	4.71444
[1] ADPr_HCD_249_347_583 (DEKRSY) (+541.06)	sp|Q08170|SRSF4_HUMAN	2.50703	1.81075	3.98096	4.48381
[12] ADPr_HCD_249_347_583 (DEKRSY) (+541.06)	sp|Q9BRL6|SRSF8_HUMAN	2.39945	3.5962	3.12032	3.81167
[5] ADPr_HCD_249_347_583 (DEKRSY) (+541.06)	sp|Q9BRL6|SRSF8_HUMAN	3.07732	1.63638	4.24003	5.24557
[1] ADPr_HCD_249_347_583 (DEKRSY) (+541.06)	sp|Q13177|PAK2_HUMAN	2.47298	2.61823	3.48974	4.74675
[2] ADPr_HCD_249_347_583 (DEKRSY) (+541.06)	sp|Q13523|PRP4B_HUMAN	2.02097	1.93046	3.70713	#NUM!
[1] ADP-Ribosyl-EThcD (SRDEKY) (+541.06)	sp|Q8NEF9|SRFB1_HUMAN	3.07466	3.02203	4.42127	4.70824
[1] ADPr_HCD_249_347_583 (DEKRSY) (+541.06)	sp|Q9UHB9|SRP68_HUMAN	1.6507	2.63088	3.27175	4.52838
[9] Oxidation (+15.99)|[16] Oxidation (+15.99)|[31] Oxidation (+15.99)|[36] ADPr_HCD_249_347_583 (DEKRSY) (+541.06)	sp|P40763|STAT3_HUMAN	3.98866	3.36989	4.61393	4.42003
[1] ADPr_HCD_249_347_583 (DEKRSY) (+541.06)	sp|O43166|SI1L1_HUMAN	2.98913	3.55338	3.94838	4.54368
[1] ADPr_HCD_249_347_583 (DEKRSY) (+541.06)	sp|O43166|SI1L1_HUMAN	3.46544	3.64887	4.19414	5.00626
[1] ADP-Ribosyl-EThcD (SRDEKY) (+541.06)	sp|Q9NTI5|PDS5B_HUMAN	2.44011	3.01377	#NUM!	4.50936
[1] ADP-Ribosyl-EThcD (SRDEKY) (+541.06)	sp|Q9NTI5|PDS5B_HUMAN	#NUM!	2.54393	3.45354	5.714
[1] ADP-Ribosyl-EThcD (SRDEKY) (+541.06)	sp|Q9NTI5|PDS5B_HUMAN	1.79068	1.38825	4.0484	5.26293
[14] ADP-Ribosyl-EThcD (SRDEKY) (+541.06)	sp|Q9NTI5|PDS5B_HUMAN	2.8036	2.76523	4.2223	5.00272
[14] ADP-Ribosyl-EThcD (SRDEKY) (+541.06)	sp|Q9NTI5|PDS5B_HUMAN	2.39033	1.53119	3.93314	4.5338
[13] ADP-Ribosyl-EThcD (SRDEKY) (+541.06)	sp|Q9NTI5|PDS5B_HUMAN	2.6614	2.18027	3.61138	4.41582
[2] ADPr_HCD_249_347_583 (DEKRSY) (+541.06)	sp|P84101|SERF2_HUMAN	-0.384259	#NUM!	#NUM!	3.83978
[6] ADP-Ribosyl-EThcD (SRDEKY) (+541.06)	sp|P84101|SERF2_HUMAN	4.04096	2.75463	3.51898	5.14474
[7] ADP-Ribosyl-EThcD (SRDEKY) (+541.06)	sp|P84101|SERF2_HUMAN	3.66788	3.64815	3.81469	3.08314
[1] ADPr_HCD_249_347_583 (DEKRSY) (+541.06)	sp|P84101|SERF2_HUMAN	3.61415	3.48588	4.00243	3.03662
[1] ADPr_HCD_249_347_583 (DEKRSY) (+541.06)	sp|P62316|SMD2_HUMAN	2.66572	3.02017	2.78372	4.99063
[1] ADPr_HCD_249_347_583 (DEKRSY) (+541.06)	sp|O75691|UTP20_HUMAN	3.47032	4.00591	3.93993	5.70915
[1] ADPr_HCD_249_347_583 (DEKRSY) (+541.06)	sp|O75691|UTP20_HUMAN	4.54826	4.29786	4.93096	5.86644
[1] ADP-Ribosyl-EThcD (SRDEKY) (+541.06)	sp|Q8IX21|SLF2_HUMAN	3.08044	2.9868	4.14063	4.53084
[11] ADP-Ribosyl-EThcD (SRDEKY) (+541.06)	sp|Q13573|SNW1_HUMAN	#NUM!	2.29554	3.81594	4.66869
[11] ADP-Ribosyl-EThcD (SRDEKY) (+541.06)	sp|Q13573|SNW1_HUMAN	1.69055	1.78026	1.9254	4.4643
[10] ADP-Ribosyl-EThcD (SRDEKY) (+541.06)	sp|Q13573|SNW1_HUMAN	#NUM!	2.93397	4.34988	#NUM!
[22] ADPr_HCD_249_347_583 (DEKRSY) (+541.06)	sp|Q13733|AT1A4_HUMAN	4.53134	4.39951	5.21817	5.55078
[1] ADP-Ribosyl-EThcD (SRDEKY) (+541.06)	sp|Q9BQ15|SOSB1_HUMAN	#NUM!	#NUM!	#NUM!	4.67473
[1] ADP-Ribosyl-EThcD (SRDEKY) (+541.06)	sp|Q9NUQ6|SPS2L_HUMAN	2.85074	2.29732	1.93328	5.50681
[1] ADP-Ribosyl-EThcD (SRDEKY) (+541.06)	sp|Q9NUQ6|SPS2L_HUMAN	1.43695	-3.07252	2.82126	4.99671
[1] ADPr_HCD_249_347_583 (DEKRSY) (+541.06)	sp|Q9C093|SPEF2_HUMAN	3.04519	3.24201	3.96873	5.16541
[1] ADPr_HCD_249_347_583 (DEKRSY) (+541.06)	sp|Q9C093|SPEF2_HUMAN	3.62342	3.78981	4.36489	4.64518
[1] ADPr_HCD_249_347_583 (DEKRSY) (+541.06)	sp|Q9C093|SPEF2_HUMAN	3.73684	3.38546	4.041	5.01948
[1] ADP-Ribosyl-EThcD (SRDEKY) (+541.06)	sp|Q9Y657|SPIN1_HUMAN	3.28353	4.3553	4.41036	5.30975
[2] ADP-Ribosyl-EThcD (SRDEKY) (+541.06)	sp|Q9Y657|SPIN1_HUMAN	2.70224	3.13415	2.88475	4.54817
[1] ADP-Ribosyl-EThcD (SRDEKY) (+541.06)	sp|Q9Y657|SPIN1_HUMAN	3.0434	2.52306	4.16213	5.35765
[3] ADP-Ribosyl-EThcD (SRDEKY) (+541.06)	sp|Q13838|DX39B_HUMAN	3.61004	3.74593	3.61247	4.2515
[1] ADP-Ribosyl-EThcD (SRDEKY) (+541.06)	sp|Q13838|DX39B_HUMAN	2.18988	2.00262	2.95238	4.20928
[1] ADP-Ribosyl-EThcD (SRDEKY) (+541.06)	sp|Q9H7N4|SFR19_HUMAN	2.17635	2.14946	3.20469	4.81871
[5] ADPr_HCD_249_347_583 (DEKRSY) (+541.06)	sp|Q96SB4|SRPK1_HUMAN	3.35917	5.29764	2.73474	5.16349
[1] ADPr_HCD_249_347_583 (DEKRSY) (+541.06)	sp|Q96SB4|SRPK1_HUMAN	3.21008	4.21076	2.97867	4.89851
[10] ADPr_HCD_249_347_583 (DEKRSY) (+541.06)	sp|Q15738|NSDHL_HUMAN	2.49286	5.04738	2.02467	5.25104
[2] ADPr_HCD_249_347_583 (DEKRSY) (+541.06)|[3] ADPr_HCD_249_347_583 (DEKRSY) (+541.06)|[6] ADPr_HCD_249_347_583 (DEKRSY) (+541.06)|[9] ADPr_HCD_249_347_583 (DEKRSY) (+541.06)|[10] ADPr_HCD_249_347_583 (DEKRSY) (+541.06)|[13] ADPr_HCD_249_347_583 (DEKRSY) (+541.06)	REV_sp|P31948|STIP1_HUMAN	4.31748	#NUM!	2.55986	4.04159
[2] ADP-Ribosyl-EThcD (SRDEKY) (+541.06)	sp|A6NHR9|SMHD1_HUMAN	3.95064	2.96159	2.71045	5.02348
[2] ADP-Ribosyl-EThcD (SRDEKY) (+541.06)	sp|A6NHR9|SMHD1_HUMAN	2.36771	3.32051	2.63794	5.47448
[1] ADP-Ribosyl-EThcD (SRDEKY) (+541.06)	sp|O94901|SUN1_HUMAN	2.71722	2.54143	2.23141	4.12537
[1] ADPr_HCD_249_347_583 (DEKRSY) (+541.06)	sp|O75940|SPF30_HUMAN	2.5129	1.8498	2.36226	4.45733
[1] ADP-Ribosyl-EThcD (SRDEKY) (+541.06)	sp|Q7Z422|SZRD1_HUMAN	1.7156	2.246	2.36743	4.91363
[9] ADP-Ribosyl-EThcD (SRDEKY) (+541.06)	sp|Q9H4L7|SMRCD_HUMAN	4.14452	3.87125	#NUM!	4.48905
[1] ADPr_HCD_249_347_583 (DEKRSY) (+541.06)	sp|O60264|SMCA5_HUMAN	1.43133	2.39412	-5.35763	4.25471
[N-term] Acetyl (+42.01)|[1] ADP-Ribosyl-EThcD (SRDEKY) (+541.06)	sp|Q9P0W2|HM20B_HUMAN	2.57495	2.87422	3.41643	5.30878
[N-term] Acetyl (+42.01)|[5] ADPr_HCD_249_347_583 (DEKRSY) (+541.06)	sp|Q9P0W2|HM20B_HUMAN	3.06186	2.74918	4.25251	5.7484
[13] ADPr_HCD_249_347_583 (DEKRSY) (+541.06)	sp|P17987|TCPA_HUMAN	3.59506	2.26959	1.99473	4.47904
[4] ADPr_HCD_249_347_583 (DEKRSY) (+541.06)	sp|P40227|TCPZ_HUMAN	1.19172	-0.284257	2.23133	4.05344
[1] ADPr_HCD_249_347_583 (DEKRSY) (+541.06)	sp|Q9ULW0|TPX2_HUMAN	1.2188	1.30515	1.54039	5.27837
[11] ADP-Ribosyl-EThcD (SRDEKY) (+541.06)	sp|Q9ULW0|TPX2_HUMAN	1.54938	1.56633	3.51535	4.89096
[10] ADP-Ribosyl-EThcD (SRDEKY) (+541.06)	sp|Q9ULW0|TPX2_HUMAN	1.12611	2.34185	2.59598	4.36112
[1] ADPr_HCD_249_347_583 (DEKRSY) (+541.06)	sp|Q9ULW0|TPX2_HUMAN	2.33228	2.60402	2.84837	4.59716
[1] ADPr_HCD_249_347_583 (DEKRSY) (+541.06)	sp|Q9ULW0|TPX2_HUMAN	1.64702	2.31958	2.98771	4.32229
[1] ADPr_HCD_249_347_583 (DEKRSY) (+541.06)	sp|Q9ULW0|TPX2_HUMAN	2.40819	2.58356	3.21344	4.19279
[11] ADP-Ribosyl-EThcD (SRDEKY) (+541.06)	sp|Q9ULW0|TPX2_HUMAN	0.8186	2.06971	3.39772	4.50129
[11] ADP-Ribosyl-EThcD (SRDEKY) (+541.06)	sp|Q9ULW0|TPX2_HUMAN	2.53173	2.42115	4.21601	3.94847
[13] ADP-Ribosyl-EThcD (SRDEKY) (+541.06)	sp|Q9ULW0|TPX2_HUMAN	4.16995	3.99971	5.35748	5.85807
[11] ADP-Ribosyl-EThcD (SRDEKY) (+541.06)	sp|Q9ULW0|TPX2_HUMAN	2.69957	2.63312	4.37194	5.02832
[10] ADP-Ribosyl-EThcD (SRDEKY) (+541.06)	sp|Q9ULW0|TPX2_HUMAN	3.01175	2.73017	4.15382	5.03333
[1] ADPr_HCD_249_347_583 (DEKRSY) (+541.06)	sp|Q9ULW0|TPX2_HUMAN	2.3243	2.20511	3.93913	4.30261
[10] ADP-Ribosyl-EThcD (SRDEKY) (+541.06)	sp|Q92804|RBP56_HUMAN	2.48403	2.87714	5.06007	5.65928
[1] ADPr_HCD_249_347_583 (DEKRSY) (+541.06)	sp|Q92804|RBP56_HUMAN	2.35216	2.38471	4.78362	5.28101
[1] ADP-Ribosyl-EThcD (SRDEKY) (+541.06)	sp|Q92804|RBP56_HUMAN	2.60358	2.87066	4.45461	5.1067
[1] ADP-Ribosyl-EThcD (SRDEKY) (+541.06)	sp|Q92804|RBP56_HUMAN	1.89828	2.1857	4.08225	4.51752
[10] ADP-Ribosyl-EThcD (SRDEKY) (+541.06)	sp|Q92804|RBP56_HUMAN	2.43011	2.8276	4.21522	5.1669
[1] ADPr_HCD_249_347_583 (DEKRSY) (+541.06)	sp|Q92804|RBP56_HUMAN	2.14749	2.71942	3.64201	4.61311
[8] ADPr_HCD_249_347_583 (DEKRSY) (+541.06)	sp|Q92804|RBP56_HUMAN	#NUM!	-0.551014	3.55221	4.24058
[1] ADPr_HCD_249_347_583 (DEKRSY) (+541.06)	sp|Q92804|RBP56_HUMAN	4.48821	4.48497	5.28671	4.8056
[1] ADPr_HCD_249_347_583 (DEKRSY) (+541.06)	sp|Q92804|RBP56_HUMAN	4.85792	4.78492	4.97269	5.8844
[1] ADPr_HCD_249_347_583 (DEKRSY) (+541.06)	sp|Q92804|RBP56_HUMAN	2.90656	#NUM!	4.13223	4.61641
[9] ADPr_HCD_249_347_583 (DEKRSY) (+541.06)	sp|Q92804|RBP56_HUMAN	2.39067	2.13866	3.44816	4.5924
[1] ADPr_HCD_249_347_583 (DEKRSY) (+541.06)	sp|Q92804|RBP56_HUMAN	0.72736	#NUM!	4.62094	#NUM!
[1] ADPr_HCD_249_347_583 (DEKRSY) (+541.06)	sp|P54274|TERF1_HUMAN	1.28084	1.42143	1.69156	4.86331
[1] ADPr_HCD_249_347_583 (DEKRSY) (+541.06)	sp|P54274|TERF1_HUMAN	2.06182	#NUM!	1.25623	3.33155
[1] ADP-Ribosyl-EThcD (SRDEKY) (+541.06)	sp|Q8NDF8|PAPD5_HUMAN	1.54464	0.998097	0.998239	4.65223
[1] ADPr_HCD_249_347_583 (DEKRSY) (+541.06)	sp|Q9NNW7|TRXR2_HUMAN	2.98913	3.55338	3.94838	4.54368
[1] ADPr_HCD_249_347_583 (DEKRSY) (+541.06)	sp|Q9NNW7|TRXR2_HUMAN	3.46544	3.64887	4.19414	5.00626
[6] ADP-Ribosyl-EThcD (SRDEKY) (+541.06)	sp|Q86V81|THOC4_HUMAN	1.60658	#NUM!	#NUM!	5.14982
[13] ADP-Ribosyl-EThcD (SRDEKY) (+541.06)	sp|Q86V81|THOC4_HUMAN	3.4442	4.18975	3.79082	5.80565
[6] ADP-Ribosyl-EThcD (SRDEKY) (+541.06)	sp|Q86V81|THOC4_HUMAN	1.58301	#NUM!	4.54756	3.30173
[7] ADP-Ribosyl-EThcD (SRDEKY) (+541.06)	sp|Q86V81|THOC4_HUMAN	3.04093	2.76599	4.10459	5.2896
[12] ADP-Ribosyl-EThcD (SRDEKY) (+541.06)	sp|Q9P016|THYN1_HUMAN	2.12748	2.15069	1.52427	4.41647
[12] ADP-Ribosyl-EThcD (SRDEKY) (+541.06)	sp|Q9P016|THYN1_HUMAN	2.52864	2.60015	1.68438	4.14317
[12] ADP-Ribosyl-EThcD (SRDEKY) (+541.06)	sp|Q9P016|THYN1_HUMAN	3.47103	3.11829	3.7944	5.34567
[5] ADP-Ribosyl-EThcD (SRDEKY) (+541.06)	sp|Q9P016|THYN1_HUMAN	1.927	1.36082	2.4425	4.69081
[12] ADP-Ribosyl-EThcD (SRDEKY) (+541.06)	sp|Q9P016|THYN1_HUMAN	3.60263	3.00923	3.23229	4.93452
[12] ADP-Ribosyl-EThcD (SRDEKY) (+541.06)	sp|Q9P016|THYN1_HUMAN	2.94836	2.43301	3.73495	#NUM!
[N-term] Acetyl (+42.01)|[15] ADP-Ribosyl-EThcD (SRDEKY) (+541.06)	sp|P62328|TYB4_HUMAN	3.50564	4.3042	5.45474	6.08694
[N-term] Acetyl (+42.01)|[6] Oxidation (+15.99)|[15] ADP-Ribosyl-EThcD (SRDEKY) (+541.06)	sp|P62328|TYB4_HUMAN	1.98846	2.83048	4.86825	5.62782
[N-term] Acetyl (+42.01)|[6] Oxidation (+15.99)|[15] ADP-Ribosyl-EThcD (SRDEKY) (+541.06)	sp|P62328|TYB4_HUMAN	1.68188	2.53621	4.05818	4.94999
[N-term] Acetyl (+42.01)|[6] Oxidation (+15.99)|[15] ADP-Ribosyl-EThcD (SRDEKY) (+541.06)	sp|P62328|TYB4_HUMAN	2.36301	2.38968	3.75741	4.89367
[N-term] Acetyl (+42.01)|[15] ADP-Ribosyl-EThcD (SRDEKY) (+541.06)	sp|P62328|TYB4_HUMAN	3.5536	3.20448	3.73455	5.9219
[N-term] Acetyl (+42.01)|[6] Oxidation (+15.99)|[16] ADP-Ribosyl-EThcD (SRDEKY) (+541.06)	sp|P62328|TYB4_HUMAN	3.07603	2.90381	4.02703	4.53317
[N-term] Acetyl (+42.01)|[15] ADP-Ribosyl-EThcD (SRDEKY) (+541.06)	sp|P62328|TYB4_HUMAN	2.52033	2.04664	3.42952	4.28509
[1] ADPr_HCD_249_347_583 (DEKRSY) (+541.06)	sp|Q9Y2W1|TR150_HUMAN	4.09153	4.33013	3.98726	5.06303
[7] ADPr_HCD_249_347_583 (DEKRSY) (+541.06)	REV_sp|Q8WZ42|TITIN_HUMAN	4.7063	3.19717	#NUM!	#NUM!
[1] ADPr_HCD_249_347_583 (DEKRSY) (+541.06)	REV_sp|Q8WZ42|TITIN_HUMAN	1.65033	1.6965	#NUM!	6.49013
[1] ADPr_HCD_249_347_583 (DEKRSY) (+541.06)	REV_sp|Q8WZ42|TITIN_HUMAN	2.53345	3.39375	3.01545	5.46472
[1] ADPr_HCD_249_347_583 (DEKRSY) (+541.06)	REV_sp|Q8WZ42|TITIN_HUMAN	1.85699	2.17629	4.44808	5.01357
[6] ADPr_HCD_249_347_583 (DEKRSY) (+541.06)	REV_sp|Q8WZ42|TITIN_HUMAN	3.53298	#NUM!	-0.407909	1.83185
[10] ADPr_HCD_249_347_583 (DEKRSY) (+541.06)	sp|Q6ZVM7|TM1L2_HUMAN	1.54803	3.03248	2.22902	4.7007
[10] ADPr_HCD_249_347_583 (DEKRSY) (+541.06)	sp|Q6ZVM7|TM1L2_HUMAN	3.32082	3.03111	3.19782	4.97393
[22] ADP-Ribosyl-EThcD (SRDEKY) (+541.06)	sp|Q12888|TP53B_HUMAN	2.61656	2.89529	3.30022	5.38052
[1] ADP-Ribosyl-EThcD (SRDEKY) (+541.06)	sp|Q9UGU0|TCF20_HUMAN	1.3772	1.70545	2.10056	2.25577
[25] ADPr_HCD_249_347_583 (DEKRSY) (+541.06)	sp|P05549|AP2A_HUMAN	3.46115	3.96273	2.69871	5.1763
[3] ADP-Ribosyl-EThcD (SRDEKY) (+541.06)	sp|P05549|AP2A_HUMAN	2.58149	2.995	3.81617	5.56549
[1] ADP-Ribosyl-EThcD (SRDEKY) (+541.06)	sp|P05549|AP2A_HUMAN	3.09671	3.70751	4.46653	5.7045
[14] ADP-Ribosyl-EThcD (SRDEKY) (+541.06)	sp|P05549|AP2A_HUMAN	4.19459	3.94113	4.66124	5.84561
[1] ADPr_HCD_249_347_583 (DEKRSY) (+541.06)	sp|Q92994|TF3B_HUMAN	1.36771	1.16092	2.21805	3.83445
[3] ADP-Ribosyl-EThcD (SRDEKY) (+541.06)	sp|P29084|T2EB_HUMAN	#NUM!	#NUM!	2.52747	4.63635
[1] ADPr_HCD_249_347_583 (DEKRSY) (+541.06)	sp|Q13263|TIF1B_HUMAN	1.83903	2.64066	3.17168	4.81961
[3] ADP-Ribosyl-EThcD (SRDEKY) (+541.06)	sp|Q13263|TIF1B_HUMAN	2.03579	2.74181	3.12512	4.71268
[1] ADP-Ribosyl-EThcD (SRDEKY) (+541.06)	sp|P49711|CTCF_HUMAN	4.52562	4.4589	4.16764	5.16277
[7] ADPr_HCD_249_347_583 (DEKRSY) (+541.06)	sp|P49711|CTCF_HUMAN	3.70469	3.23322	2.4289	3.79018
[1] ADP-Ribosyl-EThcD (SRDEKY) (+541.06)	sp|P49711|CTCF_HUMAN	4.61766	4.78899	5.25559	5.41029
[1] ADP-Ribosyl-EThcD (SRDEKY) (+541.06)	sp|P49711|CTCF_HUMAN	4.28534	4.69149	5.04354	5.38335
[7] ADPr_HCD_249_347_583 (DEKRSY) (+541.06)	sp|P49711|CTCF_HUMAN	#NUM!	2.30994	1.4828	4.10822
[2] ADP-Ribosyl-EThcD (SRDEKY) (+541.06)	sp|P49711|CTCF_HUMAN	3.31669	3.12252	4.09661	4.67027
[1] ADP-Ribosyl-EThcD (SRDEKY) (+541.06)	sp|P49711|CTCF_HUMAN	3.44889	3.40476	4.36421	5.3582
[1] ADPr_HCD_249_347_583 (DEKRSY) (+541.06)	sp|Q86YP4|P66A_HUMAN	2.08406	1.62886	3.42382	4.96897
[1] ADP-Ribosyl-EThcD (SRDEKY) (+541.06)	sp|Q86YP4|P66A_HUMAN	2.67441	2.48356	3.88287	4.39631
[2] ADP-Ribosyl-EThcD (SRDEKY) (+541.06)	sp|P25490|TYY1_HUMAN	#NUM!	#NUM!	#NUM!	4.98809
[4] ADPr_HCD_249_347_583 (DEKRSY) (+541.06)	sp|P25490|TYY1_HUMAN	#NUM!	#NUM!	#NUM!	3.88778
[4] ADP-Ribosyl-EThcD (SRDEKY) (+541.06)	sp|P25490|TYY1_HUMAN	-0.528516	#NUM!	#NUM!	3.66135
[2] ADP-Ribosyl-EThcD (SRDEKY) (+541.06)	sp|P25490|TYY1_HUMAN	#NUM!	#NUM!	5.47998	3.23482
[4] ADP-Ribosyl-EThcD (SRDEKY) (+541.06)	sp|P25490|TYY1_HUMAN	#NUM!	#NUM!	5.37095	3.04792
[2] ADP-Ribosyl-EThcD (SRDEKY) (+541.06)	sp|P25490|TYY1_HUMAN	#NUM!	#NUM!	4.6739	3.53711
[4] ADP-Ribosyl-EThcD (SRDEKY) (+541.06)	sp|P25490|TYY1_HUMAN	3.32332	3.55713	4.39323	6.1939
[5] ADP-Ribosyl-EThcD (SRDEKY) (+541.06)	sp|P25490|TYY1_HUMAN	2.15911	3.83525	3.1973	5.39236
[4] ADP-Ribosyl-EThcD (SRDEKY) (+541.06)	sp|P25490|TYY1_HUMAN	3.10651	3.01216	4.64366	5.52588
[1] ADP-Ribosyl-EThcD (SRDEKY) (+541.06)	sp|P25490|TYY1_HUMAN	3.05029	2.96813	4.82021	5.63603
[1] ADPr_HCD_249_347_583 (DEKRSY) (+541.06)	sp|Q13595|TRA2A_HUMAN	1.60976	2.06707	4.4409	3.01188
[1] ADPr_HCD_249_347_583 (DEKRSY) (+541.06)	sp|P62995|TRA2B_HUMAN	1.60976	2.06707	4.4409	3.01188
[2] ADPr_HCD_249_347_583 (DEKRSY) (+541.06)	sp|Q96EY4|TMA16_HUMAN	0.0566247	3.24503	0.937792	4.17726
[1] ADP-Ribosyl-EThcD (SRDEKY) (+541.06)	sp|Q13428|TCOF_HUMAN	3.15422	3.27811	2.54694	4.79525
[1] ADP-Ribosyl-EThcD (SRDEKY) (+541.06)	sp|Q13428|TCOF_HUMAN	3.91409	3.63325	2.55266	4.65012
[9] ADP-Ribosyl-EThcD (SRDEKY) (+541.06)	sp|Q13428|TCOF_HUMAN	2.01305	3.39291	3.92733	5.09342
[1] ADP-Ribosyl-EThcD (SRDEKY) (+541.06)	sp|Q13428|TCOF_HUMAN	2.89779	4.11235	3.21616	5.34821
[7] ADPr_HCD_249_347_583 (DEKRSY) (+541.06)	sp|Q13428|TCOF_HUMAN	3.19424	2.9544	4.21247	4.95166
[1] ADP-Ribosyl-EThcD (SRDEKY) (+541.06)	sp|Q13428|TCOF_HUMAN	3.6488	3.22038	3.88044	4.35625
[6] ADPr_HCD_249_347_583 (DEKRSY) (+541.06)	sp|Q07283|TRHY_HUMAN	3.68414	4.15949	5.21759	6.4725
[19] ADPr_HCD_249_347_583 (DEKRSY) (+541.06)	sp|P40939|ECHA_HUMAN	5.36557	5.48263	5.02288	5.29511
[12] ADPr_HCD_249_347_583 (DEKRSY) (+541.06)	sp|P22102|PUR2_HUMAN	3.82886	5.11086	4.14093	4.96767
[1] ADP-Ribosyl-EThcD (SRDEKY) (+541.06)	sp|Q9UJA5|TRM6_HUMAN	#NUM!	#NUM!	3.00514	4.56171
[1] ADPr_HCD_249_347_583 (DEKRSY) (+541.06)	sp|Q99426|TBCB_HUMAN	3.80282	3.88125	4.45574	5.60915
[1] ADPr_HCD_249_347_583 (DEKRSY) (+541.06)	sp|Q99426|TBCB_HUMAN	2.12171	2.05319	4.7219	#NUM!
[17] ADPr_HCD_249_347_583 (DEKRSY) (+541.06)	sp|Q9BTW9|TBCD_HUMAN	4.18688	3.93651	3.91392	4.19305
[1] ADPr_HCD_249_347_583 (DEKRSY) (+541.06)|[2] Oxidation (+15.99)|[3] Oxidation (+15.99)	sp|O60522|TDRD6_HUMAN	3.35849	3.3255	3.09365	4.2256
[1] ADPr_HCD_249_347_583 (DEKRSY) (+541.06)	sp|Q9UIG0|BAZ1B_HUMAN	#NUM!	1.92941	#NUM!	4.30167
[1] ADPr_HCD_249_347_583 (DEKRSY) (+541.06)	sp|Q9UIG0|BAZ1B_HUMAN	#NUM!	#NUM!	#NUM!	3.77548
[1] ADPr_HCD_249_347_583 (DEKRSY) (+541.06)	sp|Q9UIG0|BAZ1B_HUMAN	2.41343	3.23441	2.3901	4.27889
[1] ADPr_HCD_249_347_583 (DEKRSY) (+541.06)	sp|Q9UIG0|BAZ1B_HUMAN	1.3129	4.25414	2.24932	3.48781
[1] ADP-Ribosyl-EThcD (SRDEKY) (+541.06)	sp|Q9UIG0|BAZ1B_HUMAN	2.97119	4.75211	3.05335	4.53699
[1] ADP-Ribosyl-EThcD (SRDEKY) (+541.06)	sp|Q9UIG0|BAZ1B_HUMAN	3.69317	4.5049	6.31988	6.88893
[1] ADP-Ribosyl-EThcD (SRDEKY) (+541.06)	sp|Q9UIG0|BAZ1B_HUMAN	3.38462	3.84054	4.9556	6.48796
[1] ADP-Ribosyl-EThcD (SRDEKY) (+541.06)	sp|Q9UIG0|BAZ1B_HUMAN	3.82584	4.21105	5.73381	6.93509
[1] ADPr_HCD_249_347_583 (DEKRSY) (+541.06)	sp|Q9UIG0|BAZ1B_HUMAN	#NUM!	#NUM!	4.71319	4.75495
[1] ADP-Ribosyl-EThcD (SRDEKY) (+541.06)	sp|Q9UIG0|BAZ1B_HUMAN	3.80787	4.17728	4.66456	6.20219
[3] ADPr_HCD_249_347_583 (DEKRSY) (+541.06)	sp|Q9UIG0|BAZ1B_HUMAN	2.43614	2.49336	4.02506	5.43447
[3] ADP-Ribosyl-EThcD (SRDEKY) (+541.06)|[4] Oxidation (+15.99)	sp|Q9UIG0|BAZ1B_HUMAN	#NUM!	#NUM!	0.843795	4.51508
[3] ADPr_HCD_249_347_583 (DEKRSY) (+541.06)|[4] Oxidation (+15.99)	sp|Q9UIG0|BAZ1B_HUMAN	#NUM!	#NUM!	2.61785	3.68855
[1] ADP-Ribosyl-EThcD (SRDEKY) (+541.06)	sp|Q9UIG0|BAZ1B_HUMAN	3.19248	#NUM!	2.71392	6.38146
[1] ADP-Ribosyl-EThcD (SRDEKY) (+541.06)	sp|Q9UIG0|BAZ1B_HUMAN	4.70953	4.34145	4.85319	6.09618
[1] ADP-Ribosyl-EThcD (SRDEKY) (+541.06)	sp|Q9UIG0|BAZ1B_HUMAN	3.35057	3.31106	3.4059	5.31942
[2] ADPr_HCD_249_347_583 (DEKRSY) (+541.06)	sp|O00566|MPP10_HUMAN	2.66099	2.44323	4.05984	4.7236
[1] ADP-Ribosyl-EThcD (SRDEKY) (+541.06)	sp|O00566|MPP10_HUMAN	2.00812	1.69691	4.12752	5.18946
[11] ADPr_HCD_249_347_583 (DEKRSY) (+541.06)	sp|Q9Y5J1|UTP18_HUMAN	2.36702	2.45846	2.88654	4.25074
[14] ADP-Ribosyl-EThcD (SRDEKY) (+541.06)	sp|O43395|PRPF3_HUMAN	2.22283	2.01558	3.54315	4.92381
[3] ADP-Ribosyl-EThcD (SRDEKY) (+541.06)	sp|Q8WWY3|PRP31_HUMAN	3.8896	3.23341	3.19885	4.57671
[7] ADP-Ribosyl-EThcD (SRDEKY) (+541.06)	sp|Q8WWY3|PRP31_HUMAN	3.3648	3.58269	2.97723	5.13947
[18] ADP-Ribosyl-EThcD (SRDEKY) (+541.06)	sp|Q8WWY3|PRP31_HUMAN	3.96347	4.18006	3.96632	5.25645
[7] ADP-Ribosyl-EThcD (SRDEKY) (+541.06)	sp|Q8WWY3|PRP31_HUMAN	3.3818	3.77565	3.59681	4.76437
[4] ADP-Ribosyl-EThcD (SRDEKY) (+541.06)	sp|Q8WWY3|PRP31_HUMAN	3.88447	3.62119	5.54903	6.0255
[9] ADP-Ribosyl-EThcD (SRDEKY) (+541.06)	sp|Q8WWY3|PRP31_HUMAN	3.79227	3.69077	5.15935	5.43105
[9] ADPr_HCD_249_347_583 (DEKRSY) (+541.06)	sp|Q8WWY3|PRP31_HUMAN	3.67965	3.57624	4.94201	5.25102
[9] ADP-Ribosyl-EThcD (SRDEKY) (+541.06)	sp|Q8WWY3|PRP31_HUMAN	3.07882	2.96601	3.19178	4.93653
[1] ADPr_HCD_249_347_583 (DEKRSY) (+541.06)	sp|O43290|SNUT1_HUMAN	4.22194	3.91633	5.14649	6.18105
[10] Oxidation (+15.99)|[13] ADPr_HCD_249_347_583 (DEKRSY) (+541.06)	sp|Q14694|UBP10_HUMAN	3.50564	4.3042	5.45474	6.08694
[1] ADPr_HCD_249_347_583 (DEKRSY) (+541.06)|[2] ADPr_HCD_249_347_583 (DEKRSY) (+541.06)|[5] ADPr_HCD_249_347_583 (DEKRSY) (+541.06)|[11] ADPr_HCD_249_347_583 (DEKRSY) (+541.06)|[13] ADPr_HCD_249_347_583 (DEKRSY) (+541.06)|[16] Oxidation (+15.99)|[17] ADPr_HCD_249_347_583 (DEKRSY) (+541.06)	sp|P54578|UBP14_HUMAN	#NUM!	4.13515	#NUM!	#NUM!
[2] ADP-Ribosyl-EThcD (SRDEKY) (+541.06)	sp|Q9P275|UBP36_HUMAN	2.51028	4.39469	3.0226	4.47704
[N-term] Acetyl (+42.01)|[6] ADPr_HCD_249_347_583 (DEKRSY) (+541.06)	sp|Q13404|UB2V1_HUMAN	2.92267	3.62178	2.83349	4.08885
[11] ADPr_HCD_249_347_583 (DEKRSY) (+541.06)	sp|P22314|UBA1_HUMAN	2.95142	2.64488	2.86059	4.28778
[1] ADPr_HCD_249_347_583 (DEKRSY) (+541.06)	sp|Q92575|UBXN4_HUMAN	1.78555	3.05984	0.939757	6.29019
[1] ADPr_HCD_249_347_583 (DEKRSY) (+541.06)	sp|Q92575|UBXN4_HUMAN	2.17332	1.95152	4.71332	2.60278
[16] ADPr_HCD_249_347_583 (DEKRSY) (+541.06)|[25] Oxidation (+15.99)	sp|Q14376|GALE_HUMAN	2.98422	4.73628	2.20437	4.69267
[16] ADP-Ribosyl-EThcD (SRDEKY) (+541.06)|[25] Oxidation (+15.99)	sp|Q14376|GALE_HUMAN	2.37392	4.56879	2.40061	4.3777
[16] ADPr_HCD_249_347_583 (DEKRSY) (+541.06)|[25] Oxidation (+15.99)	sp|Q14376|GALE_HUMAN	1.12883	4.74136	2.34159	4.64167
[1] ADP-Ribosyl-EThcD (SRDEKY) (+541.06)	sp|Q14376|GALE_HUMAN	3.53049	5.38608	3.99357	5.94633
[16] ADP-Ribosyl-EThcD (SRDEKY) (+541.06)	sp|Q14376|GALE_HUMAN	3.51113	5.63954	3.76435	6.04831
[1] ADPr_HCD_249_347_583 (DEKRSY) (+541.06)	sp|O60701|UGDH_HUMAN	2.7019	4.45859	3.12721	4.35296
[1] ADPr_HCD_249_347_583 (DEKRSY) (+541.06)	sp|Q96GV9|CE030_HUMAN	1.82357	2.31366	3.11974	4.57827
[9] ADPr_HCD_249_347_583 (DEKRSY) (+541.06)	sp|E9PRG8|CK098_HUMAN	3.8956	3.68244	3.02825	4.78862
[6] ADP-Ribosyl-EThcD (SRDEKY) (+541.06)	sp|E9PRG8|CK098_HUMAN	2.55314	2.52372	1.68221	4.37702
[6] ADP-Ribosyl-EThcD (SRDEKY) (+541.06)	sp|E9PRG8|CK098_HUMAN	#NUM!	3.15644	3.6069	5.23232
[1] ADPr_HCD_249_347_583 (DEKRSY) (+541.06)	sp|Q8NDD1|CA131_HUMAN	-0.0499675	2.06432	3.89159	4.96972
[1] ADPr_HCD_249_347_583 (DEKRSY) (+541.06)	sp|Q8NDD1|CA131_HUMAN	0.648772	2.48787	3.89113	5.85305
[1] ADPr_HCD_249_347_583 (DEKRSY) (+541.06)	sp|Q8NDD1|CA131_HUMAN	2.44113	3.41689	5.01963	6.18356
[1] ADPr_HCD_249_347_583 (DEKRSY) (+541.06)	sp|Q8NDD1|CA131_HUMAN	4.28805	4.55864	4.70444	5.37825
[1] ADPr_HCD_249_347_583 (DEKRSY) (+541.06)	sp|Q8NDD1|CA131_HUMAN	1.89183	0.29637	3.62991	4.50962
[2] ADPr_HCD_249_347_583 (DEKRSY) (+541.06)	sp|Q8NDD1|CA131_HUMAN	3.40671	3.37887	4.89343	5.7136
[1] ADP-Ribosyl-EThcD (SRDEKY) (+541.06)	sp|Q9NWW7|CB042_HUMAN	3.90548	3.70465	3.69956	4.78466
[1] ADP-Ribosyl-EThcD (SRDEKY) (+541.06)	sp|Q9NWW7|CB042_HUMAN	3.76167	3.85541	2.96866	4.33718
[4] ADP-Ribosyl-EThcD (SRDEKY) (+541.06)	sp|Q9NWW7|CB042_HUMAN	3.13132	2.86352	2.70216	3.45783
[1] ADP-Ribosyl-EThcD (SRDEKY) (+541.06)	sp|Q9NWW7|CB042_HUMAN	3.32104	3.90763	3.54111	4.89063
[4] ADPr_HCD_249_347_583 (DEKRSY) (+541.06)	sp|Q9BRJ6|CG050_HUMAN	3.01722	2.63923	2.5503	5.01329
[7] ADPr_HCD_249_347_583 (DEKRSY) (+541.06)	sp|Q9UM54|MYO6_HUMAN	-3.30308	1.49443	3.39735	0.535102
[5] ADPr_HCD_249_347_583 (DEKRSY) (+541.06)	sp|Q7Z7G8|VP13B_HUMAN	3.08148	2.93476	3.48511	4.88135
[14] ADPr_HCD_249_347_583 (DEKRSY) (+541.06)	sp|P35916|VGFR3_HUMAN	3.86982	3.54092	3.68129	3.59543
[5] ADPr_HCD_249_347_583 (DEKRSY) (+541.06)	sp|Q00341|VIGLN_HUMAN	5.40102	4.80124	4.29094	4.7673
[1] ADPr_HCD_249_347_583 (DEKRSY) (+541.06)	sp|O75717|WDHD1_HUMAN	3.1839	#NUM!	#NUM!	4.08447
[1] ADP-Ribosyl-EThcD (SRDEKY) (+541.06)	sp|Q9Y2W2|WBP11_HUMAN	#NUM!	#NUM!	#NUM!	4.92729
[1] ADPr_HCD_249_347_583 (DEKRSY) (+541.06)	sp|Q9Y2W2|WBP11_HUMAN	2.9455	2.98859	2.5318	3.97706
[1] ADP-Ribosyl-EThcD (SRDEKY) (+541.06)	sp|Q9Y2W2|WBP11_HUMAN	1.63248	1.70227	3.52336	5.25363
[1] ADP-Ribosyl-EThcD (SRDEKY) (+541.06)	sp|P13010|XRCC5_HUMAN	3.24182	4.14916	3.61575	4.20638
[5] ADP-Ribosyl-EThcD (SRDEKY) (+541.06)	sp|P12956|XRCC6_HUMAN	3.18608	2.86445	3.95196	4.92772
[1] ADPr_HCD_249_347_583 (DEKRSY) (+541.06)	sp|Q96MU7|YTDC1_HUMAN	1.78555	3.05984	0.939757	6.29019
[4] ADPr_HCD_249_347_583 (DEKRSY) (+541.06)	sp|Q96MU7|YTDC1_HUMAN	3.63452	#NUM!	#NUM!	4.78674
[2] ADPr_HCD_249_347_583 (DEKRSY) (+541.06)	sp|Q96MU7|YTDC1_HUMAN	1.67853	2.24935	4.56692	2.82599
[1] ADPr_HCD_249_347_583 (DEKRSY) (+541.06)	sp|Q96MU7|YTDC1_HUMAN	1.98475	2.29893	3.18135	2.93778
[1] ADPr_HCD_249_347_583 (DEKRSY) (+541.06)	sp|Q96MU7|YTDC1_HUMAN	2.17332	1.95152	4.71332	2.60278
[2] ADPr_HCD_249_347_583 (DEKRSY) (+541.06)	sp|Q96MU7|YTDC1_HUMAN	1.80084	1.69213	3.47319	4.58557
[7] ADPr_HCD_249_347_583 (DEKRSY) (+541.06)	sp|Q96MU7|YTDC1_HUMAN	3.29545	1.77731	3.24067	4.32452
[3] ADPr_HCD_249_347_583 (DEKRSY) (+541.06)	sp|Q8IY57|YAF2_HUMAN	2.10962	2.3789	4.81516	4.91996
[6] ADPr_HCD_249_347_583 (DEKRSY) (+541.06)	sp|Q8IY57|YAF2_HUMAN	3.41262	3.79935	4.4237	4.62847
[3] ADP-Ribosyl-EThcD (SRDEKY) (+541.06)	sp|O95365|ZBT7A_HUMAN	2.57287	2.71811	4.8325	4.90387
[1] ADP-Ribosyl-EThcD (SRDEKY) (+541.06)	sp|Q8IWY8|ZSC29_HUMAN	2.55376	2.57625	3.76355	4.07282
[1] ADP-Ribosyl-EThcD (SRDEKY) (+541.06)	sp|Q8IWY8|ZSC29_HUMAN	2.10512	1.71025	4.31495	4.6347
[1] ADP-Ribosyl-EThcD (SRDEKY) (+541.06)	sp|Q8IWY8|ZSC29_HUMAN	2.90708	2.36288	3.48496	4.62577
[1] ADPr_HCD_249_347_583 (DEKRSY) (+541.06)	sp|Q8IWY8|ZSC29_HUMAN	2.32562	1.37781	2.02133	4.05216
[4] ADP-Ribosyl-EThcD (SRDEKY) (+541.06)	sp|O75152|ZC11A_HUMAN	1.5928	1.76633	#NUM!	4.4968
[4] ADP-Ribosyl-EThcD (SRDEKY) (+541.06)	sp|O75152|ZC11A_HUMAN	2.54201	2.45855	2.77629	4.47389
[1] ADPr_HCD_249_347_583 (DEKRSY) (+541.06)	sp|Q5T200|ZC3HD_HUMAN	2.56949	1.45431	2.07715	4.37575
[6] ADPr_HCD_249_347_583 (DEKRSY) (+541.06)	sp|Q86VM9|ZCH18_HUMAN	4.36444	4.06039	3.88319	5.3338
[3] ADPr_HCD_249_347_583 (DEKRSY) (+541.06)	sp|Q86VM9|ZCH18_HUMAN	1.45022	-1.30544	#NUM!	3.10791
[15] ADPr_HCD_249_347_583 (DEKRSY) (+541.06)	sp|Q8IXZ2|ZC3H3_HUMAN	4.2707	#NUM!	#NUM!	5.13647
[21] ADPr_HCD_249_347_583 (DEKRSY) (+541.06)	sp|Q8IXZ2|ZC3H3_HUMAN	#NUM!	#NUM!	#NUM!	4.81669
[6] ADPr_HCD_249_347_583 (DEKRSY) (+541.06)	sp|Q8IXZ2|ZC3H3_HUMAN	1.57103	1.3705	#NUM!	4.47372
[2] ADP-Ribosyl-EThcD (SRDEKY) (+541.06)	sp|Q8IXZ2|ZC3H3_HUMAN	3.00285	#NUM!	#NUM!	4.59495
[2] ADP-Ribosyl-EThcD (SRDEKY) (+541.06)	sp|Q8IXZ2|ZC3H3_HUMAN	#NUM!	#NUM!	#NUM!	3.79071
[2] ADPr_HCD_249_347_583 (DEKRSY) (+541.06)	sp|Q8IXZ2|ZC3H3_HUMAN	1.48553	1.75211	3.77307	2.43369
[1] ADP-Ribosyl-EThcD (SRDEKY) (+541.06)	sp|Q8IXZ2|ZC3H3_HUMAN	3.83994	3.96399	4.82534	6.41042
[1] ADP-Ribosyl-EThcD (SRDEKY) (+541.06)	sp|Q8IXZ2|ZC3H3_HUMAN	3.74554	5.14396	4.33123	5.8339
[1] ADP-Ribosyl-EThcD (SRDEKY) (+541.06)	sp|Q8IXZ2|ZC3H3_HUMAN	2.0615	2.66695	3.6228	5.60291
[1] ADPr_HCD_249_347_583 (DEKRSY) (+541.06)	sp|Q8IXZ2|ZC3H3_HUMAN	2.14866	2.95148	2.80628	5.27386
[2] ADPr_HCD_249_347_583 (DEKRSY) (+541.06)	sp|Q8IXZ2|ZC3H3_HUMAN	0.994531	3.18665	3.81972	4.92684
[26] ADP-Ribosyl-EThcD (SRDEKY) (+541.06)	sp|Q8IXZ2|ZC3H3_HUMAN	3.45948	3.49472	4.84214	5.48454
[1] ADPr_HCD_249_347_583 (DEKRSY) (+541.06)	sp|Q8IXZ2|ZC3H3_HUMAN	2.53142	2.71753	3.01997	4.11977
[2] ADP-Ribosyl-EThcD (SRDEKY) (+541.06)	sp|Q8IXZ2|ZC3H3_HUMAN	2.5126	3.28893	3.43149	4.91723
[4] ADP-Ribosyl-EThcD (SRDEKY) (+541.06)	sp|Q8IXZ2|ZC3H3_HUMAN	2.48277	3.97787	2.54942	4.47007
[1] ADPr_HCD_249_347_583 (DEKRSY) (+541.06)	sp|Q8IXZ2|ZC3H3_HUMAN	3.60099	2.41354	4.58561	3.46505
[1] ADP-Ribosyl-EThcD (SRDEKY) (+541.06)	sp|Q8IXZ2|ZC3H3_HUMAN	3.40542	2.69981	3.02447	5.85244
[24] ADPr_HCD_249_347_583 (DEKRSY) (+541.06)	sp|Q8IXZ2|ZC3H3_HUMAN	2.34085	#NUM!	3.30048	5.38526
[24] ADP-Ribosyl-EThcD (SRDEKY) (+541.06)	sp|Q8IXZ2|ZC3H3_HUMAN	2.33626	#NUM!	2.4548	5.30884
[truncated: 67 more rows]

## Sheet: Fig.3B
Gene Name	PARP1
Peptide	SKGQVKEEGINKSEK
	normalized ADPr intensities
	UT WT	UT eAf	H2O2 WT	H2O2 eAf
	56643.2	44064	2816998	1.55043e+07
	13788.8	55483.1	1.2798e+07	129420203
	19688.4	364969	7.61077e+06	1.33163e+06
Mean	30040	154839	7741936	48752044
Gene Name	HNRNPA1
Peptide	SSGPYGGGGQYFAKPR
	normalized ADPr intensities
	UT WT	UT eAf	H2O2 WT	H2O2 eAf
	41125.4	345954	6.59742e+06	2.46716e+07
	4899.03	274731	4.96315e+06	24354944
	51574.4	75464.3	2.60872e+06	3.54784e+07
Mean	32533	232050	4723095	28168305
Gene Name	LMNA
Peptide	SGAQASSTPLSPTR
	normalized ADPr intensities
	UT WT	UT eAf	H2O2 WT	H2O2 eAf
	46641.4	50549.9	575207	21673250
	782.821	4556.14	117709	12592100
	9854.4	7826.46	219927	14532960
Mean	19093	20977	304281	16266103
Gene Name	RBMX
Peptide	SDLYSSGR
	normalized ADPr intensities
	UT WT	UT eAf	H2O2 WT	H2O2 eAf
	565.217	5596.38	1231051	6060452
	670.762	1199.96	1970284	5293774
	13181.3	3261.67	645547	8340786
Mean	4806	3353	1282294	6565004
Figure 3C
Gene Name	P4HB
Peptide	VDATEESDLAQQYGVRGYPTIK
	normalized ADPr intensities
	UT WT	UT eAf	H2O2 WT	H2O2 eAf
	1283593	2593384	1156558	2042859
	121301	1826577	2205476	1726959
	986748	727087	776381	2478790
Mean	797214	1715683	1379472	2082869
Gene Name	PDIA3
Peptide	RLAPEYEAAATR
	normalized ADPr intensities
	UT WT	UT eAf	H2O2 WT	H2O2 eAf
	408637	466902	252711	289513
	28628.4	413085	381499	203006
	182887	182316	194868	462018
Mean	206717	354101	276359	318179

## Sheet: Fig.4A
Immunoblot of HeLa lysate				Immunoblot of ARTD1				Immunoblot of ARTD8

[truncated: 16 more sheets: Supplementary.Fig.1C , Supplementary.Fig.1D, Supplementary. Fig.1E, Supplementary.Fig.1F, Supplementary.Fig.1G, Supplementary.Fig.1I, Supplementary.Fig.2B, Supplementary.Fig.2D, Supplementary.Fig.3A, Supplementary.Fig.3C, Supplmentary.Fig.4B, Supplementary.Fig.4C, Supplementary.Fig.4D, Supplementary.Fig.4E, Supplementary.Fig.4F, Supplementary.Fig.4G]
